# Supplementary material for: MicroRNA-mediated attenuation of branched-chain amino acid catabolism promotes ferroptosis in chronic kidney disease
Source: Nat Commun. 2023 Nov 28;14:7814. doi: 10.1038/s41467-023-43529-z (PMC10684653; doi:10.1038/s41467-023-43529-z)
Supplement: Supplementary file 4 — Supplementary Data 1 [file 41467_2023_43529_MOESM4_ESM.xlsx]

## Sheet: DE mRNA
ensembl.gene.id	mgi_symbol	external_gene_name	entrezgene_id	gene_biotype	chromosome_name	start_position	end_position	baseMean	log2FoldChange	lfcSE	stat	pvalue	padj	control1	control2	control3	cisplatin1	cisplatin2	cisplatin3	normalized.control1	normalized.control2	normalized.control3	normalized.cisplatin1	normalized.cisplatin2	normalized.cisplatin3
ENSMUSG00000024164	C3	C3	12266	protein_coding	17	57510970	57535136	6345.8	5.90149	0.139842	42.2012	0	0	240	147	193	15615	13546	11677	238.508	168.159	218.474	13554.9	11203.7	12691
ENSMUSG00000035540	Gc	Gc	14473	protein_coding	5	89565381	89605757	1929.8	3.65329	0.120762	30.252	4.91e-201	2.31e-197	304	242	241	3688	4593	3429	302.11	276.834	272.809	3201.44	3798.8	3726.78
ENSMUSG00000029304	Spp1	Spp1	20750	protein_coding	5	104582984	104588916	27040.9	3.12021	0.107553	29.0108	4.82e-185	1.14e-181	5496	4591	5319	56597	53132	48246	5461.83	5251.84	6021.05	49130.2	43944.7	52435.8
ENSMUSG00000051483	Cbr1	Cbr1	12408	protein_coding	16	93402741	93407393	2382.15	3.51567	0.134052	26.2261	1.34e-151	1.58e-148	322	375	355	4588	5843	3981	319.998	428.978	401.856	3982.71	4832.66	4326.72
ENSMUSG00000053279	Aldh1a1	Aldh1a1	11668	protein_coding	19	20470079	20620829	957.319	3.61252	0.146371	24.6806	1.73e-134	1.48e-131	135	122	142	1745	2224	1799	134.161	139.561	160.742	1514.78	1839.44	1955.23
ENSMUSG00000120992			110956	lncRNA	17	35215654	35219393	1033.87	3.431	0.141163	24.3053	1.72e-130	1.16e-127	176	130	179	1943	2454	1804	174.906	148.712	202.626	1686.66	2029.67	1960.66
ENSMUSG00000001025	S100a6	S100a6	20200	protein_coding	3	90520189	90531488	2706.84	3.38417	0.145687	23.2291	2.31e-119	1.15e-116	537	363	415	5250	7139	4012	533.661	415.251	469.775	4557.37	5904.56	4360.41
ENSMUSG00000038776	Ephx1	Ephx1	13849	protein_coding	1	180803775	180848469	2218.35	3.05313	0.148453	20.5663	5.5e-94	1.48e-91	491	416	413	4218	5926	3051	487.947	475.88	467.511	3661.52	4901.31	3315.95
ENSMUSG00000032348	Gsta4	Gsta4	14860	protein_coding	9	78090056	78116631	1689.43	3.19948	0.158582	20.1755	1.61e-90	3.61e-88	279	305	327	2949	4458	2662	277.265	348.902	370.16	2559.94	3687.15	2893.17
ENSMUSG00000031886	Ces2e	Ces2e	234673	protein_coding	8	105652892	105661304	1282.63	3.44024	0.186937	18.4032	1.24e-75	1.95e-73	196	187	213	2174	3805	1851	194.781	213.917	241.114	1887.19	3147.06	2011.74
ENSMUSG00000118642	AY036118	AY036118	NA	pseudogene	17	40158994	40159718	10584.9	3.20095	0.732884	4.36761	1.26e-05	5.59e-05	2873	1363	1603	5566	20242	32854	2855.14	1559.19	1814.58	4831.68	16741.9	35707.1
ENSMUSG00000039519	Cyp7b1	Cyp7b1	13123	protein_coding	3	18126114	18297502	2581.31	-4.10253	0.13816	-29.694	9.17e-194	2.88e-190	4320	4323	4766	288	326	308	4293.14	4945.26	5395.06	250.004	269.63	334.747
ENSMUSG00000061808	Ttr	Ttr	22139	protein_coding	18	20798337	20807378	3275.51	-3.43556	0.122411	-28.0657	2.57e-173	4.03e-170	6341	4669	5606	565	681	562	6301.58	5341.06	6345.93	490.46	563.245	610.805
ENSMUSG00000015568	Lpl	Lpl	16956	protein_coding	8	69333143	69360100	8938.01	-3.16808	0.122538	-25.8539	2.2e-147	2.07e-144	17858	12878	13940	2316	1901	1644	17747	14731.7	15779.9	2010.45	1572.29	1786.77
ENSMUSG00000024866	Acy3	Acy3	71670	protein_coding	19	4036570	4040007	18234.5	-3.13832	0.127945	-24.5286	7.33e-133	5.76e-130	32410	29120	28910	3542	4522	3999	32208.5	33311.6	32725.8	3074.71	3740.08	4346.28
ENSMUSG00000011179	Odc1	Odc1	18263	protein_coding	12	17594795	17601506	15910.6	-3.07329	0.130215	-23.6016	3.71e-123	2.19e-120	28427	22255	27929	3310	4182	3503	28250.3	25458.4	31615.3	2873.31	3458.87	3807.21
ENSMUSG00000067144	Slc22a7	Slc22a7	108114	protein_coding	17	46743109	46749383	1199.35	-3.56189	0.151615	-23.493	4.81e-122	2.67e-119	2236	1997	1877	171	213	221	2222.1	2284.45	2124.74	148.44	176.169	240.192
ENSMUSG00000036083	Slc17a3	Slc17a3	105355	protein_coding	13	24023417	24044699	6552.64	-3.37293	0.15845	-21.2869	1.5e-100	5.24e-98	12443	10052	10589	1166	1140	1389	12365.6	11498.9	11986.6	1012.17	942.877	1509.62
ENSMUSG00000061906	Ugt2b38	Ugt2b38	100559	protein_coding	5	87557801	87572062	10334.2	-3.39004	0.159488	-21.2558	2.92e-100	9.82e-98	18890	15626	17628	1628	2009	2142	18772.6	17875.2	19954.7	1413.22	1661.61	2328.01
ENSMUSG00000028713	Cyp4b1	Cyp4b1	13120	protein_coding	4	115481922	115504920	37318.3	-3.25532	0.156777	-20.764	9.16e-96	2.79e-93	74194	56495	56821	6587	7799	8337	73732.7	64627	64320.7	5717.98	6450.44	9061
ENSMUSG00000074254	Cyp2a4	Cyp2a4	13086	protein_coding	7	26006594	26014513	4953.44	-3.141	0.165741	-18.9513	4.31e-80	7.97e-78	7925	8947	7582	853	1355	1073	7875.73	10234.8	8582.74	740.464	1120.7	1166.18
ENSMUSG00000063730	Hsd3b2	Hsd3b2	15493	protein_coding	3	98616571	98631859	1509.08	-3.26718	0.179839	-18.1672	9.39e-74	1.41e-71	3101	1990	2510	279	281	350	3081.72	2276.44	2841.29	242.192	232.411	380.394
ENSMUSG00000058914	C1qtnf3	C1qtnf3	81799	protein_coding	15	10952418	10980236	2225.19	-3.06523	0.172657	-17.7533	1.62e-70	2.32e-68	4114	3214	3673	451	473	594	4088.42	3676.63	4157.79	391.5	391.211	645.584
ENSMUSG00000038224	Serpinf2	Serpinf2	18816	protein_coding	11	75322558	75330417	3833.46	-3.33391	0.192362	-17.3314	2.73e-67	3.57e-65	6998	6247	6026	624	656	915	6954.49	7146.2	6821.36	541.676	542.568	994.46
ENSMUSG00000033715	Akr1c14	Akr1c14	105387	protein_coding	13	4099011	4140688	3177.13	-5.59675	0.336384	-16.638	3.7e-62	4.25e-60	7164	4711	5448	108	130	171	7119.46	5389.11	6167.07	93.7516	107.521	185.85
ENSMUSG00000032758	Kap	Kap	16483	protein_coding	6	133826814	133830725	253290	-6.15831	0.371392	-16.5817	9.45e-62	1.05e-59	506088	425820	449385	7701	4892	9435	502942	487113	508699	6685.01	4046.1	10254.3
ENSMUSG00000003477	Inmt	Inmt	21743	protein_coding	6	55147611	55152028	8338.99	-4.10386	0.333266	-12.3141	7.61e-35	3.64e-33	17286	14116	12329	792	892	1220	17178.5	16147.9	13956.3	687.512	737.76	1325.95
ENSMUSG00000041052	Slc7a13	Slc7a13	74087	protein_coding	4	19818725	19842218	8362.07	-5.38681	0.585401	-9.20191	3.52e-20	7.54e-19	17030	14426	13758	272	276	651	16924.1	16502.5	15573.9	236.115	228.276	707.534
ENSMUSG00000025479	Cyp2e1	Cyp2e1	13106	protein_coding	7	140343652	140354900	15714.6	-3.07392	0.336288	-9.14073	6.2e-20	1.3e-18	27174	25068	25262	2931	3117	4497	27005.1	28676.3	28596.3	2544.32	2578.03	4887.53
ENSMUSG00000005980	Dnase1	Dnase1	13419	protein_coding	16	3854806	3857888	10877.7	-3.1474	0.476265	-6.60851	3.88e-11	3.59e-10	17040	20548	16084	2004	1585	3284	16934.1	23505.7	18206.9	1739.61	1310.93	3569.19
ENSMUSG00000066071	Cyp4a12a	Cyp4a12a	277753	protein_coding	4	115156243	115190012	2566.2	-3.51966	0.810722	-4.34139	1.42e-05	6.27e-05	6939	1798	4602	564	134	584	6895.86	2056.81	5209.41	489.592	110.829	634.715
ENSMUSG00000031441	Atp11a	Atp11a	50770	protein_coding	8	12807014	12918728	14858.3	-2.74946	0.0952785	-28.8571	4.13e-183	7.78e-180	25684	23752	22010	4734	4550	3374	25524.3	27170.9	24915.1	4109.45	3763.24	3667
ENSMUSG00000002985	Apoe	Apoe	11816	protein_coding	7	19430034	19433113	6495.94	2.40488	0.0869134	27.6698	1.61e-168	2.17e-165	2131	1753	1826	12756	13144	9975	2117.75	2005.33	2067.01	11073.1	10871.2	10841.2
ENSMUSG00000039463	Slc9a8	Slc9a8	77031	protein_coding	2	167263632	167318920	1646.21	-2.51995	0.0972044	-25.9242	3.55e-148	3.72e-145	2809	2426	2513	567	599	440	2791.54	2775.2	2844.69	492.196	495.424	478.21
ENSMUSG00000034875	Nudt19	Nudt19	110959	protein_coding	7	35246610	35255729	7204	-2.81526	0.115418	-24.3918	2.09e-131	1.51e-128	13585	10424	10971	1852	2105	1869	13500.5	11924.4	12419	1607.67	1741.01	2031.31
ENSMUSG00000031958	Ldhd	Ldhd	52815	protein_coding	8	112350417	112357006	11312.8	-2.59247	0.108758	-23.8371	1.38e-125	8.66e-123	21561	16252	16081	3401	4013	3113	21427	18591.3	18203.5	2952.31	3319.09	3383.34
ENSMUSG00000003617	Cp	Cp	12870	protein_coding	3	20011218	20063309	3917.61	2.81861	0.120825	23.3281	2.3e-120	1.2e-117	1018	717	959	7720	8058	6645	1011.67	820.206	1085.58	6701.51	6664.65	7222.06
ENSMUSG00000002565	Scin	Scin	20259	protein_coding	12	40109768	40184227	2348.59	2.26422	0.0982188	23.0529	1.38e-117	6.49e-115	810	703	723	4372	4523	3798	804.964	804.191	818.428	3795.21	3740.91	4127.82
ENSMUSG00000056737	Capg	Capg	12332	protein_coding	6	72521374	72539966	864.198	2.67465	0.116306	22.9966	5.04e-117	2.26e-114	237	214	196	1662	1894	1356	235.527	244.804	221.87	1442.73	1566.5	1473.76
ENSMUSG00000032854	Ugt8a	Ugt8a	22239	protein_coding	3	125658920	125732268	1700.01	-2.68597	0.117975	-22.7673	9.67e-115	4.14e-112	2934	2508	2686	502	498	485	2915.76	2869.01	3040.52	435.772	411.889	527.118
ENSMUSG00000042410	Agps	Agps	228061	protein_coding	2	75662521	75761694	5788	-2.70706	0.119278	-22.6953	4.99e-114	2.04e-111	11146	7966	8767	1770	1665	1565	11076.7	9112.64	9924.14	1536.49	1377.1	1700.91
ENSMUSG00000030945	Acsm2	Acsm2	233799	protein_coding	7	119153563	119199913	61943.8	-2.62164	0.11722	-22.3652	8.6e-111	3.38e-108	111310	91793	91951	18301	19220	18557	110618	105006	104087	15886.6	15896.6	20168.5
ENSMUSG00000002944	Cd36	Cd36	12491	protein_coding	5	17986688	18093799	7111.45	-2.96967	0.138877	-21.3834	1.91e-101	7.2e-99	14327	9409	11338	1677	1806	1733	14237.9	10763.3	12834.5	1455.75	1493.72	1883.5
ENSMUSG00000038704	Aspdh	Aspdh	68352	protein_coding	7	44114815	44117182	459.654	-2.93496	0.137827	-21.2945	1.28e-100	4.63e-98	835	688	725	124	114	109	829.809	787.032	820.692	107.641	94.2877	118.466
ENSMUSG00000040966	Slc22a2	Slc22a2	20518	protein_coding	17	12803019	12847375	3403.67	-2.31468	0.109668	-21.1062	6.98e-99	2.27e-96	5646	4854	5157	1214	1302	1187	5610.9	5552.69	5837.67	1053.84	1076.87	1290.08
ENSMUSG00000032418	Me1	Me1	17436	protein_coding	9	86463424	86578006	3252.26	-2.21192	0.106156	-20.8365	2.02e-96	6.36e-94	5581	4934	4292	1401	1319	1065	5546.3	5644.21	4858.49	1216.17	1090.93	1157.49
ENSMUSG00000033610	Pank1	Pank1	75735	protein_coding	19	34784340	34856855	3979.68	-2.29814	0.110754	-20.75	1.23e-95	3.61e-93	6944	5674	5697	1523	1458	1389	6900.83	6490.72	6448.94	1322.07	1205.89	1509.62
ENSMUSG00000050335	Lgals3	Lgals3	16854	protein_coding	14	47605208	47623617	1154.76	2.4013	0.115864	20.7251	2.06e-95	5.88e-93	387	305	326	2146	2567	1693	384.594	348.902	369.028	1862.88	2123.13	1840.02
ENSMUSG00000023044	Csad	Csad	246277	protein_coding	15	102085434	102113159	2775.68	-2.39132	0.116055	-20.6051	2.47e-94	6.85e-92	4952	4073	3891	1006	957	924	4921.21	4659.27	4404.57	873.279	791.521	1004.24
ENSMUSG00000064373	Selenop	Selenop	20363	protein_coding	15	3298029	3309990	32262.2	-2.43458	0.119627	-20.3514	4.51e-92	1.18e-89	58784	42670	49579	11041	11126	10520	58418.5	48812	56122.9	9584.37	9202.15	11433.6
ENSMUSG00000022244	Amacr	Amacr	17117	protein_coding	15	10981842	10996712	3918.3	-2.89645	0.142383	-20.3427	5.39e-92	1.37e-89	7160	5840	6119	908	1012	1069	7115.49	6680.62	6926.64	788.208	837.01	1161.83
ENSMUSG00000029311	Hsd17b11	Hsd17b11	114664	protein_coding	5	104137628	104169785	3084.18	-2.36943	0.116928	-20.2641	2.67e-91	6.62e-89	5710	4179	4460	1255	1083	935	5674.5	4780.53	5048.67	1089.43	895.734	1016.2
ENSMUSG00000028836	Slc30a2	Slc30a2	230810	protein_coding	4	134070492	134081795	519.954	-2.51765	0.124385	-20.2407	4.29e-91	1.04e-88	913	756	780	181	176	149	907.324	864.82	882.951	157.121	145.567	161.939
ENSMUSG00000021556	Golm1	Golm1	105348	protein_coding	13	59782440	59823625	652.607	2.79996	0.138509	20.215	7.22e-91	1.7e-88	165	140	148	1156	1531	1062	163.974	160.152	167.534	1003.49	1266.27	1154.23
ENSMUSG00000029484	Anxa3	Anxa3	11745	protein_coding	5	96941198	96993825	777.324	2.35358	0.116482	20.2056	8.74e-91	2.01e-88	264	205	235	1451	1630	1190	262.359	234.508	266.017	1259.57	1348.15	1293.34
ENSMUSG00000040447	Spns2	Spns2	216892	protein_coding	11	72342464	72380730	1502.01	2.71476	0.139159	19.5084	9.32e-85	2.04e-82	397	402	298	2891	3559	2178	394.532	459.865	337.333	2509.59	2943.6	2367.14
ENSMUSG00000000078	Klf6	Klf6	23849	protein_coding	13	5911481	5920393	1419.32	2.00703	0.103259	19.4369	3.77e-84	7.89e-82	606	460	501	2638	2718	2100	602.232	526.213	567.126	2289.97	2248.02	2282.37
ENSMUSG00000051397	Tacstd2	Tacstd2	56753	protein_coding	6	67511046	67512780	864.465	2.3317	0.120023	19.427	4.56e-84	9.35e-82	265	261	264	1750	1784	1225	263.352	298.569	298.845	1519.12	1475.52	1331.38
ENSMUSG00000022037	Clu	Clu	12759	protein_coding	14	66205932	66218996	5805.06	2.07258	0.107461	19.2869	6.93e-83	1.39e-80	2100	1940	2107	10724	12350	7927	2086.94	2219.25	2385.1	9309.19	10214.5	8615.39
ENSMUSG00000002797	Ggct	Ggct	110175	protein_coding	6	54959565	54969935	635.812	-2.9466	0.152804	-19.2836	7.38e-83	1.45e-80	1115	925	1067	147	154	171	1108.07	1058.15	1207.83	127.606	127.371	185.85
ENSMUSG00000038775	Vill	Vill	22351	protein_coding	9	118881846	118900593	1243.46	-2.11789	0.110055	-19.2439	1.59e-82	3.06e-80	2126	1753	1717	502	547	470	2112.78	2005.33	1943.62	435.772	452.416	510.815
ENSMUSG00000036330	Slc18a1	Slc18a1	110877	protein_coding	8	69490363	69541887	2869.49	-2.19376	0.115387	-19.0121	1.35e-80	2.55e-78	4791	3960	4271	1187	1088	1068	4761.21	4530.01	4834.72	1030.4	899.869	1160.75
ENSMUSG00000121093			NA	lncRNA	17	21695173	21698393	448.692	2.59459	0.13738	18.8862	1.48e-79	2.63e-77	135	112	106	892	988	661	134.161	128.121	119.991	774.319	817.16	718.402
ENSMUSG00000022186	Oxct1	Oxct1	67041	protein_coding	15	4055865	4184826	15124.4	-2.13427	0.113633	-18.7821	1.06e-78	1.81e-76	24766	21494	21827	6299	5982	5910	24612	24587.9	24707.9	5467.98	4947.63	6423.23
ENSMUSG00000028571	Cyp2j13	Cyp2j13	230459	protein_coding	4	95915771	95965783	4894.54	-2.92439	0.155791	-18.7712	1.3e-78	2.19e-76	9058	7021	7874	990	1399	1292	9001.69	8031.61	8913.28	859.39	1157.09	1404.2
ENSMUSG00000020681	Ace	Ace	11421	protein_coding	11	105858771	105880790	1987.9	-2.53197	0.136588	-18.5373	1.03e-76	1.65e-74	3836	3172	2410	680	699	543	3812.15	3628.58	2728.09	590.288	578.133	590.155
ENSMUSG00000026249	Serpine2	Serpine2	20720	protein_coding	1	79771914	79838897	792.867	2.23227	0.122805	18.1773	7.8e-74	1.19e-71	287	253	230	1612	1618	1090	285.216	289.417	260.357	1399.33	1338.22	1184.66
ENSMUSG00000024644	Cndp2	Cndp2	66054	protein_coding	18	84685590	84703827	16698.7	-2.73386	0.154586	-17.6851	5.46e-70	7.69e-68	31171	25700	23608	3998	6667	3779	30977.2	29399.3	26724	3470.55	5514.18	4107.17
ENSMUSG00000023043	Krt18	Krt18	16668	protein_coding	15	101936615	101940462	806.38	2.18765	0.126436	17.3024	4.51e-67	5.83e-65	287	272	243	1447	1786	1135	285.216	311.152	275.073	1256.1	1477.17	1233.56
ENSMUSG00000030616	Sytl2	Sytl2	83671	protein_coding	7	89951460	90059927	1380.43	2.13445	0.124347	17.1654	4.83e-66	6.15e-64	538	419	461	2876	2370	2107	534.655	479.312	521.847	2496.57	1960.19	2289.97
ENSMUSG00000030218	Mgp	Mgp	17313	protein_coding	6	136849433	136852821	3234.99	2.22106	0.130458	17.0251	5.35e-65	6.72e-63	1288	893	994	7001	5693	4782	1279.99	1021.54	1125.2	6077.36	4708.6	5197.28
ENSMUSG00000040640	Erc2	Erc2	238988	protein_coding	14	27344385	28200494	466.493	-2.31764	0.136831	-16.938	2.36e-64	2.89e-62	879	629	652	176	193	143	873.535	719.539	738.057	152.78	159.627	155.418
ENSMUSG00000079105	C7	C7	109828	protein_coding	15	5018244	5093222	751.813	2.73634	0.162437	16.8456	1.13e-63	1.37e-61	233	163	150	1783	1546	1009	231.551	186.462	169.798	1547.77	1278.67	1096.62
ENSMUSG00000069516	Lyz2	Lyz2	17105	protein_coding	10	117113236	117118226	1419.78	2.6754	0.159276	16.7972	2.56e-63	3.05e-61	451	248	371	3145	2706	2207	448.196	283.698	419.968	2730.08	2238.09	2398.66
ENSMUSG00000035699	Slc51a	Slc51a	106407	protein_coding	16	32293322	32306697	630.665	-2.17971	0.130933	-16.6475	3.16e-62	3.67e-60	1010	1010	831	243	291	214	1003.72	1155.38	940.682	210.941	240.682	232.584
ENSMUSG00000048612	Myof	Myof	226101	protein_coding	19	37887484	38032025	1759.38	2.68788	0.161594	16.6335	3.98e-62	4.53e-60	450	420	434	4151	3959	2079	447.202	480.455	491.283	3603.36	3274.43	2259.54
ENSMUSG00000047501	Cldn4	Cldn4	12740	protein_coding	5	134973973	134975788	457.851	2.26454	0.14035	16.135	1.45e-58	1.59e-56	145	147	143	824	1020	657	144.099	168.159	161.874	715.29	843.627	714.055
ENSMUSG00000024650	Slc22a6	Slc22a6	18399	protein_coding	19	8595403	8605663	5383.07	-2.05298	0.128668	-15.9557	2.6e-57	2.79e-55	9508	7423	7145	2777	2523	1631	9448.89	8491.48	8088.06	2410.63	2086.74	1772.64
ENSMUSG00000024313	Mep1b	Mep1b	17288	protein_coding	18	21194980	21233256	3067.98	-2.56628	0.161543	-15.886	7.92e-57	8.39e-55	5198	4701	4596	775	1020	1054	5165.68	5377.67	5202.62	672.755	843.627	1145.53
ENSMUSG00000028088	Fmo5	Fmo5	14263	protein_coding	3	97536120	97562598	1219.17	-2.965	0.187065	-15.8501	1.4e-56	1.47e-54	2362	1633	2002	307	236	342	2347.32	1868.06	2266.24	266.498	195.192	371.7
ENSMUSG00000026189	Pecr	Pecr	111175	protein_coding	1	72298326	72323473	3459.19	-2.11067	0.134696	-15.6699	2.43e-55	2.49e-53	5613	5175	4729	1205	1646	1377	5578.1	5919.9	5353.17	1046.03	1361.38	1496.58
ENSMUSG00000031725	Ces1f	Ces1f	234564	protein_coding	8	93982864	94006375	11083.9	-2.76902	0.17709	-15.6362	4.12e-55	4.14e-53	20450	16562	16540	2640	2812	3583	20322.9	18946	18723.1	2291.71	2325.76	3894.15
ENSMUSG00000033533	Acsm1	Acsm1	117147	protein_coding	7	119206249	119261738	1921.48	-2.01572	0.131296	-15.3526	3.41e-53	3.24e-51	3069	2900	2538	802	828	835	3049.92	3317.43	2872.99	696.193	684.827	907.513
ENSMUSG00000045136	Tubb2b	Tubb2b	73710	protein_coding	13	34310731	34314449	383.294	2.03836	0.133382	15.2822	1.01e-52	9.39e-51	142	130	142	680	756	583	141.117	148.712	160.742	590.288	625.277	633.629
ENSMUSG00000020435	Osbp2	Osbp2	74309	protein_coding	11	3653731	3813903	317.767	-2.18332	0.143635	-15.2005	3.51e-52	3.21e-50	490	501	444	132	138	106	486.954	573.115	502.603	114.585	114.138	115.205
ENSMUSG00000024501	Dpysl3	Dpysl3	22240	protein_coding	18	43454049	43571351	615.793	2.18568	0.144133	15.1643	6.09e-52	5.52e-50	251	207	158	1275	1158	888	249.439	236.796	178.854	1106.79	957.765	965.115
ENSMUSG00000032047	Acat1	Acat1	110446	protein_coding	9	53491822	53521682	9330.27	-2.09062	0.138901	-15.0512	3.39e-51	2.96e-49	15471	13447	12877	3564	3815	4047	15374.8	15382.6	14576.6	3093.8	3155.33	4398.45
ENSMUSG00000026479	Lamc2	Lamc2	16782	protein_coding	1	152998502	153062193	843.56	2.29705	0.152909	15.0223	5.24e-51	4.54e-49	279	259	250	1704	1963	1014	277.265	296.281	282.997	1479.19	1623.57	1102.06
ENSMUSG00000020592	Sdc1	Sdc1	20969	protein_coding	12	8821323	8843715	611.078	2.14637	0.143323	14.9757	1.06e-50	9.07e-49	248	186	191	1249	1291	772	246.458	212.773	216.21	1084.22	1067.77	839.042
ENSMUSG00000039385	Cdh6	Cdh6	12563	protein_coding	15	13028787	13173761	449.184	2.69118	0.180233	14.9316	2.05e-50	1.73e-48	108	113	111	1064	989	544	107.329	129.265	125.651	923.627	817.987	591.242
ENSMUSG00000024766	Lipo3	Lipo3	381236	protein_coding	19	33532560	33739351	742.57	-2.91669	0.195723	-14.9021	3.19e-50	2.66e-48	1781	938	963	204	177	183	1769.93	1073.02	1090.1	177.086	146.394	198.892
ENSMUSG00000031167	Rbm3	Rbm3	19652	protein_coding	X	8005214	8012119	2064.24	2.14384	0.144088	14.8787	4.53e-50	3.75e-48	696	700	701	3084	4593	3334	691.673	800.759	793.524	2677.13	3798.8	3623.53
ENSMUSG00000068205	Macrod2	Macrod2	72899	protein_coding	2	140237229	142234886	1891.28	-2.38625	0.160492	-14.8684	5.29e-50	4.33e-48	3376	2765	2654	601	613	733	3355.01	3163	3004.3	521.711	507.003	796.655
ENSMUSG00000027962	Vcam1	Vcam1	22329	protein_coding	3	115903598	115923337	875.224	2.95686	0.202328	14.6142	2.28e-48	1.82e-46	229	142	184	1962	1267	1750	227.576	162.44	208.286	1703.15	1047.92	1901.97
ENSMUSG00000038587	Akap12	Akap12	83397	protein_coding	10	4216380	4309470	1457.64	2.15406	0.148383	14.5169	9.47e-48	7.44e-46	522	467	488	2954	3299	1700	518.755	534.221	552.41	2564.28	2728.55	1847.63
ENSMUSG00000042379	Esm1	Esm1	71690	protein_coding	13	113346193	113354632	367.42	-2.28607	0.157499	-14.5148	9.77e-48	7.61e-46	657	500	532	142	122	141	652.915	571.971	602.218	123.266	100.904	153.245
ENSMUSG00000055653	Gpc3	Gpc3	14734	protein_coding	X	51361303	51702827	1278.48	2.68764	0.185514	14.4875	1.45e-47	1.12e-45	354	281	316	2396	3562	1485	351.799	321.448	357.708	2079.9	2946.08	1613.96
ENSMUSG00000006469	Slc34a3	Slc34a3	142681	protein_coding	2	25118910	25124376	504.012	-2.00846	0.141162	-14.2281	6.13e-46	4.52e-44	816	734	681	267	200	189	810.927	839.653	770.884	231.775	165.417	205.413
ENSMUSG00000049152	Ugt3a2	Ugt3a2	223337	protein_coding	15	9335636	9371041	18006.2	-2.11215	0.151082	-13.9801	2.06e-44	1.42e-42	30198	25233	25498	6638	7077	7989	30010.3	28865.1	28863.4	5762.25	5853.28	8682.78
ENSMUSG00000056025	Clca3a1	Clca3a1	12722	protein_coding	3	144435438	144466738	479.321	2.30907	0.168094	13.7367	6.12e-43	4.09e-41	143	118	182	830	926	834	142.111	134.985	206.022	720.499	765.881	906.426
ENSMUSG00000074207	Adh1	Adh1	11522	protein_coding	3	137966752	137996459	6501.99	-2.05966	0.152607	-13.4964	1.64e-41	1.05e-39	10733	7430	10863	2522	2917	2712	10666.3	8499.49	12296.8	2189.27	2412.61	2947.51
ENSMUSG00000037053	Azgp1	Azgp1	12007	protein_coding	5	137979782	137988495	1083.29	-2.12747	0.159176	-13.3655	9.62e-41	5.96e-39	2040	1444	1421	356	528	429	2027.32	1651.85	1608.56	309.033	436.701	466.255
ENSMUSG00000074715	Ccl28	Ccl28	56838	protein_coding	13	120085355	120115895	825.319	-2.93436	0.221481	-13.2488	4.58e-40	2.81e-38	2084	877	1153	193	278	161	2071.04	1003.24	1305.18	167.538	229.93	174.981
ENSMUSG00000001467	Cyp51	Cyp51	13121	protein_coding	5	4131145	4154746	3043.56	-2.00806	0.154057	-13.0345	7.79e-39	4.45e-37	4445	4470	4498	1238	1233	1421	4417.36	5113.42	5091.68	1074.67	1019.8	1544.4
ENSMUSG00000060044	Tmem26	Tmem26	327766	protein_coding	10	68559476	68618480	371.166	-2.07623	0.162146	-12.8047	1.54e-37	8.22e-36	561	532	558	146	145	168	557.512	608.577	631.65	126.738	119.927	182.589
ENSMUSG00000024757	Slc22a19	Slc22a19	207151	protein_coding	19	7650426	7688675	967.682	-2.51203	0.196644	-12.7745	2.28e-37	1.21e-35	1539	1565	1429	236	306	378	1529.43	1790.27	1617.61	204.865	253.088	410.826
ENSMUSG00000029482	Aacs	Aacs	78894	protein_coding	5	125552878	125594474	1277.7	-2.24682	0.176268	-12.7466	3.26e-37	1.72e-35	2842	1516	1566	479	541	434	2824.33	1734.22	1772.69	415.806	447.453	471.689
ENSMUSG00000036356	Csgalnact1	Csgalnact1	234356	protein_coding	8	68809433	69187798	364.372	-2.42666	0.190782	-12.7195	4.61e-37	2.4e-35	453	596	628	142	115	115	450.184	681.789	710.889	123.266	95.1148	124.987
ENSMUSG00000012187	Mogat1	Mogat1	68393	protein_coding	1	78487628	78514810	1058.72	-2.19107	0.175104	-12.513	6.34e-36	3.13e-34	1732	1644	1419	380	363	473	1721.23	1880.64	1606.29	329.867	300.232	514.076
ENSMUSG00000029082	Bst1	Bst1	12182	protein_coding	5	43976227	44001328	411.31	2.04009	0.163782	12.4562	1.29e-35	6.32e-34	192	118	138	711	936	547	190.806	134.985	156.214	617.198	774.152	594.502
ENSMUSG00000072664	Ugt3a1	Ugt3a1	105887	protein_coding	15	9276974	9315118	2201.53	-2.32109	0.187979	-12.3476	5.02e-35	2.41e-33	3614	3199	3315	635	748	953	3591.53	3659.47	3752.54	551.225	618.66	1035.76
ENSMUSG00000023886	Smoc2	Smoc2	64074	protein_coding	17	14499768	14625052	537.259	2.08592	0.171421	12.1684	4.58e-34	2.14e-32	232	173	164	1264	898	708	230.558	197.902	185.646	1097.24	742.723	769.484
ENSMUSG00000013611	Snx31	Snx31	66696	protein_coding	15	36504208	36555718	272.026	-2.0523	0.181832	-11.2868	1.52e-29	5.68e-28	508	354	356	106	108	127	504.842	404.955	402.988	92.0155	89.3252	138.029
ENSMUSG00000031294	D630029K05Rik	D630029K05Rik	103175	lncRNA	10	116800612	116805010	1446.45	-2.14246	0.18996	-11.2785	1.68e-29	6.22e-28	2241	2172	2086	493	508	697	2227.07	2484.64	2361.33	427.959	420.159	757.528
ENSMUSG00000001119	Col6a1	Col6a1	12833	protein_coding	10	76544626	76562002	918.928	2.1453	0.19197	11.1752	5.39e-29	1.96e-27	361	314	264	2264	1790	967	358.756	359.198	298.845	1965.31	1480.48	1050.98
ENSMUSG00000026712	Mrc1	Mrc1	17533	protein_coding	2	14234203	14336868	413.264	2.16483	0.199266	10.864	1.71e-27	5.72e-26	202	113	107	958	769	516	200.744	129.265	121.123	831.612	636.029	560.81
ENSMUSG00000020893	Per1	Per1	18626	protein_coding	11	68986043	69000786	345.953	2.04326	0.201331	10.1487	3.36e-24	9.34e-23	157	107	112	801	706	360	156.024	122.402	126.783	695.325	583.922	391.263
ENSMUSG00000006800	Sulf2	Sulf2	72043	protein_coding	2	165915009	165997583	505.759	2.12175	0.214055	9.91215	3.69e-23	9.76e-22	192	170	161	1033	1281	470	190.806	194.47	182.25	896.717	1059.5	510.815
ENSMUSG00000030364	Clec2h	Clec2h	94071	protein_coding	6	128639348	128654337	877.427	-2.10484	0.214996	-9.79014	1.24e-22	3.14e-21	1580	891	1484	305	330	421	1570.18	1019.25	1679.87	264.762	272.938	457.56
ENSMUSG00000020241	Col6a2	Col6a2	12834	protein_coding	10	76431596	76459464	468.959	2.05282	0.209738	9.78756	1.27e-22	3.2e-21	205	167	134	1190	834	501	203.725	191.038	151.686	1033	689.789	544.508
ENSMUSG00000057425	Ugt2b37	Ugt2b37	112417	protein_coding	5	87388352	87402663	1330.23	-2.40332	0.349662	-6.87326	6.28e-12	6.34e-11	2067	1640	2457	413	366	560	2054.15	1876.06	2781.3	358.513	302.713	608.631
ENSMUSG00000022366	Slc22a22	Slc22a22	210463	protein_coding	15	57107163	57341021	1353.29	-2.74973	0.413207	-6.65461	2.84e-11	2.67e-10	2367	2141	2002	289	284	521	2352.28	2449.18	2266.24	250.872	234.892	566.244
ENSMUSG00000079495	Nat8f6	Nat8f6	100504710	protein_coding	6	85785006	85797936	482.628	-2.32016	0.364393	-6.3672	1.93e-10	1.64e-09	1043	551	658	143	154	214	1036.52	630.312	744.848	124.134	127.371	232.584
ENSMUSG00000016194	Hsd11b1	Hsd11b1	15483	protein_coding	1	192903942	192946383	2301.31	-2.02613	0.350497	-5.78073	7.44e-09	5.3e-08	5423	2203	2806	1095	958	901	5389.28	2520.1	3176.36	950.537	792.348	979.244
ENSMUSG00000032231	Anxa2	Anxa2	12306	protein_coding	9	69360902	69399077	2091.12	1.82088	0.0935907	19.4558	2.6e-84	5.58e-82	954	791	808	3838	3936	2937	948.069	904.858	914.647	3331.66	3255.41	3192.05
ENSMUSG00000017723	Wfdc2	Wfdc2	67701	protein_coding	2	164404333	164410430	2465	1.96701	0.10412	18.8918	1.33e-79	2.42e-77	955	884	930	4171	4935	3749	949.063	1011.24	1052.75	3620.72	4081.67	4074.57
ENSMUSG00000020062	Slc5a8	Slc5a8	216225	protein_coding	10	88721854	88765377	4615.24	-1.91478	0.101646	-18.8377	3.7e-79	6.47e-77	7762	6197	6256	2220	2168	1920	7713.74	7089.01	7081.72	1927.12	1793.12	2086.74
ENSMUSG00000006345	Ggt1	Ggt1	14598	protein_coding	10	75397438	75422034	15082	-1.95108	0.10407	-18.7476	2.02e-78	3.35e-76	25679	19803	20957	6470	7718	6069	25519.3	22653.5	23723.1	5616.42	6383.45	6596.04
ENSMUSG00000038497	Tmco3	Tmco3	234076	protein_coding	8	13338190	13372924	1265.97	-1.99774	0.107633	-18.5606	6.69e-77	1.09e-74	2164	1798	1650	586	627	454	2150.55	2056.81	1867.78	508.689	518.583	493.426
ENSMUSG00000017929	B4galt5	B4galt5	56336	protein_coding	2	167140364	167191103	1641.05	-1.94838	0.106577	-18.2815	1.16e-74	1.79e-72	2850	2173	2210	745	847	625	2832.28	2485.79	2501.69	646.713	700.541	679.276
ENSMUSG00000061742	Slc22a12	Slc22a12	20521	protein_coding	19	6585875	6593062	16500.7	-1.86861	0.103847	-17.9939	2.18e-72	3.21e-70	27554	21884	22356	8242	9312	5911	27382.7	25034	25306.7	7154.64	7701.82	6424.32
ENSMUSG00000029098	Acox3	Acox3	80911	protein_coding	5	35740384	35772696	3434.46	-1.73848	0.0972786	-17.8712	1.98e-71	2.87e-69	5358	4738	4516	1783	2057	1381	5324.69	5420	5112.06	1547.77	1701.31	1500.93
ENSMUSG00000021620	Acot12	Acot12	74156	protein_coding	13	91889631	91934267	2613.98	-1.80082	0.102521	-17.5654	4.53e-69	6.29e-67	4121	3377	3733	1308	1329	1164	4095.38	3863.09	4225.71	1135.44	1099.2	1265.08
ENSMUSG00000032434	Cmtm6	Cmtm6	67213	protein_coding	9	114560184	114578412	3330.26	-1.57057	0.0895051	-17.5473	6.24e-69	8.52e-67	5085	4259	4437	1867	2054	1577	5053.39	4872.05	5022.63	1620.69	1698.83	1713.95
ENSMUSG00000047139	Cd24a	Cd24a	12484	protein_coding	10	43454280	43460261	3589.51	1.54593	0.0881936	17.5288	8.64e-69	1.16e-66	1865	1601	1598	6034	6431	5048	1853.41	1831.45	1808.92	5237.94	5318.99	5486.38
ENSMUSG00000012350	Ehf	Ehf	13661	protein_coding	2	103093778	103133623	1218.75	1.8504	0.105971	17.4614	2.82e-68	3.74e-66	558	457	450	2077	2329	1837	554.531	522.781	509.395	1802.98	1926.28	1996.53
ENSMUSG00000027605	Acss2	Acss2	60525	protein_coding	2	155359868	155427644	3568.29	-1.9383	0.11426	-16.964	1.52e-64	1.88e-62	5684	5115	4838	1597	1634	1560	5648.66	5851.26	5476.56	1386.31	1351.46	1695.47
ENSMUSG00000032492	Pth1r	Pth1r	19228	protein_coding	9	110551153	110576213	4270.2	-1.54261	0.0923597	-16.7022	1.26e-62	1.49e-60	6323	5607	5632	2625	2476	2044	6283.69	6414.08	6375.36	2278.69	2047.86	2221.5
ENSMUSG00000024386	Proc	Proc	19123	protein_coding	18	32256179	32272623	1953.53	-1.77825	0.107129	-16.5992	7.07e-62	7.93e-60	3197	2487	2696	928	1090	865	3177.12	2844.98	3051.84	805.57	901.523	940.118
ENSMUSG00000037348	Paqr7	Paqr7	71904	protein_coding	4	134224008	134237546	782.919	-1.99295	0.124769	-15.9731	1.97e-57	2.13e-55	1290	1158	1013	320	397	311	1281.98	1324.68	1146.7	277.783	328.353	338.008
ENSMUSG00000021306	Gpr137b	Gpr137b	83924	protein_coding	13	13532205	13568599	1288.85	-1.73657	0.109923	-15.798	3.21e-56	3.33e-54	1972	1748	1755	680	652	605	1959.74	1999.61	1986.64	590.288	539.26	657.539
ENSMUSG00000034593	Myo5a	Myo5a	17918	protein_coding	9	74978297	75130970	1294.88	-1.82335	0.116446	-15.6584	2.91e-55	2.95e-53	2095	1710	1784	742	618	512	2081.98	1956.14	2019.47	644.108	511.139	556.463
ENSMUSG00000029193	Cckar	Cckar	12425	protein_coding	5	53855118	53865047	927.191	-1.96967	0.126444	-15.5774	1.04e-54	1.03e-52	1574	1235	1283	382	443	401	1564.21	1412.77	1452.34	331.603	366.399	435.823
ENSMUSG00000003623	Crot	Crot	74114	protein_coding	5	9016033	9047324	8245.57	-1.96196	0.12613	-15.5551	1.47e-54	1.44e-52	12990	10487	12774	3549	3764	3601	12909.2	11996.5	14460	3080.78	3113.15	3913.72
ENSMUSG00000020044	Timp3	Timp3	21859	protein_coding	10	86136236	86185370	22934.1	-1.44741	0.0934573	-15.4874	4.22e-54	4.1e-52	32928	30151	29570	15195	14697	10647	32723.3	34491	33472.9	13190.3	12155.7	11571.6
ENSMUSG00000046959	Slc26a1	Slc26a1	231583	protein_coding	5	108817744	108823435	1451.4	-1.5053	0.097839	-15.3855	2.05e-53	1.97e-51	2088	1941	1894	845	913	718	2075.02	2220.39	2143.99	733.52	755.129	780.352
ENSMUSG00000015027	Galns	Galns	50917	protein_coding	8	123304981	123338202	1680.36	-1.68253	0.109847	-15.3171	5.88e-53	5.55e-51	2772	2154	2180	837	1018	761	2754.77	2464.05	2467.74	726.575	841.973	827.086
ENSMUSG00000046598	Bdh1	Bdh1	71911	protein_coding	16	31241098	31277719	1631.51	-1.97858	0.129743	-15.2499	1.65e-52	1.52e-50	2917	2198	2114	651	831	672	2898.86	2514.38	2393.02	565.114	687.308	730.357
ENSMUSG00000058921	Slc10a5	Slc10a5	241877	protein_coding	3	10396794	10400716	596.459	-1.73116	0.11488	-15.0692	2.58e-51	2.32e-49	961	775	802	306	332	266	955.025	886.555	907.855	265.63	274.592	289.1
ENSMUSG00000035878	Hykk	Hykk	235386	protein_coding	9	54824567	54857208	5208.83	-1.57444	0.104489	-15.068	2.63e-51	2.34e-49	7769	7138	6633	2826	3028	2669	7720.7	8165.46	7508.48	2453.17	2504.41	2900.78
ENSMUSG00000029622	Arpc1b	Arpc1b	11867	protein_coding	5	145051025	145067515	1132.3	1.60584	0.106601	15.0641	2.79e-51	2.46e-49	521	507	515	1914	2030	1631	517.761	579.978	582.974	1661.49	1678.98	1772.64
ENSMUSG00000025243	Slc6a20b	Slc6a20b	22599	protein_coding	9	123419865	123461630	2494.3	-1.65702	0.110818	-14.9526	1.5e-50	1.27e-48	3973	3277	3236	1359	1309	1236	3948.3	3748.7	3663.11	1179.71	1082.65	1343.34
ENSMUSG00000061740	Cyp2d22	Cyp2d22	56448	protein_coding	15	82254728	82264461	473.49	1.84029	0.123993	14.8419	7.85e-50	6.38e-48	201	186	184	862	932	645	199.75	212.773	208.286	748.277	770.844	701.013
ENSMUSG00000037098	Rab11fip3	Rab11fip3	215445	protein_coding	17	26208010	26288529	4625.61	-1.27184	0.0869299	-14.6307	1.79e-48	1.44e-46	6688	5748	5657	3033	3317	2532	6646.42	6575.38	6403.66	2632.86	2743.44	2751.88
ENSMUSG00000028843	Sh3bgrl3	Sh3bgrl3	73723	protein_coding	4	133854717	133856100	838.209	1.94235	0.133182	14.5841	3.54e-48	2.81e-46	309	306	338	1475	1809	1116	307.079	350.046	382.612	1280.4	1496.2	1212.91
ENSMUSG00000027332	Ivd	Ivd	56357	protein_coding	2	118692435	118713390	4492.02	-1.38393	0.0956082	-14.475	1.74e-47	1.34e-45	6689	5803	5476	2687	3051	2403	6647.41	6638.29	6198.77	2332.51	2523.44	2611.68
ENSMUSG00000097715	Gpr137b-ps	Gpr137b-ps	NA	transcribed_unprocessed_pseudogene	13	12629946	12665284	809.966	-1.7657	0.122052	-14.4668	1.96e-47	1.49e-45	1163	1142	1141	415	405	378	1155.77	1306.38	1291.6	360.249	334.97	410.826
ENSMUSG00000022500	Litaf	Litaf	56722	protein_coding	16	10777139	10884021	995.534	1.68666	0.117511	14.3532	1.02e-46	7.67e-45	415	442	441	1723	1909	1363	412.42	505.622	499.207	1495.69	1578.91	1481.36
ENSMUSG00000023092	Fhl1	Fhl1	14199	protein_coding	X	55777147	55838706	2644.89	-1.69432	0.118364	-14.3146	1.77e-46	1.33e-44	4354	3150	3702	1379	1404	1279	4326.93	3603.42	4190.62	1197.07	1161.23	1390.07
ENSMUSG00000036905	C1qb	C1qb	12260	protein_coding	4	136607440	136613498	485.846	1.7375	0.12175	14.2711	3.31e-46	2.46e-44	241	193	187	878	897	680	239.502	220.781	211.682	762.166	741.896	739.052
ENSMUSG00000024978	Gpam	Gpam	14732	protein_coding	19	55055700	55115670	3079.77	-1.24896	0.0878001	-14.225	6.41e-46	4.68e-44	4381	3859	3744	2095	2223	1670	4353.76	4414.47	4238.17	1818.61	1838.61	1815.03
ENSMUSG00000022040	Ephx2	Ephx2	13850	protein_coding	14	66321823	66361949	6812.09	-1.63217	0.114817	-14.2154	7.36e-46	5.34e-44	10550	8831	9111	3515	3719	3538	10484.4	10102.1	10313.5	3051.27	3075.93	3845.24
ENSMUSG00000047746	Fbxo40	Fbxo40	207215	protein_coding	16	36783822	36810829	710.252	-1.71927	0.121892	-14.1049	3.55e-45	2.55e-43	1027	1016	958	355	384	339	1020.61	1162.24	1084.45	308.165	317.601	368.439
ENSMUSG00000042118	Bhmt2	Bhmt2	64918	protein_coding	13	93792228	93810810	1112.13	-1.51006	0.107168	-14.0906	4.34e-45	3.1e-43	1596	1553	1392	671	674	547	1586.08	1776.54	1575.73	582.475	557.456	594.502
ENSMUSG00000010025	Aldh3a2	Aldh3a2	11671	protein_coding	11	61114243	61158290	3472.02	-1.35154	0.0960362	-14.0732	5.55e-45	3.93e-43	5041	4517	4231	2107	2434	1862	5009.66	5167.18	4789.44	1829.03	2013.13	2023.7
ENSMUSG00000042116	Vwa1	Vwa1	246228	protein_coding	4	155852606	155859155	800.757	-1.75391	0.124723	-14.0625	6.46e-45	4.54e-43	1299	1024	1100	407	505	300	1290.92	1171.4	1245.19	353.305	417.678	326.052
ENSMUSG00000024064	Galnt14	Galnt14	71685	protein_coding	17	73800223	74017448	663.356	-1.71158	0.121858	-14.0457	8.18e-45	5.72e-43	1011	911	884	369	329	313	1004.71	1042.13	1000.68	320.318	272.111	340.181
ENSMUSG00000029309	Sparcl1	Sparcl1	13602	protein_coding	5	104226977	104261599	1471.16	1.75885	0.125349	14.0316	9.98e-45	6.92e-43	663	595	596	2964	2778	1787	658.878	680.645	674.665	2572.96	2297.64	1942.19
ENSMUSG00000047719	Ubiad1	Ubiad1	71707	protein_coding	4	148518952	148529228	786.969	-1.80289	0.130405	-13.8253	1.79e-43	1.23e-41	1234	1033	1115	473	369	309	1226.33	1181.69	1262.17	410.597	305.195	335.834
ENSMUSG00000020427	Igfbp3	Igfbp3	16009	protein_coding	11	7156086	7163923	2416.02	-1.48673	0.107568	-13.8213	1.9e-43	1.29e-41	3921	2850	3116	1539	1518	1123	3896.62	3260.23	3527.28	1335.96	1255.52	1220.52
ENSMUSG00000024921	Smarca2	Smarca2	67155	protein_coding	19	26582450	26755722	2238.19	-1.65131	0.119935	-13.7684	3.95e-43	2.66e-41	3438	3075	2874	1445	1220	900	3416.63	3517.62	3253.34	1254.36	1009.04	978.157
ENSMUSG00000034127	Tspan8	Tspan8	216350	protein_coding	10	115652737	115685798	1363.64	1.36577	0.0997437	13.6928	1.12e-42	7.42e-41	788	664	657	2236	2291	1895	783.101	759.577	743.716	1941.01	1894.85	2059.56
ENSMUSG00000024039	Cbs	Cbs	12411	protein_coding	17	31827868	31856212	1916.92	-1.52079	0.111067	-13.6925	1.13e-42	7.42e-41	2838	2542	2476	1088	1351	836	2820.36	2907.9	2802.8	944.461	1117.39	908.599
ENSMUSG00000033998	Kcnk1	Kcnk1	16525	protein_coding	8	126721909	126757424	986.493	1.48239	0.108517	13.6604	1.75e-42	1.15e-40	539	442	458	1564	1863	1344	535.649	505.622	518.451	1357.66	1540.86	1460.71
ENSMUSG00000029103	Lrpap1	Lrpap1	16976	protein_coding	5	35248845	35263110	6975.73	-1.47689	0.108156	-13.6551	1.88e-42	1.22e-40	10209	9181	8959	3834	4337	3818	10145.5	10502.5	10141.5	3328.18	3587.07	4149.56
ENSMUSG00000036273	Lrrk2	Lrrk2	66725	protein_coding	15	91557378	91700323	4432.38	-1.35892	0.100068	-13.58	5.26e-42	3.4e-40	6467	5487	5679	2653	2946	2505	6426.79	6276.81	6428.56	2302.99	2436.59	2722.54
ENSMUSG00000026220	Slc16a14	Slc16a14	71781	protein_coding	1	84883619	84912855	577.748	-1.69857	0.126342	-13.4442	3.33e-41	2.12e-39	854	798	786	356	315	226	848.691	912.865	889.743	309.033	260.532	245.626
ENSMUSG00000025790	Slco3a1	Slco3a1	108116	protein_coding	7	73925167	74204528	1517.72	-1.38378	0.103193	-13.4097	5.31e-41	3.36e-39	2338	1949	1793	978	988	789	2323.46	2229.54	2029.66	848.973	817.16	857.518
ENSMUSG00000060147	Serpinb6a	Serpinb6a	20719	protein_coding	13	34101901	34186777	639.904	1.56875	0.11736	13.3669	9.43e-41	5.93e-39	295	297	297	1106	1190	852	293.166	339.751	336.201	960.086	984.232	925.989
ENSMUSG00000093930	Hmgcs1	Hmgcs1	208715	protein_coding	13	120151915	120169796	7676.53	-1.38242	0.103424	-13.3665	9.49e-41	5.93e-39	11314	9328	10047	4695	4802	4347	11243.7	10670.7	11373.1	4075.59	3971.66	4724.5
ENSMUSG00000022912	Pros1	Pros1	19128	protein_coding	16	62674670	62749709	861.324	1.50688	0.112811	13.3576	1.07e-40	6.59e-39	426	400	411	1565	1538	1096	423.351	457.577	465.247	1358.53	1272.06	1191.18
ENSMUSG00000000805	Car4	Car4	12351	protein_coding	11	84848612	84856870	1022.75	-1.95181	0.147455	-13.2367	5.39e-40	3.28e-38	1625	1700	1163	511	483	384	1614.9	1944.7	1316.5	443.584	399.482	417.347
ENSMUSG00000027709	Mccc1	Mccc1	72039	protein_coding	3	36013461	36054827	1685.97	-1.32696	0.100368	-13.221	6.63e-40	4.01e-38	2462	2180	2026	1160	1171	834	2446.69	2493.79	2293.41	1006.96	968.517	906.426
ENSMUSG00000019872	Smpdl3a	Smpdl3a	57319	protein_coding	10	57670431	57687926	6407.7	-1.41667	0.10743	-13.1869	1.04e-39	6.27e-38	9624	7858	8316	3687	4058	3609	9564.17	8989.09	9413.62	3200.58	3356.31	3922.41
ENSMUSG00000056515	Rab31	Rab31	106572	protein_coding	17	65958724	66079747	708.743	1.48643	0.112839	13.173	1.26e-39	7.49e-38	367	313	350	1258	1258	921	364.718	358.054	396.196	1092.03	1040.47	1000.98
ENSMUSG00000001755	Coasy	Coasy	71743	protein_coding	11	100973391	100977445	2846.38	-1.35438	0.102983	-13.1514	1.67e-39	9.9e-38	4219	3558	3544	1694	1909	1614	4192.77	4070.14	4011.77	1470.51	1578.91	1754.16
ENSMUSG00000025980	Hspd1	Hspd1	15510	protein_coding	1	55116994	55127402	7378.67	-1.44551	0.10992	-13.1506	1.69e-39	9.96e-38	10769	9517	9533	4033	4768	4092	10702	10886.9	10791.2	3500.93	3943.54	4447.36
ENSMUSG00000035232	Pdk3	Pdk3	236900	protein_coding	X	92808213	92875807	654.186	-1.60841	0.122609	-13.1182	2.59e-39	1.52e-37	1021	916	789	400	366	294	1014.65	1047.85	893.139	347.228	302.713	319.531
ENSMUSG00000036887	C1qa	C1qa	12259	protein_coding	4	136623228	136626114	675.708	1.72232	0.131534	13.094	3.56e-39	2.07e-37	346	248	278	1337	1157	915	343.849	283.698	314.693	1160.61	956.938	994.46
ENSMUSG00000025903	Lypla1	Lypla1	18777	protein_coding	1	4878011	4918633	2587.44	-1.67357	0.128038	-13.071	4.83e-39	2.79e-37	3926	3514	3441	1270	1358	1364	3901.59	4019.81	3895.17	1102.45	1123.18	1482.45
ENSMUSG00000035910	Dcdc2a	Dcdc2a	195208	protein_coding	13	25239987	25394689	647.534	1.88903	0.144776	13.048	6.53e-39	3.75e-37	222	269	264	1244	1121	967	220.62	307.72	298.845	1079.88	927.163	1050.98
ENSMUSG00000024810	Il33	Il33	77125	protein_coding	19	29902514	29938118	347.39	1.75077	0.134481	13.0187	9.58e-39	5.44e-37	164	134	142	580	650	521	162.98	153.288	160.742	503.481	537.606	566.244
ENSMUSG00000041720	Pi4ka	Pi4ka	224020	protein_coding	16	17098215	17224178	3015.95	-1.82591	0.140258	-13.0182	9.64e-39	5.45e-37	4711	4160	4131	1860	1563	986	4681.71	4758.8	4676.24	1614.61	1292.73	1071.63
ENSMUSG00000036896	C1qc	C1qc	12262	protein_coding	4	136617115	136620376	561.36	1.85181	0.142416	13.0028	1.18e-38	6.62e-37	281	203	193	1145	1013	742	279.253	232.22	218.474	993.941	837.838	806.436
ENSMUSG00000048578	Mlec	Mlec	109154	protein_coding	5	115281040	115296238	11858.4	-1.24895	0.0963215	-12.9665	1.9e-38	1.06e-36	16977	14575	14605	7597	8248	7045	16871.5	16672.9	16532.7	6594.73	6821.8	7656.8
ENSMUSG00000057933	Gsta2	Gsta2	14858	protein_coding	9	78238300	78263070	3168.3	1.94206	0.150119	12.9367	2.79e-38	1.55e-36	1130	1060	1405	5274	5631	5381	1122.97	1212.58	1590.44	4578.21	4657.32	5848.29
ENSMUSG00000029086	Prom1	Prom1	19126	protein_coding	5	44150962	44259374	3061.94	1.42944	0.11063	12.9209	3.43e-38	1.89e-36	1524	1447	1595	4799	5833	4054	1514.53	1655.28	1805.52	4165.87	4824.39	4406.06
ENSMUSG00000029650	Slc46a3	Slc46a3	71706	protein_coding	5	147815247	147831625	269.659	-1.92766	0.149284	-12.9127	3.82e-38	2.09e-36	431	403	346	117	144	107	428.32	461.008	391.668	101.564	119.1	116.292
ENSMUSG00000020467	Efemp1	Efemp1	216616	protein_coding	11	28803204	28876743	691.042	1.42836	0.110789	12.8927	4.95e-38	2.7e-36	366	325	343	1209	1212	893	363.725	371.781	388.272	1049.5	1002.43	970.549
ENSMUSG00000079523	Tmsb10	Tmsb10	19240	protein_coding	6	72934330	72935731	576.93	1.65402	0.128349	12.8869	5.34e-38	2.89e-36	280	212	277	985	1031	846	278.259	242.516	313.561	855.05	852.725	919.468
ENSMUSG00000042428	Mgat3	Mgat3	17309	protein_coding	15	80057922	80099720	1556.37	-1.27275	0.0989904	-12.8573	7.83e-38	4.22e-36	2264	1918	1910	1065	1154	785	2249.92	2194.08	2162.1	924.495	954.457	853.17
ENSMUSG00000026483	Niban1	Niban1	63913	protein_coding	1	151446937	151597690	642.101	1.48806	0.115844	12.8454	9.13e-38	4.89e-36	371	285	280	1098	1155	858	368.693	326.023	316.957	953.142	955.284	932.51
ENSMUSG00000042784	Muc1	Muc1	17829	protein_coding	3	89136364	89140688	334.072	1.8807	0.147558	12.7455	3.3e-37	1.73e-35	147	106	142	651	630	451	146.086	121.258	160.742	565.114	521.064	490.165
ENSMUSG00000109628	BC024386	BC024386	212965	lncRNA	7	140485908	140487904	446.597	-1.76791	0.139242	-12.6967	6.17e-37	3.19e-35	690	595	621	236	205	217	685.71	680.645	702.965	204.865	169.553	235.845
ENSMUSG00000002980	Bcam	Bcam	57278	protein_coding	7	19490056	19504941	3044.3	1.67829	0.132187	12.6963	6.2e-37	3.19e-35	1407	1353	1240	5405	6493	3546	1398.25	1547.75	1403.67	4691.92	5370.27	3853.94
ENSMUSG00000027359	Slc27a2	Slc27a2	26458	protein_coding	2	126394327	126430163	39233.9	-1.34577	0.106066	-12.6881	6.89e-37	3.53e-35	56473	51392	47724	22955	26696	22508	56121.9	58789.4	54023	19926.6	22079.9	24462.6
ENSMUSG00000020432	Tcn2	Tcn2	21452	protein_coding	11	3867192	3882159	15649.4	-1.16075	0.0917556	-12.6505	1.11e-36	5.67e-35	20630	19793	19200	10628	12029	9057	20501.7	22642	21734.2	9225.86	9949.01	9843.52
ENSMUSG00000034810	Scn7a	Scn7a	20272	protein_coding	2	66503769	66615258	448.985	1.93533	0.153037	12.6462	1.17e-36	5.96e-35	183	175	156	973	751	616	181.862	200.19	176.59	844.633	621.141	669.494
ENSMUSG00000045594	Glb1	Glb1	12091	protein_coding	9	114230144	114303966	1950.81	-1.25973	0.0998597	-12.615	1.75e-36	8.8e-35	2603	2478	2506	1347	1438	1001	2586.82	2834.69	2836.76	1169.29	1189.35	1087.93
ENSMUSG00000043252	Tmem64	Tmem64	100201	protein_coding	4	15265831	15286753	2220.84	-1.58369	0.125781	-12.5908	2.37e-36	1.19e-34	3392	2772	3045	1252	1152	1193	3370.91	3171.01	3446.91	1086.82	952.802	1296.6
ENSMUSG00000020777	Acox1	Acox1	11430	protein_coding	11	116062714	116089871	19701.5	-1.18653	0.0943502	-12.5758	2.87e-36	1.43e-34	27678	24397	23595	13258	13969	11982	27505.9	27908.7	26709.3	11508.9	11553.6	13022.5
ENSMUSG00000031647	Mfap3l	Mfap3l	71306	protein_coding	8	61085861	61129763	3202.12	-1.16705	0.0931174	-12.5331	4.92e-36	2.44e-34	4500	3664	4090	2250	2442	1791	4472.02	4191.4	4629.83	1953.16	2019.74	1946.53
ENSMUSG00000055737	Ghr	Ghr	14600	protein_coding	15	3347242	3612974	8727.86	-1.3919	0.111551	-12.4777	9.88e-36	4.85e-34	12404	11403	11082	4895	5783	4986	12326.9	13044.4	12544.7	4249.21	4783.04	5418.99
ENSMUSG00000031609	Sap30	Sap30	60406	protein_coding	8	57935741	57940894	720.124	-1.94272	0.156967	-12.3766	3.5e-35	1.7e-33	1115	1018	1019	279	325	353	1108.07	1164.53	1153.5	242.192	268.803	383.655
ENSMUSG00000039682	Lap3	Lap3	66988	protein_coding	5	45650716	45670033	7316.82	-1.61111	0.13032	-12.3628	4.16e-35	2.01e-33	10943	9167	10345	3482	4311	3902	10875	10486.5	11710.4	3022.62	3565.57	4240.86
ENSMUSG00000030342	Cd9	Cd9	12527	protein_coding	6	125437229	125471754	1413.39	1.15944	0.0942206	12.3056	8.45e-35	4.02e-33	879	756	781	2241	2360	1804	873.535	864.82	884.083	1945.35	1951.92	1960.66
ENSMUSG00000041058	Wwp1	Wwp1	107568	protein_coding	4	19608303	19708993	4246.87	-1.12378	0.0913556	-12.3012	8.93e-35	4.23e-33	5830	5034	5223	2944	3186	2600	5793.75	5758.6	5912.38	2555.6	2635.09	2825.79
ENSMUSG00000032554	Trf	Trf	22041	protein_coding	9	103081200	103107643	684.039	1.50322	0.122227	12.2986	9.22e-35	4.35e-33	325	319	339	1206	1276	856	322.979	364.917	383.744	1046.89	1055.36	930.336
ENSMUSG00000047878	A4galt	A4galt	239559	protein_coding	15	83110923	83135975	500.028	1.6054	0.13177	12.1833	3.81e-34	1.79e-32	221	237	223	813	982	680	219.626	271.114	252.433	705.742	812.198	739.052
ENSMUSG00000021263	Degs2	Degs2	70059	protein_coding	12	108644970	108668570	549.826	-1.81779	0.14977	-12.1372	6.71e-34	3.12e-32	936	687	754	223	339	235	930.181	785.888	853.519	193.58	280.382	255.408
ENSMUSG00000023224	Serping1	Serping1	12258	protein_coding	2	84595731	84605788	1796.66	1.74769	0.144608	12.0857	1.26e-33	5.81e-32	872	731	681	3888	3175	2121	866.579	836.221	770.884	3375.06	2626	2305.19
ENSMUSG00000029017	Pmpcb	Pmpcb	73078	protein_coding	5	21942139	21962150	3148.06	-1.40244	0.116068	-12.0829	1.3e-33	5.98e-32	4708	3974	3955	1747	2051	1816	4678.73	4546.02	4477.01	1516.52	1696.35	1973.7
ENSMUSG00000021456	Fbp2	Fbp2	14120	protein_coding	13	62984691	63006236	498.811	1.80339	0.149472	12.065	1.62e-33	7.4e-32	215	187	211	732	1013	785	213.663	213.917	238.85	635.428	837.838	853.17
ENSMUSG00000021490	Slc34a1	Slc34a1	20505	protein_coding	13	55546000	55563405	35053.2	-1.34119	0.111234	-12.0574	1.77e-33	8.08e-32	50901	47060	40975	24296	25211	16171	50584.5	53833.9	46383.2	21090.6	20851.7	17575.3
ENSMUSG00000006517	Mvd	Mvd	192156	protein_coding	8	123160340	123170161	541.393	-1.38692	0.115335	-12.0252	2.62e-33	1.19e-31	781	696	686	327	358	294	776.144	796.183	776.544	283.859	296.097	319.531
ENSMUSG00000027907	S100a11	S100a11	20195	protein_coding	3	93427795	93433594	653.755	1.59787	0.13298	12.0158	2.94e-33	1.32e-31	317	287	293	1110	1358	792	315.029	328.311	331.673	963.559	1123.18	860.778
ENSMUSG00000029657	Hsph1	Hsph1	15505	protein_coding	5	149537752	149559841	903.177	-1.24739	0.104517	-11.9348	7.79e-33	3.5e-31	1344	1095	1082	633	644	482	1335.64	1252.62	1224.81	549.489	532.643	523.858
ENSMUSG00000058446	Znrf2	Znrf2	387524	protein_coding	6	54793901	54870485	2843.11	-1.22141	0.10244	-11.9231	8.97e-33	4.01e-31	4047	3468	3487	1898	1924	1733	4021.84	3967.19	3947.24	1647.6	1591.31	1883.5
ENSMUSG00000008540	Mgst1	Mgst1	56615	protein_coding	6	138117314	138133753	1603.02	1.62679	0.136981	11.876	1.58e-32	7.02e-31	863	604	709	2426	2834	2592	857.635	690.941	802.58	2105.94	2343.96	2817.09
ENSMUSG00000022742	Cpox	Cpox	12892	protein_coding	16	58490655	58537999	1257.35	-1.39483	0.117499	-11.8711	1.67e-32	7.41e-31	1895	1487	1662	708	925	643	1883.22	1701.04	1881.36	614.594	765.054	698.839
ENSMUSG00000054675	Tmem119	Tmem119	231633	protein_coding	5	113931790	113938577	305.592	1.78294	0.150276	11.8644	1.81e-32	7.99e-31	136	130	114	606	510	435	135.154	148.712	129.047	526.051	421.814	472.776
ENSMUSG00000015474	Ppt2	Ppt2	54397	protein_coding	17	34835636	34847484	377.958	-1.69258	0.142873	-11.8468	2.24e-32	9.81e-31	643	476	483	184	211	187	639.002	544.516	546.75	159.725	174.515	203.239
ENSMUSG00000030283	St8sia1	St8sia1	20449	protein_coding	6	142767271	142910178	1536.01	-1.29493	0.109409	-11.8357	2.55e-32	1.11e-30	2249	1948	1841	1127	982	808	2235.02	2228.4	2083.99	978.316	812.198	878.168
ENSMUSG00000029545	Acads	Acads	11409	protein_coding	5	115248358	115257405	2288.71	-1.23133	0.104072	-11.8315	2.68e-32	1.17e-30	3416	2845	2632	1502	1615	1347	3394.76	3254.51	2979.39	1303.84	1335.74	1463.98
ENSMUSG00000055137	Sugct	Sugct	192136	protein_coding	13	17032057	17870138	1539.07	-1.59352	0.134749	-11.8259	2.87e-32	1.24e-30	2351	2074	1965	769	849	857	2336.38	2372.53	2224.36	667.546	702.196	931.423
ENSMUSG00000048332	Lhfp	Lhfp	108927	protein_coding	3	52948949	53169100	818.339	1.61607	0.136678	11.8239	2.94e-32	1.27e-30	467	293	360	1541	1458	1067	464.097	335.175	407.516	1337.7	1205.89	1159.66
ENSMUSG00000029772	Ahcyl2	Ahcyl2	74340	protein_coding	6	29768010	29912309	5198.88	-1.20208	0.101736	-11.8157	3.24e-32	1.39e-30	6952	6724	6308	3448	3670	3150	6908.78	7691.86	7140.58	2993.11	3035.4	3423.55
ENSMUSG00000040413	Timd2	Timd2	171284	protein_coding	11	46559787	46597888	758.326	-1.5926	0.134851	-11.8101	3.46e-32	1.48e-30	1177	947	1026	383	423	417	1169.68	1083.31	1161.42	332.471	349.857	453.213
ENSMUSG00000028780	Sema3c	Sema3c	20348	protein_coding	5	17779279	17935266	2121.21	1.14414	0.0968973	11.8077	3.56e-32	1.51e-30	1260	1194	1190	3228	3549	2783	1252.17	1365.87	1347.07	2802.13	2935.33	3024.68
ENSMUSG00000055312	Them7	Them7	74088	protein_coding	2	105054665	105210141	1688.73	-1.66411	0.141184	-11.7868	4.56e-32	1.93e-30	2547	2143	2400	786	913	916	2531.16	2451.47	2716.77	682.304	755.129	995.547
ENSMUSG00000013698	Pea15a	Pea15a	18611	protein_coding	1	172024295	172034371	1044.86	1.19153	0.101141	11.7809	4.9e-32	2.06e-30	642	533	584	1644	1762	1358	638.009	609.721	661.081	1427.11	1457.32	1475.93
ENSMUSG00000019929	Dcn	Dcn	13179	protein_coding	10	97315471	97354005	1375.9	1.66441	0.141334	11.7764	5.17e-32	2.17e-30	776	516	545	2705	2180	1956	771.175	590.274	616.934	2348.13	1803.05	2125.86
ENSMUSG00000048701	Ccdc6	Ccdc6	76551	protein_coding	10	69932951	70029030	1076.85	-1.53058	0.130719	-11.709	1.15e-31	4.78e-30	1537	1461	1416	748	651	434	1527.44	1671.3	1602.9	649.317	538.433	471.689
ENSMUSG00000045193	Cirbp	Cirbp	12696	protein_coding	10	80001819	80008620	1077.94	1.72361	0.147323	11.6995	1.28e-31	5.32e-30	423	474	479	1817	2343	1332	420.37	542.228	542.223	1577.28	1937.86	1447.67
ENSMUSG00000037542	Aldh8a1	Aldh8a1	237320	protein_coding	10	21253190	21272484	4793.79	-1.60697	0.137626	-11.6764	1.68e-31	6.96e-30	7200	6149	6592	2249	2758	2648	7155.24	7034.1	7462.07	1952.29	2281.1	2877.96
ENSMUSG00000076431	Sox4	Sox4	20677	protein_coding	13	29132902	29137696	482.503	1.49632	0.128506	11.644	2.46e-31	1.01e-29	286	215	200	845	834	658	284.222	245.947	226.398	733.52	689.789	715.142
ENSMUSG00000039062	Anpep	Anpep	16790	protein_coding	7	79471551	79510807	1527.42	-1.26774	0.108942	-11.6369	2.68e-31	1.1e-29	2081	2054	1819	1085	1103	767	2068.06	2349.66	2059.09	941.857	912.275	833.607
ENSMUSG00000022797	Tfrc	Tfrc	22042	protein_coding	16	32427738	32451612	2169.44	-1.60043	0.137618	-11.6295	2.92e-31	1.19e-29	3058	2865	3065	1111	1154	1207	3038.99	3277.39	3469.54	964.427	954.457	1311.82
ENSMUSG00000019810	Fuca2	Fuca2	66848	protein_coding	10	13375284	13394779	6556.55	-1.38774	0.119331	-11.6293	2.93e-31	1.19e-29	10291	7554	8474	3619	4637	3590	10227	8641.34	9592.47	3141.55	3835.2	3901.76
ENSMUSG00000052102	Gnpda1	Gnpda1	26384	protein_coding	18	38460588	38472056	1048.44	-1.32011	0.113567	-11.624	3.11e-31	1.26e-29	1521	1233	1385	680	666	607	1511.54	1410.48	1567.8	590.288	550.839	659.713
ENSMUSG00000027070	Lrp2	Lrp2	14725	protein_coding	2	69254684	69416409	67098.3	-1.33626	0.115159	-11.6036	3.95e-31	1.59e-29	96665	90067	78874	49742	44089	31803	96064	103031	89284.5	43179.6	36465.4	34564.8
ENSMUSG00000032590	Apeh	Apeh	235606	protein_coding	9	107962612	107971805	1747.34	-1.25993	0.10876	-11.5844	4.94e-31	1.98e-29	2525	2219	2076	1269	1288	846	2509.3	2538.41	2350.01	1101.58	1065.29	919.468
ENSMUSG00000045394	Epcam	Epcam	17075	protein_coding	17	87943407	87958557	1625.6	1.16028	0.100161	11.5841	4.96e-31	1.98e-29	983	908	883	2424	2795	2137	976.889	1038.7	999.546	2104.2	2311.7	2322.58
ENSMUSG00000026664	Phyh	Phyh	16922	protein_coding	2	4923830	4943541	7061.94	-1.36156	0.117786	-11.5596	6.6e-31	2.63e-29	10784	8991	8390	3964	4814	4094	10717	10285.2	9497.38	3441.03	3981.59	4449.53
ENSMUSG00000048376	F2r	F2r	14062	protein_coding	13	95738311	95754995	2063.69	1.44904	0.125605	11.5365	8.63e-31	3.42e-29	1182	924	961	4003	3593	2407	1174.65	1057	1087.84	3474.89	2971.72	2616.03
ENSMUSG00000024424	Ttc39c	Ttc39c	72747	protein_coding	18	12732953	12871920	586.038	-1.60937	0.139897	-11.504	1.26e-30	4.97e-29	933	711	800	284	340	315	927.199	813.343	905.591	246.532	281.209	342.355
ENSMUSG00000041762	Gpr155	Gpr155	68526	protein_coding	2	73171850	73216916	303.3	-1.74901	0.152053	-11.5026	1.28e-30	5.03e-29	526	353	421	169	174	116	522.73	403.811	476.567	146.704	143.913	126.074
ENSMUSG00000028211	Trp53inp1	Trp53inp1	60599	protein_coding	4	11156431	11174379	2418.99	1.36131	0.118384	11.4991	1.33e-30	5.21e-29	1454	1097	1207	3656	4762	3069	1444.96	1254.9	1366.31	3173.67	3938.58	3335.52
ENSMUSG00000023905	Tnfrsf12a	Tnfrsf12a	27279	protein_coding	17	23894419	23896442	429.815	1.65343	0.14384	11.4949	1.4e-30	5.45e-29	238	156	182	676	843	620	236.52	178.455	206.022	586.816	697.233	673.842
ENSMUSG00000003849	Nqo1	Nqo1	18104	protein_coding	8	108114857	108129838	2038.22	1.48339	0.129065	11.4933	1.43e-30	5.53e-29	1149	800	1028	3056	3816	2944	1141.86	915.153	1163.68	2652.82	3156.16	3199.66
ENSMUSG00000049971	Glt1d1	Glt1d1	319804	protein_coding	5	127709326	127786438	251.378	-1.89245	0.164917	-11.4751	1.76e-30	6.8e-29	357	359	373	140	104	104	354.78	410.675	422.232	121.53	86.0169	113.032
ENSMUSG00000036879	Phkb	Phkb	102093	protein_coding	8	86567588	86788005	1104.18	-1.25246	0.109273	-11.4618	2.05e-30	7.9e-29	1565	1442	1290	749	740	642	1555.27	1649.56	1460.27	650.185	612.043	697.752
ENSMUSG00000022324	Matn2	Matn2	17181	protein_coding	15	34306823	34436419	685.746	1.73781	0.151758	11.4512	2.32e-30	8.89e-29	329	271	276	1479	1218	804	326.955	310.008	312.429	1283.88	1007.39	873.82
ENSMUSG00000061825	Ces2c	Ces2c	234671	protein_coding	8	105573700	105581115	4654.02	-1.63842	0.14343	-11.4232	3.2e-30	1.22e-28	7501	6166	5852	2197	2509	2585	7454.37	7053.54	6624.4	1907.15	2075.16	2809.49
ENSMUSG00000023914	Mep1a	Mep1a	17287	protein_coding	17	43785215	43813703	28959.3	-1.25509	0.110059	-11.4038	4e-30	1.52e-28	41249	35967	35613	17272	20771	17604	40992.5	41144.1	40313.5	14993.3	17179.4	19132.8
ENSMUSG00000062908	Acadm	Acadm	11364	protein_coding	3	153627994	153650269	10658.9	-1.61153	0.141589	-11.3817	5.16e-30	1.95e-28	14884	15617	13716	5142	5963	5866	14791.5	17864.9	15526.4	4463.62	4931.91	6375.41
ENSMUSG00000020875	Hoxb9	Hoxb9	15417	protein_coding	11	96162283	96167421	309.679	1.5449	0.135917	11.3665	6.14e-30	2.32e-28	147	143	146	524	577	415	146.086	163.584	165.27	454.869	477.228	451.039
ENSMUSG00000031278	Acsl4	Acsl4	50790	protein_coding	X	141100989	141173531	1699.53	1.15728	0.102337	11.3085	1.19e-29	4.47e-28	1022	959	922	2607	2728	2320	1015.65	1097.04	1043.69	2263.06	2256.29	2521.47
ENSMUSG00000023039	Krt7	Krt7	110310	protein_coding	15	101308924	101328194	1438.02	1.32085	0.116946	11.2945	1.4e-29	5.23e-28	816	703	753	2370	2764	1672	810.927	804.191	852.387	2057.33	2286.06	1817.2
ENSMUSG00000018569	Cldn7	Cldn7	53624	protein_coding	11	69855605	69858711	275.4	1.75877	0.156462	11.2409	2.57e-29	9.49e-28	118	109	120	503	569	338	117.266	124.69	135.839	436.64	470.612	367.352
ENSMUSG00000041650	Pcca	Pcca	110821	protein_coding	14	122771736	123128512	1334.25	-1.15323	0.102699	-11.2292	2.93e-29	1.08e-27	1774	1695	1609	1009	975	736	1762.97	1938.98	1821.37	875.883	806.408	799.915
ENSMUSG00000031762	Mt2	Mt2	17750	protein_coding	8	94899292	94900196	999.745	1.64582	0.146735	11.2162	3.39e-29	1.25e-27	463	426	447	1493	2241	1284	460.121	487.319	505.999	1296.03	1853.5	1395.5
ENSMUSG00000058672	Tubb2a	Tubb2a	22151	protein_coding	13	34258257	34261990	703.228	1.40505	0.125407	11.2039	3.9e-29	1.43e-27	355	360	347	1066	1352	937	352.793	411.819	392.8	925.363	1118.22	1018.37
ENSMUSG00000032366	Tpm1	Tpm1	22003	protein_coding	9	66929872	66956688	2238.61	1.09425	0.0978376	11.1843	4.87e-29	1.77e-27	1459	1239	1251	3494	3466	2989	1449.93	1417.34	1416.12	3033.04	2866.68	3248.57
ENSMUSG00000031799	Tpm4	Tpm4	326618	protein_coding	8	72884018	72906986	2143.81	1.12123	0.100428	11.1646	6.08e-29	2.2e-27	1337	1156	1236	3305	3365	2908	1328.69	1322.4	1399.14	2868.97	2783.14	3160.53
ENSMUSG00000021678	F2rl1	F2rl1	14063	protein_coding	13	95648240	95661735	540.081	1.44129	0.129201	11.1554	6.74e-29	2.43e-27	263	259	279	934	1013	661	261.365	296.281	315.825	810.778	837.838	718.402
ENSMUSG00000040978	Gm11992	Gm11992	626870	protein_coding	11	8998594	9019356	528.374	-1.55325	0.139386	-11.1435	7.7e-29	2.76e-27	741	709	720	276	298	296	736.393	811.055	815.032	239.588	246.471	321.705
ENSMUSG00000027712	Anxa5	Anxa5	11747	protein_coding	3	36503072	36530043	2173.8	1.03781	0.0933805	11.1137	1.08e-28	3.84e-27	1485	1184	1273	3349	3507	2727	1475.77	1354.43	1441.02	2907.17	2900.59	2963.82
ENSMUSG00000033488	Cryzl2	Cryzl2	226527	protein_coding	1	157286147	157320208	3216.28	-1.53016	0.137822	-11.1025	1.22e-28	4.34e-27	4647	4482	4052	1599	1905	1842	4618.11	5127.15	4586.82	1388.05	1575.6	2001.96
ENSMUSG00000038079	Tmem237	Tmem237	381259	protein_coding	1	59139749	59159567	414.585	-1.59854	0.144218	-11.0842	1.5e-28	5.3e-27	721	493	520	213	260	201	716.517	563.963	588.634	184.899	215.042	218.455
ENSMUSG00000047881	Rell1	Rell1	100532	protein_coding	5	64066240	64126240	346.546	1.47608	0.133379	11.0668	1.82e-28	6.42e-27	185	152	170	609	638	435	183.85	173.879	192.438	528.655	527.681	472.776
ENSMUSG00000052595	A1cf	A1cf	69865	protein_coding	19	31846164	31926395	937.605	-1.42678	0.129021	-11.0586	1.99e-28	7.01e-27	1362	1201	1212	656	509	493	1353.53	1373.87	1371.97	569.454	420.986	535.813
ENSMUSG00000019822	Smpd2	Smpd2	20598	protein_coding	10	41361638	41366365	774.111	-1.23466	0.111809	-11.0426	2.38e-28	8.34e-27	1094	944	964	485	564	459	1087.2	1079.88	1091.24	421.014	466.476	498.86
ENSMUSG00000022146	Osmr	Osmr	18414	protein_coding	15	6843058	6904450	544.967	1.45561	0.131887	11.0368	2.54e-28	8.87e-27	308	226	273	1009	959	669	306.085	258.531	309.033	875.883	793.175	727.097
ENSMUSG00000049382	Krt8	Krt8	16691	protein_coding	15	101905133	101912917	2443.88	0.996404	0.0905219	11.0073	3.52e-28	1.23e-26	1653	1437	1422	3777	4034	2900	1642.72	1643.84	1609.69	3278.7	3336.46	3151.84
ENSMUSG00000026958	Dpp7	Dpp7	83768	protein_coding	2	25242288	25246371	931.666	-1.38259	0.125711	-10.9982	3.9e-28	1.35e-26	1478	1022	1238	620	575	494	1468.81	1169.11	1401.4	538.204	475.574	536.9
ENSMUSG00000025068	Gsto1	Gsto1	14873	protein_coding	19	47843409	47853229	752.784	1.46329	0.133185	10.9869	4.42e-28	1.53e-26	349	391	361	1145	1353	1105	346.83	447.281	408.648	993.941	1119.05	1200.96
ENSMUSG00000021416	Eci3	Eci3	69123	protein_coding	13	35130597	35147793	2632.64	-1.96685	0.179237	-10.9734	5.13e-28	1.77e-26	4316	3685	3596	944	1120	1357	4289.17	4215.42	4070.63	819.459	926.336	1474.84
ENSMUSG00000013539	Tango2	Tango2	27883	protein_coding	16	18118689	18165967	538.52	-1.34851	0.123197	-10.946	6.95e-28	2.38e-26	706	726	697	364	370	265	701.611	830.502	788.996	315.978	306.022	288.013
ENSMUSG00000030095	Tmem43	Tmem43	74122	protein_coding	6	91450685	91465445	658.297	1.95723	0.179233	10.92	9.25e-28	3.16e-26	272	220	254	1286	1543	688	270.309	251.667	287.525	1116.34	1276.19	747.747
ENSMUSG00000034853	Acot11	Acot11	329910	protein_coding	4	106601752	106662195	430.784	-1.34176	0.122904	-10.9171	9.55e-28	3.25e-26	619	571	517	294	285	221	615.152	653.191	585.238	255.213	235.719	240.192
ENSMUSG00000006342	Susd2	Susd2	71733	protein_coding	10	75472540	75479842	1947.61	-1.60611	0.147224	-10.9093	1.04e-27	3.53e-26	2672	2938	2458	1119	1366	723	2655.39	3360.9	2782.43	971.371	1129.8	785.786
ENSMUSG00000079465	Col4a3	Col4a3	12828	protein_coding	1	82564642	82699780	5380.56	-1.32999	0.121923	-10.9085	1.05e-27	3.55e-26	7772	6569	6943	4156	3438	2516	7723.68	7514.55	7859.4	3607.7	2843.52	2734.49
ENSMUSG00000022761	Lztr1	Lztr1	66863	protein_coding	16	17326552	17344197	1830.1	-1.00962	0.0927856	-10.8812	1.42e-27	4.77e-26	2428	2174	2152	1373	1444	1158	2412.9	2486.93	2436.04	1191.86	1194.31	1258.56
ENSMUSG00000015357	Clpx	Clpx	270166	protein_coding	9	65201542	65237940	2561.67	-1.27106	0.116996	-10.8641	1.71e-27	5.72e-26	3481	3135	3374	1569	1720	1583	3459.36	3586.26	3819.33	1362	1422.59	1720.47
ENSMUSG00000032420	Nt5e	Nt5e	23959	protein_coding	9	88209250	88254145	2225.47	-1.29845	0.1198	-10.8385	2.26e-27	7.54e-26	3032	2898	2794	1320	1490	1365	3013.15	3315.14	3162.78	1145.85	1232.36	1483.54
ENSMUSG00000024180	Pgap6	Pgap6	60455	protein_coding	17	26332273	26342228	1883.87	-1.08401	0.100211	-10.8173	2.85e-27	9.46e-26	2745	2185	2166	1324	1486	1146	2727.93	2499.51	2451.89	1149.33	1229.05	1245.52
ENSMUSG00000035376	Hacd2	Hacd2	70757	protein_coding	16	34842798	34929547	677.166	-1.3693	0.127362	-10.7512	5.85e-27	1.93e-25	969	803	924	386	450	394	962.976	918.585	1045.96	335.075	372.188	428.216
ENSMUSG00000064370	mt-Cytb	mt-Cytb	17711	protein_coding	MT	14145	15288	109175	-1.12063	0.104359	-10.7382	6.73e-27	2.22e-25	148705	125295	139210	85203	74500	65118	147780	143330	157584	73962.2	61617.9	70772.9
ENSMUSG00000022512	Cldn1	Cldn1	12737	protein_coding	16	26175392	26190591	680.519	1.21605	0.113251	10.7377	6.77e-27	2.22e-25	415	351	366	1140	1066	905	412.42	401.524	414.308	989.601	881.673	983.591
ENSMUSG00000037788	Vopp1	Vopp1	232023	protein_coding	6	57704792	57802144	352.397	1.73541	0.16215	10.7025	9.91e-27	3.24e-25	160	124	166	564	773	457	159.005	141.849	187.91	489.592	639.337	496.687
ENSMUSG00000064225	Paqr9	Paqr9	75552	protein_coding	9	95441710	95450076	1046.33	-1.1798	0.110386	-10.688	1.16e-26	3.78e-25	1421	1360	1225	761	716	617	1412.17	1555.76	1386.69	660.602	592.193	670.581
ENSMUSG00000060002	Chpt1	Chpt1	212862	protein_coding	10	88288607	88339935	28220.7	-1.24733	0.116988	-10.662	1.53e-26	4.98e-25	39493	36008	34186	17365	18955	17883	39247.5	41191.1	38698.2	15074	15677.4	19436
ENSMUSG00000008226	Scrn3	Scrn3	74616	protein_coding	2	73142945	73168162	795.423	-1.19944	0.112542	-10.6577	1.61e-26	5.2e-25	1113	939	1010	508	588	480	1106.08	1074.16	1143.31	440.98	486.326	521.684
ENSMUSG00000030560	Ctsc	Ctsc	13032	protein_coding	7	87927293	87960096	737.39	1.32016	0.124278	10.6226	2.34e-26	7.55e-25	456	374	339	1341	1188	932	453.165	427.834	383.744	1164.08	982.577	1012.94
ENSMUSG00000018340	Anxa6	Anxa6	11749	protein_coding	11	54869934	54924271	1430.52	1.0142	0.0955874	10.6102	2.67e-26	8.6e-25	931	841	844	2266	2264	1749	925.212	962.055	955.398	1967.05	1872.52	1900.89
ENSMUSG00000031328	Flna	Flna	192176	protein_coding	X	73267067	73293426	6003.09	1.45073	0.136939	10.594	3.18e-26	1.02e-24	3515	2815	2592	12079	10191	6861	3493.15	3220.2	2934.11	10485.4	8428.83	7456.82
ENSMUSG00000010048	Ifrd2	Ifrd2	15983	protein_coding	9	107464841	107470584	511.649	-1.38683	0.131006	-10.586	3.46e-26	1.11e-24	727	674	641	284	339	298	722.48	771.017	725.605	246.532	280.382	323.879
ENSMUSG00000022885	St6gal1	St6gal1	20440	protein_coding	16	23043490	23179100	427.286	1.34062	0.126685	10.5823	3.6e-26	1.15e-24	245	219	205	761	728	529	243.477	250.523	232.058	660.602	602.118	574.939
ENSMUSG00000028001	Fga	Fga	14161	protein_coding	3	82933383	82940934	657.265	1.37097	0.129577	10.5804	3.68e-26	1.17e-24	326	311	372	1088	1215	822	323.973	355.766	421.1	944.461	1004.91	893.384
ENSMUSG00000075705	Msrb1	Msrb1	27361	protein_coding	17	24955616	24961752	1827.38	-1.44482	0.136646	-10.5734	3.96e-26	1.25e-24	2604	2177	2596	943	1185	1057	2587.81	2490.36	2938.64	818.591	980.096	1148.79
ENSMUSG00000030781	Slc5a2	Slc5a2	246787	protein_coding	7	127864829	127871602	4913.25	-0.964054	0.0912581	-10.564	4.37e-26	1.38e-24	6235	5927	5754	3972	3954	3010	6196.24	6780.14	6513.46	3447.98	3270.3	3271.39
ENSMUSG00000031303	Map3k15	Map3k15	270672	protein_coding	X	158771429	158906347	487.513	-1.30313	0.123872	-10.52	6.99e-26	2.2e-24	647	629	636	308	367	250	642.978	719.539	719.945	267.366	303.54	271.71
ENSMUSG00000059049	Frem1	Frem1	329872	protein_coding	4	82816157	82970576	566.14	1.57089	0.149641	10.4977	8.85e-26	2.77e-24	284	254	250	1187	904	702	282.234	290.561	282.997	1030.4	747.685	762.963
ENSMUSG00000028410	Dnaja1	Dnaja1	15502	protein_coding	4	40722150	40737149	2461.77	-1.09429	0.104613	-10.4604	1.31e-25	4.1e-24	3484	2810	2986	1733	1787	1593	3462.34	3214.48	3380.12	1504.37	1478	1731.34
ENSMUSG00000064127	Med14	Med14	26896	protein_coding	X	12541608	12628312	1529.62	-1.01847	0.0974502	-10.4512	1.45e-25	4.5e-24	2101	1716	1849	1200	1172	941	2087.94	1963	2093.05	1041.68	969.344	1022.72
ENSMUSG00000002475	Abhd3	Abhd3	106861	protein_coding	18	10642092	10706771	1315.84	-1.52326	0.145859	-10.4433	1.57e-25	4.88e-24	2020	1746	1634	672	733	783	2007.44	1997.32	1849.67	583.344	606.254	850.997
ENSMUSG00000020064	Herc4	Herc4	67345	protein_coding	10	63079589	63153657	1164.33	-1.18413	0.113595	-10.4242	1.92e-25	5.95e-24	1758	1287	1440	791	828	704	1747.07	1472.25	1630.06	686.644	684.827	765.136
ENSMUSG00000005054	Cstb	Cstb	13014	protein_coding	10	78261503	78263456	1209.23	1.24653	0.119613	10.4214	1.98e-25	6.1e-24	703	648	628	1712	2099	1732	698.629	741.274	710.889	1486.14	1736.05	1882.41
ENSMUSG00000037405	Icam1	Icam1	15894	protein_coding	9	20927281	20940113	529.881	1.56544	0.150222	10.4209	1.99e-25	6.12e-24	212	245	277	921	1015	677	210.682	280.266	313.561	799.493	839.492	735.792
ENSMUSG00000056209	Npm3	Npm3	18150	protein_coding	19	45736173	45738030	468.062	-1.5586	0.149714	-10.4106	2.22e-25	6.79e-24	761	520	657	241	276	254	756.269	594.85	743.716	209.205	228.276	276.058
ENSMUSG00000030498	Gas2	Gas2	14453	protein_coding	7	51511763	51644723	4128.77	-1.51429	0.145487	-10.4084	2.27e-25	6.93e-24	6394	4848	5695	1993	2533	2393	6354.25	5545.83	6446.67	1730.06	2095.01	2600.81
ENSMUSG00000032000	Birc3	Birc3	11796	protein_coding	9	7848700	7873187	314.645	1.51459	0.145551	10.4059	2.33e-25	7.09e-24	166	148	137	600	504	424	164.968	169.303	155.082	520.842	416.851	460.821
ENSMUSG00000032314	Etfa	Etfa	110842	protein_coding	9	55361792	55419527	2875.91	-0.995619	0.0957963	-10.3931	2.67e-25	8.08e-24	3736	3558	3276	2152	2294	1839	3712.77	4070.14	3708.39	1868.09	1897.33	1998.7
ENSMUSG00000020664	Dld	Dld	13382	protein_coding	12	31381276	31401452	3813.6	-0.944358	0.0911328	-10.3624	3.67e-25	1.11e-23	5073	4304	4497	2934	3053	2534	5041.46	4923.52	5090.55	2546.92	2525.09	2754.06
ENSMUSG00000053398	Phgdh	Phgdh	236539	protein_coding	3	98220486	98247306	270.186	1.72879	0.167115	10.3449	4.41e-25	1.33e-23	119	116	111	468	593	320	118.26	132.697	125.651	406.257	490.462	347.789
ENSMUSG00000072235	Tuba1a	Tuba1a	22142	protein_coding	15	98847718	98851584	319.387	1.45182	0.140368	10.343	4.5e-25	1.35e-23	158	154	159	557	514	455	157.018	176.167	179.986	483.515	425.122	494.513
ENSMUSG00000020019	Ntn4	Ntn4	57764	protein_coding	10	93476543	93583069	1250.31	1.04107	0.100713	10.337	4.79e-25	1.43e-23	828	686	747	2018	1952	1548	822.852	784.744	845.595	1751.77	1614.47	1682.43
ENSMUSG00000024694	Keg1	Keg1	64697	protein_coding	19	12673150	12697266	12929.2	-1.77654	0.171941	-10.3323	5.04e-25	1.5e-23	24921	14013	17005	5822	6353	6644	24766.1	16030.1	19249.5	5053.91	5254.47	7220.97
ENSMUSG00000031673	Cdh11	Cdh11	12552	protein_coding	8	103358727	103512274	755.887	1.72059	0.166664	10.3237	5.51e-25	1.64e-23	409	267	303	1627	1122	1049	406.457	305.432	342.993	1412.35	927.99	1140.1
ENSMUSG00000020258	Glyctk	Glyctk	235582	protein_coding	9	106030056	106035337	1954.42	-1.29505	0.125494	-10.3196	5.74e-25	1.7e-23	3017	2294	2394	1183	1594	965	2998.24	2624.2	2709.98	1026.93	1318.37	1048.8
ENSMUSG00000022679	Mpv17l	Mpv17l	93734	protein_coding	16	13721025	13767483	6807.83	-1.63685	0.159097	-10.2884	7.95e-25	2.35e-23	10593	8924	8984	2942	3781	3920	10527.1	10208.5	10169.8	2553.86	3127.21	4260.42
ENSMUSG00000064345	mt-Nd2	mt-Nd2	17717	protein_coding	MT	3914	4951	26350.6	-1.30652	0.126999	-10.2877	8.01e-25	2.36e-23	33651	33890	35669	20316	16542	13065	33441.8	38768.2	40376.9	17635.7	13681.6	14199.6
ENSMUSG00000063694	Cycs	Cycs	13063	protein_coding	6	50539543	50543518	4080.86	-1.41172	0.137268	-10.2843	8.29e-25	2.44e-23	5881	4918	5586	2177	2531	2492	5844.44	5625.91	6323.29	1889.79	2093.35	2708.41
ENSMUSG00000020423	Btg2	Btg2	12227	protein_coding	1	134002908	134006858	570.459	1.57015	0.152781	10.2772	8.93e-25	2.62e-23	293	257	245	815	1248	755	291.178	293.993	277.337	707.478	1032.2	820.565
ENSMUSG00000034612	Chst11	Chst11	58250	protein_coding	10	82821332	83031734	681.927	-1.4981	0.145784	-10.2762	9.02e-25	2.63e-23	1000	890	894	380	532	274	993.783	1018.11	1012	329.867	440.009	297.795
ENSMUSG00000019864	Rtn4ip1	Rtn4ip1	170728	protein_coding	10	43777803	43833197	466.627	-1.18362	0.115198	-10.2747	9.17e-25	2.67e-23	645	577	568	324	349	263	640.99	660.054	642.97	281.255	288.653	285.839
ENSMUSG00000001525	Tubb5	Tubb5	22154	protein_coding	17	36144813	36149198	1339.28	1.01943	0.0992607	10.2702	9.6e-25	2.78e-23	891	776	779	2181	2139	1581	885.461	887.699	881.819	1893.26	1769.14	1718.3
ENSMUSG00000037762	Slc16a9	Slc16a9	66859	protein_coding	10	70080930	70121798	2383.12	-1.12683	0.109927	-10.2507	1.17e-24	3.4e-23	3245	3011	2771	1553	1806	1519	3224.83	3444.41	3136.74	1348.11	1493.72	1650.91
ENSMUSG00000020189	Osbpl8	Osbpl8	237542	protein_coding	10	111000613	111133110	5174.53	-1.29241	0.126114	-10.2479	1.21e-24	3.49e-23	7118	6780	6373	3357	3110	3236	7073.75	7755.92	7214.16	2914.11	2572.24	3517.02
ENSMUSG00000052520	Cyp2j5	Cyp2j5	13109	protein_coding	4	96517010	96552391	17942.5	-1.79435	0.17519	-10.2423	1.28e-24	3.68e-23	28297	24363	24355	7604	7862	10113	28121.1	27869.9	27569.6	6600.81	6502.55	10991.2
ENSMUSG00000010064	Slc38a3	Slc38a3	76257	protein_coding	9	107527833	107546729	878.732	1.4625	0.142843	10.2385	1.33e-24	3.82e-23	370	458	454	1528	1609	1113	367.7	523.925	513.923	1326.41	1330.78	1209.65
ENSMUSG00000085772	D630024D03Rik	D630024D03Rik	414116	lncRNA	11	31739169	31774552	199.354	-1.65136	0.161351	-10.2346	1.39e-24	3.97e-23	298	254	282	105	104	104	296.147	290.561	319.221	91.1474	86.0169	113.032
ENSMUSG00000025911	Adhfe1	Adhfe1	76187	protein_coding	1	9618173	9650898	3348.53	-1.17197	0.114523	-10.2335	1.4e-24	4e-23	4687	4166	3966	2115	2409	2162	4657.86	4765.66	4489.47	1835.97	1992.45	2349.75
ENSMUSG00000029456	Acad10	Acad10	71985	protein_coding	5	121759089	121798577	849.946	-1.25223	0.122663	-10.2087	1.81e-24	5.15e-23	1136	1173	991	543	657	453	1128.94	1341.84	1121.8	471.362	543.395	492.339
ENSMUSG00000068086	Cyp2d9	Cyp2d9	13105	protein_coding	15	82317638	82341046	2125.49	-1.371	0.134365	-10.2035	1.91e-24	5.41e-23	2819	2903	2715	1133	1464	1254	2801.47	3320.86	3073.35	983.524	1210.85	1362.9
ENSMUSG00000021666	Gfm2	Gfm2	320806	protein_coding	13	97274445	97317703	935.44	-1.09974	0.107818	-10.1999	1.98e-24	5.6e-23	1291	1126	1108	650	693	598	1282.97	1288.08	1254.24	564.246	573.17	649.931
ENSMUSG00000000673	Haao	Haao	107766	protein_coding	17	84138585	84155392	2078.29	-1.70961	0.16766	-10.1968	2.05e-24	5.77e-23	3140	2856	2791	913	1000	1199	3120.48	3267.1	3159.38	792.549	827.085	1303.12
ENSMUSG00000016018	Mtrex	Mtrex	72198	protein_coding	13	113003952	113063932	1444.96	-1.21923	0.119679	-10.1876	2.25e-24	6.32e-23	2170	1540	1895	962	1009	862	2156.51	1761.67	2145.12	835.084	834.529	936.857
ENSMUSG00000001435	Col18a1	Col18a1	12822	protein_coding	10	76888012	77002382	4312.25	1.72461	0.169508	10.1742	2.58e-24	7.23e-23	2162	1662	1732	10013	7387	4657	2148.56	1901.23	1960.6	8691.99	6109.68	5061.42
ENSMUSG00000030772	Dkk3	Dkk3	50781	protein_coding	7	111715224	111758264	645.393	1.63612	0.160845	10.172	2.64e-24	7.38e-23	344	263	265	1378	1155	716	341.861	300.857	299.977	1196.2	955.284	778.178
ENSMUSG00000057228	Aadat	Aadat	23923	protein_coding	8	60958966	60998711	3770.38	-1.49608	0.147767	-10.1246	4.3e-24	1.19e-22	5770	4571	5067	1809	2317	2242	5734.13	5228.96	5735.79	1570.34	1916.36	2436.7
ENSMUSG00000027363	Usp8	Usp8	84092	protein_coding	2	126549248	126601217	2282.11	-0.915615	0.0905814	-10.1082	5.08e-24	1.4e-22	2909	2647	2677	1801	1946	1445	2890.91	3028.01	3030.33	1563.4	1609.51	1570.49
ENSMUSG00000028737	Aldh4a1	Aldh4a1	212647	protein_coding	4	139350177	139377001	3073.27	-1.05068	0.104134	-10.0897	6.14e-24	1.69e-22	4062	3927	3453	2394	2493	1713	4036.75	4492.26	3908.76	2078.16	2061.92	1861.76
ENSMUSG00000058488	Kl	Kl	16591	protein_coding	5	150876072	150917282	4645.28	-1.32017	0.130922	-10.0836	6.53e-24	1.79e-22	6826	5860	5668	3657	3084	2064	6783.56	6703.5	6416.11	3174.53	2550.73	2243.24
ENSMUSG00000025196	Cpn1	Cpn1	93721	protein_coding	19	43944746	43974995	989.346	1.40003	0.139093	10.0654	7.86e-24	2.15e-22	482	452	562	1493	1952	1282	479.003	517.062	636.178	1296.03	1614.47	1393.33
ENSMUSG00000063931	Pepd	Pepd	18624	protein_coding	7	34611804	34744133	4360.75	-1.08986	0.108335	-10.0601	8.29e-24	2.27e-22	6024	5055	5327	2870	3345	2859	5986.55	5782.63	6030.1	2491.36	2766.6	3107.28
ENSMUSG00000028017	Egf	Egf	13645	protein_coding	3	129471214	129548965	12465.2	-1.96268	0.19517	-10.0563	8.62e-24	2.35e-22	19832	18507	16467	7691	3934	4914	19708.7	21170.9	18640.5	6676.33	3253.75	5340.74
ENSMUSG00000074261	Erich4	Erich4	632778	protein_coding	7	25314045	25315317	892.017	-1.22036	0.121491	-10.0448	9.68e-24	2.63e-22	1236	1111	1100	528	705	521	1228.32	1270.92	1245.19	458.341	583.095	566.244
ENSMUSG00000027822	Slc33a1	Slc33a1	11416	protein_coding	3	63840928	63872189	2659.26	-1.13734	0.113475	-10.0228	1.21e-23	3.28e-22	3821	3105	3196	1684	2017	1710	3797.24	3551.94	3617.84	1461.83	1668.23	1858.5
ENSMUSG00000030654	Arl6ip1	Arl6ip1	54208	protein_coding	7	117718114	117728885	6782.79	-1.26684	0.12642	-10.0209	1.23e-23	3.33e-22	9836	8111	8563	4031	4474	4371	9774.85	9278.51	9693.22	3499.19	3700.38	4750.58
ENSMUSG00000023972	Ptk7	Ptk7	71461	protein_coding	17	46875397	46940430	411.197	1.79882	0.179668	10.0119	1.35e-23	3.64e-22	185	159	164	916	782	436	183.85	181.887	185.646	795.153	646.781	473.863
ENSMUSG00000052837	Junb	Junb	16477	protein_coding	8	85701113	85705347	475.006	1.27042	0.127458	9.96737	2.12e-23	5.69e-22	275	272	222	802	821	588	273.29	311.152	251.301	696.193	679.037	639.063
ENSMUSG00000023262	Acy1	Acy1	109652	protein_coding	9	106310180	106315518	1355.14	-1.4657	0.147194	-9.95761	2.34e-23	6.26e-22	1796	1997	1677	723	808	798	1784.83	2284.45	1898.34	627.615	668.285	867.299
ENSMUSG00000030979	Uros	Uros	22276	protein_coding	7	133287972	133311801	253.837	-1.56441	0.157342	-9.9427	2.71e-23	7.24e-22	379	301	368	164	131	124	376.644	344.326	416.572	142.364	108.348	134.768
ENSMUSG00000025732	Mcrip2	Mcrip2	68241	protein_coding	17	26082672	26087738	663.465	-1.45706	0.146548	-9.9426	2.72e-23	7.24e-22	981	895	810	341	403	401	974.901	1023.83	916.911	296.012	333.315	435.823
ENSMUSG00000046603	Tcaim	Tcaim	382117	protein_coding	9	122634604	122665399	880.262	-1.50892	0.152021	-9.92574	3.22e-23	8.54e-22	1320	1079	1201	442	498	534	1311.79	1234.31	1359.52	383.687	411.889	580.373
ENSMUSG00000020553	Pctp	Pctp	18559	protein_coding	11	89873491	89893720	616.108	-1.12871	0.113901	-9.90954	3.78e-23	9.99e-22	819	745	768	436	443	383	813.908	852.237	869.367	378.479	366.399	416.26
ENSMUSG00000033965	Slc16a2	Slc16a2	20502	protein_coding	X	102741020	102865589	1841.98	-1.20974	0.122214	-9.8986	4.22e-23	1.11e-21	2722	2335	2067	1458	1210	984	2705.08	2671.1	2339.82	1265.65	1000.77	1069.45
ENSMUSG00000029552	Tes	Tes	21753	protein_coding	6	17065148	17105827	551.691	1.22642	0.12393	9.89609	4.33e-23	1.14e-21	348	285	281	856	874	786	345.836	326.023	318.089	743.069	722.873	854.257
ENSMUSG00000028085	Gatb	Gatb	229487	protein_coding	3	85481426	85562929	860.384	-1.16834	0.118246	-9.88062	5.05e-23	1.32e-21	1243	1079	973	559	629	539	1235.27	1234.31	1101.42	485.252	520.237	585.808
ENSMUSG00000032068	Plet1	Plet1	76509	protein_coding	9	50405825	50416782	690.561	1.21969	0.12351	9.87517	5.33e-23	1.39e-21	403	373	369	983	1273	913	400.494	426.69	417.704	853.314	1052.88	992.286
ENSMUSG00000022261	Sdc2	Sdc2	15529	protein_coding	15	32920869	33035081	1813.99	-0.92685	0.0938919	-9.87145	5.54e-23	1.44e-21	2322	2069	2171	1449	1469	1177	2307.56	2366.82	2457.55	1257.83	1214.99	1279.21
ENSMUSG00000038298	Pdzk1	Pdzk1	59020	protein_coding	3	96736600	96778242	16004.6	-1.14703	0.116336	-9.85959	6.23e-23	1.62e-21	20972	20067	19749	10321	11434	10543	20841.6	22955.5	22355.6	8959.36	9456.89	11458.6
ENSMUSG00000020326	Ccng1	Ccng1	12450	protein_coding	11	40639379	40646138	8127.02	1.22576	0.124377	9.85517	6.51e-23	1.69e-21	4877	4123	4454	11159	16004	10336	4846.68	4716.47	5041.88	9686.8	13236.7	11233.6
ENSMUSG00000038642	Ctss	Ctss	13040	protein_coding	3	95434097	95463714	550.563	1.5349	0.155923	9.84396	7.28e-23	1.88e-21	324	212	249	1057	814	797	321.986	242.516	281.865	917.551	673.248	866.213
ENSMUSG00000036206	Sh3bp4	Sh3bp4	98402	protein_coding	1	88998137	89082790	596.548	1.23942	0.125917	9.84313	7.34e-23	1.89e-21	360	310	312	1072	1014	685	357.762	354.622	353.18	930.572	838.665	744.486
ENSMUSG00000025203	Scd2	Scd2	20250	protein_coding	19	44282113	44295303	1985.02	1.16782	0.118738	9.83531	7.93e-23	2.04e-21	1128	1103	1137	3539	3271	2266	1120.99	1261.77	1287.07	3072.1	2705.4	2462.78
ENSMUSG00000029735	Tpk1	Tpk1	29807	protein_coding	6	43321935	43643212	1202.93	-1.2072	0.122773	-9.83281	8.13e-23	2.08e-21	1704	1545	1390	745	850	767	1693.41	1767.39	1573.46	646.713	703.023	833.607
ENSMUSG00000064427	Gm22748	Gm22748	115488064	snoRNA	12	17596147	17596282	860.909	-1.99612	0.203036	-9.83138	8.25e-23	2.11e-21	1598	931	1304	264	487	372	1588.06	1065.01	1476.11	229.171	402.791	404.305
ENSMUSG00000040152	Thbs1	Thbs1	21825	protein_coding	2	117942357	117957614	2436.71	1.54544	0.157263	9.8271	8.61e-23	2.19e-21	1235	1160	1040	5120	4459	2536	1227.32	1326.97	1177.27	4444.52	3687.97	2756.23
ENSMUSG00000040855	Reps2	Reps2	194590	protein_coding	X	161194950	161426645	1728.1	-1.09402	0.111391	-9.82145	9.1e-23	2.31e-21	2430	1941	2141	1159	1303	1128	2414.89	2220.39	2423.59	1006.09	1077.69	1225.96
ENSMUSG00000063683	Glyat	Glyat	107146	protein_coding	19	12610672	12631275	4689.73	-1.22118	0.124346	-9.82083	9.16e-23	2.32e-21	7328	5317	5587	3085	3071	2973	7282.44	6082.34	6324.42	2678	2539.98	3231.18
ENSMUSG00000033910	Gucy1a1	Gucy1a1	60596	protein_coding	3	81999734	82053096	1168.28	1.27404	0.130166	9.78777	1.27e-22	3.2e-21	718	558	617	2213	1755	1460	713.536	638.319	698.437	1921.04	1451.53	1586.79
ENSMUSG00000035637	Grhpr	Grhpr	76238	protein_coding	4	44981395	44990734	1845.63	-1.02203	0.104522	-9.77811	1.4e-22	3.5e-21	2415	2278	2133	1295	1581	1124	2399.99	2605.9	2414.53	1124.15	1307.62	1221.61
ENSMUSG00000030208	Emp1	Emp1	13730	protein_coding	6	135339543	135360171	629.259	1.34992	0.138056	9.77807	1.4e-22	3.5e-21	369	316	296	1165	916	868	366.706	361.486	335.069	1011.3	757.61	943.378
ENSMUSG00000066058	Cldn19	Cldn19	242653	protein_coding	4	119112611	119119635	633.554	1.4294	0.146197	9.77725	1.41e-22	3.52e-21	348	326	275	1164	1217	694	345.836	372.925	311.297	1010.43	1006.56	754.268
ENSMUSG00000002602	Axl	Axl	26362	protein_coding	7	25456698	25488130	1190.99	1.50243	0.153671	9.77695	1.41e-22	3.52e-21	678	539	507	2515	1988	1338	673.785	616.585	573.918	2183.2	1644.25	1454.19
ENSMUSG00000033032	Afap1l1	Afap1l1	106877	protein_coding	18	61863332	61919773	510.919	-1.23295	0.126154	-9.77337	1.47e-22	3.64e-21	730	664	587	317	374	305	725.461	759.577	664.477	275.178	309.33	331.487
ENSMUSG00000018920	Cxcl16	Cxcl16	66102	protein_coding	11	70344809	70350810	1191.93	1.13596	0.116291	9.76825	1.54e-22	3.81e-21	744	637	678	1843	1790	1689	739.374	728.691	767.488	1599.85	1480.48	1835.68
ENSMUSG00000066072	Cyp4a10	Cyp4a10	13117	protein_coding	4	115375461	115390846	4617.59	1.80662	0.185259	9.75185	1.81e-22	4.47e-21	1616	2467	1530	7933	7871	7498	1605.95	2822.1	1731.94	6886.41	6509.99	8149.14
ENSMUSG00000054676	1600014C10Rik	1600014C10Rik	72244	protein_coding	7	37882642	37896992	839.601	-1.25022	0.12836	-9.74001	2.04e-22	5.01e-21	1160	1025	1077	568	514	529	1152.79	1172.54	1219.15	493.064	425.122	574.939
ENSMUSG00000032849	Abcc4	Abcc4	239273	protein_coding	14	118720104	118943631	1033.52	1.79328	0.184334	9.72842	2.28e-22	5.6e-21	485	386	411	2497	1743	1107	481.985	441.561	465.247	2167.57	1441.61	1203.13
ENSMUSG00000025937	Lactb2	Lactb2	212442	protein_coding	1	13693554	13730770	7974.15	-1.28992	0.132714	-9.7196	2.49e-22	6.09e-21	10989	9876	10368	4578	5214	5156	10920.7	11297.6	11736.5	3974.03	4312.42	5603.75
ENSMUSG00000062609	Kcnj15	Kcnj15	16516	protein_coding	16	95058417	95101119	8144.71	-1.07325	0.110481	-9.71435	2.62e-22	6.38e-21	11219	9711	9601	6903	5855	4515	11149.2	11108.8	10868.2	5992.29	4842.59	4907.09
ENSMUSG00000026368	F13b	F13b	14060	protein_coding	1	139429440	139451490	1588.53	-1.58681	0.163347	-9.71433	2.62e-22	6.38e-21	2397	2079	2109	768	805	967	2382.1	2378.25	2387.36	666.678	665.804	1050.98
ENSMUSG00000060376	Bckdha	Bckdha	12039	protein_coding	7	25329371	25358406	3356.18	-0.922883	0.0950575	-9.70868	2.77e-22	6.73e-21	4497	3881	3775	2513	2794	2266	4469.04	4439.64	4273.26	2181.46	2310.88	2462.78
ENSMUSG00000025037	Maoa	Maoa	17161	protein_coding	X	16485937	16554057	323.564	1.26913	0.130733	9.7078	2.79e-22	6.77e-21	196	156	173	512	566	423	194.781	178.455	195.834	444.452	468.13	459.734
ENSMUSG00000029322	Plac8	Plac8	231507	protein_coding	5	100701591	100720111	318.712	1.42188	0.14675	9.68913	3.35e-22	8.11e-21	172	149	157	527	494	485	170.931	170.447	177.722	457.473	408.58	527.118
ENSMUSG00000030759	Far1	Far1	67420	protein_coding	7	113113041	113170718	4350.15	-1.19689	0.123553	-9.68722	3.42e-22	8.24e-21	6062	5035	5642	2809	2883	2859	6024.31	5759.75	6386.68	2438.41	2384.49	3107.28
ENSMUSG00000007039	Ddah2	Ddah2	51793	protein_coding	17	35278011	35281071	293.956	1.37433	0.141991	9.67903	3.7e-22	8.9e-21	185	129	140	491	490	407	183.85	147.568	158.478	426.223	405.272	442.344
ENSMUSG00000026547	Tagln2	Tagln2	21346	protein_coding	1	172327614	172334947	1408.93	0.991092	0.102491	9.67006	4.04e-22	9.7e-21	904	857	841	2245	2316	1618	898.38	980.358	952.002	1948.82	1915.53	1758.51
ENSMUSG00000027774	Gfm1	Gfm1	28030	protein_coding	3	67337429	67383862	1639.68	-0.918563	0.0950524	-9.66376	4.3e-22	1.03e-20	2128	1894	1902	1252	1428	1045	2114.77	2166.63	2153.04	1086.82	1181.08	1135.75
ENSMUSG00000027762	Sucnr1	Sucnr1	84112	protein_coding	3	59989290	59994987	646.791	-1.29216	0.133847	-9.65402	4.73e-22	1.13e-20	914	741	882	368	471	384	908.318	847.661	998.414	319.45	389.557	417.347
ENSMUSG00000021770	Samd8	Samd8	67630	protein_coding	14	21800599	21848794	1323.27	-0.94927	0.0984495	-9.6422	5.3e-22	1.26e-20	1805	1489	1531	1082	1043	835	1793.78	1703.33	1733.07	939.253	862.65	907.513
ENSMUSG00000020108	Ddit4	Ddit4	74747	protein_coding	10	59785491	59787656	385.529	1.6683	0.173304	9.62641	6.19e-22	1.47e-20	200	161	150	518	732	649	198.757	184.175	169.798	449.661	605.427	705.36
ENSMUSG00000030972	Acsm5	Acsm5	272428	protein_coding	7	119118686	119144774	1441.56	-1.32455	0.137646	-9.62293	6.4e-22	1.52e-20	2016	1830	1839	858	866	929	2003.47	2093.41	2081.73	744.805	716.256	1009.68
ENSMUSG00000020486	Septin4	Septin4	18952	protein_coding	11	87457479	87481365	516.238	1.24993	0.130011	9.61405	6.97e-22	1.65e-20	313	238	295	862	931	609	311.054	272.258	333.937	748.277	770.017	661.886
ENSMUSG00000031168	Ebp	Ebp	13595	protein_coding	X	8051568	8059751	1014.95	-1.12259	0.116774	-9.61338	7.02e-22	1.65e-20	1330	1298	1206	669	760	652	1321.73	1484.84	1365.18	580.739	628.585	708.621
ENSMUSG00000026827	Gpd2	Gpd2	14571	protein_coding	2	57127647	57260731	990.399	-1.11395	0.11642	-9.56834	1.09e-21	2.55e-20	1343	1113	1287	794	701	560	1334.65	1273.21	1456.87	689.248	579.787	608.631
ENSMUSG00000004319	Clcn3	Clcn3	12725	protein_coding	8	61363423	61436334	3131.59	-0.842403	0.0880784	-9.56423	1.13e-21	2.65e-20	4042	3509	3562	2640	2739	1996	4016.87	4014.09	4032.14	2291.71	2265.39	2169.34
ENSMUSG00000042684	Npl	Npl	74091	protein_coding	1	153378761	153425791	1008.6	1.21533	0.127113	9.56107	1.17e-21	2.73e-20	650	480	553	1416	1868	1340	645.959	549.092	625.99	1229.19	1545	1456.37
ENSMUSG00000064341	mt-Nd1	mt-Nd1	17716	protein_coding	MT	2751	3707	90450.9	-0.947977	0.0992504	-9.55137	1.28e-21	2.99e-20	112032	102979	113332	69195	71834	60541	111335	117802	128291	60066.2	59412.9	65798.5
ENSMUSG00000019894	Slc6a15	Slc6a15	103098	protein_coding	10	103203644	103255238	402.386	-1.59623	0.167193	-9.54723	1.33e-21	3.1e-20	697	454	530	209	208	229	692.667	519.35	599.954	181.427	172.034	248.887
ENSMUSG00000034993	Vat1	Vat1	26949	protein_coding	11	101349571	101357056	712.208	1.36335	0.143002	9.53381	1.52e-21	3.52e-20	442	346	319	1329	1294	785	439.252	395.804	361.104	1153.67	1070.25	853.17
ENSMUSG00000013997	Nit1	Nit1	27045	protein_coding	1	171165576	171173214	2211.05	-1.10365	0.115771	-9.53306	1.53e-21	3.54e-20	3036	2472	2833	1426	1725	1426	3017.12	2827.82	3206.92	1237.87	1426.72	1549.84
ENSMUSG00000039585	Myo9a	Myo9a	270163	protein_coding	9	59658179	59836149	1893.41	0.941816	0.0988127	9.53132	1.55e-21	3.59e-20	1293	1157	1131	2932	2804	2399	1284.96	1323.54	1280.28	2545.18	2319.15	2607.33
ENSMUSG00000036103	Colec12	Colec12	140792	protein_coding	18	9707595	9882644	1002.82	1.36834	0.143684	9.52328	1.68e-21	3.87e-20	634	449	473	1968	1509	1271	630.058	513.63	535.431	1708.36	1248.07	1381.38
ENSMUSG00000055912	Tmem150a	Tmem150a	232086	protein_coding	6	72332430	72336745	576.135	-1.13848	0.119677	-9.51294	1.85e-21	4.26e-20	779	641	768	417	424	338	774.157	733.267	869.367	361.985	350.684	367.352
ENSMUSG00000009376	Met	Met	17295	protein_coding	6	17463799	17573979	4424.73	-0.935538	0.098363	-9.51107	1.89e-21	4.33e-20	6050	4842	5195	3637	3389	2904	6012.39	5538.97	5880.68	3157.17	2802.99	3156.19
ENSMUSG00000041959	S100a10	S100a10	20194	protein_coding	3	93462387	93471950	1511.2	1.13398	0.119277	9.50708	1.96e-21	4.49e-20	1060	709	859	2337	2473	1984	1053.41	811.055	972.378	2028.68	2045.38	2156.29
ENSMUSG00000028124	Gclm	Gclm	14630	protein_coding	3	122039206	122064381	2824.68	-0.894886	0.0943523	-9.48452	2.44e-21	5.56e-20	3887	3092	3199	2217	2487	1790	3862.83	3537.07	3621.23	1924.51	2056.96	1945.45
ENSMUSG00000032114	Slc37a4	Slc37a4	14385	protein_coding	9	44308149	44314265	3322.17	-1.09396	0.115565	-9.46624	2.9e-21	6.61e-20	4510	3868	4121	2182	2459	2239	4481.96	4424.77	4664.92	1894.13	2033.8	2433.44
ENSMUSG00000000154	Slc22a18	Slc22a18	18400	protein_coding	7	143027473	143053071	4562.02	-1.15952	0.122562	-9.46069	3.06e-21	6.95e-20	6282	5672	5455	2707	3585	2899	6242.94	6488.44	6175	2349.87	2965.1	3150.75
ENSMUSG00000005873	Reep5	Reep5	13476	protein_coding	18	34477938	34507123	1243.78	-0.896637	0.0948012	-9.45808	3.14e-21	7.11e-20	1621	1409	1442	1011	1047	795	1610.92	1611.81	1632.33	877.62	865.958	864.039
ENSMUSG00000010122	Slc47a1	Slc47a1	67473	protein_coding	11	61234227	61269171	7612.96	-1.01464	0.107387	-9.44847	3.44e-21	7.77e-20	10555	8903	8727	5158	6156	5112	10489.4	10184.5	9878.86	4477.51	5091.54	5555.93
ENSMUSG00000048371	Pdp2	Pdp2	382051	protein_coding	8	105318083	105325658	1501.63	-0.879902	0.0935474	-9.40595	5.16e-21	1.16e-19	1952	1706	1719	1243	1242	981	1939.86	1951.56	1945.89	1079.01	1027.24	1066.19
ENSMUSG00000029776	Hibadh	Hibadh	58875	protein_coding	6	52523213	52617374	4929.64	-1.13349	0.120518	-9.40512	5.2e-21	1.17e-19	6613	6099	5977	3142	3542	3318	6571.89	6976.9	6765.9	2727.48	2929.54	3606.14
ENSMUSG00000112129	Pbld1	Pbld1	68371	protein_coding	10	62895941	62913741	2233.35	-1.24333	0.132232	-9.40268	5.32e-21	1.19e-19	3154	2740	2782	1376	1423	1482	3134.39	3134.4	3149.19	1194.47	1176.94	1610.7
ENSMUSG00000032062	2310030G06Rik	2310030G06Rik	66952	protein_coding	9	50650991	50657836	552.61	-1.18584	0.126248	-9.39296	5.83e-21	1.31e-19	797	614	713	373	380	346	792.045	702.38	807.108	323.79	314.292	376.047
ENSMUSG00000001056	Nhp2	Nhp2	52530	protein_coding	11	51510562	51514541	772.463	-1.10717	0.117978	-9.38459	6.32e-21	1.41e-19	1080	867	971	505	608	487	1073.29	991.797	1099.16	438.376	502.868	529.292
ENSMUSG00000019763	Rmnd1	Rmnd1	66084	protein_coding	10	4351915	4382388	580.155	-1.10878	0.118306	-9.37213	7.11e-21	1.58e-19	759	707	719	409	418	371	754.281	808.767	813.9	355.041	345.722	403.218
ENSMUSG00000026482	Rgl1	Rgl1	19731	protein_coding	1	152392511	152642102	2465.26	-1.06982	0.114346	-9.35595	8.29e-21	1.84e-19	3831	2629	2830	1833	1929	1460	3807.18	3007.42	3203.53	1591.17	1595.45	1586.79
ENSMUSG00000028672	Hmgcl	Hmgcl	15356	protein_coding	4	135673759	135689928	1448	-0.924671	0.0989988	-9.34023	9.61e-21	2.13e-19	1938	1719	1588	1107	1233	936	1925.95	1966.44	1797.6	960.954	1019.8	1017.28
ENSMUSG00000022010	Tsc22d1	Tsc22d1	21807	protein_coding	14	76652401	76745205	5208.32	0.948843	0.101646	9.33474	1.01e-20	2.24e-19	3363	3290	3144	7287	8505	6648	3342.09	3763.57	3558.97	6325.63	7034.36	7225.32
ENSMUSG00000058997	Vwa8	Vwa8	219189	protein_coding	14	79086492	79439750	3833.14	-1.11716	0.119764	-9.32804	1.08e-20	2.38e-19	5132	5065	4284	3097	2925	1976	5100.09	5794.06	4849.44	2688.42	2419.22	2147.6
ENSMUSG00000036899	Trpv5	Trpv5	194352	protein_coding	6	41629107	41657703	370.771	1.3437	0.144178	9.31975	1.17e-20	2.57e-19	212	158	210	606	703	449	210.682	180.743	237.718	526.051	581.441	487.992
ENSMUSG00000028528	Dnajc6	Dnajc6	72685	protein_coding	4	101353828	101499996	606.056	-1.16352	0.124956	-9.31148	1.26e-20	2.77e-19	854	659	805	397	478	352	848.691	753.858	911.251	344.624	395.347	382.568
ENSMUSG00000031938	4931406C07Rik	4931406C07Rik	70984	protein_coding	9	15194633	15217744	6078.84	-0.842994	0.0906649	-9.2979	1.43e-20	3.14e-19	7772	6834	6957	4755	5233	4233	7723.68	7817.7	7875.24	4127.68	4328.14	4600.6
ENSMUSG00000021213	Akr1c13	Akr1c13	27384	protein_coding	13	4241149	4255595	419.921	1.65754	0.178456	9.28825	1.57e-20	3.43e-19	183	202	171	549	834	687	181.862	231.076	193.57	476.571	689.789	746.66
ENSMUSG00000031995	St14	St14	19143	protein_coding	9	31000698	31043149	783.893	1.40914	0.151841	9.28039	1.69e-20	3.69e-19	407	413	363	1429	1547	824	404.47	472.448	410.912	1240.47	1279.5	895.557
ENSMUSG00000000420	Galnt1	Galnt1	14423	protein_coding	18	24338401	24419875	3394.74	-1.05385	0.113773	-9.26273	1.99e-20	4.34e-19	4568	3801	4291	2253	2671	2262	4539.6	4348.12	4857.36	1955.76	2209.15	2458.44
ENSMUSG00000030873	Scnn1b	Scnn1b	20277	protein_coding	7	121464261	121517737	836.672	0.972437	0.104988	9.26237	2e-20	4.34e-19	558	480	522	1266	1307	1054	554.531	549.092	590.898	1098.98	1081	1145.53
ENSMUSG00000066595	Flvcr1	Flvcr1	226844	protein_coding	1	190738044	190758355	346.34	1.2345	0.133561	9.24296	2.4e-20	5.2e-19	195	186	189	606	573	421	193.788	212.773	213.946	526.051	473.92	457.56
ENSMUSG00000035493	Tgfbi	Tgfbi	21810	protein_coding	13	56757336	56787375	434.072	1.58604	0.171646	9.24019	2.46e-20	5.32e-19	236	160	206	929	734	497	234.533	183.031	233.19	806.438	607.081	540.16
ENSMUSG00000027035	Cers6	Cers6	241447	protein_coding	2	68691785	68944626	1784.39	-0.889487	0.0963161	-9.23508	2.58e-20	5.57e-19	2331	2068	2005	1442	1436	1210	2316.51	2365.67	2269.64	1251.76	1187.69	1315.08
ENSMUSG00000030104	Edem1	Edem1	192193	protein_coding	6	108805602	108836317	1679.16	-0.853705	0.0925718	-9.22209	2.91e-20	6.27e-19	2230	1888	1864	1394	1444	1090	2216.14	2159.76	2110.03	1210.09	1194.31	1184.66
ENSMUSG00000020413	Hus1	Hus1	15574	protein_coding	11	8943137	8961191	617.219	-1.17112	0.12706	-9.21704	3.05e-20	6.56e-19	877	740	746	384	448	402	871.548	846.517	844.463	333.339	370.534	436.91
ENSMUSG00000024070	Prkd3	Prkd3	75292	protein_coding	17	79256834	79328245	1599.34	-0.949248	0.103178	-9.20013	3.58e-20	7.64e-19	2052	1801	1963	1326	1227	1020	2039.24	2060.24	2222.09	1151.06	1014.83	1108.58
ENSMUSG00000004040	Stat3	Stat3	20848	protein_coding	11	100775924	100830366	1575.01	1.21026	0.131588	9.19735	3.67e-20	7.81e-19	922	853	849	2793	2870	1655	916.268	975.782	961.058	2424.52	2373.74	1798.72
ENSMUSG00000069805	Fbp1	Fbp1	14121	protein_coding	13	63012567	63036096	13220.2	-1.03683	0.112733	-9.19728	3.67e-20	7.81e-19	17288	15936	15828	8642	10743	8839	17180.5	18229.9	17917.1	7501.87	8885.38	9606.59
ENSMUSG00000031765	Mt1	Mt1	17748	protein_coding	8	94905710	94906955	2103.17	1.29705	0.14112	9.1911	3.89e-20	8.26e-19	1167	997	1193	2951	4340	2592	1159.74	1140.51	1350.46	2561.68	3589.55	2817.09
ENSMUSG00000024646	Cyb5a	Cyb5a	109672	protein_coding	18	84856829	84897996	9239.96	-1.29083	0.140525	-9.18576	4.09e-20	8.66e-19	14025	10501	11839	5382	5838	6061	13937.8	12012.5	13401.6	4671.96	4828.52	6587.35
ENSMUSG00000031825	Crispld2	Crispld2	78892	protein_coding	8	120719177	120779532	650.054	1.52034	0.165667	9.17709	4.43e-20	9.36e-19	388	261	286	1378	1085	735	385.588	298.569	323.749	1196.2	897.388	798.828
ENSMUSG00000075025	Gm10804	Gm10804	100038525	lncRNA	2	93283164	93300216	528.603	-1.31214	0.143008	-9.17527	4.5e-20	9.5e-19	820	603	667	287	390	313	814.902	689.797	755.036	249.136	322.563	340.181
ENSMUSG00000001986	Gria3	Gria3	53623	protein_coding	X	40489731	40767478	313.587	1.31901	0.143895	9.16647	4.89e-20	1.03e-18	166	161	168	571	536	371	164.968	184.175	190.174	495.668	443.318	403.218
ENSMUSG00000022123	Scel	Scel	64929	protein_coding	14	103750778	103850233	239.648	1.29485	0.141391	9.15793	5.29e-20	1.11e-18	144	118	122	396	411	311	143.105	134.985	138.103	343.756	339.932	338.008
ENSMUSG00000056162	Cndp1	Cndp1	338403	protein_coding	18	84628634	84668220	766.626	-1.54426	0.168749	-9.15127	5.63e-20	1.18e-18	1220	994	948	358	422	476	1212.42	1137.08	1073.13	310.769	349.03	517.337
ENSMUSG00000020577	Tspan13	Tspan13	66109	protein_coding	12	36064556	36092499	267.807	-1.23752	0.135413	-9.13888	6.31e-20	1.32e-18	378	328	334	191	196	138	375.65	375.213	378.084	165.802	162.109	149.984
ENSMUSG00000055373	Fut9	Fut9	14348	protein_coding	4	25609332	25800244	11572.3	-1.21774	0.133277	-9.1369	6.43e-20	1.34e-18	15192	15045	14352	8137	6904	7458	15097.5	17210.6	16246.3	7063.49	5710.2	8105.66
ENSMUSG00000024521	Pmaip1	Pmaip1	58801	protein_coding	18	66591604	66598636	269.177	1.47339	0.161359	9.1311	6.78e-20	1.41e-18	158	134	103	490	419	383	157.018	153.288	116.595	425.355	346.549	416.26
ENSMUSG00000027984	Hadh	Hadh	15107	protein_coding	3	131027068	131065750	5913.51	-0.972174	0.106653	-9.11528	7.85e-20	1.63e-18	7689	7246	6687	4190	4760	4055	7641.2	8289	7569.61	3637.22	3936.93	4407.14
ENSMUSG00000027130	Slc12a6	Slc12a6	107723	protein_coding	2	112096170	112193508	679.242	-1.18415	0.129979	-9.11033	8.21e-20	1.7e-18	1069	792	760	502	451	403	1062.35	906.002	860.311	435.772	373.016	437.997
ENSMUSG00000038156	Spon1	Spon1	233744	protein_coding	7	113365235	113642605	1082.21	1.57375	0.172902	9.10198	8.87e-20	1.83e-18	603	481	427	2417	1801	1171	599.251	550.236	483.359	2098.13	1489.58	1272.69
ENSMUSG00000016756	Cmah	Cmah	12763	protein_coding	13	24511387	24661360	844.147	-0.983311	0.108083	-9.09774	9.22e-20	1.9e-18	1148	1001	953	684	703	483	1140.86	1145.09	1078.79	593.76	581.441	524.944
ENSMUSG00000022829	Stxbp5l	Stxbp5l	207227	protein_coding	16	36935304	37205324	295.555	-1.34563	0.148059	-9.08847	1e-19	2.06e-18	452	351	371	173	187	182	449.19	401.524	419.968	150.176	154.665	197.805
ENSMUSG00000027406	Idh3b	Idh3b	170718	protein_coding	2	130121229	130126467	3694.19	-0.928908	0.102232	-9.08627	1.02e-19	2.1e-18	4752	4516	4101	2746	3033	2523	4722.46	5166.04	4642.29	2383.72	2508.55	2742.1
ENSMUSG00000029260	Ugt2b34	Ugt2b34	100727	protein_coding	5	87037626	87054796	685.972	1.13634	0.125124	9.08171	1.07e-19	2.18e-18	392	366	423	1014	1122	939	389.563	418.683	478.831	880.224	927.99	1020.54
ENSMUSG00000030268	Bcat1	Bcat1	12035	protein_coding	6	144939561	145021910	674.098	-1.46952	0.161813	-9.08156	1.07e-19	2.18e-18	809	1075	828	379	418	367	803.97	1229.74	937.287	328.999	345.722	398.871
ENSMUSG00000024892	Pcx	Pcx	18563	protein_coding	19	4560500	4671780	5906.87	-1.21787	0.1342	-9.07506	1.14e-19	2.31e-18	8818	7190	6890	4785	4353	2668	8763.18	8224.94	7799.4	4153.72	3600.3	2899.69
ENSMUSG00000024120	Lrpprc	Lrpprc	72416	protein_coding	17	85012675	85098217	2188.58	-0.874685	0.0964321	-9.07047	1.19e-19	2.41e-18	2744	2483	2588	1679	1907	1472	2726.94	2840.41	2929.59	1457.49	1577.25	1599.83
ENSMUSG00000003418	St8sia6	St8sia6	241230	protein_coding	2	13655832	13798875	716.759	-0.957726	0.10563	-9.06682	1.23e-19	2.48e-18	954	835	826	569	565	461	948.069	955.191	935.023	493.932	467.303	501.034
ENSMUSG00000022816	Fstl1	Fstl1	14314	protein_coding	16	37597235	37656876	1010.71	1.1233	0.123993	9.0594	1.31e-19	2.65e-18	634	566	557	1824	1480	1241	630.058	647.471	630.518	1583.36	1224.09	1348.77
ENSMUSG00000026839	Upp2	Upp2	76654	protein_coding	2	58457310	58682983	245.648	-1.54837	0.171083	-9.05038	1.42e-19	2.88e-18	403	288	324	154	117	135	400.494	329.455	366.764	133.683	96.769	146.724
ENSMUSG00000041220	Elovl6	Elovl6	170439	protein_coding	3	129326004	129432144	499.082	1.10711	0.122372	9.0471	1.47e-19	2.96e-18	336	289	251	783	795	652	333.911	330.599	284.129	679.699	657.533	708.621
ENSMUSG00000074896	Ifit3	Ifit3	15959	protein_coding	19	34560931	34566131	419.578	1.12238	0.124201	9.03682	1.61e-19	3.24e-18	260	249	220	650	677	553	258.384	284.841	249.037	564.246	559.937	601.023
ENSMUSG00000022505	Emp2	Emp2	13731	protein_coding	16	10099613	10131832	359.258	1.33826	0.148255	9.02678	1.77e-19	3.55e-18	234	167	165	672	590	436	232.545	191.038	186.778	583.344	487.98	473.863
ENSMUSG00000008167	Fbxw9	Fbxw9	68628	protein_coding	8	85786684	85793753	407.006	1.45728	0.161561	9.01997	1.88e-19	3.77e-18	209	181	210	578	879	516	207.701	207.053	237.718	501.745	727.008	560.81
ENSMUSG00000038173	Enpp6	Enpp6	320981	protein_coding	8	47439922	47549797	2304.48	-1.17372	0.130187	-9.0157	1.96e-19	3.91e-18	3114	2757	2941	1455	1554	1565	3094.64	3153.85	3329.18	1263.04	1285.29	1700.91
ENSMUSG00000068587	Mgam	Mgam	232714	protein_coding	6	40605765	40746057	3261.37	-0.934664	0.103686	-9.01438	1.98e-19	3.95e-18	4262	4023	3541	2422	2696	2199	4235.5	4602.08	4008.37	2102.47	2229.82	2389.96
ENSMUSG00000027896	Slc16a4	Slc16a4	229699	protein_coding	3	107198546	107219431	1034.35	-1.78386	0.197969	-9.01079	2.05e-19	4.07e-18	1549	1459	1412	489	385	604	1539.37	1669.01	1598.37	424.487	318.428	656.452
ENSMUSG00000031980	Agt	Agt	11606	protein_coding	8	125283273	125296445	837.786	1.12385	0.125006	8.99033	2.46e-19	4.89e-18	537	469	452	1266	1588	950	533.661	536.509	511.659	1098.98	1313.41	1032.5
ENSMUSG00000007891	Ctsd	Ctsd	13033	protein_coding	7	141929648	141941775	7175.48	1.03998	0.115711	8.98776	2.52e-19	5e-18	4747	3974	4261	9552	12978	9146	4717.49	4546.02	4823.4	8291.81	10733.9	9940.25
ENSMUSG00000042660	Wdr55	Wdr55	67936	protein_coding	18	36893273	36896863	530.111	-1.17138	0.130364	-8.9855	2.58e-19	5.09e-18	773	616	643	332	383	345	768.194	704.668	727.869	288.199	316.774	374.96
ENSMUSG00000022982	Sod1	Sod1	20655	protein_coding	16	90017642	90023217	6361.25	-1.03375	0.115061	-8.98437	2.6e-19	5.13e-18	8311	7809	7464	4127	5302	4194	8259.33	8933.04	8449.16	3582.53	4385.21	4558.21
ENSMUSG00000079262	Slco1a6	Slco1a6	28254	protein_coding	6	142031487	142154247	3320	-1.09039	0.121479	-8.97589	2.81e-19	5.53e-18	4934	3659	3943	2122	2607	2180	4903.32	4185.68	4463.43	1842.05	2156.21	2369.31
ENSMUSG00000029458	Brap	Brap	72399	protein_coding	5	121798626	121825319	1770.24	-0.92287	0.102872	-8.97104	2.94e-19	5.77e-18	2287	2117	1997	1366	1601	1064	2272.78	2421.72	2260.58	1185.78	1324.16	1156.4
ENSMUSG00000027199	Gatm	Gatm	67092	protein_coding	2	122424948	122441784	8105.81	-1.47857	0.164871	-8.96804	3.02e-19	5.92e-18	11401	10690	10804	4963	3780	4979	11330.1	12228.7	12230	4308.24	3126.38	5411.38
ENSMUSG00000041594	Tmtc4	Tmtc4	70551	protein_coding	14	123156383	123221447	340.723	-1.20274	0.134123	-8.96741	3.04e-19	5.94e-18	488	425	400	244	222	207	484.966	486.175	452.795	211.809	183.613	224.976
ENSMUSG00000038121	Fam210a	Fam210a	108654	protein_coding	18	68393258	68433404	2807.36	-0.96496	0.107633	-8.96531	3.09e-19	6.04e-18	3659	3250	3341	2025	2194	1965	3636.25	3717.81	3781.97	1757.84	1814.63	2135.64
ENSMUSG00000031538	Plat	Plat	18791	protein_coding	8	23247743	23272860	1632.41	0.934618	0.104267	8.96368	3.14e-19	6.12e-18	1169	1009	925	2444	2450	2101	1161.73	1154.24	1047.09	2121.56	2026.36	2283.45
ENSMUSG00000026421	Csrp1	Csrp1	13007	protein_coding	1	135647799	135679970	1384.3	1.06676	0.119042	8.96119	3.21e-19	6.24e-18	927	760	789	2463	2052	1644	921.237	869.396	893.139	2138.06	1697.18	1786.77
ENSMUSG00000020458	Rtn4	Rtn4	68585	protein_coding	11	29642947	29694331	1839.83	0.891895	0.0996468	8.95056	3.54e-19	6.86e-18	1341	1132	1094	2893	2924	2064	1332.66	1294.94	1238.4	2511.33	2418.4	2243.24
ENSMUSG00000064363	mt-Nd4	mt-Nd4	17719	protein_coding	MT	10167	11544	29956.7	-1.2066	0.13487	-8.94641	3.67e-19	7.11e-18	40985	37766	36637	25557	19096	15049	40730.2	43202.1	41472.7	22185.3	15794	16355.9
ENSMUSG00000021754	Map3k1	Map3k1	26401	protein_coding	13	111882962	111945527	1477.01	1.25058	0.140014	8.93183	4.19e-19	8.1e-18	847	767	799	2800	2579	1541	841.734	877.403	904.459	2430.6	2133.05	1674.82
ENSMUSG00000027375	Mal	Mal	17153	protein_coding	2	127475146	127498615	4741.13	0.847636	0.0949045	8.93146	4.2e-19	8.11e-18	3360	2954	3041	6529	7451	5940	3339.11	3379.2	3442.38	5667.63	6162.61	6455.84
ENSMUSG00000073838	Tufm	Tufm	233870	protein_coding	7	126086533	126089903	1211.54	-0.937283	0.10498	-8.92817	4.33e-19	8.33e-18	1587	1379	1433	925	1094	722	1577.13	1577.5	1622.14	802.965	904.831	784.699
ENSMUSG00000038305	Spats2l	Spats2l	67198	protein_coding	1	57813321	57987553	246.969	-1.44656	0.162251	-8.91556	4.85e-19	9.32e-18	350	310	337	183	130	121	347.824	354.622	381.48	158.857	107.521	131.508
ENSMUSG00000038009	Dnajc22	Dnajc22	72778	protein_coding	15	98991051	99002618	1350.27	-1.17164	0.131735	-8.89389	5.9e-19	1.13e-17	1943	1586	1646	812	969	908	1930.92	1814.29	1863.25	704.873	801.446	986.852
ENSMUSG00000038072	Galnt11	Galnt11	231050	protein_coding	5	25426902	25470916	8981	-1.26747	0.142665	-8.88428	6.43e-19	1.23e-17	12578	10954	11518	5202	5684	6073	12499.8	12530.7	13038.2	4515.7	4701.15	6600.39
ENSMUSG00000021335	Slc17a1	Slc17a1	20504	protein_coding	13	24051733	24079713	7992.09	-1.42161	0.160036	-8.88307	6.5e-19	1.24e-17	12028	9995	10184	3950	4779	5204	11953.2	11433.7	11528.2	3428.88	3952.64	5655.92
ENSMUSG00000032560	Dnajc13	Dnajc13	235567	protein_coding	9	104028481	104140129	4212.96	-0.867222	0.0978304	-8.86455	7.68e-19	1.46e-17	5519	4910	4615	3471	3345	2919	5484.69	5616.75	5224.13	3013.07	2766.6	3172.49
ENSMUSG00000022893	Adamts1	Adamts1	11504	protein_coding	16	85590715	85600001	1331.4	1.24066	0.14006	8.85808	8.14e-19	1.55e-17	910	677	615	2479	2218	1497	904.342	774.448	696.173	2151.95	1834.48	1627
ENSMUSG00000004151	Etv1	Etv1	14009	protein_coding	12	38829379	38920483	448.417	-1.47089	0.166185	-8.85091	8.68e-19	1.65e-17	690	526	610	353	244	188	685.71	601.713	690.513	306.429	201.809	204.326
ENSMUSG00000023243	Kcnk5	Kcnk5	16529	protein_coding	14	20190125	20231877	1233.5	-1.0066	0.113852	-8.84129	9.46e-19	1.79e-17	1564	1536	1441	872	1094	733	1554.28	1757.09	1631.2	756.958	904.831	796.655
ENSMUSG00000071669	Snx29	Snx29	74478	protein_coding	16	11140772	11573336	1446.24	-1.0705	0.121152	-8.83602	9.92e-19	1.87e-17	1794	1800	1799	1190	996	867	1782.85	2059.09	2036.45	1033	823.777	942.291
ENSMUSG00000024747	Aldh1a7	Aldh1a7	26358	protein_coding	19	20670317	20704926	395.827	1.77294	0.200688	8.8343	1.01e-18	1.9e-17	122	152	215	625	730	635	121.242	173.879	243.378	542.544	603.772	690.144
ENSMUSG00000020009	Ifngr1	Ifngr1	15979	protein_coding	10	19467697	19485977	812.956	0.994569	0.112681	8.82643	1.08e-18	2.03e-17	601	444	463	1249	1346	967	597.263	507.91	524.111	1084.22	1113.26	1050.98
ENSMUSG00000022219	Cideb	Cideb	12684	protein_coding	14	55991507	55995915	1313.26	-1.06238	0.120604	-8.8088	1.26e-18	2.38e-17	1701	1598	1598	837	1089	851	1690.42	1828.02	1808.92	726.575	900.696	924.902
ENSMUSG00000035852	Misp	Misp	78906	protein_coding	10	79656823	79666324	300.742	1.16024	0.131792	8.80358	1.33e-18	2.48e-17	186	162	166	473	523	371	184.844	185.319	187.91	410.597	432.566	403.218
ENSMUSG00000022210	Dhrs4	Dhrs4	28200	protein_coding	14	55716215	55727797	2479.58	-1.00259	0.113943	-8.79903	1.38e-18	2.58e-17	3251	3109	2770	1693	2019	1670	3230.79	3556.51	3135.61	1469.64	1669.89	1815.03
ENSMUSG00000027710	Acad9	Acad9	229211	protein_coding	3	36120128	36147002	1119.64	-1.20034	0.136632	-8.78522	1.56e-18	2.91e-17	1647	1328	1345	656	793	749	1636.76	1519.15	1522.52	569.454	655.879	814.044
ENSMUSG00000062545	Tlr12	Tlr12	384059	protein_coding	4	128509236	128512412	299.876	-1.18149	0.134518	-8.78317	1.59e-18	2.96e-17	446	358	350	205	236	163	443.227	409.531	396.196	177.955	195.192	177.155
ENSMUSG00000026623	Lpgat1	Lpgat1	226856	protein_coding	1	191449946	191516367	1972.3	-0.875461	0.0997743	-8.77441	1.72e-18	3.19e-17	2550	2291	2213	1730	1638	1212	2534.15	2620.77	2505.09	1501.76	1354.77	1317.25
ENSMUSG00000026110	Mgat4a	Mgat4a	269181	protein_coding	1	37478421	37580097	767.418	0.96758	0.110275	8.77421	1.72e-18	3.19e-17	517	448	470	1258	1184	897	513.786	512.486	532.035	1092.03	979.269	974.897
ENSMUSG00000046818	Ddit4l	Ddit4l	73284	protein_coding	3	137327373	137334094	294.28	1.18046	0.134581	8.77135	1.77e-18	3.27e-17	169	161	167	463	511	368	167.949	184.175	189.042	401.917	422.641	399.958
ENSMUSG00000002108	Nr1h3	Nr1h3	22259	protein_coding	2	91014406	91033179	608.338	-1.03081	0.117527	-8.77084	1.77e-18	3.28e-17	804	725	725	436	457	409	799.001	829.358	820.692	378.479	377.978	444.518
ENSMUSG00000019139	Isyna1	Isyna1	71780	protein_coding	8	71047023	71049940	546.963	1.15209	0.13153	8.75918	1.97e-18	3.63e-17	323	338	275	943	850	682	320.992	386.652	311.297	818.591	703.023	741.226
ENSMUSG00000015970	Chdh	Chdh	218865	protein_coding	14	29730980	29762484	4708.23	-0.868806	0.0992101	-8.75723	2e-18	3.69e-17	5978	5408	5414	3958	4269	2785	5940.83	6186.44	6128.59	3435.82	3530.83	3026.85
ENSMUSG00000035769	Xylb	Xylb	102448	protein_coding	9	119186447	119222863	3423.87	-0.951375	0.10878	-8.74588	2.21e-18	4.07e-17	4338	4203	3908	2639	3116	1962	4311.03	4807.99	4423.81	2290.84	2577.2	2132.38
ENSMUSG00000046352	Gjb2	Gjb2	14619	protein_coding	14	57336057	57342159	1004.31	-0.940464	0.107555	-8.744	2.25e-18	4.13e-17	1287	1192	1166	746	901	617	1279	1363.58	1319.9	647.581	745.204	670.581
ENSMUSG00000021182	Ccdc88c	Ccdc88c	68339	protein_coding	12	100877782	100995315	304.238	1.54902	0.177187	8.74231	2.28e-18	4.18e-17	136	134	157	565	626	323	135.154	153.288	177.722	490.46	517.755	351.05
ENSMUSG00000004789	Dlst	Dlst	78920	protein_coding	12	85157607	85181619	4314.72	-0.801139	0.091702	-8.73633	2.41e-18	4.4e-17	5250	5055	4814	3594	3882	2860	5217.36	5782.63	5449.39	3119.85	3210.75	3108.37
ENSMUSG00000029994	Anxa4	Anxa4	11746	protein_coding	6	86713822	86770566	1822.46	0.922093	0.105575	8.73399	2.46e-18	4.48e-17	1200	1102	1170	2519	3011	2282	1192.54	1260.62	1324.43	2186.67	2490.35	2480.17
ENSMUSG00000032902	Slc16a1	Slc16a1	20501	protein_coding	3	104545984	104565778	1332.11	-0.994309	0.114055	-8.7178	2.84e-18	5.16e-17	1685	1626	1577	990	989	916	1674.52	1860.05	1785.15	859.39	817.987	995.547
ENSMUSG00000001642	Akr1b3	Akr1b3	11677	protein_coding	6	34279369	34294413	787.848	-1.16264	0.1334	-8.71546	2.9e-18	5.26e-17	1110	1035	866	480	654	462	1103.1	1183.98	980.302	416.674	540.914	502.121
ENSMUSG00000002010	Idh3g	Idh3g	15929	protein_coding	X	72822569	72830503	2837.06	-0.891793	0.102375	-8.71105	3.01e-18	5.46e-17	3647	3324	3209	2125	2346	2004	3624.33	3802.46	3632.55	1844.65	1940.34	2178.03
ENSMUSG00000061132	Blnk	Blnk	17060	protein_coding	19	40917371	40982978	336.838	1.22094	0.140274	8.70396	3.2e-18	5.8e-17	180	175	202	527	609	416	178.881	200.19	228.662	457.473	503.695	452.126
ENSMUSG00000038023	Atp6v0a2	Atp6v0a2	21871	protein_coding	5	124766641	124801519	1000.67	-0.866302	0.0995768	-8.69984	3.32e-18	6e-17	1260	1153	1154	834	843	649	1252.17	1318.96	1306.31	723.971	697.233	705.36
ENSMUSG00000024654	Asrgl1	Asrgl1	66514	protein_coding	19	9087232	9113000	241.037	1.24146	0.142715	8.69887	3.35e-18	6.04e-17	133	133	129	389	410	312	132.173	152.144	146.027	337.68	339.105	339.095
ENSMUSG00000026594	Ralgps2	Ralgps2	78255	protein_coding	1	156631736	156767196	517.236	-0.99934	0.115053	-8.68589	3.76e-18	6.76e-17	711	602	595	422	402	309	706.58	688.653	673.533	366.326	332.488	335.834
ENSMUSG00000023013	Aqp2	Aqp2	11827	protein_coding	15	99476936	99482428	1990.02	1.20233	0.138499	8.68116	3.92e-18	7.04e-17	1218	1061	1053	2570	3426	2999	1210.43	1213.72	1191.98	2230.94	2833.59	3259.44
ENSMUSG00000018211	Wfdc15b	Wfdc15b	192201	protein_coding	2	164056374	164063580	1144.26	-1.2484	0.143934	-8.6734	4.19e-18	7.52e-17	1680	1364	1413	798	648	743	1669.56	1560.34	1599.5	692.72	535.951	807.523
ENSMUSG00000025968	Ndufs1	Ndufs1	227197	protein_coding	1	63182755	63215992	4687.34	-1.04327	0.120413	-8.66413	4.55e-18	8.14e-17	6262	5510	5660	3204	3396	3313	6223.07	6303.12	6407.06	2781.3	2808.78	3600.71
ENSMUSG00000027663	Zmat3	Zmat3	22401	protein_coding	3	32388941	32420163	722.558	1.5303	0.176663	8.6623	4.62e-18	8.26e-17	382	303	344	1444	1464	695	379.625	346.614	389.404	1253.49	1210.85	755.355
ENSMUSG00000024087	Cyp1b1	Cyp1b1	13078	protein_coding	17	80008966	80022490	1433.75	1.28193	0.148347	8.64141	5.55e-18	9.9e-17	942	696	684	2856	2269	1601	936.143	796.183	774.28	2479.21	1876.66	1740.03
ENSMUSG00000022477	Aco2	Aco2	11429	protein_coding	15	81756510	81799334	9468.45	-0.785105	0.0908689	-8.63997	5.62e-18	1e-16	11600	11112	10345	7835	8656	6349	11527.9	12711.5	11710.4	6801.33	7159.25	6900.36
ENSMUSG00000025403	Shmt2	Shmt2	108037	protein_coding	10	127352992	127358313	1128.12	-1.29139	0.149486	-8.63889	5.68e-18	1.01e-16	1707	1448	1285	889	822	469	1696.39	1656.43	1454.61	771.715	679.864	509.729
ENSMUSG00000118366	9130016M20Rik	9130016M20Rik	NA	lncRNA	19	31927484	31929761	293.403	-1.35565	0.156933	-8.63839	5.7e-18	1.01e-16	409	388	367	228	163	149	406.457	443.849	415.44	197.92	134.815	161.939
ENSMUSG00000038143	Stox2	Stox2	71069	protein_coding	8	47633083	47899397	235.349	1.46974	0.170249	8.63288	5.98e-18	1.06e-16	119	113	113	465	425	259	118.26	129.265	127.915	403.653	351.511	281.492
ENSMUSG00000098557	Kctd12	Kctd12	239217	protein_coding	14	103214017	103220073	1211.77	1.04881	0.1216	8.6251	6.4e-18	1.13e-16	914	638	645	1960	2012	1414	908.318	729.835	730.133	1701.42	1664.1	1536.79
ENSMUSG00000061232	H2-K1	H2-K1	14972	protein_coding	17	34214991	34219321	3871.58	0.883088	0.102486	8.6167	6.89e-18	1.21e-16	2800	2440	2291	6335	5812	4376	2782.59	2791.22	2593.39	5499.23	4807.02	4756.02
ENSMUSG00000034930	Rtkn	Rtkn	20166	protein_coding	6	83112444	83129560	310.551	1.33406	0.15494	8.61014	7.3e-18	1.28e-16	168	170	149	483	628	363	166.956	194.47	168.666	419.278	519.41	394.523
ENSMUSG00000023088	Abcc1	Abcc1	17250	protein_coding	16	14179422	14293601	615.034	1.09988	0.127806	8.60585	7.58e-18	1.33e-16	391	353	338	1027	1088	666	388.569	403.811	382.612	891.509	899.869	723.836
ENSMUSG00000049225	Pdp1	Pdp1	381511	protein_coding	4	11958184	11966452	278.714	1.16796	0.136547	8.5536	1.19e-17	2.09e-16	170	155	149	458	439	365	168.943	177.311	168.666	397.576	363.091	396.697
ENSMUSG00000024664	Fads3	Fads3	60527	protein_coding	19	10018933	10037474	1806.61	-0.801009	0.0938248	-8.53729	1.37e-17	2.4e-16	2270	1981	2090	1557	1609	1168	2255.89	2266.15	2365.86	1351.59	1330.78	1269.43
ENSMUSG00000044367	Slc16a13	Slc16a13	69309	protein_coding	11	70107615	70111890	429.066	-1.30183	0.152713	-8.52469	1.53e-17	2.68e-16	576	590	518	309	336	179	572.419	674.926	586.37	268.234	277.901	194.545
ENSMUSG00000025268	Maged2	Maged2	80884	protein_coding	X	149589366	149597341	444.742	1.09173	0.128209	8.51526	1.66e-17	2.9e-16	282	248	254	675	675	619	280.247	283.698	287.525	585.948	558.283	672.755
ENSMUSG00000061482	H4c4	H4c4	319156	protein_coding	13	23765581	23766718	966.525	0.90228	0.106415	8.47887	2.27e-17	3.96e-16	655	615	589	1365	1532	1220	650.928	703.524	666.741	1184.92	1267.09	1325.95
ENSMUSG00000040181	Fmo1	Fmo1	14261	protein_coding	1	162657130	162694179	7234.45	-0.85978	0.101411	-8.47816	2.29e-17	3.97e-16	8968	8052	8711	5668	5915	5162	8912.24	9211.02	9860.75	4920.22	4892.21	5610.28
ENSMUSG00000038515	Grtp1	Grtp1	66790	protein_coding	8	13222022	13250620	577.934	-1.10892	0.130833	-8.47585	2.33e-17	4.05e-16	760	693	724	366	436	388	755.275	792.752	819.56	317.714	360.609	421.694
ENSMUSG00000026365	Cfh	Cfh	12628	protein_coding	1	140012446	140111502	9155.42	1.25514	0.148231	8.46749	2.51e-17	4.34e-16	5841	4542	4610	18715	13220	10612	5804.69	5195.78	5218.47	16245.9	10934.1	11533.6
ENSMUSG00000024165	Jpt2	Jpt2	52009	protein_coding	17	25156393	25179663	1071.69	1.05404	0.124496	8.46645	2.53e-17	4.37e-16	620	630	666	1489	1810	1426	616.145	720.683	753.904	1292.56	1497.02	1549.84
ENSMUSG00000028645	Slc2a1	Slc2a1	20525	protein_coding	4	118965908	118995180	583.789	1.06756	0.126131	8.46394	2.58e-17	4.46e-16	385	365	293	911	1009	686	382.606	417.539	331.673	790.812	834.529	745.573
ENSMUSG00000024580	Grpel2	Grpel2	17714	protein_coding	18	61845495	61859396	996.489	-0.993485	0.117414	-8.46138	2.64e-17	4.55e-16	1322	1175	1166	713	750	701	1313.78	1344.13	1319.9	618.934	620.314	761.876
ENSMUSG00000028032	Papss1	Papss1	23971	protein_coding	3	131270529	131349432	1692.59	-0.794739	0.0939773	-8.45671	2.75e-17	4.72e-16	2120	1839	1971	1407	1484	1164	2106.82	2103.71	2231.15	1221.38	1227.39	1265.08
ENSMUSG00000001482	Def8	Def8	23854	protein_coding	8	124150266	124190009	1884.91	-0.865581	0.102438	-8.4498	2.92e-17	5e-16	2448	2172	2107	1427	1753	1213	2432.78	2484.64	2385.1	1238.74	1449.88	1318.34
ENSMUSG00000020186	Csrp2	Csrp2	13008	protein_coding	10	110755650	110775483	1410.66	-0.983176	0.116501	-8.43917	3.2e-17	5.47e-16	1749	1652	1759	1058	1048	975	1738.13	1889.79	1991.17	918.419	866.786	1059.67
ENSMUSG00000024552	Slc14a2	Slc14a2	27411	protein_coding	18	78189363	78640157	1359.3	1.03476	0.122657	8.43617	3.28e-17	5.6e-16	885	795	783	1807	2484	1709	879.498	909.434	886.347	1568.6	2054.48	1857.41
ENSMUSG00000027610	Gss	Gss	14854	protein_coding	2	155405101	155434730	4182.33	-0.939496	0.111511	-8.42514	3.6e-17	6.14e-16	5275	4841	5046	2970	3383	2968	5242.2	5537.82	5712.01	2578.17	2798.03	3225.75
ENSMUSG00000039438	Ttc36	Ttc36	192653	protein_coding	9	44710694	44714369	7612.41	-1.17935	0.14005	-8.42092	3.74e-17	6.36e-16	10218	9542	9375	4273	5702	5122	10154.5	10915.5	10612.4	3709.27	4716.04	5566.8
ENSMUSG00000064254	Ethe1	Ethe1	66071	protein_coding	7	24286968	24308350	1132.52	-0.992323	0.117989	-8.41033	4.09e-17	6.95e-16	1411	1334	1408	771	989	723	1402.23	1526.02	1593.84	669.283	817.987	785.786
ENSMUSG00000031703	Itfg1	Itfg1	71927	protein_coding	8	86444207	86567550	2759.78	-0.951682	0.113187	-8.40805	4.17e-17	7.07e-16	3797	3106	3168	2049	2082	1974	3773.39	3553.08	3586.14	1778.68	1721.99	2145.42
ENSMUSG00000029163	Emilin1	Emilin1	100952	protein_coding	5	31070746	31078621	1172.33	1.21043	0.144057	8.40247	4.37e-17	7.4e-16	757	630	574	2277	1878	1271	752.294	720.683	649.761	1976.6	1553.27	1381.38
ENSMUSG00000028370	Pappa	Pappa	18491	protein_coding	4	65042411	65275746	293.494	1.2919	0.153757	8.40222	4.38e-17	7.4e-16	173	138	159	439	462	449	171.924	157.864	179.986	381.083	382.113	487.992
ENSMUSG00000023068	Nus1	Nus1	52014	protein_coding	10	52293643	52316279	2833.09	-0.803751	0.0956622	-8.40197	4.39e-17	7.41e-16	3482	3354	3101	2295	2534	1935	3460.35	3836.78	3510.3	1992.22	2095.83	2103.04
ENSMUSG00000045667	Smtnl2	Smtnl2	276829	protein_coding	11	72279990	72302539	324.494	1.13384	0.134968	8.4008	4.43e-17	7.47e-16	187	195	178	535	542	390	185.837	223.069	201.494	464.418	448.28	423.868
ENSMUSG00000020102	Slc16a7	Slc16a7	20503	protein_coding	10	125055139	125225334	3101.03	-0.850872	0.101409	-8.39054	4.84e-17	8.13e-16	3754	3571	3669	2615	2480	2131	3730.66	4085.02	4153.27	2270	2051.17	2316.06
ENSMUSG00000003420	Fcgrt	Fcgrt	14132	protein_coding	7	44742414	44753275	2477.87	-0.841313	0.100282	-8.38947	4.88e-17	8.19e-16	3381	2790	2640	2029	2042	1727	3359.98	3191.6	2988.45	1761.32	1688.91	1876.98
ENSMUSG00000046312	Myorg	Myorg	329828	protein_coding	4	41495604	41503076	544.012	-0.962972	0.114856	-8.38413	5.11e-17	8.56e-16	722	643	623	452	446	317	717.511	735.554	705.229	392.368	368.88	344.529
ENSMUSG00000004085	Map3k20	Map3k20	65964	protein_coding	2	72115981	72272954	542.604	1.0835	0.129329	8.37781	5.39e-17	9.01e-16	314	325	319	936	860	632	312.048	371.781	361.104	812.514	711.293	686.884
ENSMUSG00000026879	Gsn	Gsn	227753	protein_coding	2	35146392	35197904	2566.25	1.04445	0.124682	8.3769	5.43e-17	9.07e-16	1853	1512	1286	4416	3808	3117	1841.48	1729.64	1455.74	3833.4	3149.54	3387.68
ENSMUSG00000020609	Apob	Apob	238055	protein_coding	12	8027648	8066835	12943.5	-0.71683	0.0856156	-8.37266	5.63e-17	9.38e-16	16186	14074	14222	11785	11650	8751	16085.4	16099.8	16099.1	10230.2	9635.55	9510.95
ENSMUSG00000038641	Akr1d1	Akr1d1	208665	protein_coding	6	37507108	37545750	530.948	-1.35055	0.161585	-8.35815	6.37e-17	1.06e-15	707	708	684	262	369	337	702.604	809.911	774.28	227.435	305.195	366.266
ENSMUSG00000031384	Asb9	Asb9	69299	protein_coding	X	163289323	163322748	359.882	-1.11746	0.133732	-8.35595	6.49e-17	1.08e-15	458	459	439	246	263	231	455.153	525.069	496.943	213.545	217.523	251.06
ENSMUSG00000001348	Acp5	Acp5	11433	protein_coding	9	22038023	22047007	589.556	-0.984591	0.117845	-8.35496	6.55e-17	1.08e-15	748	687	724	456	442	393	743.35	785.888	819.56	395.84	365.572	427.129
ENSMUSG00000032105	Pdzd3	Pdzd3	170761	protein_coding	9	44158604	44162768	1459.31	-0.983461	0.117766	-8.35096	6.77e-17	1.12e-15	1946	1712	1698	967	1297	947	1933.9	1958.43	1922.12	839.424	1072.73	1029.24
ENSMUSG00000040703	Cyp2s1	Cyp2s1	74134	protein_coding	7	25501900	25516338	255.826	1.81198	0.217822	8.31862	8.9e-17	1.47e-15	104	101	108	491	614	239	103.353	115.538	122.255	426.223	507.83	259.755
ENSMUSG00000044876	Zfp444	Zfp444	72667	protein_coding	7	6175225	6196810	487.594	-0.990342	0.119159	-8.31112	9.48e-17	1.56e-15	620	550	619	368	396	306	616.145	629.168	700.701	319.45	327.526	332.573
ENSMUSG00000036478	Btg1	Btg1	12226	protein_coding	10	96452868	96458671	1144.79	0.918886	0.11064	8.30519	9.97e-17	1.64e-15	755	760	669	1648	1914	1360	750.306	869.396	757.3	1430.58	1583.04	1478.1
ENSMUSG00000032357	Tinag	Tinag	26944	protein_coding	9	76858975	76953076	1590.98	-0.977338	0.117749	-8.30016	1.04e-16	1.71e-15	2075	1906	1843	1082	1285	1118	2062.1	2180.35	2086.25	939.253	1062.8	1215.09
ENSMUSG00000021079	Timm9	Timm9	30056	protein_coding	12	71169947	71183458	482.021	-1.15855	0.139597	-8.29925	1.05e-16	1.72e-15	646	556	634	297	349	322	641.984	636.032	717.681	257.817	288.653	349.963
ENSMUSG00000004317	Clcn5	Clcn5	12728	protein_coding	X	7020049	7185597	3344.41	-0.723985	0.0872604	-8.29684	1.07e-16	1.75e-15	4099	3667	3738	2954	3043	2287	4073.52	4194.83	4231.37	2564.28	2516.82	2485.61
ENSMUSG00000019066	Rab3d	Rab3d	19340	protein_coding	9	21818787	21829488	310.22	1.32921	0.16025	8.29461	1.09e-16	1.78e-15	159	147	181	525	604	345	158.011	168.159	204.89	455.737	499.56	374.96
ENSMUSG00000025347	Mettl7b	Mettl7b	71664	protein_coding	10	128794143	128796857	2483.74	-0.975958	0.117693	-8.29238	1.11e-16	1.81e-15	3328	2943	2830	1693	1978	1766	3307.31	3366.62	3203.53	1469.64	1635.97	1919.36
ENSMUSG00000021850	ccdc198	ccdc198	67082	protein_coding	14	49457045	49482931	1859.45	0.983978	0.11868	8.29102	1.12e-16	1.83e-15	1272	1029	1152	2566	2867	2588	1264.09	1177.12	1304.05	2227.47	2371.25	2812.75
ENSMUSG00000018474	Chd3	Chd3	216848	protein_coding	11	69234099	69260232	3281.82	-1.09576	0.13222	-8.28745	1.16e-16	1.88e-15	4314	4279	3741	2666	2714	1578	4287.18	4894.93	4234.77	2314.28	2244.71	1715.04
ENSMUSG00000021003	Galc	Galc	14420	protein_coding	12	98168553	98225718	1311.65	-0.852444	0.102875	-8.28623	1.17e-16	1.9e-15	1741	1471	1460	1160	1110	809	1730.18	1682.74	1652.7	1006.96	918.065	879.255
ENSMUSG00000040659	Efhd2	Efhd2	27984	protein_coding	4	141585453	141602231	349.912	1.11042	0.13401	8.28608	1.17e-16	1.9e-15	205	195	211	573	600	405	203.725	223.069	238.85	497.405	496.251	440.171
ENSMUSG00000029162	Khk	Khk	16548	protein_coding	5	31078775	31088592	5826.77	-1.03297	0.124741	-8.28088	1.22e-16	1.98e-15	7569	7030	6995	3701	4664	4056	7521.94	8041.91	7918.26	3212.73	3857.53	4408.23
ENSMUSG00000045314	Sowahb	Sowahb	78088	protein_coding	5	93188982	93192881	300.623	1.19271	0.144143	8.27448	1.29e-16	2.08e-15	182	169	155	470	567	347	180.868	193.326	175.458	407.993	468.957	377.134
ENSMUSG00000046805	Mpeg1	Mpeg1	17476	protein_coding	19	12438143	12442647	620.098	1.38064	0.16703	8.26581	1.39e-16	2.24e-15	367	289	298	1320	988	667	364.718	330.599	337.333	1145.85	817.16	724.923
ENSMUSG00000014444	Piezo1	Piezo1	234839	protein_coding	8	123208437	123278068	807.691	1.50886	0.18266	8.26051	1.45e-16	2.33e-15	444	369	351	1709	1544	759	441.24	422.114	397.328	1483.53	1277.02	824.913
ENSMUSG00000056116	H2-T22	H2-T22	15039	protein_coding	17	36348020	36353639	805.49	-0.946998	0.114671	-8.25837	1.48e-16	2.37e-15	1098	953	883	579	667	550	1091.17	1090.18	999.546	502.613	551.666	597.763
ENSMUSG00000063428	Ddo	Ddo	70503	protein_coding	10	40506007	40557843	564.473	-1.02987	0.124707	-8.25825	1.48e-16	2.37e-15	812	642	645	421	406	381	806.952	734.411	730.133	365.458	335.797	414.087
ENSMUSG00000015243	Abca1	Abca1	11303	protein_coding	4	53030787	53159895	1994.96	1.53505	0.186125	8.24742	1.62e-16	2.59e-15	1208	848	795	4590	3146	2128	1200.49	970.063	899.931	3984.44	2602.01	2312.8
ENSMUSG00000061665	Cd2ap	Cd2ap	12488	protein_coding	17	43103842	43187556	2807.38	0.831044	0.100795	8.24493	1.65e-16	2.64e-15	2104	1647	1842	4158	4086	3492	2090.92	1884.07	2085.12	3609.44	3379.47	3795.25
ENSMUSG00000025934	Gsta3	Gsta3	14859	protein_coding	1	21310813	21335885	2063.53	1.06051	0.128711	8.2395	1.73e-16	2.76e-15	1309	1054	1330	2784	3520	2798	1300.86	1205.71	1505.54	2416.71	2911.34	3040.98
ENSMUSG00000021339	Mrs2	Mrs2	380836	protein_coding	13	25171466	25204362	1272.13	-0.808403	0.0981178	-8.23911	1.73e-16	2.76e-15	1672	1407	1403	1081	1153	811	1661.6	1609.53	1588.18	938.384	953.63	881.428
ENSMUSG00000021993	Mipep	Mipep	70478	protein_coding	14	61022022	61142927	556.474	-1.0263	0.124718	-8.22901	1.89e-16	3e-15	739	712	609	418	411	366	734.406	814.486	689.381	362.854	339.932	397.784
ENSMUSG00000047454	Gphn	Gphn	268566	protein_coding	12	78273153	78731546	1005.02	-0.840837	0.102347	-8.21556	2.11e-16	3.35e-15	1316	1123	1128	874	824	663	1307.82	1284.65	1276.88	758.694	681.518	720.576
ENSMUSG00000024228	Nudt12	Nudt12	67993	protein_coding	17	59306613	59320367	966.272	-1.12291	0.136757	-8.21102	2.19e-16	3.48e-15	1401	1106	1160	627	660	678	1392.29	1265.2	1313.11	544.28	545.876	736.878
ENSMUSG00000040351	Ankib1	Ankib1	70797	protein_coding	5	3740000	3852925	2639.96	-0.728386	0.0887276	-8.20923	2.23e-16	3.52e-15	3403	2848	2860	2303	2374	1840	3381.84	3257.95	3237.49	1999.17	1963.5	1999.79
ENSMUSG00000026305	Lrrfip1	Lrrfip1	16978	protein_coding	1	90926459	91056666	864.45	0.900076	0.109705	8.20452	2.32e-16	3.66e-15	616	511	542	1359	1405	952	612.17	584.554	613.538	1179.71	1162.06	1034.67
ENSMUSG00000042082	Arsb	Arsb	11881	protein_coding	13	93908138	94079524	1605.83	-1.17086	0.142892	-8.19398	2.53e-16	3.98e-15	2260	1864	2027	1413	1063	788	2245.95	2132.31	2294.54	1226.58	879.192	856.431
ENSMUSG00000015401	Cltrn	Cltrn	57394	protein_coding	X	162871826	162901856	18519.4	-1.19554	0.145935	-8.19229	2.56e-16	4.03e-15	24467	22845	23759	10914	12290	13005	24314.9	26133.3	26894.9	9474.12	10164.9	14134.4
ENSMUSG00000040859	Bsdc1	Bsdc1	100383	protein_coding	4	129355374	129382291	1062.42	-0.893426	0.109072	-8.19115	2.59e-16	4.07e-15	1429	1158	1237	843	979	633	1420.12	1324.68	1400.27	731.784	809.717	687.971
ENSMUSG00000078670	Fam174b	Fam174b	100038347	protein_coding	7	73390050	73426667	306.027	1.12766	0.13777	8.18507	2.72e-16	4.27e-15	199	168	165	460	559	366	197.763	192.182	186.778	399.313	462.341	397.784
ENSMUSG00000039304	Tnfsf10	Tnfsf10	22035	protein_coding	3	27371177	27396576	1109.07	-0.882702	0.107875	-8.18265	2.78e-16	4.35e-15	1484	1227	1268	964	859	730	1474.77	1403.62	1435.36	836.82	710.466	793.394
ENSMUSG00000059714	Flot1	Flot1	14251	protein_coding	17	36134122	36143683	527.159	1.0281	0.125745	8.17607	2.93e-16	4.59e-15	345	288	326	784	946	606	342.855	329.455	369.028	680.567	782.423	658.626
ENSMUSG00000021701	Plk2	Plk2	20620	protein_coding	13	110531580	110537378	538.476	1.47835	0.180878	8.17322	3e-16	4.69e-15	240	308	233	837	1193	610	238.508	352.334	263.753	726.575	986.713	662.973
ENSMUSG00000015340	Cybb	Cybb	13058	protein_coding	X	9301491	9354010	323.507	1.31061	0.16055	8.16322	3.26e-16	5.08e-15	169	153	190	611	475	423	167.949	175.023	215.078	530.391	392.866	459.734
ENSMUSG00000034981	Parm1	Parm1	231440	protein_coding	5	91665474	91774753	232.269	1.31666	0.161349	8.16031	3.34e-16	5.2e-15	142	116	111	438	398	262	141.117	132.697	125.651	380.215	329.18	284.752
ENSMUSG00000030341	Tnfrsf1a	Tnfrsf1a	21937	protein_coding	6	125326325	125339447	701.031	1.05239	0.12916	8.14794	3.7e-16	5.75e-15	485	417	362	1156	1216	762	481.985	477.024	409.78	1003.49	1005.74	828.173
ENSMUSG00000042444	Mindy2	Mindy2	235461	protein_coding	9	70506296	70564456	1639.55	-0.865364	0.106286	-8.14183	3.89e-16	6.04e-15	2171	1747	1938	1386	1281	1127	2157.5	1998.47	2193.79	1203.15	1059.5	1224.87
ENSMUSG00000030838	Ush1c	Ush1c	72088	protein_coding	7	45844774	45887927	797.832	-0.934946	0.114899	-8.13708	4.05e-16	6.27e-15	1129	881	896	651	700	459	1121.98	1007.81	1014.26	565.114	578.96	498.86
ENSMUSG00000044221	Grsf1	Grsf1	231413	protein_coding	5	88807307	88824030	1747.35	-0.759486	0.0933547	-8.13549	4.1e-16	6.34e-15	2184	1925	1960	1446	1628	1188	2170.42	2202.09	2218.7	1255.23	1346.5	1291.17
ENSMUSG00000019989	Enpp3	Enpp3	209558	protein_coding	10	24648304	24718721	826.13	-0.842971	0.103633	-8.13419	4.15e-16	6.4e-15	1018	947	961	673	721	546	1011.67	1083.31	1087.84	584.212	596.329	593.415
ENSMUSG00000028639	Ybx1	Ybx1	22608	protein_coding	4	119135178	119151801	6541.75	-0.854468	0.105089	-8.13089	4.26e-16	6.57e-15	8660	7194	7453	4761	6077	4434	8606.16	8229.52	8436.71	4132.88	5026.2	4819.05
ENSMUSG00000049775	Tmsb4x	Tmsb4x	19241	protein_coding	X	165990089	165992311	4329.06	0.911394	0.112145	8.12695	4.4e-16	6.77e-15	3108	2553	2655	6285	6160	5897	3088.68	2920.48	3005.43	5455.82	5094.85	6409.1
ENSMUSG00000040548	Tex2	Tex2	21763	protein_coding	11	106392973	106504249	1764.79	-0.796014	0.0979571	-8.12615	4.43e-16	6.81e-15	2182	2019	1981	1490	1640	1121	2168.43	2309.62	2242.47	1293.43	1356.42	1218.35
ENSMUSG00000017466	Timp2	Timp2	21858	protein_coding	11	118191895	118246566	983.395	1.35045	0.166415	8.11492	4.86e-16	7.45e-15	612	493	433	2047	1634	1021	608.195	563.963	490.151	1776.94	1351.46	1109.67
ENSMUSG00000039934	Gsap	Gsap	212167	protein_coding	5	21391253	21520130	279.049	-1.32374	0.163355	-8.10345	5.34e-16	8.18e-15	438	315	353	208	152	159	435.277	360.342	399.592	180.559	125.717	172.808
ENSMUSG00000028132	Tlcd4	Tlcd4	99887	protein_coding	3	120995410	121076747	767.791	-0.99243	0.122634	-8.09263	5.84e-16	8.92e-15	1110	819	905	530	637	511	1103.1	936.888	1024.45	460.077	526.853	555.376
ENSMUSG00000001827	Folr1	Folr1	14275	protein_coding	7	101507538	101519995	5096.8	-1.02234	0.126358	-8.09086	5.92e-16	9.04e-15	6977	5915	5998	3310	3916	3661	6933.62	6766.41	6789.67	2873.31	3238.87	3978.93
ENSMUSG00000028405	Aco1	Aco1	11428	protein_coding	4	40143081	40198338	4799.62	-0.71394	0.0882462	-8.09032	5.95e-16	9.06e-15	5771	5416	5265	4147	4371	3397	5735.12	6195.59	5959.92	3599.89	3615.19	3692
ENSMUSG00000015766	Eps8	Eps8	13860	protein_coding	6	137454243	137631874	2903.49	-0.873082	0.107944	-8.08832	6.05e-16	9.2e-15	3737	3246	3392	2126	2450	2100	3713.77	3713.23	3839.71	1845.52	2026.36	2282.37
ENSMUSG00000028189	Ctbs	Ctbs	74245	protein_coding	3	146155550	146171604	1294.11	-0.968987	0.119865	-8.08402	6.27e-16	9.51e-15	1712	1447	1573	889	1036	919	1701.36	1655.28	1780.62	771.715	856.861	998.807
ENSMUSG00000007034	Slc44a4	Slc44a4	70129	protein_coding	17	35133442	35149412	1443.08	-0.900105	0.111522	-8.07111	6.97e-16	1.06e-14	1802	1694	1687	1049	1343	919	1790.8	1937.84	1909.66	910.606	1110.78	998.807
ENSMUSG00000039364	Sectm1b	Sectm1b	58210	protein_coding	11	120944284	120954395	525.138	-1.07886	0.133731	-8.06735	7.18e-16	1.09e-14	688	708	569	396	373	332	683.723	809.911	644.101	343.756	308.503	360.831
ENSMUSG00000007038	Neu1	Neu1	18010	protein_coding	17	35150229	35154929	5900.9	-0.891862	0.110621	-8.06229	7.49e-16	1.13e-14	7642	6562	6982	4260	4881	4293	7594.49	7506.55	7903.54	3697.98	4037	4665.81
ENSMUSG00000025762	Larp1b	Larp1b	214048	protein_coding	3	40904263	40994669	705.759	-0.964648	0.11968	-8.06025	7.61e-16	1.15e-14	907	768	900	537	543	479	901.361	878.547	1018.79	466.154	449.107	520.597
ENSMUSG00000028456	Unc13b	Unc13b	22249	protein_coding	4	43058953	43264871	410.075	1.1307	0.140507	8.04725	8.47e-16	1.28e-14	258	198	255	722	639	491	256.396	226.5	288.657	626.747	528.508	533.639
ENSMUSG00000017718	Afmid	Afmid	71562	protein_coding	11	117716750	117730734	217.44	-1.16769	0.145174	-8.0434	8.74e-16	1.31e-14	316	258	259	145	166	128	314.035	295.137	293.185	125.87	137.296	139.116
ENSMUSG00000020321	Mdh1	Mdh1	17449	protein_coding	11	21506692	21522367	13717.6	-1.0094	0.125527	-8.04131	8.89e-16	1.33e-14	18535	15756	16381	9727	9686	9996	18419.8	18023.9	18543.1	8443.72	8011.15	10864.1
ENSMUSG00000030609	Aen	Aen	68048	protein_coding	7	78545602	78560957	455.038	1.27248	0.158251	8.04087	8.92e-16	1.34e-14	267	211	259	665	950	522	265.34	241.372	293.185	577.267	785.731	567.331
ENSMUSG00000039783	Kmo	Kmo	98256	protein_coding	1	175447947	175489682	2086.42	-1.20344	0.150036	-8.02099	1.05e-15	1.57e-14	3016	2409	2626	1208	1385	1471	2997.25	2755.76	2972.6	1048.63	1145.51	1598.74
ENSMUSG00000075590	Nrbp2	Nrbp2	223649	protein_coding	15	75957367	75963476	300.746	1.17119	0.146049	8.01918	1.06e-15	1.59e-14	199	165	149	510	535	335	197.763	188.75	168.666	442.716	442.491	364.092
ENSMUSG00000015016	Acsf3	Acsf3	257633	protein_coding	8	123502225	123544619	690.262	-0.908976	0.113454	-8.01181	1.13e-15	1.69e-14	912	837	740	541	561	466	906.33	957.479	837.672	469.626	463.995	506.468
ENSMUSG00000025724	Sec11a	Sec11a	56529	protein_coding	7	80554637	80597528	1139.86	-0.847195	0.10578	-8.00904	1.16e-15	1.72e-14	1523	1222	1310	875	985	801	1513.53	1397.9	1482.91	759.562	814.679	870.56
ENSMUSG00000030323	Ift122	Ift122	81896	protein_coding	6	115830431	115903660	820.085	-0.969056	0.12102	-8.0074	1.17e-15	1.74e-14	1066	1070	860	619	685	515	1059.37	1224.02	973.51	537.336	566.554	559.723
ENSMUSG00000042647	Acad12	Acad12	338350	protein_coding	5	121734838	121757001	437.522	-1.06184	0.132609	-8.00727	1.17e-15	1.74e-14	662	524	457	335	339	257	657.884	599.425	517.319	290.804	280.382	279.318
ENSMUSG00000033653	Vps8	Vps8	209018	protein_coding	16	21241868	21463430	751.757	-0.853328	0.106636	-8.00224	1.22e-15	1.81e-14	922	853	894	620	653	486	916.268	975.782	1012	538.204	540.087	528.205
ENSMUSG00000001774	Chordc1	Chordc1	66917	protein_coding	9	18203421	18228738	764.014	-1.11721	0.139824	-7.99014	1.35e-15	2e-14	1119	896	882	568	476	517	1112.04	1024.97	998.414	493.064	393.693	561.897
ENSMUSG00000028527	Ak4	Ak4	11639	protein_coding	4	101276474	101324192	2972.9	-1.12266	0.140601	-7.9847	1.41e-15	2.08e-14	4365	3712	3213	1836	2134	2077	4337.86	4246.31	3637.08	1593.78	1765	2257.37
ENSMUSG00000036825	Ssx2ip	Ssx2ip	99167	protein_coding	3	146110397	146145899	596.224	-0.889406	0.111464	-7.97933	1.47e-15	2.17e-14	740	701	694	472	497	399	735.399	801.903	785.6	409.729	411.061	433.65
ENSMUSG00000032342	Mto1	Mto1	68291	protein_coding	9	78355490	78382630	361.085	-1.00954	0.126555	-7.97712	1.5e-15	2.21e-14	481	429	422	273	270	239	478.01	490.751	477.699	236.983	223.313	259.755
ENSMUSG00000045827	Serpinb9	Serpinb9	20723	protein_coding	13	33187233	33201940	719.812	0.996057	0.125018	7.96732	1.62e-15	2.39e-14	436	429	458	1152	1040	935	433.289	490.751	518.451	1000.02	860.169	1016.2
ENSMUSG00000030671	Pde3b	Pde3b	18576	protein_coding	7	114014516	114138486	455.995	1.08255	0.13602	7.9588	1.74e-15	2.55e-14	289	260	258	673	677	658	287.203	297.425	292.053	584.212	559.937	715.142
ENSMUSG00000028991	Mtor	Mtor	56717	protein_coding	4	148533068	148642140	2947.28	-1.25221	0.157583	-7.94634	1.92e-15	2.82e-14	3783	4538	3097	2262	2126	1385	3759.48	5191.21	3505.77	1963.58	1758.38	1505.28
ENSMUSG00000061578	Ksr2	Ksr2	333050	protein_coding	5	117552036	117913068	185.314	-1.21408	0.152877	-7.94152	2e-15	2.92e-14	272	219	226	134	128	104	270.309	250.523	255.829	116.321	105.867	113.032
ENSMUSG00000039704	Lmbrd2	Lmbrd2	320506	protein_coding	15	9140637	9202569	2665.89	-0.856821	0.107915	-7.93979	2.03e-15	2.96e-14	3381	3026	3076	2257	2028	1891	3359.98	3461.57	3482	1959.24	1677.33	2055.22
ENSMUSG00000052684	Jun	Jun	16476	protein_coding	4	94937271	94940459	380.386	1.1873	0.149603	7.93638	2.08e-15	3.04e-14	263	209	173	670	652	428	261.365	239.084	195.834	581.607	539.26	465.168
ENSMUSG00000039529	Atp8b1	Atp8b1	54670	protein_coding	18	64662038	64794338	412.647	1.01606	0.128033	7.93597	2.09e-15	3.04e-14	272	234	249	689	672	462	270.309	267.682	281.865	598.101	555.801	502.121
ENSMUSG00000031782	Coq9	Coq9	67914	protein_coding	8	95564949	95581523	2187.06	-0.909511	0.114625	-7.93465	2.11e-15	3.07e-14	2740	2560	2571	1555	1811	1576	2722.96	2928.49	2910.34	1349.85	1497.85	1712.86
ENSMUSG00000036333	Kidins220	Kidins220	77480	protein_coding	12	25024924	25113151	5958.22	-0.677049	0.0853636	-7.93136	2.17e-15	3.15e-14	7347	6510	6401	5416	5539	4115	7301.32	7447.06	7245.86	4701.47	4581.23	4472.35
ENSMUSG00000070730	Rmdn3	Rmdn3	67809	protein_coding	2	118967482	118987515	861.942	-0.858168	0.108432	-7.91433	2.49e-15	3.61e-14	1125	935	1011	654	752	598	1118.01	1069.59	1144.44	567.718	621.968	649.931
ENSMUSG00000035673	Sbno2	Sbno2	216161	protein_coding	10	79892826	79941405	352.13	1.29498	0.163759	7.90783	2.62e-15	3.79e-14	222	179	165	659	647	362	220.62	204.766	186.778	572.059	535.124	393.437
ENSMUSG00000015656	Hspa8	Hspa8	15481	protein_coding	9	40712280	40721383	19262.8	-0.855886	0.1083	-7.90295	2.72e-15	3.94e-14	26566	19977	22252	14450	16400	13826	26400.8	22852.5	25189	12543.6	13564.2	15026.7
ENSMUSG00000035967	Ints6l	Ints6l	236790	protein_coding	X	55500217	55553203	356.353	1.02205	0.129564	7.88843	3.06e-15	4.42e-14	243	196	212	588	576	410	241.489	224.213	239.982	510.426	476.401	445.605
ENSMUSG00000024769	Cdc42bpg	Cdc42bpg	240505	protein_coding	19	6356486	6375682	742.643	1.07398	0.13618	7.88643	3.11e-15	4.48e-14	514	446	366	1153	1367	818	510.804	510.198	414.308	1000.89	1130.63	889.036
ENSMUSG00000018849	Wwc1	Wwc1	211652	protein_coding	11	35729227	35871354	1720.39	0.983485	0.124963	7.8702	3.54e-15	5.1e-14	1078	1124	982	2654	3070	1850	1071.3	1285.79	1111.61	2303.86	2539.15	2010.66
ENSMUSG00000025366	Esyt1	Esyt1	23943	protein_coding	10	128345834	128361740	363.969	1.28369	0.163136	7.86883	3.58e-15	5.15e-14	219	172	196	726	594	392	217.638	196.758	221.87	630.219	491.289	426.042
ENSMUSG00000026784	Pdss1	Pdss1	56075	protein_coding	2	22785534	22830278	200.979	-1.19104	0.151385	-7.86762	3.61e-15	5.19e-14	276	250	245	135	138	126	274.284	285.985	277.337	117.19	114.138	136.942
ENSMUSG00000027618	Nfs1	Nfs1	18041	protein_coding	2	155965559	155986106	1577.2	-0.959728	0.122086	-7.86107	3.81e-15	5.46e-14	2119	1774	1866	1093	1231	1149	2105.83	2029.35	2112.29	948.801	1018.14	1248.78
ENSMUSG00000006818	Sod2	Sod2	20656	protein_coding	17	13225733	13258950	4536.32	-0.895523	0.11393	-7.86033	3.83e-15	5.48e-14	5762	5371	5150	3289	3676	3333	5726.18	6144.11	5829.74	2855.08	3040.37	3622.44
ENSMUSG00000106874	Gm20186	Gm20186	NA	lncRNA	6	18842933	18848532	372.833	1.04376	0.132937	7.85155	4.11e-15	5.87e-14	228	209	235	609	625	423	226.582	239.084	266.017	528.655	516.928	459.734
ENSMUSG00000027601	Mtfr1	Mtfr1	67472	protein_coding	3	19241491	19274981	1478.99	-0.935475	0.119154	-7.85101	4.13e-15	5.89e-14	1870	1745	1741	1032	1202	1066	1858.37	1996.18	1970.79	895.849	994.157	1158.57
ENSMUSG00000029672	Fam3c	Fam3c	27999	protein_coding	6	22306519	22356242	424.148	0.948272	0.121077	7.832	4.8e-15	6.84e-14	286	265	249	636	708	495	284.222	303.145	281.865	552.093	585.576	537.986
ENSMUSG00000068220	Lgals1	Lgals1	16852	protein_coding	15	78810925	78814665	1381.76	0.808388	0.103361	7.82102	5.24e-15	7.45e-14	1035	885	858	1998	2001	1738	1028.57	1012.39	971.246	1734.41	1655	1888.93
ENSMUSG00000026307	Scly	Scly	50880	protein_coding	1	91226060	91248797	1123.45	-0.776517	0.0993551	-7.81557	5.47e-15	7.77e-14	1374	1267	1273	968	966	778	1365.46	1449.37	1441.02	840.292	798.965	845.563
ENSMUSG00000037148	Arhgap10	Arhgap10	78514	protein_coding	8	77976995	78244582	642.682	-0.901004	0.115344	-7.81148	5.65e-15	8.01e-14	875	747	696	499	585	393	869.56	854.524	787.864	433.167	483.845	427.129
ENSMUSG00000041936	Agrn	Agrn	11603	protein_coding	4	156249747	156281945	1839.06	1.19281	0.152715	7.81071	5.69e-15	8.05e-14	1168	1017	914	3529	3194	1813	1160.74	1163.39	1034.64	3063.42	2641.71	1970.44
ENSMUSG00000042797	Aqp11	Aqp11	66333	protein_coding	7	97373213	97387496	478.965	-1.07704	0.137925	-7.80892	5.77e-15	8.15e-14	583	599	605	305	398	304	579.375	685.221	684.853	264.762	329.18	330.4
ENSMUSG00000040018	Cox15	Cox15	226139	protein_coding	19	43721693	43741439	769.023	-1.00346	0.128606	-7.80263	6.06e-15	8.56e-14	1083	890	871	654	649	395	1076.27	1018.11	985.962	567.718	536.778	429.302
ENSMUSG00000032839	Trpc1	Trpc1	22063	protein_coding	9	95587135	95632428	754.413	-0.922651	0.118346	-7.79622	6.38e-15	8.99e-14	999	850	880	588	567	539	992.789	972.35	996.15	510.426	468.957	585.808
ENSMUSG00000000058	Cav2	Cav2	12390	protein_coding	6	17281184	17289114	1091.2	0.88317	0.113325	7.79324	6.53e-15	9.19e-14	710	641	763	1653	1702	1290	705.586	733.267	863.707	1434.92	1407.7	1402.03
ENSMUSG00000020051	Pah	Pah	18478	protein_coding	10	87357657	87419998	15495.7	-1.20552	0.154751	-7.79004	6.7e-15	9.41e-14	21069	19837	18746	8728	10295	11071	20938	22692.4	21220.3	7576.52	8514.84	12032.4
ENSMUSG00000041028	Ghitm	Ghitm	66092	protein_coding	14	36842049	36857229	7781.86	-0.817785	0.105044	-7.78517	6.96e-15	9.77e-14	9981	8401	9063	6029	6503	5788	9918.95	9610.25	10259.2	5233.6	5378.54	6290.64
ENSMUSG00000023019	Gpd1	Gpd1	14555	protein_coding	15	99615396	99622886	3970.97	-0.766485	0.0984966	-7.78184	7.15e-15	1e-13	4941	4644	4226	3353	3776	2563	4910.28	5312.47	4783.78	2910.64	3123.07	2785.57
ENSMUSG00000070047	Fat1	Fat1	14107	protein_coding	8	45388484	45505294	5214.69	1.38031	0.177449	7.77863	7.33e-15	1.03e-13	3055	2500	2463	11178	9259	4824	3036.01	2859.85	2788.09	9703.29	7657.98	5242.92
ENSMUSG00000005981	Trap1	Trap1	68015	protein_coding	16	3857835	3895691	3594.96	-0.83118	0.106935	-7.77273	7.68e-15	1.07e-13	4518	4213	3973	2722	3060	2640	4489.91	4819.43	4497.39	2362.89	2530.88	2869.26
ENSMUSG00000022629	Kif21a	Kif21a	16564	protein_coding	15	90817479	90934151	2069.78	-0.738774	0.0950734	-7.77057	7.81e-15	1.09e-13	2488	2393	2258	1793	1892	1409	2472.53	2737.45	2556.03	1556.45	1564.85	1531.36
ENSMUSG00000021215	Net1	Net1	56349	protein_coding	13	3932018	3968220	2001.1	0.771876	0.0993699	7.7677	7.99e-15	1.11e-13	1524	1338	1227	2751	3133	2386	1514.53	1530.59	1388.95	2388.06	2591.26	2593.2
ENSMUSG00000019232	Etnppl	Etnppl	71760	protein_coding	3	130411097	130431170	266.314	-1.10526	0.142295	-7.76738	8.01e-15	1.11e-13	357	347	299	183	201	168	354.78	396.948	338.465	158.857	166.244	182.589
ENSMUSG00000017765	Slc12a4	Slc12a4	20498	protein_coding	8	106670222	106692729	355.863	1.14668	0.147829	7.75677	8.71e-15	1.21e-13	226	199	188	641	608	378	224.595	227.644	212.814	556.433	502.868	410.826
ENSMUSG00000016559	H3f3b	H3f3b	15081	protein_coding	11	115912738	115918788	5618.73	0.868109	0.111954	7.75415	8.89e-15	1.23e-13	3582	3753	3605	7749	9501	6619	3559.73	4293.21	4080.82	6726.68	7858.14	7193.8
ENSMUSG00000031391	L1cam	L1cam	16728	protein_coding	X	72897384	72939711	632.422	1.2592	0.162683	7.74022	9.92e-15	1.37e-13	371	363	296	1236	1094	642	368.693	415.251	335.069	1072.94	904.831	697.752
ENSMUSG00000057880	Abat	Abat	268860	protein_coding	16	8331293	8439432	4311.32	-0.784938	0.101565	-7.72842	1.09e-14	1.5e-13	5736	4907	4466	3872	3840	2725	5700.34	5613.32	5055.46	3361.17	3176.01	2961.64
ENSMUSG00000030301	Ccdc91	Ccdc91	67015	protein_coding	6	147377326	147534110	1118.15	-0.952968	0.123308	-7.72836	1.09e-14	1.5e-13	1476	1263	1334	766	897	810	1466.82	1444.8	1510.07	664.942	741.896	880.342
ENSMUSG00000063253	Scoc	Scoc	56367	protein_coding	8	84156713	84185020	665.518	-0.911442	0.118116	-7.71652	1.2e-14	1.65e-13	919	724	763	520	516	469	913.286	828.214	863.707	451.397	426.776	509.729
ENSMUSG00000031431	Tsc22d3	Tsc22d3	14605	protein_coding	X	139440277	139501408	982.759	1.07842	0.139845	7.71152	1.24e-14	1.71e-13	774	513	475	1524	1683	1185	769.188	586.842	537.695	1322.94	1391.98	1287.91
ENSMUSG00000047246	H2bc6	H2bc6	319179	protein_coding	13	23767653	23805107	253.007	1.09748	0.142429	7.7054	1.3e-14	1.79e-13	159	155	131	381	429	321	158.011	177.311	148.291	330.735	354.82	348.876
ENSMUSG00000028607	Cpt2	Cpt2	12896	protein_coding	4	107761178	107780807	1686.7	-0.814072	0.105751	-7.69798	1.38e-14	1.9e-13	2107	2056	1772	1379	1540	1102	2093.9	2351.94	2005.88	1197.07	1273.71	1197.7
ENSMUSG00000079508	Apoo	Apoo	68316	protein_coding	X	93410723	93460699	446.415	-0.895377	0.116352	-7.69541	1.41e-14	1.93e-13	597	511	498	365	366	292	593.288	584.554	563.73	316.846	302.713	317.358
ENSMUSG00000006216	Clcnkb	Clcnkb	56365	protein_coding	4	141131664	141143325	3112.6	0.837917	0.108912	7.69349	1.43e-14	1.96e-13	2144	1975	2042	4639	5288	3288	2130.67	2259.28	2311.52	4026.98	4373.63	3573.53
ENSMUSG00000027215	Cd82	Cd82	12521	protein_coding	2	93249456	93293485	1246.39	0.748459	0.0972959	7.69261	1.44e-14	1.97e-13	933	797	841	1832	1922	1387	927.199	911.721	952.002	1590.31	1589.66	1507.45
ENSMUSG00000022821	Hgd	Hgd	15233	protein_coding	16	37400515	37452382	4730.28	-0.973089	0.126519	-7.69127	1.46e-14	1.99e-13	6055	5477	5758	3278	3547	3498	6017.36	6265.37	6517.99	2845.54	2933.67	3801.77
ENSMUSG00000038668	Lpar1	Lpar1	14745	protein_coding	4	58435255	58553898	222.28	1.16766	0.151851	7.68955	1.48e-14	2.01e-13	146	109	124	370	338	297	145.092	124.69	140.367	321.186	279.555	322.792
ENSMUSG00000034295	Fhod3	Fhod3	225288	protein_coding	18	24841680	25266558	1049.04	0.829041	0.107835	7.68804	1.49e-14	2.03e-13	774	633	684	1629	1666	1136	769.188	724.115	774.28	1414.09	1377.92	1234.65
ENSMUSG00000020309	Chac2	Chac2	68044	protein_coding	11	30926707	30936350	445.088	-1.24816	0.162424	-7.68457	1.54e-14	2.09e-13	636	539	555	255	278	315	632.046	616.585	628.254	221.358	229.93	342.355
ENSMUSG00000022613	Miox	Miox	56727	protein_coding	15	89218601	89221218	11581	-1.1597	0.151078	-7.67618	1.64e-14	2.22e-13	15401	16221	12489	7267	7731	8083	15305.2	18555.9	14137.4	6308.27	6394.2	8784.94
ENSMUSG00000005973	Rcn1	Rcn1	19672	protein_coding	2	105216636	105229664	315.123	1.21337	0.158211	7.66931	1.73e-14	2.34e-13	217	148	162	519	451	459	215.651	169.303	183.382	450.529	373.016	498.86
ENSMUSG00000042305	Tmem183a	Tmem183a	57439	protein_coding	1	134273835	134289717	1127.95	-0.800555	0.104424	-7.66638	1.77e-14	2.39e-13	1398	1229	1328	893	993	803	1389.31	1405.9	1503.28	775.187	821.296	872.734
ENSMUSG00000048120	Entpd1	Entpd1	12495	protein_coding	19	40600810	40730046	303.738	1.05509	0.137789	7.65732	1.9e-14	2.56e-13	211	152	184	495	490	364	209.688	173.879	208.286	429.695	405.272	395.61
ENSMUSG00000022197	Pdzd2	Pdzd2	68070	protein_coding	15	12359797	12740010	925.424	-1.25193	0.163511	-7.65652	1.91e-14	2.58e-13	1357	1249	1002	803	588	421	1348.56	1428.78	1134.25	697.061	486.326	457.56
ENSMUSG00000038843	Gcnt1	Gcnt1	14537	protein_coding	19	17303505	17350208	15540	-1.03564	0.135371	-7.65042	2e-14	2.7e-13	20228	18744	18660	9895	11588	11408	20102.2	21442	21122.9	8589.56	9584.27	12398.7
ENSMUSG00000032788	Pdxk	Pdxk	216134	protein_coding	10	78272578	78300809	1093.58	0.958001	0.125308	7.64517	2.09e-14	2.81e-13	736	716	601	1829	1775	1173	731.424	819.062	680.325	1587.7	1468.08	1274.86
ENSMUSG00000027848	Olfml3	Olfml3	99543	protein_coding	3	103629538	103645317	860.321	1.05697	0.138274	7.644	2.11e-14	2.83e-13	630	438	484	1553	1264	1006	626.083	501.046	547.882	1348.11	1045.44	1093.36
ENSMUSG00000029291	Rufy3	Rufy3	52822	protein_coding	5	88712899	88799251	1246.24	-0.827452	0.108259	-7.64326	2.12e-14	2.84e-13	1660	1316	1438	1129	1044	783	1649.68	1505.43	1627.8	980.052	863.477	850.997
ENSMUSG00000020184	Mdm2	Mdm2	17246	protein_coding	10	117524780	117546663	682.671	1.00799	0.131948	7.63933	2.18e-14	2.92e-13	491	343	424	1015	1224	775	487.947	392.372	479.963	881.092	1012.35	842.302
ENSMUSG00000024998	Plce1	Plce1	74055	protein_coding	19	38469557	38773474	283.103	1.17897	0.154342	7.63869	2.19e-14	2.93e-13	166	151	162	529	448	320	164.968	172.735	183.382	459.209	370.534	347.789
ENSMUSG00000091498	Mpc1-ps	Mpc1-ps	NA	processed_pseudogene	12	110824999	110825328	535.19	-0.944923	0.123749	-7.63583	2.24e-14	3e-13	736	611	602	377	442	374	731.424	698.948	681.457	327.263	365.572	406.479
ENSMUSG00000028518	Prkaa2	Prkaa2	108079	protein_coding	4	104887071	104967087	3469.88	-0.690523	0.0904465	-7.6346	2.27e-14	3.02e-13	4299	3679	3863	3145	3058	2490	4272.27	4208.56	4372.87	2730.08	2529.23	2706.24
ENSMUSG00000021707	Dhfr	Dhfr	13361	protein_coding	13	92491234	92525561	853.232	-1.00167	0.131345	-7.62627	2.42e-14	3.22e-13	1156	961	1028	616	602	621	1148.81	1099.33	1163.68	534.732	497.905	674.929
ENSMUSG00000058587	Tmod3	Tmod3	50875	protein_coding	9	75404989	75466939	1264.75	0.771	0.101168	7.62099	2.52e-14	3.35e-13	915	798	867	1855	1837	1523	909.311	912.865	981.434	1610.27	1519.36	1655.26
ENSMUSG00000009614	Sardh	Sardh	192166	protein_coding	2	27078405	27138349	2721.74	-1.23053	0.161486	-7.62005	2.54e-14	3.37e-13	3923	3642	2993	2169	2174	1101	3898.61	4166.24	3388.04	1882.85	1798.08	1196.61
ENSMUSG00000040093	Bmf	Bmf	171543	protein_coding	2	118359238	118380168	317.59	1.02425	0.134549	7.61245	2.69e-14	3.57e-13	197	201	179	504	487	402	195.775	229.932	202.626	437.508	402.791	436.91
ENSMUSG00000071551	Akr1c19	Akr1c19	432720	protein_coding	13	4278699	4302842	482.234	0.934697	0.122859	7.60791	2.79e-14	3.69e-13	352	277	288	735	708	623	349.812	316.872	326.013	638.032	585.576	677.102
ENSMUSG00000031827	Cotl1	Cotl1	72042	protein_coding	8	120535961	120567283	1632.89	0.914335	0.120408	7.59367	3.11e-14	4.11e-13	1093	1011	1020	2241	2972	1837	1086.2	1156.53	1154.63	1945.35	2458.1	1996.53
ENSMUSG00000032577	Mapkapk3	Mapkapk3	102626	protein_coding	9	107132126	107167076	315.282	1.14678	0.151099	7.58957	3.21e-14	4.24e-13	219	140	186	515	557	364	217.638	160.152	210.55	447.056	460.687	395.61
ENSMUSG00000084854	Gm12678	Gm12678	102632657	lncRNA	4	44943697	44949133	306.415	-1.29812	0.171083	-7.58766	3.26e-14	4.3e-13	495	375	340	156	232	189	491.923	428.978	384.876	135.419	191.884	205.413
ENSMUSG00000027698	Nceh1	Nceh1	320024	protein_coding	3	27237114	27338757	5207.28	-0.774978	0.102179	-7.58452	3.34e-14	4.39e-13	6794	5399	5999	4034	4849	3692	6751.76	6176.14	6790.8	3501.8	4010.54	4012.62
ENSMUSG00000050212	Eva1b	Eva1b	230752	protein_coding	4	126041537	126043668	294.259	1.12018	0.147798	7.57914	3.48e-14	4.57e-13	167	174	169	418	478	415	165.962	199.046	191.306	362.854	395.347	451.039
ENSMUSG00000038286	Bphl	Bphl	68021	protein_coding	13	34221580	34258057	3777.76	-0.960498	0.12677	-7.5767	3.54e-14	4.65e-13	4981	4548	4256	2501	3056	2758	4950.03	5202.65	4817.74	2171.04	2527.57	2997.51
ENSMUSG00000026749	Nek6	Nek6	59126	protein_coding	2	38401655	38484618	322.457	1.00718	0.132977	7.57407	3.62e-14	4.74e-13	210	179	203	481	556	381	208.694	204.766	229.794	417.542	459.86	414.087
ENSMUSG00000003873	Bax	Bax	12028	protein_coding	7	45111121	45116322	290.568	1.36848	0.180733	7.57188	3.68e-14	4.82e-13	154	143	151	423	650	323	153.043	163.584	170.93	367.194	537.606	351.05
ENSMUSG00000021196	Pfkp	Pfkp	56421	protein_coding	13	6629804	6698813	1121.34	0.797649	0.105406	7.56737	3.81e-14	4.98e-13	821	694	749	1587	1851	1253	815.896	793.896	847.859	1377.63	1530.94	1361.81
ENSMUSG00000028691	Prdx1	Prdx1	18477	protein_coding	4	116542741	116558019	10701.8	-0.854204	0.112882	-7.56725	3.81e-14	4.98e-13	15061	10983	12198	8402	8602	7787	14967.4	12563.9	13808	7293.53	7114.59	8463.23
ENSMUSG00000031586	Rbpms	Rbpms	19663	protein_coding	8	34272671	34419891	553.473	0.885469	0.117047	7.56506	3.88e-14	5.06e-13	405	346	325	884	835	641	402.482	395.804	367.896	767.375	690.616	696.665
ENSMUSG00000041607	Mbp	Mbp	17196	protein_coding	18	82493271	82603762	219.489	1.10183	0.145668	7.56398	3.91e-14	5.09e-13	141	120	125	352	376	259	140.123	137.273	141.499	305.561	310.984	281.492
ENSMUSG00000042102	Dmgdh	Dmgdh	74129	protein_coding	13	93810941	93889341	1550.19	-1.0012	0.132477	-7.55756	4.11e-14	5.34e-13	1890	2078	1719	1086	1189	1080	1878.25	2377.11	1945.89	942.725	983.405	1173.79
ENSMUSG00000074892	B3galt5	B3galt5	93961	protein_coding	16	96037001	96121059	707.074	-0.95365	0.126357	-7.5473	4.44e-14	5.77e-13	884	876	810	480	623	472	878.504	1002.09	916.911	416.674	515.274	512.989
ENSMUSG00000000340	Dbt	Dbt	13171	protein_coding	3	116306719	116343630	1699.64	-0.837963	0.111294	-7.5293	5.1e-14	6.62e-13	2149	1976	1892	1264	1456	1250	2135.64	2260.43	2141.72	1097.24	1204.24	1358.55
ENSMUSG00000023861	Mpc1	Mpc1	55951	protein_coding	17	8501736	8516493	2648.21	-0.889351	0.118143	-7.52773	5.16e-14	6.69e-13	3482	3009	3016	1861	2209	1960	3460.35	3442.12	3414.08	1615.48	1827.03	2130.21
ENSMUSG00000024479	Mal2	Mal2	105853	protein_coding	15	54434588	54466243	994.149	1.03582	0.137638	7.5257	5.24e-14	6.78e-13	607	580	608	1333	1532	1459	603.226	663.486	688.249	1157.14	1267.09	1585.7
ENSMUSG00000029571	Tmem106b	Tmem106b	71900	protein_coding	6	13069758	13089268	7849.5	-0.777703	0.103399	-7.52142	5.42e-14	7e-13	9959	8497	8946	6413	6467	5923	9897.08	9720.07	10126.8	5566.94	5348.76	6437.36
ENSMUSG00000047728	Ly6g2	Ly6g2	223631	protein_coding	15	75088225	75094510	499.678	-1.07007	0.142279	-7.52094	5.44e-14	7.01e-13	695	591	585	306	388	352	690.679	676.07	662.213	265.63	320.909	382.568
ENSMUSG00000039678	Tbc1d13	Tbc1d13	70296	protein_coding	2	30023758	30042025	1396.97	-0.750118	0.0997466	-7.52023	5.47e-14	7.04e-13	1767	1472	1605	1146	1322	954	1756.01	1683.88	1816.84	994.809	1093.41	1036.85
ENSMUSG00000060961	Slc4a4	Slc4a4	54403	protein_coding	5	89034345	89387512	24814	-0.666775	0.088669	-7.51982	5.49e-14	7.06e-13	29499	27182	27327	22512	22039	18190	29315.6	31094.6	30933.9	19542	18228.1	19769.6
ENSMUSG00000027074	Slc43a3	Slc43a3	58207	protein_coding	2	84766923	84788853	666.67	1.05101	0.139843	7.51564	5.66e-14	7.27e-13	478	374	353	1133	1167	689	475.028	427.834	399.592	983.524	965.209	748.834
ENSMUSG00000010307	Tmem86a	Tmem86a	67893	protein_coding	7	46700349	46704525	443.779	-0.983162	0.13083	-7.51481	5.7e-14	7.31e-13	625	499	508	368	313	292	621.114	570.827	575.05	319.45	258.878	317.358
ENSMUSG00000025393	Atp5b	Atp5b	11947	protein_coding	10	127919142	127926260	29508.2	-0.751571	0.100014	-7.51462	5.71e-14	7.31e-13	35871	33723	32553	22942	27577	21393	35648	38577.1	36849.6	19915.3	22808.5	23250.8
ENSMUSG00000042073	Abhd14b	Abhd14b	76491	protein_coding	9	106324658	106330122	2920.22	-0.87844	0.116981	-7.50925	5.95e-14	7.61e-13	3574	3572	3277	2073	2574	2066	3551.78	4086.16	3709.53	1799.51	2128.92	2245.41
ENSMUSG00000027864	Ptgfrn	Ptgfrn	19221	protein_coding	3	100947548	101017594	333.105	1.47243	0.196287	7.5014	6.31e-14	8.07e-13	179	176	133	750	496	375	177.887	201.334	150.554	651.053	410.234	407.566
ENSMUSG00000031842	Pde4c	Pde4c	110385	protein_coding	8	71176369	71203835	711.986	-0.8254	0.110064	-7.49924	6.42e-14	8.19e-13	880	825	806	620	582	480	874.529	943.752	912.383	538.204	481.364	521.684
ENSMUSG00000021238	Aldh6a1	Aldh6a1	104776	protein_coding	12	84477491	84497778	15090.8	-0.843092	0.112446	-7.49772	6.49e-14	8.27e-13	19023	17588	16882	11087	12702	11299	18904.7	20119.6	19110.2	9624.3	10505.6	12280.2
ENSMUSG00000017978	Cadps2	Cadps2	320405	protein_coding	6	23262772	23839420	476.365	0.914277	0.121991	7.49463	6.65e-14	8.46e-13	313	283	315	759	722	562	311.054	323.735	356.576	658.866	597.156	610.805
ENSMUSG00000005225	Plekha8	Plekha8	231999	protein_coding	6	54572096	54622824	981.828	-0.806301	0.107732	-7.48429	7.19e-14	9.14e-13	1336	1019	1107	797	847	692	1327.69	1165.68	1253.11	691.852	700.541	752.094
ENSMUSG00000028382	Ptbp3	Ptbp3	230257	protein_coding	4	59471868	59549364	3538.58	0.685161	0.0915668	7.48264	7.28e-14	9.24e-13	2691	2397	2407	5178	4984	4116	2674.27	2742.03	2724.7	4494.87	4122.19	4473.44
ENSMUSG00000026469	Xpr1	Xpr1	19775	protein_coding	1	155151447	155293161	1868.84	-0.753548	0.100729	-7.4809	7.38e-14	9.35e-13	2383	2125	1978	1707	1582	1274	2368.18	2430.88	2239.07	1481.8	1308.45	1384.64
ENSMUSG00000036040	Adamtsl2	Adamtsl2	77794	protein_coding	2	26969391	26998993	535.085	1.39347	0.186357	7.47742	7.58e-14	9.59e-13	330	220	270	1160	883	541	327.948	251.667	305.637	1006.96	730.316	587.981
ENSMUSG00000021025	Nfkbia	Nfkbia	18035	protein_coding	12	55536195	55539432	605.078	1.14396	0.153013	7.47621	7.65e-14	9.67e-13	397	344	302	790	980	924	394.532	393.516	341.861	685.776	810.544	1004.24
ENSMUSG00000020601	Trib2	Trib2	217410	protein_coding	12	15841728	15866923	1169.9	-1.20821	0.161617	-7.47575	7.68e-14	9.69e-13	1931	1084	1536	715	866	722	1918.99	1240.03	1738.73	620.671	716.256	784.699
ENSMUSG00000026003	Acadl	Acadl	11363	protein_coding	1	66869998	66902436	2764.37	-0.770912	0.103153	-7.47346	7.81e-14	9.85e-13	3416	3312	2892	2430	2333	1923	3394.76	3788.73	3273.71	2109.41	1929.59	2090
ENSMUSG00000022150	Dab2	Dab2	13132	protein_coding	15	6329269	6470193	5215.95	-0.742824	0.0994279	-7.47098	7.96e-14	1e-12	6623	5470	5964	4893	4544	3404	6581.82	6257.36	6751.18	4247.47	3758.28	3699.61
ENSMUSG00000023008	Fmnl3	Fmnl3	22379	protein_coding	15	99215106	99268363	493.881	1.11561	0.149377	7.46845	8.11e-14	1.02e-12	316	279	268	911	832	504	314.035	319.16	303.373	790.812	688.135	547.768
ENSMUSG00000075033	Nxpe3	Nxpe3	385658	protein_coding	16	55660316	55715648	235.348	-1.12172	0.150345	-7.46096	8.59e-14	1.08e-12	347	268	280	190	182	118	344.843	306.576	316.957	164.933	150.53	128.247
ENSMUSG00000024887	Asah2	Asah2	54447	protein_coding	19	31959997	32085611	1089.54	-0.740051	0.0992989	-7.45276	9.14e-14	1.15e-12	1405	1184	1182	974	950	752	1396.26	1354.43	1338.01	845.501	785.731	817.305
ENSMUSG00000047963	Stbd1	Stbd1	52331	protein_coding	5	92750900	92754438	197.317	-1.22392	0.164243	-7.45189	9.2e-14	1.15e-12	291	259	215	155	126	107	289.191	296.281	243.378	134.551	104.213	116.292
ENSMUSG00000049858	Suox	Suox	211389	protein_coding	10	128505763	128509942	1010.22	-0.968661	0.130106	-7.44516	9.68e-14	1.21e-12	1304	1248	1136	771	711	731	1295.89	1427.64	1285.94	669.283	588.058	794.481
ENSMUSG00000039648	Kyat1	Kyat1	70266	protein_coding	2	30075136	30095859	1159.25	-0.94268	0.126628	-7.44448	9.73e-14	1.22e-12	1483	1253	1474	800	1085	725	1473.78	1433.36	1668.55	694.457	897.388	787.96
ENSMUSG00000062980	Cped1	Cped1	214642	protein_coding	6	21985915	22256403	578.907	1.15243	0.154847	7.4424	9.89e-14	1.23e-12	377	311	307	1144	852	642	374.656	355.766	347.52	993.073	704.677	697.752
ENSMUSG00000051652	Lrrc3	Lrrc3	237387	protein_coding	10	77733409	77738370	211.687	-1.0717	0.144012	-7.44172	9.94e-14	1.24e-12	295	248	251	161	168	120	293.166	283.698	284.129	139.759	138.95	130.421
ENSMUSG00000018900	Slc22a5	Slc22a5	20520	protein_coding	11	53755368	53782486	2490.16	-0.808008	0.108604	-7.43992	1.01e-13	1.25e-12	3275	2980	2513	2067	2085	1761	3254.64	3408.95	2844.69	1794.3	1724.47	1913.93
ENSMUSG00000027684	Mecom	Mecom	14013	protein_coding	3	30005445	30602157	1286.05	0.75545	0.10154	7.43992	1.01e-13	1.25e-12	909	865	864	1920	1863	1507	903.349	989.51	978.038	1666.7	1540.86	1637.87
ENSMUSG00000022110	Sucla2	Sucla2	20916	protein_coding	14	73762759	73833582	2538.68	-0.977811	0.131429	-7.43985	1.01e-13	1.25e-12	3604	2766	2963	1893	1769	1864	3581.59	3164.14	3354.08	1643.26	1463.11	2025.87
ENSMUSG00000076441	Ass1	Ass1	11898	protein_coding	2	31360219	31410684	17960.1	-0.828566	0.111425	-7.43606	1.04e-13	1.29e-12	23055	21112	19328	13345	17600	11665	22911.7	24150.9	21879.1	11584.4	14556.7	12678
ENSMUSG00000027187	Cat	Cat	12359	protein_coding	2	103284194	103315505	12101.5	-0.735428	0.0989053	-7.43568	1.04e-13	1.29e-12	15192	13775	12814	10257	10256	9074	15097.5	15757.8	14505.3	8903.8	8482.59	9862
ENSMUSG00000046743	Fat4	Fat4	329628	protein_coding	3	38941089	39066134	569.295	1.43915	0.193603	7.43348	1.06e-13	1.31e-12	332	258	261	1312	883	576	329.936	295.137	295.449	1138.91	730.316	626.021
ENSMUSG00000021577	Sdha	Sdha	66945	protein_coding	13	74470373	74498399	10897.2	-0.750948	0.101044	-7.43187	1.07e-13	1.32e-12	12805	12823	12031	8717	10274	7642	12725.4	14668.8	13619	7566.97	8497.48	8305.64
ENSMUSG00000026728	Vim	Vim	22352	protein_coding	2	13578738	13587637	847.56	0.966847	0.130132	7.42974	1.09e-13	1.34e-12	575	494	517	1513	1262	926	571.425	565.107	585.238	1313.39	1043.78	1006.42
ENSMUSG00000024663	Rab3il1	Rab3il1	74760	protein_coding	19	9979033	10015744	408.236	-0.918206	0.123597	-7.42905	1.09e-13	1.35e-12	520	465	488	335	314	274	516.767	531.933	552.41	290.804	259.705	297.795
ENSMUSG00000053453	Thoc7	Thoc7	66231	protein_coding	14	8507911	8520751	987.01	-0.889744	0.119774	-7.4285	1.1e-13	1.35e-12	1303	1050	1191	736	791	722	1294.9	1201.14	1348.2	638.9	654.225	784.699
ENSMUSG00000029135	Fosl2	Fosl2	14284	protein_coding	5	32293145	32315186	372.032	1.28027	0.172487	7.42238	1.15e-13	1.41e-12	224	185	192	760	618	377	222.607	211.629	217.342	659.734	511.139	409.739
ENSMUSG00000004341	Gpx6	Gpx6	75512	protein_coding	13	21496295	21503794	385.978	-1.05324	0.141909	-7.42193	1.15e-13	1.42e-12	515	445	477	267	270	276	511.798	509.054	539.959	231.775	223.313	299.968
ENSMUSG00000024063	Lbh	Lbh	77889	protein_coding	17	73225300	73248942	764.212	0.983403	0.132539	7.41974	1.17e-13	1.44e-12	508	492	418	1344	1156	848	504.842	562.819	473.171	1166.69	956.111	921.642
ENSMUSG00000029070	Mxra8	Mxra8	74761	protein_coding	4	155924137	155928545	496.233	1.36037	0.183349	7.41957	1.18e-13	1.44e-12	304	227	241	1096	723	546	302.11	259.675	272.809	951.406	597.983	593.415
ENSMUSG00000022231	Sema5a	Sema5a	20356	protein_coding	15	32244956	32696487	1618.02	1.28578	0.173356	7.41698	1.2e-13	1.46e-12	992	845	770	3498	2510	1630	985.833	966.631	871.631	3036.51	2075.98	1771.55
ENSMUSG00000045411	2410002F23Rik	2410002F23Rik	668661	protein_coding	7	43896146	43901743	240.292	1.13848	0.153528	7.41547	1.21e-13	1.48e-12	136	131	147	389	433	271	135.154	149.856	166.402	337.68	358.128	294.534
ENSMUSG00000002763	Pex6	Pex6	224824	protein_coding	17	47022389	47036467	449.608	-0.910027	0.122762	-7.41292	1.24e-13	1.51e-12	640	503	485	375	369	282	636.021	575.403	549.014	325.527	305.195	306.489
ENSMUSG00000050390	C77080	C77080	97130	protein_coding	4	129113371	129155197	319.581	1.35869	0.183313	7.41185	1.25e-13	1.52e-12	180	181	135	600	622	316	178.881	207.053	152.818	520.842	514.447	343.442
ENSMUSG00000001143	Lman2l	Lman2l	214895	protein_coding	1	36458952	36484352	239.333	-1.16933	0.157794	-7.41047	1.26e-13	1.53e-12	357	303	258	190	153	139	354.78	346.614	292.053	164.933	126.544	151.071
ENSMUSG00000026201	Stk16	Stk16	20872	protein_coding	1	75187482	75192250	849.719	-0.885143	0.11968	-7.39591	1.4e-13	1.7e-12	1100	978	966	649	660	629	1093.16	1118.77	1093.5	563.378	545.876	683.623
ENSMUSG00000025486	Sirt3	Sirt3	64384	protein_coding	7	140443579	140462222	851.961	-1.02232	0.138373	-7.38815	1.49e-13	1.8e-12	1105	1040	1003	558	632	627	1098.13	1189.7	1135.38	484.383	522.718	681.45
ENSMUSG00000035495	Tstd2	Tstd2	272027	protein_coding	4	46114746	46138694	840.811	-0.981246	0.132853	-7.38597	1.51e-13	1.83e-12	1087	840	1155	627	699	528	1080.24	960.911	1307.45	544.28	578.133	573.852
ENSMUSG00000025731	Mettl26	Mettl26	68347	protein_coding	17	26094048	26096143	2293.81	-0.995132	0.134885	-7.37764	1.61e-13	1.95e-12	2956	2796	2674	1455	1836	1673	2937.62	3198.46	3026.94	1263.04	1518.53	1818.29
ENSMUSG00000003546	Klc4	Klc4	74764	protein_coding	17	46941550	46956948	1269.1	-0.777216	0.105404	-7.37372	1.66e-13	2e-12	1647	1347	1440	987	1162	910	1636.76	1540.89	1630.06	856.786	961.073	989.026
ENSMUSG00000028545	Bend5	Bend5	67621	protein_coding	4	111272203	111317495	388.899	-0.99705	0.135337	-7.36715	1.74e-13	2.1e-12	460	479	485	280	308	259	457.14	547.948	549.014	243.06	254.742	281.492
ENSMUSG00000026687	Aldh9a1	Aldh9a1	56752	protein_coding	1	167177560	167196101	3853.32	-0.802326	0.108936	-7.36514	1.77e-13	2.13e-12	4744	4593	4173	3007	3266	2867	4714.51	5254.12	4723.79	2610.29	2701.26	3115.97
ENSMUSG00000033721	Vav3	Vav3	57257	protein_coding	3	109247969	109593014	541.714	0.918997	0.12489	7.35845	1.86e-13	2.24e-12	367	343	324	839	764	705	364.718	392.372	366.764	728.311	631.893	766.223
ENSMUSG00000035936	Aldh5a1	Aldh5a1	214579	protein_coding	13	25091562	25121644	769.762	-0.896344	0.121847	-7.3563	1.89e-13	2.27e-12	1036	932	804	635	700	444	1029.56	1066.15	910.119	551.225	578.96	482.558
ENSMUSG00000034687	Fras1	Fras1	231470	protein_coding	5	96521814	96932587	1016.98	-1.1967	0.162709	-7.35485	1.91e-13	2.29e-12	1490	1243	1190	924	673	454	1480.74	1421.92	1347.07	802.097	556.628	493.426
ENSMUSG00000026123	Plekhb2	Plekhb2	226971	protein_coding	1	34889057	34918661	4282.84	-0.717476	0.0976768	-7.34541	2.05e-13	2.46e-12	5247	4620	4840	3430	3997	3161	5214.38	5285.01	5478.82	2977.48	3305.86	3435.51
ENSMUSG00000026678	Rgs5	Rgs5	19737	protein_coding	1	169483070	169523382	1671.91	0.792474	0.107915	7.3435	2.08e-13	2.49e-12	1270	991	1127	2643	2411	1906	1262.1	1133.65	1275.75	2294.31	1994.1	2071.52
ENSMUSG00000026667	Uhmk1	Uhmk1	16589	protein_coding	1	170020989	170042966	3801.55	-0.65793	0.0896127	-7.34193	2.11e-13	2.52e-12	4730	4026	4113	3529	3591	2589	4700.59	4605.51	4655.87	3063.42	2970.06	2813.83
ENSMUSG00000066097	Cyp2j11	Cyp2j11	100066	protein_coding	4	96182745	96236899	2626.96	-1.05131	0.143203	-7.3414	2.11e-13	2.52e-12	3366	3202	3199	1716	1829	1960	3345.07	3662.9	3621.23	1489.61	1512.74	2130.21
ENSMUSG00000073676	Hspe1	Hspe1	15528	protein_coding	1	55127291	55130466	1918.12	-0.985739	0.134458	-7.33123	2.28e-13	2.72e-12	2587	2121	2339	1241	1511	1414	2570.92	2426.3	2647.72	1077.28	1249.73	1536.79
ENSMUSG00000057286	St6galnac2	St6galnac2	20446	protein_coding	11	116566129	116585694	849.102	-0.846259	0.115437	-7.33095	2.29e-13	2.72e-12	1119	930	968	675	673	626	1112.04	1063.87	1095.76	585.948	556.628	680.363
ENSMUSG00000027371	Fahd2a	Fahd2a	68126	protein_coding	2	127278135	127286485	935.528	-1.0482	0.143045	-7.32775	2.34e-13	2.78e-12	1266	1111	1106	611	658	697	1258.13	1270.92	1251.98	530.391	544.222	757.528
ENSMUSG00000040433	Zbtb38	Zbtb38	245007	protein_coding	9	96564823	96634884	1851.67	0.839858	0.114681	7.32345	2.42e-13	2.87e-12	1329	1165	1175	2752	3205	1920	1320.74	1332.69	1330.09	2388.93	2650.81	2086.74
ENSMUSG00000040472	Rabggta	Rabggta	56187	protein_coding	14	55952873	55959720	612.943	-0.823136	0.112418	-7.3221	2.44e-13	2.9e-12	824	679	666	484	563	407	818.877	776.736	753.904	420.146	465.649	442.344
ENSMUSG00000032246	Calml4	Calml4	75600	protein_coding	9	62765362	62783203	2138.86	-0.936963	0.128086	-7.31512	2.57e-13	3.05e-12	2964	2485	2332	1417	1806	1547	2945.57	2842.7	2639.8	1230.06	1493.72	1681.34
ENSMUSG00000020829	Slc46a1	Slc46a1	52466	protein_coding	11	78356523	78362885	390.891	-0.990905	0.13547	-7.31458	2.58e-13	3.05e-12	564	445	432	273	306	273	560.494	509.054	489.019	236.983	253.088	296.708
ENSMUSG00000028743	Akr7a5	Akr7a5	110198	protein_coding	4	139038055	139045737	1937.66	-0.829713	0.113481	-7.31147	2.64e-13	3.12e-12	2514	2245	2097	1428	1880	1280	2498.37	2568.15	2373.78	1239.61	1554.92	1391.16
ENSMUSG00000038526	Car14	Car14	23831	protein_coding	3	95805080	95812003	721.911	-1.12886	0.154426	-7.31	2.67e-13	3.15e-12	918	936	872	472	462	524	912.293	1070.73	987.094	409.729	382.113	569.505
ENSMUSG00000037022	Mmaa	Mmaa	109136	protein_coding	8	79990227	80021566	314.742	-0.970939	0.132953	-7.30289	2.82e-13	3.32e-12	387	393	368	252	249	196	384.594	449.569	416.572	218.754	205.944	213.021
ENSMUSG00000001521	Tulp3	Tulp3	22158	protein_coding	6	128298124	128332814	407.634	-0.871995	0.119512	-7.29631	2.96e-13	3.48e-12	548	443	468	336	338	270	544.593	506.766	529.771	291.672	279.555	293.447
ENSMUSG00000029553	Tfec	Tfec	21426	protein_coding	6	16833372	16898440	261.345	-1.01286	0.138864	-7.2939	3.01e-13	3.54e-12	366	297	304	206	191	169	363.725	339.751	344.125	178.823	157.973	183.676
ENSMUSG00000032387	Rbpms2	Rbpms2	71973	protein_coding	9	65536930	65567810	904.413	-0.804004	0.110266	-7.29152	3.06e-13	3.6e-12	1088	1060	1021	714	788	649	1081.24	1212.58	1155.76	619.803	651.743	705.36
ENSMUSG00000001786	Fbxo7	Fbxo7	69754	protein_coding	10	85857836	85887737	1116.83	-0.821155	0.112694	-7.28658	3.18e-13	3.73e-12	1357	1342	1232	852	985	799	1348.56	1535.17	1394.61	739.596	814.679	868.386
ENSMUSG00000006273	Atp6v1b2	Atp6v1b2	11966	protein_coding	8	69541298	69566363	4370.2	-0.687883	0.0944541	-7.28272	3.27e-13	3.83e-12	5163	4878	4830	3643	4207	3129	5130.9	5580.15	5467.5	3162.38	3479.55	3400.73
ENSMUSG00000052298	Cdc42se2	Cdc42se2	72729	protein_coding	11	54608282	54678501	853.992	0.827145	0.113648	7.27812	3.39e-13	3.96e-12	581	552	564	1149	1376	1050	577.388	631.456	638.442	997.413	1138.07	1141.18
ENSMUSG00000089809	Rasgef1b	Rasgef1b	320292	protein_coding	5	99365285	99876924	327.468	1.04105	0.143092	7.2754	3.45e-13	4.04e-12	231	189	174	567	529	361	229.564	216.205	196.966	492.196	437.528	392.35
ENSMUSG00000030681	Mvp	Mvp	78388	protein_coding	7	126586032	126613793	732.745	1.09884	0.151103	7.27213	3.54e-13	4.13e-12	496	416	381	1278	1338	718	492.916	475.88	431.288	1109.39	1106.64	780.352
ENSMUSG00000025651	Uqcrc1	Uqcrc1	22273	protein_coding	9	108765701	108778691	4985.15	-0.708551	0.0974424	-7.27149	3.56e-13	4.14e-12	6027	5731	5309	4085	4625	3666	5989.53	6555.93	6009.73	3546.07	3825.27	3984.36
ENSMUSG00000015647	Lama5	Lama5	16776	protein_coding	2	179818166	179867652	1488.9	1.22552	0.168602	7.26869	3.63e-13	4.23e-12	841	833	785	2834	2792	1368	835.771	952.903	888.611	2460.11	2309.22	1486.8
ENSMUSG00000025207	Sema4g	Sema4g	26456	protein_coding	19	44977540	44991836	218.122	-1.18731	0.163668	-7.25436	4.04e-13	4.69e-12	285	306	245	169	166	105	283.228	350.046	277.337	146.704	137.296	114.118
ENSMUSG00000024953	Prdx5	Prdx5	54683	protein_coding	19	6884065	6887474	18967.9	-0.887037	0.122279	-7.25422	4.04e-13	4.69e-12	24062	21937	21959	12935	16217	14079	23912.4	25094.6	24857.3	11228.5	13412.8	15301.6
ENSMUSG00000054364	Rhob	Rhob	11852	protein_coding	12	8547661	8550009	768.159	0.946005	0.130425	7.25324	4.07e-13	4.72e-12	588	398	472	1272	1119	925	584.344	455.289	534.299	1104.19	925.509	1005.33
ENSMUSG00000030465	Psd3	Psd3	234353	protein_coding	8	68141734	68664679	625.528	0.989336	0.136439	7.2511	4.13e-13	4.79e-12	460	352	351	1112	948	687	457.14	402.667	397.328	965.295	784.077	746.66
ENSMUSG00000027809	Etfdh	Etfdh	66841	protein_coding	3	79511095	79536807	2967.2	-0.877441	0.12101	-7.25095	4.14e-13	4.79e-12	3856	3358	3403	2207	2300	2263	3832.03	3841.36	3852.16	1915.83	1902.3	2459.52
ENSMUSG00000048022	Tmem229a	Tmem229a	319832	protein_coding	6	24951140	24956296	4832.89	-0.921075	0.127037	-7.25047	4.15e-13	4.8e-12	6281	5576	5612	3459	3647	3685	6241.95	6378.62	6352.72	3002.66	3016.38	4005.01
ENSMUSG00000019189	Rnf145	Rnf145	74315	protein_coding	11	44409791	44456347	1501.3	-0.677814	0.0935279	-7.24719	4.26e-13	4.91e-12	1891	1596	1623	1334	1363	1086	1879.24	1825.73	1837.22	1158.01	1127.32	1180.31
ENSMUSG00000021779	Thrb	Thrb	21834	protein_coding	14	4431611	4809435	653.167	-0.846155	0.116882	-7.2394	4.51e-13	5.19e-12	878	692	753	526	526	470	872.541	791.608	852.387	456.605	435.047	510.815
ENSMUSG00000018574	Acadvl	Acadvl	11370	protein_coding	11	69901009	69906237	4536.87	-0.792844	0.109542	-7.23782	4.56e-13	5.25e-12	5561	5305	5002	3625	3730	3434	5526.43	6068.61	5662.21	3146.76	3085.03	3732.21
ENSMUSG00000032285	Dnaja4	Dnaja4	58233	protein_coding	9	54606157	54623599	275.597	-1.01513	0.140304	-7.23522	4.65e-13	5.34e-12	372	302	346	198	243	160	369.687	345.47	391.668	171.878	200.982	173.895
ENSMUSG00000031985	Gnpat	Gnpat	14712	protein_coding	8	125589772	125616796	1025.8	-0.783133	0.108298	-7.23131	4.78e-13	5.49e-12	1312	1152	1124	840	999	649	1303.84	1317.82	1272.36	729.179	826.258	705.36
ENSMUSG00000031626	Sorbs2	Sorbs2	234214	protein_coding	8	45960825	46280943	707.573	0.943337	0.130457	7.23104	4.79e-13	5.5e-12	488	421	430	1225	1123	736	484.966	481.599	486.755	1063.39	928.817	799.915
ENSMUSG00000030793	Pycard	Pycard	66824	protein_coding	7	127588880	127593039	227.188	1.05405	0.14594	7.22247	5.11e-13	5.85e-12	151	127	130	343	351	306	150.061	145.281	147.159	297.748	290.307	332.573
ENSMUSG00000025871	4833439L19Rik	4833439L19Rik	97820	protein_coding	13	54699031	54713248	8946.23	-0.742312	0.102803	-7.22074	5.17e-13	5.92e-12	10801	10433	9653	7113	8766	6125	10733.8	11934.7	10927.1	6174.59	7250.23	6656.9
ENSMUSG00000030291	Med21	Med21	108098	protein_coding	6	146544045	146552230	438.27	-1.05926	0.146708	-7.2202	5.19e-13	5.93e-12	638	464	539	282	330	310	634.033	530.789	610.142	244.796	272.938	336.921
ENSMUSG00000033306	Lpp	Lpp	210126	protein_coding	16	24212257	24811328	4204.95	0.850722	0.117863	7.21788	5.28e-13	6.03e-12	3106	2559	2638	7190	6272	4417	3086.69	2927.35	2986.19	6241.43	5187.48	4800.58
ENSMUSG00000062070	Pgk1	Pgk1	18655	protein_coding	X	105230706	105247305	2461.43	-0.746505	0.1036	-7.20564	5.78e-13	6.59e-12	2983	2700	2826	1939	2230	1830	2964.45	3088.64	3199	1683.19	1844.4	1988.92
ENSMUSG00000026260	Ndufa10	Ndufa10	67273	protein_coding	1	92366732	92401582	2915.61	-0.754188	0.104764	-7.19891	6.07e-13	6.91e-12	3577	3300	3226	2241	2716	2135	3554.76	3775.01	3651.8	1945.35	2246.36	2320.41
ENSMUSG00000027597	Ahcy	Ahcy	269378	protein_coding	2	154901230	154916417	1680.72	-0.822568	0.114286	-7.19748	6.13e-13	6.98e-12	2016	2083	1816	1284	1545	1150	2003.47	2382.83	2055.69	1114.6	1277.85	1249.87
ENSMUSG00000060923	Acyp2	Acyp2	75572	protein_coding	11	30455991	30599587	440.172	-1.04062	0.144615	-7.1958	6.21e-13	7.05e-12	583	508	543	284	327	321	579.375	581.122	614.67	246.532	270.457	348.876
ENSMUSG00000021665	Hexb	Hexb	15212	protein_coding	13	97312839	97334865	3038.54	-0.842505	0.117127	-7.19311	6.33e-13	7.19e-12	3933	3448	3400	2350	2377	2322	3908.55	3944.31	3848.76	2039.97	1965.98	2523.65
ENSMUSG00000021395	Spin1	Spin1	20729	protein_coding	13	51254916	51306582	1509.09	0.676821	0.0941193	7.1911	6.43e-13	7.28e-12	1160	1041	1008	2105	2299	1694	1152.79	1190.84	1141.04	1827.29	1901.47	1841.11
ENSMUSG00000038506	Dcun1d2	Dcun1d2	102323	protein_coding	8	13305963	13338131	357.904	-0.883709	0.122951	-7.18749	6.6e-13	7.47e-12	479	405	400	292	294	238	476.022	463.296	452.795	253.477	243.163	258.668
ENSMUSG00000020288	Ahsa2	Ahsa2	268390	protein_coding	11	23437882	23448030	292.738	-0.97261	0.135443	-7.18095	6.92e-13	7.83e-12	380	335	355	234	216	195	377.637	383.22	401.856	203.129	178.65	211.934
ENSMUSG00000025728	Pigq	Pigq	14755	protein_coding	17	26145395	26163910	1768.96	-0.666245	0.0928867	-7.17266	7.36e-13	8.31e-12	2119	1961	1910	1552	1673	1262	2105.83	2243.27	2162.1	1347.25	1383.71	1371.59
ENSMUSG00000029161	Cgref1	Cgref1	68567	protein_coding	5	31090487	31102935	2735.49	-0.893017	0.124617	-7.16607	7.72e-13	8.71e-12	3483	3142	3190	1844	2371	2010	3461.35	3594.26	3611.04	1600.72	1961.02	2184.55
ENSMUSG00000021697	Depdc1b	Depdc1b	218581	protein_coding	13	108452866	108544316	286.144	-1.17402	0.163875	-7.16411	7.83e-13	8.82e-12	337	385	365	186	190	193	334.905	440.418	413.176	161.461	157.146	209.76
ENSMUSG00000030884	Uqcrc2	Uqcrc2	67003	protein_coding	7	120234399	120258747	5724.15	-0.848155	0.118404	-7.16325	7.88e-13	8.86e-12	7198	6531	6584	4317	4530	4392	7153.25	7471.08	7453.01	3747.46	3746.7	4773.41
ENSMUSG00000042745	Id1	Id1	15901	protein_coding	2	152578171	152579330	348.935	1.12193	0.15669	7.16018	8.06e-13	9.06e-12	241	195	174	569	661	362	239.502	223.069	196.966	493.932	546.703	393.437
ENSMUSG00000028194	Ddah1	Ddah1	69219	protein_coding	3	145464430	145600032	3072.4	-0.694316	0.0969805	-7.15933	8.11e-13	9.1e-12	3685	3465	3328	2523	2935	2230	3662.09	3963.76	3767.26	2190.14	2427.5	2423.66
ENSMUSG00000003948	Mmd	Mmd	67468	protein_coding	11	90140282	90169415	217.164	1.15997	0.16205	7.15811	8.18e-13	9.17e-12	136	129	106	387	317	278	135.154	147.568	119.991	335.943	262.186	302.142
ENSMUSG00000058690	Ccser2	Ccser2	72972	protein_coding	14	36596893	36690734	3873.14	-0.784898	0.109741	-7.15225	8.54e-13	9.56e-12	4673	4348	4492	3029	3277	2941	4643.95	4973.86	5084.89	2629.39	2710.36	3196.4
ENSMUSG00000054843	Atrnl1	Atrnl1	226255	protein_coding	19	57599466	58121775	1663.42	-0.879396	0.122986	-7.1504	8.65e-13	9.68e-12	2226	1848	1891	1581	1317	968	2212.16	2114	2140.59	1372.42	1089.27	1052.06
ENSMUSG00000042215	Bag2	Bag2	213539	protein_coding	1	33784565	33796876	293.241	1.11357	0.155787	7.14805	8.8e-13	9.83e-12	163	165	182	398	541	377	161.987	188.75	206.022	345.492	447.453	409.739
ENSMUSG00000020098	Pcbd1	Pcbd1	13180	protein_coding	10	60925110	60930103	2041.87	-0.963358	0.134788	-7.14721	8.86e-13	9.88e-12	2489	2566	2374	1382	1585	1513	2473.53	2935.35	2687.34	1199.67	1310.93	1644.39
ENSMUSG00000024245	Tmem178	Tmem178	68027	protein_coding	17	81252061	81309245	411.341	-0.964642	0.135031	-7.14383	9.08e-13	1.01e-11	484	496	515	296	333	280	480.991	567.395	582.974	256.949	275.419	304.316
ENSMUSG00000013419	Zfp651	Zfp651	270210	protein_coding	9	121588396	121600808	260.086	1.05327	0.147481	7.14176	9.21e-13	1.03e-11	145	152	168	411	410	328	144.099	173.879	190.174	356.777	339.105	356.484
ENSMUSG00000021843	Ktn1	Ktn1	16709	protein_coding	14	47885905	47977351	1122.26	0.741948	0.103897	7.14117	9.25e-13	1.03e-11	790	742	783	1557	1736	1312	785.088	848.805	886.347	1351.59	1435.82	1425.94
ENSMUSG00000057137	Tmem140	Tmem140	68487	protein_coding	6	34840081	34851881	840.74	-0.853732	0.119698	-7.13237	9.87e-13	1.1e-11	1026	966	991	610	736	607	1019.62	1105.05	1121.8	529.523	608.735	659.713
ENSMUSG00000028556	Dock7	Dock7	67299	protein_coding	4	98824908	99009152	828.036	1.04989	0.147216	7.13166	9.92e-13	1.1e-11	538	454	499	1570	1273	859	534.655	519.35	564.862	1362.87	1052.88	933.597
ENSMUSG00000037031	Tspan15	Tspan15	70423	protein_coding	10	62021175	62067030	430.453	0.843887	0.118363	7.12965	1.01e-12	1.11e-11	319	273	260	632	658	521	317.017	312.296	294.317	548.621	544.222	566.244
ENSMUSG00000051041	Olfml1	Olfml1	244198	protein_coding	7	107166653	107190301	191.933	1.12763	0.158185	7.12852	1.01e-12	1.12e-11	112	120	100	286	321	254	111.304	137.273	113.199	248.268	265.494	276.058
ENSMUSG00000049799	Lrrc19	Lrrc19	100061	protein_coding	4	94524890	94538381	3352.77	-0.927315	0.130163	-7.12428	1.05e-12	1.16e-11	4771	3585	3833	2394	2552	2527	4741.34	4101.03	4338.91	2078.16	2110.72	2746.45
ENSMUSG00000051359	Ncald	Ncald	52589	protein_coding	15	37366419	37792814	503.72	0.872107	0.12252	7.1181	1.09e-12	1.21e-11	345	328	309	683	821	628	342.855	375.213	349.784	592.892	679.037	682.536
ENSMUSG00000032328	Tmem30a	Tmem30a	69981	protein_coding	9	79676225	79700789	4923.83	-0.805546	0.113229	-7.11432	1.12e-12	1.24e-11	6529	5066	5747	3904	4015	3721	6488.41	5795.21	6505.54	3388.95	3320.75	4044.14
ENSMUSG00000022594	Lynx1	Lynx1	23936	protein_coding	15	74619701	74624895	388.312	0.905713	0.127332	7.113	1.14e-12	1.25e-11	280	237	231	546	663	457	278.259	271.114	261.489	473.967	548.358	496.687
ENSMUSG00000052727	Map1b	Map1b	17755	protein_coding	13	99557954	99653048	327.653	1.32342	0.186305	7.10349	1.22e-12	1.34e-11	192	173	153	687	556	320	190.806	197.902	173.194	596.365	459.86	347.789
ENSMUSG00000042115	Klhdc8a	Klhdc8a	213417	protein_coding	1	132226364	132235095	463.88	0.920316	0.129576	7.10253	1.22e-12	1.35e-11	305	302	278	670	814	520	303.104	345.47	314.693	581.607	673.248	565.158
ENSMUSG00000031207	Msn	Msn	17698	protein_coding	X	95139648	95212158	3527.79	0.764328	0.107664	7.09919	1.25e-12	1.38e-11	2460	2248	2499	5497	5403	3755	2444.71	2571.58	2828.84	4771.78	4468.74	4081.09
ENSMUSG00000042961	Egflam	Egflam	268780	protein_coding	15	7235601	7427876	332.116	1.36846	0.192825	7.09689	1.28e-12	1.4e-11	214	141	161	724	517	350	212.67	161.296	182.25	628.483	427.603	380.394
ENSMUSG00000020641	Rsad2	Rsad2	58185	protein_coding	12	26492745	26506451	615.244	-0.841514	0.118652	-7.09231	1.32e-12	1.44e-11	766	708	704	516	479	441	761.238	809.911	796.92	447.925	396.174	479.297
ENSMUSG00000038567	Cyp24a1	Cyp24a1	13081	protein_coding	2	170324628	170339065	3476.86	1.10192	0.15541	7.09042	1.34e-12	1.46e-11	1981	2026	2072	6389	6153	3307	1968.68	2317.63	2345.48	5546.1	5089.06	3594.18
ENSMUSG00000024935	Slc1a1	Slc1a1	20510	protein_coding	19	28812449	28891360	4358.51	-0.738164	0.104143	-7.08798	1.36e-12	1.49e-11	5506	4597	4964	3405	4307	3021	5471.77	5258.7	5619.19	2955.78	3562.26	3283.35
ENSMUSG00000022751	Nit2	Nit2	52633	protein_coding	16	56977028	56987704	1215.92	-1.04399	0.147357	-7.08474	1.39e-12	1.52e-11	1678	1399	1451	745	906	910	1667.57	1600.37	1642.52	646.713	749.339	989.026
ENSMUSG00000019970	Sgk1	Sgk1	20393	protein_coding	10	21758083	21875802	1558.6	1.13573	0.160395	7.08087	1.43e-12	1.56e-11	1053	874	776	1907	3204	1952	1046.45	999.805	878.423	1655.41	2649.98	2121.51
ENSMUSG00000022286	Grhl2	Grhl2	252973	protein_coding	15	37233280	37363813	217.388	1.09014	0.153996	7.07902	1.45e-12	1.58e-11	134	112	138	350	379	248	133.167	128.121	156.214	303.825	313.465	269.537
ENSMUSG00000016510	Mtif3	Mtif3	76366	protein_coding	5	146888383	146900610	531.547	-0.966455	0.136533	-7.07854	1.46e-12	1.58e-11	686	642	611	411	369	386	681.735	734.411	691.645	356.777	305.195	419.521
ENSMUSG00000025059	Gk	Gk	14933	protein_coding	X	84745543	84820425	13117.6	-1.12045	0.158386	-7.07417	1.5e-12	1.63e-11	17452	16337	15791	7729	8867	9896	17343.5	18688.6	17875.2	6709.32	7333.77	10755.4
ENSMUSG00000065954	Tacc1	Tacc1	320165	protein_coding	8	25644568	25746604	1638	0.937565	0.132534	7.07413	1.5e-12	1.63e-11	1174	959	979	2872	2639	1638	1166.7	1097.04	1108.22	2493.1	2182.68	1780.25
ENSMUSG00000024066	Xdh	Xdh	22436	protein_coding	17	74190890	74257191	740.038	1.06277	0.15025	7.07334	1.51e-12	1.64e-11	501	451	375	1245	1357	735	497.885	515.918	424.496	1080.75	1122.35	798.828
ENSMUSG00000034435	Tmem30b	Tmem30b	238257	protein_coding	12	73590176	73593166	344.379	1.1307	0.159947	7.06918	1.56e-12	1.69e-11	193	199	203	599	626	349	191.8	227.644	229.794	519.974	517.755	379.308
ENSMUSG00000052738	Suclg1	Suclg1	56451	protein_coding	6	73225365	73253894	3987.92	-0.736191	0.104153	-7.06835	1.57e-12	1.7e-11	4844	4613	4293	3155	3620	2985	4813.88	5277	4859.63	2738.76	2994.05	3244.22
ENSMUSG00000026175	Vil1	Vil1	22349	protein_coding	1	74448535	74474718	3101.17	-0.745046	0.105413	-7.06789	1.57e-12	1.7e-11	3970	3380	3395	2498	3128	2021	3945.32	3866.52	3843.1	2168.44	2587.12	2196.51
ENSMUSG00000052428	Tmco1	Tmco1	68944	protein_coding	1	167135947	167161547	2099.34	-0.758175	0.10735	-7.06265	1.63e-12	1.76e-11	2617	2346	2323	1640	1841	1597	2600.73	2683.69	2629.61	1423.64	1522.66	1735.69
ENSMUSG00000038388	Pals2	Pals2	56524	protein_coding	6	50087221	50175919	1666.5	-0.734119	0.103954	-7.06193	1.64e-12	1.77e-11	2182	1736	1845	1409	1424	1247	2168.43	1985.88	2088.52	1223.11	1177.77	1355.29
ENSMUSG00000095115	Itpripl2	Itpripl2	319622	protein_coding	7	118084334	118091198	619.481	1.02625	0.145372	7.05945	1.67e-12	1.8e-11	445	346	341	1147	935	666	442.233	395.804	386.008	995.677	773.325	723.836
ENSMUSG00000015653	Steap2	Steap2	74051	protein_coding	5	5714829	5744578	2684.69	0.741128	0.105045	7.05536	1.72e-12	1.85e-11	1950	1730	1866	3537	4077	3346	1937.88	1979.02	2112.29	3070.37	3372.03	3636.57
ENSMUSG00000042099	Kank3	Kank3	80880	protein_coding	17	34029493	34041892	283.186	1.08919	0.154394	7.05465	1.73e-12	1.86e-11	211	141	152	466	500	311	209.688	161.296	172.062	404.521	413.543	338.008
ENSMUSG00000030630	Fah	Fah	14085	protein_coding	7	84234367	84255930	5390.24	-0.855211	0.121239	-7.05392	1.74e-12	1.86e-11	6660	6302	6183	3726	4826	3946	6618.59	7209.12	6999.09	3234.43	3991.51	4288.68
ENSMUSG00000073643	Wdfy1	Wdfy1	69368	protein_coding	1	79679979	79753860	1160.96	-0.717434	0.101708	-7.05389	1.74e-12	1.86e-11	1417	1345	1223	1007	1043	826	1408.19	1538.6	1384.42	874.147	862.65	897.731
ENSMUSG00000020774	Aspa	Aspa	11484	protein_coding	11	73195818	73220422	1807.83	-1.03946	0.14738	-7.05294	1.75e-12	1.87e-11	2315	2363	2024	1148	1329	1340	2300.61	2703.13	2291.14	996.545	1099.2	1456.37
ENSMUSG00000024048	Myl12a	Myl12a	67268	protein_coding	17	71300651	71309873	544.878	0.854422	0.121237	7.04751	1.82e-12	1.95e-11	388	335	350	782	935	600	385.588	383.22	396.196	678.831	773.325	652.105
ENSMUSG00000026094	Stk17b	Stk17b	98267	protein_coding	1	53794665	53824383	286.676	1.11471	0.15819	7.04664	1.83e-12	1.96e-11	194	129	179	504	429	354	192.794	147.568	202.626	437.508	354.82	384.742
ENSMUSG00000066150	Slc31a1	Slc31a1	20529	protein_coding	4	62278964	62310006	2214.67	-0.715252	0.101612	-7.03904	1.94e-12	2.06e-11	2602	2532	2452	1802	2084	1603	2585.82	2896.46	2775.64	1564.26	1723.65	1742.21
ENSMUSG00000013593	Ndufs2	Ndufs2	226646	protein_coding	1	171062422	171078957	4608.02	-0.741113	0.105302	-7.03801	1.95e-12	2.08e-11	5673	5201	5044	3587	4155	3497	5637.73	5949.64	5709.75	3113.77	3436.54	3800.68
ENSMUSG00000020570	Sypl	Sypl	19027	protein_coding	12	33003890	33029859	2815.31	-0.622285	0.0884945	-7.0319	2.04e-12	2.17e-11	3437	3010	2986	2563	2606	2091	3415.63	3443.26	3380.12	2224.87	2155.38	2272.59
ENSMUSG00000015944	Castor2	Castor2	80909	protein_coding	5	134128550	134173182	860.056	-0.896235	0.127589	-7.02441	2.15e-12	2.29e-11	1082	1070	936	732	787	474	1075.27	1224.02	1059.54	635.428	650.916	515.163
ENSMUSG00000007656	Arpp19	Arpp19	59046	protein_coding	9	74944896	74967595	2062.65	-0.84986	0.120992	-7.02412	2.15e-12	2.29e-11	2583	2230	2509	1470	1792	1527	2566.94	2550.99	2840.16	1276.06	1482.14	1659.61
ENSMUSG00000028698	Pik3r3	Pik3r3	18710	protein_coding	4	116078815	116160253	323.907	1.02102	0.145566	7.01418	2.31e-12	2.45e-11	203	164	223	527	499	397	201.738	187.606	252.433	457.473	412.716	431.476
ENSMUSG00000029763	Exoc4	Exoc4	20336	protein_coding	6	33226020	33950914	1897.2	0.776889	0.110779	7.01294	2.33e-12	2.47e-11	1367	1226	1268	2641	3246	2033	1358.5	1402.47	1435.36	2292.57	2684.72	2209.55
ENSMUSG00000041782	Lad1	Lad1	16763	protein_coding	1	135746336	135761080	1101.81	1.0763	0.153543	7.00974	2.39e-12	2.53e-11	665	672	617	1651	2226	1112	660.866	768.729	698.437	1433.18	1841.09	1208.57
ENSMUSG00000087260	Lamtor5	Lamtor5	68576	protein_coding	3	107186174	107191398	1125.43	-0.899554	0.128365	-7.00779	2.42e-12	2.56e-11	1419	1326	1296	785	912	849	1410.18	1516.87	1467.06	681.436	754.302	922.728
ENSMUSG00000026348	Acmsd	Acmsd	266645	protein_coding	1	127657150	127695715	2172.64	-1.22338	0.17462	-7.00596	2.45e-12	2.59e-11	2646	2838	2870	1189	1394	1588	2629.55	3246.51	3248.81	1032.14	1152.96	1725.9
ENSMUSG00000021270	Hsp90aa1	Hsp90aa1	15519	protein_coding	12	110657039	110669162	4378.74	-0.719147	0.102695	-7.00273	2.51e-12	2.65e-11	5984	4502	4634	3849	3781	3185	5946.8	5150.03	5245.63	3341.2	3127.21	3461.59
ENSMUSG00000078650	G6pc	G6pc	14377	protein_coding	11	101258387	101268729	7746.2	-1.22457	0.174883	-7.00225	2.52e-12	2.65e-11	9622	10345	9851	3761	5976	5265	9562.18	11834.1	11151.2	3264.81	4942.66	5722.22
ENSMUSG00000031342	Gpm6b	Gpm6b	14758	protein_coding	X	165021907	165171984	296.418	1.05741	0.151086	6.99871	2.58e-12	2.72e-11	197	179	156	528	424	361	195.775	204.766	176.59	458.341	350.684	392.35
ENSMUSG00000067158	Col4a4	Col4a4	12829	protein_coding	1	82426144	82564570	3659.28	-0.924331	0.132131	-6.99559	2.64e-12	2.78e-11	4881	4242	4131	3517	2637	2155	4850.65	4852.6	4676.24	3053	2181.02	2342.14
ENSMUSG00000039988	Ankrd13c	Ankrd13c	433667	protein_coding	3	157652876	157713671	4384.66	-0.889502	0.127156	-6.99534	2.65e-12	2.78e-11	5805	4987	4955	3095	3464	3380	5768.91	5704.84	5609	2686.68	2865.02	3673.52
ENSMUSG00000029922	Mkrn1	Mkrn1	54484	protein_coding	6	39374738	39397396	1131.25	-0.748371	0.107076	-6.98916	2.77e-12	2.9e-11	1498	1160	1272	975	1080	729	1488.69	1326.97	1439.89	846.369	893.252	792.307
ENSMUSG00000056220	Pla2g4a	Pla2g4a	18783	protein_coding	1	149705369	149837041	292.938	1.07718	0.154182	6.98642	2.82e-12	2.95e-11	186	146	188	479	414	400	184.844	167.015	212.814	415.806	342.413	434.737
ENSMUSG00000031556	Tm2d2	Tm2d2	69742	protein_coding	8	25507227	25513276	1650.52	-0.725586	0.103907	-6.98302	2.89e-12	3.02e-11	2009	1813	1855	1305	1543	1218	1996.51	2073.97	2099.84	1132.83	1276.19	1323.77
ENSMUSG00000035212	Leprot	Leprot	230514	protein_coding	4	101504915	101516561	857.911	0.725298	0.103893	6.98122	2.93e-12	3.06e-11	683	537	571	1221	1295	991	678.754	614.297	646.365	1059.91	1071.08	1077.06
ENSMUSG00000039701	Usp53	Usp53	99526	protein_coding	3	122725142	122778159	951.263	0.738802	0.105852	6.97955	2.96e-12	3.09e-11	693	620	654	1363	1362	1159	688.692	709.244	740.321	1183.18	1126.49	1259.65
ENSMUSG00000002032	Tmem25	Tmem25	71687	protein_coding	9	44705066	44710604	368.516	-0.962295	0.137923	-6.97703	3.01e-12	3.14e-11	470	446	429	285	344	199	467.078	510.198	485.623	247.4	284.517	216.281
ENSMUSG00000030161	Gabarapl1	Gabarapl1	57436	protein_coding	6	129510123	129519309	11727.7	-0.798415	0.114506	-6.97271	3.11e-12	3.24e-11	15391	12435	13388	8678	10197	8947	15295.3	14224.9	15155.1	7533.12	8433.79	9723.97
ENSMUSG00000040254	Sema3d	Sema3d	108151	protein_coding	5	12433352	12638915	295.608	1.14774	0.16469	6.96911	3.19e-12	3.32e-11	201	138	171	557	423	358	199.75	157.864	193.57	483.515	349.857	389.089
ENSMUSG00000022861	Dgkg	Dgkg	110197	protein_coding	16	22287211	22475971	202.942	-1.08011	0.15504	-6.96665	3.25e-12	3.37e-11	305	211	249	150	158	120	303.104	241.372	281.865	130.211	130.679	130.421
ENSMUSG00000032370	Lactb	Lactb	80907	protein_coding	9	66862670	66882766	808.574	-0.929959	0.133487	-6.96665	3.25e-12	3.37e-11	1114	904	917	556	638	609	1107.07	1034.12	1038.03	482.647	527.681	661.886
ENSMUSG00000006782	Cnp	Cnp	12799	protein_coding	11	100465730	100482555	203.526	1.05492	0.151426	6.96656	3.25e-12	3.37e-11	141	109	116	297	331	270	140.123	124.69	131.311	257.817	273.765	293.447
ENSMUSG00000062300	Nectin2	Nectin2	19294	protein_coding	7	19450569	19484408	453.107	0.911819	0.13112	6.95409	3.55e-12	3.68e-11	282	301	283	709	746	498	280.247	344.326	320.353	615.462	617.006	541.247
ENSMUSG00000089417	Gm22009	Gm22009	115489854	scaRNA	3	68992438	68992780	1306.09	0.707872	0.101854	6.94989	3.66e-12	3.78e-11	1049	802	897	1845	1995	1481	1042.48	917.441	1015.39	1601.59	1650.04	1609.61
ENSMUSG00000027536	Chmp4c	Chmp4c	66371	protein_coding	3	10431967	10493916	540.583	0.829646	0.119387	6.94921	3.67e-12	3.8e-11	417	337	324	777	798	683	414.407	385.508	366.764	674.491	660.014	742.313
ENSMUSG00000033530	Ttc7b	Ttc7b	104718	protein_coding	12	100267029	100487085	380.005	-0.89476	0.12888	-6.94257	3.85e-12	3.97e-11	504	428	436	321	343	215	500.867	489.607	493.547	278.651	283.69	233.671
ENSMUSG00000022853	Ehhadh	Ehhadh	74147	protein_coding	16	21580037	21606557	8456.22	-0.857217	0.123474	-6.94249	3.85e-12	3.97e-11	11680	10112	8405	6965	6448	6136	11607.4	11567.5	9514.36	6046.11	5333.05	6668.86
ENSMUSG00000039865	Slc44a3	Slc44a3	213603	protein_coding	3	121253177	121326053	241.359	1.08404	0.15631	6.93519	4.06e-12	4.18e-11	139	155	132	342	437	299	138.136	177.311	149.422	296.88	361.436	324.966
ENSMUSG00000036932	Aifm1	Aifm1	26926	protein_coding	X	47563821	47602440	2026.65	-0.824593	0.119006	-6.92899	4.24e-12	4.36e-11	2474	2389	2278	1476	1757	1523	2458.62	2732.88	2578.67	1281.27	1453.19	1655.26
ENSMUSG00000054889	Dsp	Dsp	109620	protein_coding	13	38335270	38382553	961.823	1.30527	0.188657	6.91876	4.56e-12	4.68e-11	507	532	487	1963	1790	849	503.848	608.577	551.278	1704.02	1480.48	922.728
ENSMUSG00000079494	Nat8f5	Nat8f5	69049	protein_coding	6	85794200	85797954	248.64	-1.34146	0.193925	-6.91746	4.6e-12	4.72e-11	384	290	315	113	222	129	381.613	331.743	356.576	98.092	183.613	140.203
ENSMUSG00000026072	Il1r1	Il1r1	16177	protein_coding	1	40264240	40356417	249.281	1.1008	0.159137	6.91732	4.6e-12	4.72e-11	176	121	143	449	371	298	174.906	138.417	161.874	389.764	306.849	323.879
ENSMUSG00000027613	Eif6	Eif6	16418	protein_coding	2	155661752	155668845	1146.26	0.791011	0.114429	6.9127	4.76e-12	4.87e-11	808	710	798	1540	1729	1465	802.977	812.199	903.327	1336.83	1430.03	1592.22
ENSMUSG00000032548	Slco2a1	Slco2a1	24059	protein_coding	9	102865911	102973201	499.23	1.40703	0.203743	6.90593	4.99e-12	5.11e-11	264	253	238	1027	995	423	262.359	289.417	269.413	891.509	822.95	459.734
ENSMUSG00000054619	Mettl7a1	Mettl7a1	70152	protein_coding	15	100202021	100226543	6196.74	-0.692578	0.100342	-6.90214	5.12e-12	5.24e-11	8227	6490	6508	5070	5777	4632	8175.85	7424.18	7366.98	4401.12	4778.07	5034.25
ENSMUSG00000044026	Slc35g1	Slc35g1	240660	protein_coding	19	38384428	38394058	288.895	1.01938	0.147734	6.90006	5.2e-12	5.31e-11	190	172	165	380	499	385	188.819	196.758	186.778	329.867	412.716	418.434
ENSMUSG00000057103	Nat8f1	Nat8f1	66116	protein_coding	6	85887136	85892669	2599.23	-1.3495	0.195601	-6.89925	5.23e-12	5.33e-11	3536	3473	3278	1279	1440	1929	3514.02	3972.91	3710.66	1110.26	1191	2096.52
ENSMUSG00000038900	Rpl12	Rpl12	269261	protein_coding	2	32851571	32855357	3182.46	0.789486	0.114446	6.89833	5.26e-12	5.36e-11	2419	1956	2081	4045	4991	4102	2403.96	2237.55	2355.67	3511.35	4127.98	4458.22
ENSMUSG00000039899	Fgl2	Fgl2	14190	protein_coding	5	21577640	21583372	229.662	1.18206	0.171419	6.89576	5.36e-12	5.46e-11	138	139	111	438	335	275	137.142	159.008	125.651	380.215	277.074	298.881
ENSMUSG00000040170	Fmo2	Fmo2	55990	protein_coding	1	162701886	162726295	5312.02	-0.731066	0.106059	-6.89304	5.46e-12	5.55e-11	6777	5657	5902	4456	4413	4110	6734.87	6471.28	6681	3868.12	3649.93	4466.92
ENSMUSG00000022636	Alcam	Alcam	11658	protein_coding	16	52069359	52274437	752.407	0.867399	0.125962	6.88617	5.73e-12	5.82e-11	523	439	510	1253	1157	801	519.748	502.19	577.314	1087.69	956.938	870.56
ENSMUSG00000020839	Tmigd1	Tmigd1	66601	protein_coding	11	76792985	76807413	3053.77	-0.966393	0.140443	-6.88105	5.94e-12	6.03e-11	4678	3012	3554	2164	2327	2210	4648.92	3445.55	4023.09	1878.51	1924.63	2401.92
ENSMUSG00000029189	Sel1l3	Sel1l3	231238	protein_coding	5	53264425	53371269	969.101	-0.707414	0.102828	-6.87959	6e-12	6.09e-11	1234	1036	1056	896	884	643	1226.33	1185.12	1195.38	777.791	731.144	698.839
ENSMUSG00000032051	Fdx1	Fdx1	14148	protein_coding	9	51854606	51874856	1051.5	-0.880488	0.12803	-6.87722	6.1e-12	6.18e-11	1403	1160	1206	720	900	785	1394.28	1326.97	1365.18	625.011	744.377	853.17
ENSMUSG00000024391	Apom	Apom	55938	protein_coding	17	35347973	35351026	907.074	-1.00946	0.14681	-6.87595	6.16e-12	6.23e-11	1192	1076	1077	541	752	659	1184.59	1230.88	1219.15	469.626	621.968	716.228
ENSMUSG00000026223	Itm2c	Itm2c	64294	protein_coding	1	85822002	85836396	1385.28	0.669975	0.0974974	6.87172	6.34e-12	6.4e-11	1125	915	921	1902	2107	1574	1118.01	1046.71	1042.56	1651.07	1742.67	1710.69
ENSMUSG00000030739	Myh14	Myh14	71960	protein_coding	7	44255227	44320267	235.583	-1.29609	0.188633	-6.87095	6.38e-12	6.43e-11	314	353	256	196	156	100	312.048	403.811	289.789	170.142	129.025	108.684
ENSMUSG00000027173	Depdc7	Depdc7	211896	protein_coding	2	104552129	104573223	432.539	-1.0181	0.148186	-6.87036	6.4e-12	6.45e-11	640	472	494	289	320	317	636.021	539.94	559.202	250.872	264.667	344.529
ENSMUSG00000033453	Adamts15	Adamts15	235130	protein_coding	9	30810451	30833748	281.628	-0.942232	0.137162	-6.8695	6.44e-12	6.48e-11	387	334	304	233	215	183	384.594	382.077	344.125	202.26	177.823	198.892
ENSMUSG00000042842	Serpinb6b	Serpinb6b	20708	protein_coding	13	33149192	33163050	221.535	1.13349	0.165055	6.86738	6.54e-12	6.57e-11	120	123	138	344	325	318	119.254	140.705	156.214	298.616	268.803	345.616
ENSMUSG00000038521	C1s1	C1s1	50908	protein_coding	6	124507304	124519318	663.003	0.943064	0.137329	6.86721	6.55e-12	6.57e-11	511	366	383	1124	912	817	507.823	418.683	433.552	975.712	754.302	887.949
ENSMUSG00000026994	Galnt3	Galnt3	14425	protein_coding	2	65913110	65955338	738.177	-0.747876	0.108908	-6.86703	6.56e-12	6.58e-11	966	777	818	640	628	533	959.994	888.843	925.967	555.565	519.41	579.286
ENSMUSG00000118790	Gm25939	Gm25939	115487691	snRNA	1	72294167	72294357	662.764	1.27464	0.185627	6.86667	6.57e-12	6.59e-11	459	300	320	789	1151	1084	456.146	343.182	362.236	684.908	951.975	1178.14
ENSMUSG00000015127	Unkl	Unkl	74154	protein_coding	17	25407371	25453417	262.038	-1.00341	0.146266	-6.8602	6.88e-12	6.88e-11	365	318	284	212	184	173	362.731	363.773	321.485	184.031	152.184	188.024
ENSMUSG00000033386	Frrs1	Frrs1	20321	protein_coding	3	116653113	116701826	1234.07	-0.688148	0.100316	-6.85979	6.9e-12	6.9e-11	1575	1315	1325	1056	1213	842	1565.21	1504.28	1499.88	916.683	1003.25	915.12
ENSMUSG00000026417	Pigr	Pigr	18703	protein_coding	1	130754421	130779986	1668.41	-1.33093	0.194191	-6.85372	7.2e-12	7.19e-11	1994	2843	1704	1238	919	932	1981.6	3252.23	1928.91	1074.67	760.092	1012.94
ENSMUSG00000006476	Nsmf	Nsmf	56876	protein_coding	2	24944367	24952893	532.349	0.805892	0.117603	6.85265	7.25e-12	7.23e-11	369	332	368	771	858	600	366.706	379.789	416.572	669.283	709.639	652.105
ENSMUSG00000005447	Pafah1b3	Pafah1b3	18476	protein_coding	7	24994474	24997411	190.176	1.13146	0.165398	6.84082	7.87e-12	7.85e-11	118	100	111	256	332	264	117.266	114.394	125.651	222.226	274.592	286.926
ENSMUSG00000005320	Fgfr4	Fgfr4	14186	protein_coding	13	55300453	55316572	180.879	-1.04508	0.153068	-6.82756	8.64e-12	8.6e-11	245	211	218	145	144	100	243.477	241.372	246.774	125.87	119.1	108.684
ENSMUSG00000017677	Wsb1	Wsb1	78889	protein_coding	11	79130198	79145497	992.882	0.904794	0.132586	6.82419	8.84e-12	8.79e-11	592	613	694	1632	1450	1165	588.319	701.236	785.6	1416.69	1199.27	1266.17
ENSMUSG00000021371	Mcur1	Mcur1	76137	protein_coding	13	43691869	43713667	1845.25	-0.657305	0.0963659	-6.82093	9.05e-12	8.99e-11	2208	2015	2011	1562	1812	1326	2194.27	2305.04	2276.43	1355.93	1498.68	1441.15
ENSMUSG00000042271	Nxt2	Nxt2	237082	protein_coding	X	141009766	141022688	1084.98	-0.963937	0.141403	-6.81693	9.3e-12	9.23e-11	1449	1273	1241	768	766	836	1439.99	1456.24	1404.8	666.678	633.547	908.599
ENSMUSG00000051166	Eml5	Eml5	319670	protein_coding	12	98753064	98867743	398.421	-0.946068	0.138924	-6.80996	9.76e-12	9.68e-11	553	453	448	362	325	214	549.562	518.206	507.131	314.242	268.803	232.584
ENSMUSG00000070738	Dgkd	Dgkd	227333	protein_coding	1	87781009	87872902	1140.27	-0.705875	0.103661	-6.80946	9.8e-12	9.7e-11	1421	1306	1180	1045	1032	772	1412.17	1493.99	1335.75	907.134	853.552	839.042
ENSMUSG00000028461	Ccdc107	Ccdc107	622404	protein_coding	4	43492900	43495921	1836.96	-0.857965	0.125999	-6.80929	9.81e-12	9.7e-11	2359	2185	1994	1289	1561	1390	2344.33	2499.51	2257.19	1118.94	1291.08	1510.71
ENSMUSG00000054733	Msra	Msra	110265	protein_coding	14	64360074	64693352	3138.76	-0.857587	0.125975	-6.80761	9.92e-12	9.81e-11	3738	3824	3573	2252	2620	2371	3714.76	4374.43	4044.6	1954.9	2166.96	2576.9
ENSMUSG00000029369	Afm	Afm	280662	protein_coding	5	90666791	90701402	351.786	-1.1397	0.167488	-6.80463	1.01e-11	1e-10	433	452	444	219	230	258	430.308	517.062	502.603	190.107	190.23	280.405
ENSMUSG00000021728	Emb	Emb	13723	protein_coding	13	117345072	117410951	690.829	0.83061	0.122126	6.80125	1.04e-11	1.02e-10	450	477	441	1015	999	870	447.202	545.66	499.207	881.092	826.258	945.552
ENSMUSG00000068747	Sort1	Sort1	20661	protein_coding	3	108191398	108268827	1185.47	0.829161	0.121922	6.80075	1.04e-11	1.03e-10	835	757	766	1976	1832	1214	829.809	865.964	867.103	1715.31	1515.22	1319.43
ENSMUSG00000026726	Cubn	Cubn	65969	protein_coding	2	13281149	13496624	15070.4	-0.796289	0.117142	-6.79763	1.06e-11	1.05e-10	18187	17763	16775	14413	13122	8902	18073.9	20319.8	18989.1	12511.5	10853	9675.06
ENSMUSG00000028364	Tnc	Tnc	21923	protein_coding	4	63878022	63965252	563.74	1.39751	0.205645	6.79575	1.08e-11	1.06e-10	332	262	266	1343	761	604	329.936	299.713	301.109	1165.82	629.412	656.452
ENSMUSG00000041598	Cdc42ep4	Cdc42ep4	56699	protein_coding	11	113617676	113642707	459.366	1.03602	0.15253	6.79223	1.1e-11	1.08e-10	338	244	255	824	760	468	335.899	279.122	288.657	715.29	628.585	508.642
ENSMUSG00000030737	Slco2b1	Slco2b1	101488	protein_coding	7	99307011	99360547	819.85	0.966253	0.142308	6.78985	1.12e-11	1.1e-10	627	463	453	1407	1369	828	623.102	529.645	512.791	1221.38	1132.28	899.905
ENSMUSG00000030108	Slc6a13	Slc6a13	14412	protein_coding	6	121277186	121314692	1438.47	-0.725383	0.106925	-6.78404	1.17e-11	1.15e-10	1813	1592	1552	1244	1432	908	1801.73	1821.16	1756.85	1079.88	1184.39	986.852
ENSMUSG00000025199	Chuk	Chuk	12675	protein_coding	19	44061774	44095919	3132.18	-0.809559	0.119413	-6.77946	1.21e-11	1.18e-10	3967	3357	3694	2263	2758	2377	3942.34	3840.21	4181.57	1964.44	2281.1	2583.42
ENSMUSG00000030004	Nat8	Nat8	68396	protein_coding	6	85807370	85809064	2260.46	-1.0887	0.160629	-6.77772	1.22e-11	1.19e-10	3280	2568	2674	1204	1999	1509	3259.61	2937.64	3026.94	1045.16	1653.34	1640.04
ENSMUSG00000021460	Auh	Auh	11992	protein_coding	13	52989155	53083717	950.487	-0.703761	0.103839	-6.77741	1.22e-11	1.2e-10	1192	1034	1029	791	860	711	1184.59	1182.84	1164.82	686.644	711.293	772.744
ENSMUSG00000015839	Nfe2l2	Nfe2l2	18024	protein_coding	2	75505857	75534985	2143.18	0.692578	0.102246	6.77363	1.26e-11	1.23e-10	1607	1472	1444	2794	3413	2480	1597.01	1683.88	1634.59	2425.39	2822.84	2695.37
ENSMUSG00000029578	Wipi2	Wipi2	74781	protein_coding	5	142613453	142656343	1731.05	-0.614006	0.090648	-6.77351	1.26e-11	1.23e-10	2120	1817	1852	1585	1646	1258	2106.82	2078.54	2096.44	1375.89	1361.38	1367.25
ENSMUSG00000024697	Gna14	Gna14	14675	protein_coding	19	16413126	16588184	231.979	-1.07215	0.158312	-6.77237	1.27e-11	1.23e-10	304	302	260	165	158	162	302.11	345.47	294.317	143.232	130.679	176.068
ENSMUSG00000086784	Isoc2a	Isoc2a	664994	protein_coding	7	4880152	4899972	1610.97	-0.763055	0.112679	-6.77191	1.27e-11	1.24e-10	2034	1786	1781	1210	1467	1216	2021.35	2043.08	2016.07	1050.37	1213.33	1321.6
ENSMUSG00000031451	Gas6	Gas6	14456	protein_coding	8	13515374	13544490	4579.54	0.662704	0.0978904	6.76986	1.29e-11	1.25e-10	3629	3104	3075	6192	7389	4925	3606.44	3550.79	3480.86	5375.09	6111.33	5352.69
ENSMUSG00000024059	Clip4	Clip4	78785	protein_coding	17	72075468	72171268	215.445	-0.96662	0.142784	-6.7698	1.29e-11	1.25e-10	290	246	252	174	168	136	288.197	281.41	285.261	151.044	138.95	147.81
ENSMUSG00000046687	Gm5424	Gm5424	NA	processed_pseudogene	10	61906902	61908141	546.249	-0.769069	0.113616	-6.769	1.3e-11	1.26e-10	732	586	590	479	492	358	727.449	670.35	667.873	415.806	406.926	389.089
ENSMUSG00000044018	Mrpl50	Mrpl50	28028	protein_coding	4	49512596	49521093	902.459	-0.788231	0.11646	-6.76826	1.3e-11	1.26e-10	1256	895	1021	748	775	641	1248.19	1023.83	1155.76	649.317	640.991	696.665
ENSMUSG00000018417	Myo1b	Myo1b	17912	protein_coding	1	51788924	51955230	612.77	0.911515	0.134676	6.76822	1.3e-11	1.26e-10	489	331	363	1022	929	686	485.96	378.645	410.912	887.168	768.362	745.573
ENSMUSG00000038462	Uqcrfs1	Uqcrfs1	66694	protein_coding	13	30724291	30729345	4451.91	-0.821891	0.121498	-6.76462	1.34e-11	1.29e-10	5375	5198	5098	3227	3803	3410	5341.58	5946.21	5770.88	2801.26	3145.41	3706.13
ENSMUSG00000029231	Pdgfra	Pdgfra	18595	protein_coding	5	75312953	75358876	2035.46	1.00391	0.148513	6.75975	1.38e-11	1.34e-10	1470	1159	1128	3909	2875	2188	1460.86	1325.83	1276.88	3393.29	2377.87	2378.01
ENSMUSG00000021054	Sgpp1	Sgpp1	81535	protein_coding	12	75761023	75782503	2683.77	-0.695325	0.103019	-6.7495	1.48e-11	1.43e-10	3312	2850	3005	2158	2467	2057	3291.41	3260.23	3401.63	1873.3	2040.42	2235.63
ENSMUSG00000028788	Ptp4a2	Ptp4a2	19244	protein_coding	4	129705012	129743796	2726.21	0.683793	0.101363	6.74596	1.52e-11	1.47e-10	2158	1747	1883	3629	3981	3349	2144.58	1998.47	2131.53	3150.23	3292.63	3639.83
ENSMUSG00000034171	Faah	Faah	14073	protein_coding	4	115824342	115875123	612.716	-0.886792	0.131591	-6.73899	1.59e-11	1.54e-10	729	718	744	534	553	338	724.468	821.35	842.199	463.55	457.378	367.352
ENSMUSG00000018411	Mapt	Mapt	17762	protein_coding	11	104122216	104222916	1411.05	-0.96033	0.142591	-6.73485	1.64e-11	1.58e-10	1789	1839	1513	1256	1212	717	1777.88	2103.71	1712.7	1090.3	1002.43	779.265
ENSMUSG00000026027	Stradb	Stradb	227154	protein_coding	1	59012681	59034874	480.381	-0.779384	0.115944	-6.72207	1.79e-11	1.72e-10	639	504	538	399	426	334	635.027	576.547	609.01	346.36	352.338	363.005
ENSMUSG00000041571	Selenow	Selenow	20364	protein_coding	7	15651133	15656327	568.938	0.758053	0.112791	6.72085	1.81e-11	1.73e-10	424	363	381	788	854	695	421.364	415.251	431.288	684.04	706.331	755.355
ENSMUSG00000020546	Stxbp4	Stxbp4	20913	protein_coding	11	90367318	90528910	360.717	-0.986231	0.146778	-6.71918	1.83e-11	1.75e-10	492	391	442	286	242	257	488.941	447.281	500.339	248.268	200.155	279.318
ENSMUSG00000027259	Adal	Adal	75894	protein_coding	2	120970909	120987161	300.981	-0.908913	0.135278	-6.71884	1.83e-11	1.76e-10	434	319	337	235	254	197	431.302	364.917	381.48	203.997	210.08	214.108
ENSMUSG00000039601	Rcan2	Rcan2	53901	protein_coding	17	44112242	44350407	241.944	1.06152	0.158054	6.71614	1.87e-11	1.79e-10	149	144	140	376	453	257	148.074	164.728	158.478	326.395	374.67	279.318
ENSMUSG00000006127	Inpp5k	Inpp5k	19062	protein_coding	11	75521814	75539697	738.538	0.700624	0.104361	6.71349	1.9e-11	1.82e-10	565	499	491	1030	1137	836	561.487	570.827	555.806	894.113	940.396	908.599
ENSMUSG00000021508	Cxcl14	Cxcl14	57266	protein_coding	13	56436456	56444364	271.902	1.09892	0.163719	6.71227	1.92e-11	1.83e-10	176	152	151	519	417	291	174.906	173.879	170.93	450.529	344.895	316.271
ENSMUSG00000073664	Nbeal1	Nbeal1	269198	protein_coding	1	60219758	60377487	3434.99	0.655089	0.0976176	6.71077	1.94e-11	1.85e-10	2657	2302	2412	5043	4671	4016	2640.48	2633.35	2730.36	4377.68	3863.32	4364.76
ENSMUSG00000069833	Ahnak	Ahnak	66395	protein_coding	19	8966648	9054278	9869.04	1.04792	0.156159	6.71059	1.94e-11	1.85e-10	6960	5577	5307	19187	15659	9480	6916.73	6379.76	6007.46	16655.7	12951.3	10303.3
ENSMUSG00000035443	Thyn1	Thyn1	77862	protein_coding	9	26911006	26918632	384.142	0.928355	0.138383	6.70859	1.97e-11	1.87e-10	252	214	264	522	648	480	250.433	244.804	298.845	453.133	535.951	521.684
ENSMUSG00000041975	Mettl8	Mettl8	228019	protein_coding	2	70794905	70885927	213.17	-1.04092	0.155243	-6.70509	2.01e-11	1.92e-10	260	264	265	171	148	136	258.384	302.001	299.977	148.44	122.409	147.81
ENSMUSG00000071177	Serpina1d	Serpina1d	20703	protein_coding	12	103729853	103739851	1070.79	-1.37102	0.204498	-6.70431	2.02e-11	1.92e-10	1462	1570	1221	581	530	783	1452.91	1795.99	1382.16	504.349	438.355	850.997
ENSMUSG00000053329	Gatd3a	Gatd3a	28295	protein_coding	10	77997900	78005616	2046.22	-0.658698	0.0982543	-6.70401	2.03e-11	1.93e-10	2542	2242	2142	1700	1990	1509	2526.2	2564.72	2424.72	1475.72	1645.9	1640.04
ENSMUSG00000052459	Atp6v1a	Atp6v1a	11964	protein_coding	16	43905765	43960068	10581.2	-0.67112	0.100178	-6.69931	2.09e-11	1.99e-10	12729	11041	12116	8742	9733	8146	12649.9	12630.3	13715.2	7588.67	8050.02	8853.41
ENSMUSG00000006611	Hfe	Hfe	15216	protein_coding	13	23886017	23894837	388.529	0.870137	0.130129	6.68674	2.28e-11	2.16e-10	298	211	253	600	600	451	296.147	241.372	286.393	520.842	496.251	490.165
ENSMUSG00000022792	Yars2	Yars2	70120	protein_coding	16	16120829	16127504	290.767	-0.918714	0.137427	-6.68513	2.31e-11	2.18e-10	373	327	349	220	227	208	370.681	374.069	395.064	190.976	187.748	226.063
ENSMUSG00000027274	Mkks	Mkks	59030	protein_coding	2	136715700	136733309	175.597	-1.12565	0.168485	-6.68103	2.37e-11	2.24e-10	256	197	213	120	116	122	254.408	225.357	241.114	104.168	95.9419	132.595
ENSMUSG00000023094	Msrb2	Msrb2	76467	protein_coding	2	19376251	19399787	380.201	-0.869869	0.130289	-6.67647	2.45e-11	2.31e-10	498	402	458	286	318	273	494.904	459.865	518.451	248.268	263.013	296.708
ENSMUSG00000020744	Slc25a19	Slc25a19	67283	protein_coding	11	115505004	115519121	666.64	-0.787339	0.117979	-6.67355	2.5e-11	2.36e-10	801	752	773	528	567	498	796.02	860.244	875.027	458.341	468.957	541.247
ENSMUSG00000002076	Hsf2bp	Hsf2bp	74377	protein_coding	17	32163743	32255323	213.269	-1.12975	0.169406	-6.66892	2.58e-11	2.43e-10	311	256	243	120	169	146	309.066	292.849	275.073	104.168	139.777	158.679
ENSMUSG00000019278	Dpep1	Dpep1	13479	protein_coding	8	123912981	123928551	2047.1	-0.68855	0.103329	-6.66367	2.67e-11	2.52e-10	2432	2228	2308	1721	1812	1575	2416.88	2548.7	2612.63	1493.95	1498.68	1711.78
ENSMUSG00000029802	Abcg2	Abcg2	26357	protein_coding	6	58561508	58672661	7422.24	-0.804088	0.120719	-6.66081	2.72e-11	2.56e-10	9368	7967	8737	5628	6052	5823	9309.76	9113.78	9890.18	4885.5	5005.52	6328.68
ENSMUSG00000030217	Art4	Art4	109978	protein_coding	6	136825449	136834731	192.679	1.17636	0.176675	6.65832	2.77e-11	2.6e-10	127	100	101	367	318	202	126.21	114.394	114.331	318.582	263.013	219.542
ENSMUSG00000010554	Mettl16	Mettl16	67493	protein_coding	11	74661656	74719351	504.86	-0.753157	0.113196	-6.65355	2.86e-11	2.68e-10	635	549	567	448	434	350	631.052	628.024	641.838	388.896	358.955	380.394
ENSMUSG00000100210	H3c7	H3c7	260423	protein_coding	13	23728222	23729482	197.679	0.988733	0.148605	6.65344	2.86e-11	2.68e-10	133	112	121	293	319	249	132.173	128.121	136.971	254.345	263.84	270.624
ENSMUSG00000026107	Nabp1	Nabp1	109019	protein_coding	1	51505021	51517584	1045.17	-0.676871	0.101824	-6.64747	2.98e-11	2.79e-10	1313	1058	1186	938	961	740	1304.84	1210.29	1342.54	814.25	794.829	804.263
ENSMUSG00000066839	Ecsit	Ecsit	26940	protein_coding	9	21983542	21996734	665.012	-0.796218	0.119816	-6.64534	3.03e-11	2.83e-10	847	765	720	496	638	460	841.734	875.115	815.032	430.563	527.681	499.947
ENSMUSG00000109311	AI314278	AI314278	101521	lncRNA	7	89075514	89091136	1376.95	-1.00131	0.150755	-6.64193	3.1e-11	2.89e-10	1847	1568	1659	842	1059	1056	1835.52	1793.7	1877.97	730.916	875.883	1147.7
ENSMUSG00000025225	Nfkb2	Nfkb2	18034	protein_coding	19	46292759	46300824	225.663	1.09299	0.164635	6.63888	3.16e-11	2.95e-10	131	131	135	417	337	258	130.186	149.856	152.818	361.985	278.728	280.405
ENSMUSG00000027944	Hax1	Hax1	23897	protein_coding	3	89902753	89906087	674.712	-0.861378	0.129754	-6.63856	3.17e-11	2.95e-10	887	751	767	506	526	520	881.485	859.1	868.235	439.244	435.047	565.158
ENSMUSG00000026977	Marchf7	Marchf7	57438	protein_coding	2	60040231	60081020	1367.66	0.682398	0.102797	6.63827	3.17e-11	2.96e-10	1093	892	921	1819	2034	1652	1086.2	1020.4	1042.56	1579.02	1682.29	1795.46
ENSMUSG00000042359	Osbpl6	Osbpl6	99031	protein_coding	2	76236852	76430991	1798.5	-0.742015	0.111825	-6.63549	3.23e-11	3.01e-10	2144	2120	1943	1592	1746	1113	2130.67	2425.16	2199.45	1381.97	1444.09	1209.65
ENSMUSG00000031299	Pdha1	Pdha1	18597	protein_coding	X	158905205	158921409	7596.04	-0.691855	0.10435	-6.63016	3.35e-11	3.12e-10	9109	8659	8119	6147	6901	5874	9052.37	9905.39	9190.62	5336.03	5707.72	6384.11
ENSMUSG00000004665	Cnn2	Cnn2	12798	protein_coding	10	79824418	79831896	452.221	0.861238	0.129899	6.63005	3.36e-11	3.12e-10	332	288	268	725	625	556	329.936	329.455	303.373	629.351	516.928	604.284
ENSMUSG00000022673	Mcm4	Mcm4	17217	protein_coding	16	15441761	15455264	206.214	1.00774	0.152247	6.6191	3.61e-11	3.35e-10	122	132	123	305	338	259	121.242	151	139.235	264.762	279.555	281.492
ENSMUSG00000025175	Fn3k	Fn3k	63828	protein_coding	11	121325739	121341317	240.16	-1.0517	0.158987	-6.61502	3.72e-11	3.44e-10	322	257	315	162	174	171	319.998	293.993	356.576	140.627	143.913	185.85
ENSMUSG00000065353	Snora73b	Snora73b	100306945	snoRNA	4	132079633	132079837	3940.72	0.941317	0.142303	6.61487	3.72e-11	3.44e-10	2953	2058	2479	4954	6230	5609	2934.64	2354.23	2806.2	4300.42	5152.74	6096.09
ENSMUSG00000042210	Abhd14a	Abhd14a	68644	protein_coding	9	106317250	106324877	572.541	-0.912073	0.137946	-6.61179	3.8e-11	3.51e-10	753	662	651	371	531	397	748.318	757.289	736.925	322.054	439.182	431.476
ENSMUSG00000040852	Plekhh2	Plekhh2	213556	protein_coding	17	84819323	84929566	210.347	1.27355	0.19271	6.60863	3.88e-11	3.59e-10	117	117	106	434	347	210	116.273	133.841	119.991	376.743	286.999	228.237
ENSMUSG00000019779	Frk	Frk	14302	protein_coding	10	34359395	34487274	533.007	0.784809	0.118853	6.60317	4.02e-11	3.71e-10	394	315	373	788	779	640	391.55	360.342	422.232	684.04	644.3	695.578
ENSMUSG00000026854	Usp20	Usp20	74270	protein_coding	2	30872291	30913598	808.835	-0.771018	0.116774	-6.60268	4.04e-11	3.72e-10	1126	848	858	676	776	519	1119	970.063	971.246	586.816	641.818	564.071
ENSMUSG00000030275	Etnk1	Etnk1	75320	protein_coding	6	143112947	143178033	3639.48	0.666827	0.101009	6.60165	4.07e-11	3.74e-10	2716	2622	2422	5525	5283	3893	2699.11	2999.42	2741.68	4796.09	4369.49	4231.07
ENSMUSG00000037355	Uvssa	Uvssa	71101	protein_coding	5	33535893	33577098	365.199	0.857622	0.129964	6.59891	4.14e-11	3.81e-10	239	239	238	564	583	404	237.514	273.402	269.413	489.592	482.191	439.084
ENSMUSG00000028343	Erp44	Erp44	76299	protein_coding	4	48193323	48279558	766.959	-0.675028	0.102322	-6.59712	4.19e-11	3.85e-10	941	834	831	692	713	535	935.15	954.047	940.682	600.705	589.712	581.46
ENSMUSG00000021750	Fam107a	Fam107a	268709	protein_coding	14	14151750	14173499	786.96	-1.06531	0.161519	-6.59556	4.24e-11	3.89e-10	987	1068	875	561	496	581	980.864	1221.73	990.49	486.988	410.234	631.455
ENSMUSG00000025525	Apool	Apool	68117	protein_coding	X	111221031	111282452	466.886	-0.865761	0.131293	-6.59412	4.28e-11	3.92e-10	631	493	544	365	362	348	627.077	563.963	615.802	316.846	299.405	378.221
ENSMUSG00000027665	Pik3ca	Pik3ca	18706	protein_coding	3	32451820	32522635	1945.59	-0.630196	0.0955935	-6.59246	4.33e-11	3.96e-10	2336	2104	2087	1785	1741	1466	2321.48	2406.85	2362.46	1549.51	1439.96	1593.31
ENSMUSG00000015804	Med28	Med28	66999	protein_coding	5	45677571	45686618	1546.43	-0.837791	0.127116	-6.59074	4.38e-11	4.01e-10	1948	1641	1886	1099	1332	1173	1935.89	1877.21	2134.93	954.01	1101.68	1274.86
ENSMUSG00000030403	Vasp	Vasp	22323	protein_coding	7	18990854	19005742	529.619	0.766999	0.116433	6.58747	4.47e-11	4.09e-10	427	336	324	767	809	614	424.345	384.364	366.764	665.81	669.112	667.321
ENSMUSG00000043885	Slc36a4	Slc36a4	234967	protein_coding	9	15621034	15654657	379.105	0.819323	0.124561	6.5777	4.78e-11	4.37e-10	264	247	246	590	573	428	262.359	282.554	278.469	512.162	473.92	465.168
ENSMUSG00000038679	Trps1	Trps1	83925	protein_coding	15	50518148	50753859	1856.66	-1.1114	0.168981	-6.57706	4.8e-11	4.38e-10	3352	1819	1945	1340	1292	1191	3331.16	2080.83	2201.72	1163.21	1068.59	1294.43
ENSMUSG00000032289	Thsd4	Thsd4	207596	protein_coding	9	59874214	60429329	248.114	1.31567	0.200051	6.57667	4.81e-11	4.39e-10	155	112	128	519	434	232	154.036	128.121	144.895	450.529	358.955	252.147
ENSMUSG00000001627	Ifrd1	Ifrd1	15982	protein_coding	12	40251566	40298503	296.443	0.994162	0.151228	6.57394	4.9e-11	4.46e-10	203	142	203	453	451	385	201.738	162.44	229.794	393.236	373.016	418.434
ENSMUSG00000003309	Ap1m2	Ap1m2	11768	protein_coding	9	21205571	21223633	337.851	0.857719	0.130506	6.57224	4.96e-11	4.51e-10	235	210	218	464	529	429	233.539	240.228	246.774	402.785	437.528	466.255
ENSMUSG00000006205	Htra1	Htra1	56213	protein_coding	7	130537841	130587390	1640.79	-0.680155	0.10352	-6.57025	5.02e-11	4.57e-10	2014	1738	1832	1516	1597	1053	2001.48	1988.17	2073.8	1316	1320.86	1144.44
ENSMUSG00000062248	Cks2	Cks2	66197	protein_coding	13	51799268	51804696	351.585	-1.05246	0.160232	-6.56832	5.09e-11	4.62e-10	432	456	416	216	267	257	429.314	521.637	470.907	187.503	220.832	279.318
ENSMUSG00000035754	Wdr18	Wdr18	216156	protein_coding	10	79795986	79806037	647.745	-0.7218	0.110064	-6.55802	5.45e-11	4.95e-10	829	700	703	566	624	422	823.846	800.759	795.788	491.328	516.101	458.647
ENSMUSG00000064262	Gimap8	Gimap8	243374	protein_coding	6	48624168	48637809	323	0.922383	0.140691	6.55608	5.52e-11	5.01e-10	233	191	193	428	518	432	231.551	218.493	218.474	371.534	428.43	469.515
ENSMUSG00000027599	Armc1	Armc1	74252	protein_coding	3	19185566	19217229	961.125	-0.682419	0.10414	-6.55288	5.64e-11	5.11e-10	1198	1012	1063	828	854	727	1190.55	1157.67	1203.3	718.763	706.331	790.134
ENSMUSG00000040964	Arhgef10l	Arhgef10l	72754	protein_coding	4	140241796	140393323	1011.39	-0.646787	0.0987325	-6.5509	5.72e-11	5.18e-10	1248	1070	1095	930	963	700	1240.24	1224.02	1239.53	807.306	796.483	760.789
ENSMUSG00000030536	Iqgap1	Iqgap1	29875	protein_coding	7	80361331	80475722	3174.99	0.866787	0.132373	6.54808	5.83e-11	5.27e-10	2294	1991	1935	5526	5006	3096	2279.74	2277.59	2190.4	4796.96	4140.39	3364.86
ENSMUSG00000069456	Rdh16	Rdh16	19683	protein_coding	10	127637021	127682434	3665.98	1.00155	0.15299	6.54651	5.89e-11	5.32e-10	2169	2373	2170	4470	5912	5428	2155.51	2714.57	2456.42	3880.28	4889.73	5899.38
ENSMUSG00000028557	Rnf11	Rnf11	29864	protein_coding	4	109308295	109341925	2337.67	-0.709203	0.108385	-6.54335	6.02e-11	5.43e-10	3015	2481	2532	1898	2042	1830	2996.26	2838.12	2866.2	1647.6	1688.91	1988.92
ENSMUSG00000021134	Srsf5	Srsf5	20384	protein_coding	12	80992278	80997281	3580.82	0.684632	0.104641	6.54264	6.04e-11	5.45e-10	2472	2598	2485	4978	5451	4061	2456.63	2971.96	2812.99	4321.26	4508.44	4413.66
ENSMUSG00000024981	Acsl5	Acsl5	433256	protein_coding	19	55240370	55286152	1548.08	0.638784	0.0976767	6.53978	6.16e-11	5.55e-10	1240	1087	1022	2109	2379	1709	1232.29	1243.46	1156.89	1830.76	1967.64	1857.41
ENSMUSG00000029695	Aass	Aass	30956	protein_coding	6	23072172	23132985	10514.4	-0.84442	0.129134	-6.53908	6.19e-11	5.57e-10	13297	12371	11618	7406	8680	8245	13214.3	14151.7	13151.4	6428.93	7179.1	8961.01
ENSMUSG00000055850	Rnf181	Rnf181	66510	protein_coding	6	72336697	72343939	3660.39	-0.775723	0.118696	-6.53538	6.34e-11	5.7e-10	4590	3954	4221	2650	3348	2788	4561.46	4523.15	4778.12	2300.39	2769.08	3030.11
ENSMUSG00000029452	Tmem116	Tmem116	77462	protein_coding	5	121589956	121662246	768.844	-0.800703	0.122527	-6.5349	6.37e-11	5.72e-10	946	841	907	605	626	590	940.119	962.055	1026.71	525.183	517.755	641.236
ENSMUSG00000026638	Irf6	Irf6	54139	protein_coding	1	192835419	192854331	1170.46	-0.670929	0.102675	-6.53447	6.38e-11	5.73e-10	1422	1237	1311	996	1061	891	1413.16	1415.06	1484.04	864.598	877.538	968.376
ENSMUSG00000028136	Snx27	Snx27	76742	protein_coding	3	94404851	94490023	1074.23	-0.757105	0.115882	-6.53342	6.43e-11	5.76e-10	1401	1207	1129	990	1007	646	1392.29	1380.74	1278.02	859.39	832.875	702.1
ENSMUSG00000020255	Nopchap1	Nopchap1	28109	protein_coding	10	83196085	83324369	767.349	-0.747285	0.114501	-6.52643	6.74e-11	6.03e-10	872	862	913	673	694	515	866.579	986.078	1033.51	584.212	573.997	559.723
ENSMUSG00000059824	Dbp	Dbp	13170	protein_coding	7	45354512	45359627	434.923	1.10232	0.1692	6.51489	7.27e-11	6.51e-10	337	235	199	722	805	449	334.905	268.826	225.266	626.747	665.804	487.992
ENSMUSG00000026976	Pax8	Pax8	18510	protein_coding	2	24310572	24365611	1156.77	0.720561	0.110611	6.51435	7.3e-11	6.52e-10	800	821	785	1693	1805	1247	795.026	939.176	888.611	1469.64	1492.89	1355.29
ENSMUSG00000005882	Uqcc1	Uqcc1	56046	protein_coding	2	155688814	155772230	905.992	-0.748919	0.114977	-6.51361	7.34e-11	6.55e-10	1122	972	1042	709	799	693	1115.02	1111.91	1179.53	615.462	660.841	753.181
ENSMUSG00000029780	Nt5c3	Nt5c3	107569	protein_coding	6	56859385	56900917	668.249	-0.834513	0.128232	-6.50784	7.62e-11	6.8e-10	930	700	744	486	582	496	924.218	800.759	842.199	421.882	481.364	539.073
ENSMUSG00000001323	Srr	Srr	27364	protein_coding	11	74797185	74816774	1421.98	-0.757266	0.116375	-6.50714	7.66e-11	6.83e-10	1707	1647	1571	1131	1200	1103	1696.39	1884.07	1778.35	981.788	992.503	1198.79
ENSMUSG00000079547	H2-DMb1	H2-DMb1	14999	protein_coding	17	34372046	34379204	245.346	0.96662	0.148691	6.50085	7.99e-11	7.11e-10	159	169	130	370	388	305	158.011	193.326	147.159	321.186	320.909	331.487
ENSMUSG00000028243	Ubxn2b	Ubxn2b	68053	protein_coding	4	6191098	6221688	352.022	-0.910612	0.140129	-6.49841	8.12e-11	7.22e-10	502	383	389	298	255	244	498.879	438.13	440.344	258.685	210.907	265.189
ENSMUSG00000042426	Dhx29	Dhx29	218629	protein_coding	13	113063988	113105966	481.327	-0.840386	0.129444	-6.49228	8.45e-11	7.51e-10	655	505	550	391	374	357	650.928	577.691	622.594	339.416	309.33	388.002
ENSMUSG00000026617	Bpnt1	Bpnt1	23827	protein_coding	1	185064346	185089974	4529.96	-0.613902	0.0945853	-6.49046	8.56e-11	7.6e-10	5342	4850	4931	3855	4570	3326	5308.79	5548.12	5581.84	3346.41	3779.78	3614.83
ENSMUSG00000022462	Slc38a2	Slc38a2	67760	protein_coding	15	96585273	96597611	1672.28	0.679439	0.104739	6.48695	8.76e-11	7.77e-10	1267	1105	1179	2577	2447	1762	1259.12	1264.06	1334.61	2237.02	2023.88	1915.01
ENSMUSG00000017144	Rnd3	Rnd3	74194	protein_coding	2	51020450	51039123	290.135	0.860884	0.132948	6.47533	9.46e-11	8.38e-10	209	172	189	426	475	331	207.701	196.758	213.946	369.798	392.866	359.745
ENSMUSG00000025372	Baiap2	Baiap2	108100	protein_coding	11	119833589	119897608	573.188	0.817159	0.126199	6.47517	9.47e-11	8.38e-10	408	362	377	836	988	598	405.463	414.107	426.76	725.707	817.16	649.931
ENSMUSG00000023571	C1qtnf12	C1qtnf12	67389	protein_coding	4	156046775	156051086	524.335	-0.80703	0.124843	-6.46437	1.02e-10	9e-10	690	608	547	402	452	389	685.71	695.517	619.198	348.964	373.843	422.781
ENSMUSG00000061838	Suclg2	Suclg2	20917	protein_coding	6	95449990	95695781	4566.31	-0.63722	0.0986033	-6.46246	1.03e-10	9.1e-10	5463	5033	4848	4013	4061	3571	5429.04	5757.46	5487.88	3483.57	3358.79	3881.11
ENSMUSG00000121069			NA	lncRNA	15	82247110	82252084	340.457	0.9938	0.153944	6.45558	1.08e-10	9.52e-10	195	216	214	448	560	467	193.788	247.091	242.246	388.896	463.168	507.555
ENSMUSG00000005656	Snx6	Snx6	72183	protein_coding	12	54793134	54842488	1928.29	-0.82194	0.127346	-6.45436	1.09e-10	9.59e-10	2502	2025	2283	1427	1571	1513	2486.44	2316.48	2584.33	1238.74	1299.35	1644.39
ENSMUSG00000031967	Afg3l1	Afg3l1	114896	protein_coding	8	124204642	124230655	932.552	-0.696078	0.107915	-6.45021	1.12e-10	9.84e-10	1162	1003	1024	828	924	599	1154.78	1147.37	1159.16	718.763	764.227	651.018
ENSMUSG00000024440	Pcdh12	Pcdh12	53601	protein_coding	18	38400142	38417455	340.134	-0.86831	0.134628	-6.44971	1.12e-10	9.87e-10	443	394	377	298	254	234	440.246	450.713	426.76	258.685	210.08	254.321
ENSMUSG00000030220	Arhgdib	Arhgdib	11857	protein_coding	6	136900653	136918897	261.167	0.904304	0.140432	6.43946	1.2e-10	1.05e-09	165	160	176	401	402	313	163.974	183.031	199.23	348.096	332.488	340.181
ENSMUSG00000037366	Pafah2	Pafah2	100163	protein_coding	4	134123631	134154724	1722.13	-0.657433	0.102111	-6.43839	1.21e-10	1.06e-09	2030	1885	1899	1418	1680	1278	2017.38	2156.33	2149.65	1230.92	1389.5	1388.98
ENSMUSG00000020604	Arsg	Arsg	74008	protein_coding	11	109364200	109464156	827.44	-0.716888	0.111385	-6.43614	1.23e-10	1.08e-09	1052	848	946	665	799	589	1045.46	970.063	1070.86	577.267	660.841	640.15
ENSMUSG00000002489	Tiam1	Tiam1	21844	protein_coding	16	89583999	89940657	191.772	1.19457	0.185759	6.43078	1.27e-10	1.11e-09	117	103	103	351	357	184	116.273	117.826	116.595	304.693	295.269	199.979
ENSMUSG00000057722	Lepr	Lepr	16847	protein_coding	4	101574601	101672549	430.542	0.926652	0.144192	6.4265	1.31e-10	1.14e-09	332	268	224	733	630	493	329.936	306.576	253.565	636.296	521.064	535.813
ENSMUSG00000073633	Fbxo36	Fbxo36	66153	protein_coding	1	84817562	84878208	262.293	-0.942149	0.146678	-6.42324	1.33e-10	1.17e-09	359	317	278	182	221	183	356.768	362.63	314.693	157.989	182.786	198.892
ENSMUSG00000026043	Col3a1	Col3a1	12825	protein_coding	1	45350698	45388866	1879.88	1.27043	0.197808	6.42255	1.34e-10	1.17e-09	1271	962	832	4278	2670	1888	1263.1	1100.47	941.814	3713.61	2208.32	2051.96
ENSMUSG00000004069	Dnaja3	Dnaja3	83945	protein_coding	16	4457853	4525559	1452.83	-0.642541	0.100054	-6.42194	1.35e-10	1.18e-09	1812	1573	1514	1257	1464	1013	1800.73	1799.42	1713.83	1091.16	1210.85	1100.97
ENSMUSG00000010080	Epn3	Epn3	71889	protein_coding	11	94380425	94390800	350.994	0.959994	0.149498	6.42145	1.35e-10	1.18e-09	235	221	203	568	623	351	233.539	252.811	229.794	493.064	515.274	381.481
ENSMUSG00000070645	Ren1	Ren1	19701	protein_coding	1	133278248	133288063	1012.52	-0.956729	0.149053	-6.41873	1.37e-10	1.2e-09	1322	1347	1021	700	989	588	1313.78	1540.89	1155.76	607.65	817.987	639.063
ENSMUSG00000022280	Rnf19a	Rnf19a	30945	protein_coding	15	36240079	36283293	1252	0.643449	0.100286	6.41613	1.4e-10	1.22e-09	996	839	867	1724	1770	1491	989.808	959.767	981.434	1496.55	1463.94	1620.48
ENSMUSG00000032018	Sc5d	Sc5d	235293	protein_coding	9	42162891	42175552	789.347	-0.861871	0.134379	-6.41371	1.42e-10	1.24e-09	987	831	991	628	591	597	980.864	950.616	1121.8	545.148	488.807	648.844
ENSMUSG00000074064	Mlycd	Mlycd	56690	protein_coding	8	120121617	120137841	622.549	-0.782449	0.121999	-6.41357	1.42e-10	1.24e-09	843	704	634	484	556	455	837.759	805.335	717.681	420.146	459.86	494.513
ENSMUSG00000059921	Unc5c	Unc5c	22253	protein_coding	3	141170977	141540685	283.245	-0.882752	0.1377	-6.4107	1.45e-10	1.26e-09	341	332	339	248	229	177	338.88	379.789	383.744	215.282	189.403	192.371
ENSMUSG00000024538	Ppic	Ppic	19038	protein_coding	18	53539404	53551187	1273.7	-0.66166	0.103216	-6.41043	1.45e-10	1.26e-09	1626	1371	1322	1084	1163	974	1615.89	1568.34	1496.49	940.989	961.9	1058.58
ENSMUSG00000003809	Gcdh	Gcdh	270076	protein_coding	8	85613022	85620550	5583.87	-0.844944	0.131852	-6.40828	1.47e-10	1.28e-09	7088	6571	6147	4019	4437	4440	7043.93	7516.84	6958.33	3488.78	3669.78	4825.58
ENSMUSG00000054435	Gimap4	Gimap4	107526	protein_coding	6	48661483	48668994	424.935	-0.821985	0.128292	-6.40713	1.48e-10	1.29e-09	501	485	508	353	342	306	497.885	554.812	575.05	306.429	282.863	332.573
ENSMUSG00000020775	Mrpl38	Mrpl38	60441	protein_coding	11	116022643	116029694	782.055	-0.731014	0.114099	-6.40685	1.49e-10	1.29e-09	959	870	865	606	737	579	953.038	995.229	979.17	526.051	609.562	629.281
ENSMUSG00000031517	Gpm6a	Gpm6a	234267	protein_coding	8	55407878	55513906	1836.56	-1.02792	0.16055	-6.4025	1.53e-10	1.32e-09	2570	2169	2081	1114	1319	1445	2554.02	2481.21	2355.67	967.031	1090.93	1570.49
ENSMUSG00000018398	Septin8	Septin8	20362	protein_coding	11	53410084	53440392	372.993	1.03308	0.161372	6.40185	1.54e-10	1.33e-09	243	230	204	693	603	370	241.489	263.107	230.926	601.573	498.733	402.131
ENSMUSG00000026688	Mgst3	Mgst3	66447	protein_coding	1	167199535	167221410	2505.92	0.775679	0.121231	6.39834	1.57e-10	1.36e-09	1733	1702	1656	3145	3898	3255	1722.23	1946.99	1874.57	2730.08	3223.98	3537.67
ENSMUSG00000072949	Acot1	Acot1	26897	protein_coding	12	84056264	84065145	709.968	0.772581	0.120778	6.3967	1.59e-10	1.37e-09	487	517	440	978	1119	839	483.972	591.418	498.075	848.973	925.509	911.86
ENSMUSG00000028692	Akr1a1	Akr1a1	58810	protein_coding	4	116493707	116508877	22929.1	-0.726159	0.11354	-6.39561	1.6e-10	1.38e-09	29517	24628	24942	17184	21283	17771	29333.5	28173	28234.1	14916.9	17602.9	19314.3
ENSMUSG00000053040	Aph1c	Aph1c	68318	protein_coding	9	66722276	66742008	527.184	-0.835764	0.130678	-6.39559	1.6e-10	1.38e-09	738	548	588	383	471	382	733.412	626.88	665.609	332.471	389.557	415.173
ENSMUSG00000020823	Sec14l1	Sec14l1	74136	protein_coding	11	117005994	117050094	791.918	0.898691	0.140532	6.39493	1.61e-10	1.38e-09	532	528	466	1337	1312	778	528.692	604.001	527.507	1160.61	1085.14	845.563
ENSMUSG00000039004	Bmp6	Bmp6	12161	protein_coding	13	38529083	38684278	715.007	0.697976	0.109163	6.3939	1.62e-10	1.39e-09	537	508	461	1049	1073	787	533.661	581.122	521.847	910.606	887.463	855.344
ENSMUSG00000089678	Agxt2	Agxt2	268782	protein_coding	15	10358618	10410239	1028.96	-1.07111	0.167633	-6.38959	1.66e-10	1.43e-09	1331	1285	1226	701	623	800	1322.72	1469.97	1387.82	608.518	515.274	869.473
ENSMUSG00000038816	Ctnnal1	Ctnnal1	54366	protein_coding	4	56810935	56865188	770.991	0.750672	0.117571	6.38484	1.72e-10	1.47e-09	564	535	487	1109	1069	971	560.494	612.009	551.278	962.69	884.154	1055.32
ENSMUSG00000004558	Ndrg2	Ndrg2	29811	protein_coding	14	52142728	52151615	902.544	-0.669577	0.104921	-6.38175	1.75e-10	1.5e-09	1044	986	1025	804	856	629	1037.51	1127.93	1160.29	697.929	707.985	683.623
ENSMUSG00000035093	Secisbp2l	Secisbp2l	70354	protein_coding	2	125578906	125624790	2341.15	-0.636632	0.0997791	-6.38042	1.77e-10	1.51e-09	2975	2424	2491	2273	2180	1584	2956.5	2772.91	2819.78	1973.12	1803.05	1721.56
ENSMUSG00000022565	Plec	Plec	18810	protein_coding	15	76055174	76116774	1496.44	1.24755	0.195604	6.37796	1.79e-10	1.54e-09	924	850	681	3218	2535	1313	918.255	972.35	770.884	2793.45	2096.66	1427.02
ENSMUSG00000041168	Lonp1	Lonp1	74142	protein_coding	17	56921297	56933887	1774.48	-0.673015	0.105527	-6.37765	1.8e-10	1.54e-09	2173	2036	1816	1534	1780	1195	2159.49	2329.07	2055.69	1331.62	1472.21	1298.78
ENSMUSG00000031453	Rasa3	Rasa3	19414	protein_coding	8	13616948	13727603	230.69	1.14849	0.180154	6.37505	1.83e-10	1.56e-09	143	132	122	411	433	219	142.111	151	138.103	356.777	358.128	238.018
ENSMUSG00000021646	Mccc2	Mccc2	78038	protein_coding	13	100085038	100152147	1344.97	-0.774206	0.121504	-6.37187	1.87e-10	1.59e-09	1601	1611	1464	1010	1201	1020	1591.05	1842.89	1657.23	876.751	993.33	1108.58
ENSMUSG00000039100	Marchf6	Marchf6	223455	protein_coding	15	31456037	31531199	3390.54	-0.721901	0.113307	-6.37118	1.88e-10	1.6e-09	4439	3675	3578	3347	2963	2136	4411.4	4203.99	4050.26	2905.43	2450.65	2321.49
ENSMUSG00000050912	Tmem123	Tmem123	71929	protein_coding	9	7764042	7794334	1184.28	0.711728	0.111987	6.35546	2.08e-10	1.77e-09	897	778	805	1616	1654	1511	891.423	889.987	911.251	1402.8	1368	1642.22
ENSMUSG00000007458	M6pr	M6pr	17113	protein_coding	6	122285679	122294639	3803.77	-0.700668	0.110277	-6.35373	2.1e-10	1.79e-09	4719	4090	4204	2966	3466	2994	4689.66	4678.72	4758.88	2574.7	2866.68	3254
ENSMUSG00000029641	Rasl11a	Rasl11a	68895	protein_coding	5	146781881	146784536	183.738	1.05293	0.165768	6.35182	2.13e-10	1.81e-09	113	110	106	275	267	262	112.297	125.834	119.991	238.719	220.832	284.752
ENSMUSG00000002900	Lamb1	Lamb1	16777	protein_coding	12	31315233	31379643	3787.49	0.815369	0.128383	6.35105	2.14e-10	1.81e-09	2837	2427	2332	6274	6144	3645	2819.36	2776.35	2639.8	5446.28	5081.61	3961.54
ENSMUSG00000049907	Rasl11b	Rasl11b	68939	protein_coding	5	74355947	74360142	206.05	1.08274	0.170537	6.34904	2.17e-10	1.84e-09	155	108	105	349	364	217	154.036	123.546	118.859	302.957	301.059	235.845
ENSMUSG00000001507	Itga3	Itga3	16400	protein_coding	11	94935300	94967627	711.939	1.09642	0.172797	6.34511	2.22e-10	1.88e-09	443	422	388	1406	1180	656	440.246	482.743	439.212	1220.51	975.961	712.968
ENSMUSG00000028894	Inpp5b	Inpp5b	16330	protein_coding	4	124635643	124695304	1046.62	-0.6887	0.108542	-6.345	2.22e-10	1.88e-09	1337	1123	1115	848	1051	735	1328.69	1284.65	1262.17	736.124	869.267	798.828
ENSMUSG00000020695	Mrc2	Mrc2	17534	protein_coding	11	105183469	105241965	779.228	1.34455	0.212088	6.33957	2.3e-10	1.95e-09	475	376	370	1883	1011	813	472.047	430.122	418.836	1634.58	836.183	883.602
ENSMUSG00000060224	Pyroxd2	Pyroxd2	74580	protein_coding	19	42714297	42741214	988.032	-0.770034	0.121477	-6.33895	2.31e-10	1.95e-09	1230	1196	1014	824	976	614	1222.35	1368.15	1147.84	715.29	807.235	667.321
ENSMUSG00000028452	Vcp	Vcp	269523	protein_coding	4	42979963	43000507	4426.51	-0.574719	0.0906986	-6.33658	2.35e-10	1.98e-09	5251	4716	4663	4167	4461	3092	5218.35	5394.83	5278.46	3617.25	3689.63	3360.51
ENSMUSG00000046768	Rhoj	Rhoj	80837	protein_coding	12	75355096	75448230	217.774	0.965051	0.152301	6.33646	2.35e-10	1.98e-09	146	126	136	368	345	238	145.092	144.137	153.95	319.45	285.344	258.668
ENSMUSG00000022235	Cmbl	Cmbl	69574	protein_coding	15	31565535	31590265	2265.13	-0.916731	0.144719	-6.33456	2.38e-10	2.01e-09	2979	2724	2479	1423	1932	1725	2960.48	3116.1	2806.2	1235.26	1597.93	1874.8
ENSMUSG00000028292	Rars2	Rars2	109093	protein_coding	4	34614957	34660167	626.991	-0.881504	0.139208	-6.33226	2.42e-10	2.03e-09	860	663	727	480	462	485	854.653	758.433	822.956	416.674	382.113	527.118
ENSMUSG00000030042	Pole4	Pole4	66979	protein_coding	6	82595973	82682346	428.776	-0.874259	0.138107	-6.33029	2.45e-10	2.06e-09	590	458	488	306	352	325	586.332	523.925	552.41	265.63	291.134	353.223
ENSMUSG00000000605	Clcn4	Clcn4	12727	protein_coding	7	7285308	7303850	1743.29	-0.594637	0.0939681	-6.32808	2.48e-10	2.09e-09	2059	1823	1909	1640	1622	1290	2046.2	2085.41	2160.97	1423.64	1341.53	1402.03
ENSMUSG00000019979	Apaf1	Apaf1	11783	protein_coding	10	90825173	90918632	221.43	0.991676	0.156799	6.32451	2.54e-10	2.13e-09	148	136	126	379	364	233	147.08	155.576	142.631	328.999	301.059	253.234
ENSMUSG00000037664	Cdkn1c	Cdkn1c	12577	protein_coding	7	143012076	143014787	283.105	0.91921	0.145418	6.32116	2.6e-10	2.18e-09	203	162	177	482	404	330	201.738	185.319	200.362	418.41	334.143	358.658
ENSMUSG00000030541	Idh2	Idh2	269951	protein_coding	7	79744594	79765140	5737.18	-0.67701	0.107318	-6.30844	2.82e-10	2.36e-09	6757	6510	6196	4706	5138	4520	6714.99	7447.06	7013.8	4085.14	4249.56	4912.52
ENSMUSG00000049439	Cyp20a1	Cyp20a1	77951	protein_coding	1	60382482	60427219	460.885	0.749939	0.118984	6.30288	2.92e-10	2.45e-09	348	297	305	620	721	552	345.836	339.751	345.257	538.204	596.329	599.936
ENSMUSG00000051341	Zfp52	Zfp52	22710	protein_coding	17	21755801	21782863	177.243	1.03183	0.163715	6.30263	2.93e-10	2.45e-09	100	104	116	272	274	231	99.3783	118.97	131.311	236.115	226.621	251.06
ENSMUSG00000029826	Zc3hav1	Zc3hav1	78781	protein_coding	6	38282221	38331538	710.29	0.7234	0.114824	6.30009	2.97e-10	2.49e-09	569	460	456	1078	1097	746	565.462	526.213	516.187	935.78	907.313	810.784
ENSMUSG00000050730	Arhgap42	Arhgap42	71544	protein_coding	9	8994330	9239106	1061.09	-0.761399	0.120876	-6.29902	3e-10	2.5e-09	1482	1146	1078	1000	887	700	1472.79	1310.96	1220.28	868.071	733.625	760.789
ENSMUSG00000038372	Gmds	Gmds	218138	protein_coding	13	32003562	32522723	265.565	0.94503	0.150073	6.29713	3.03e-10	2.53e-09	161	163	176	376	470	306	159.999	186.462	199.23	326.395	388.73	332.573
ENSMUSG00000025993	Slc40a1	Slc40a1	53945	protein_coding	1	45947228	45965683	1060.26	0.752244	0.119481	6.29593	3.06e-10	2.55e-09	860	611	721	1621	1648	1124	854.653	698.948	816.164	1407.14	1363.04	1221.61
ENSMUSG00000053907	Mat2a	Mat2a	232087	protein_coding	6	72409782	72416541	4354.41	-0.676243	0.107425	-6.29505	3.07e-10	2.56e-09	4958	5106	4683	3657	3955	3323	4927.18	5840.97	5301.1	3174.53	3271.12	3611.57
ENSMUSG00000056708	Ier5	Ier5	15939	protein_coding	1	154972107	154975382	284.56	1.12805	0.179248	6.29325	3.11e-10	2.59e-09	238	139	123	467	469	349	236.52	159.008	139.235	405.389	387.903	379.308
ENSMUSG00000019464	Ptger1	Ptger1	19216	protein_coding	8	84393307	84399382	243.709	1.05504	0.167858	6.2853	3.27e-10	2.72e-09	161	155	121	346	357	361	159.999	177.311	136.971	300.352	295.269	392.35
ENSMUSG00000033565	Rbfox2	Rbfox2	93686	protein_coding	15	76963190	77191204	465.767	0.868767	0.1383	6.28175	3.35e-10	2.78e-09	342	257	314	776	727	488	339.874	293.993	355.444	673.623	601.291	530.379
ENSMUSG00000022533	Atp13a3	Atp13a3	224088	protein_coding	16	30131241	30224793	3131	-0.556214	0.0886056	-6.27742	3.44e-10	2.86e-09	3700	3225	3371	3006	3036	2285	3677	3689.21	3815.93	2609.42	2511.03	2483.43
ENSMUSG00000039456	Morc3	Morc3	338467	protein_coding	16	93629009	93672961	532.901	0.745129	0.118761	6.27418	3.51e-10	2.91e-09	400	354	346	787	738	653	397.513	404.955	391.668	683.172	610.389	709.707
ENSMUSG00000039063	Echdc3	Echdc3	67856	protein_coding	2	6193276	6217844	404.888	-0.783275	0.124842	-6.27412	3.52e-10	2.91e-09	512	472	430	331	343	297	508.817	539.94	486.755	287.331	283.69	322.792
ENSMUSG00000024665	Fads2	Fads2	56473	protein_coding	19	10040129	10079110	2087.11	-0.665848	0.106168	-6.27165	3.57e-10	2.96e-09	2559	2422	2092	1785	2078	1447	2543.09	2770.63	2368.12	1549.51	1718.68	1572.66
ENSMUSG00000032324	Tspan3	Tspan3	56434	protein_coding	9	56039009	56072761	2439.06	-0.804879	0.128473	-6.26499	3.73e-10	3.08e-09	3199	2752	2630	1882	1904	1952	3179.11	3148.13	2977.13	1633.71	1574.77	2121.51
ENSMUSG00000027227	Sord	Sord	20322	protein_coding	2	122065230	122095821	16977.4	-0.818417	0.130643	-6.26455	3.74e-10	3.09e-09	21402	20009	18413	11706	14901	13228	21268.9	22889.1	20843.3	10161.6	12324.4	14376.7
ENSMUSG00000029053	Prkcz	Prkcz	18762	protein_coding	4	155344586	155445818	834.454	-0.765197	0.122219	-6.26087	3.83e-10	3.16e-09	1035	978	887	619	788	613	1028.57	1118.77	1004.07	537.336	651.743	666.234
ENSMUSG00000046756	Mrps7	Mrps7	50529	protein_coding	11	115494751	115498862	1039.94	-0.775107	0.123845	-6.25869	3.88e-10	3.2e-09	1312	1123	1191	757	936	802	1303.84	1284.65	1348.2	657.13	774.152	871.647
ENSMUSG00000024885	Aldh3b1	Aldh3b1	67689	protein_coding	19	3963491	3979808	223.833	0.898174	0.143691	6.25073	4.09e-10	3.37e-09	146	146	139	342	349	265	145.092	167.015	157.346	296.88	288.653	288.013
ENSMUSG00000042251	Pm20d1	Pm20d1	212933	protein_coding	1	131725119	131749211	1085.48	-0.801791	0.128302	-6.24924	4.12e-10	3.4e-09	1398	1279	1136	768	1057	767	1389.31	1463.1	1285.94	666.678	874.229	833.607
ENSMUSG00000018677	Slc25a39	Slc25a39	68066	protein_coding	11	102293811	102298772	4454.1	-0.685405	0.109735	-6.246	4.21e-10	3.46e-09	5380	5045	4736	3545	4608	3089	5346.55	5771.19	5361.1	3077.31	3811.21	3357.25
ENSMUSG00000024299	Adamts10	Adamts10	224697	protein_coding	17	33743178	33772756	285.223	0.899751	0.144064	6.2455	4.22e-10	3.47e-09	210	183	158	470	410	338	208.694	209.341	178.854	407.993	339.105	367.352
ENSMUSG00000026248	Mrpl44	Mrpl44	69163	protein_coding	1	79753735	79759162	475.786	-0.721079	0.115543	-6.2408	4.35e-10	3.58e-09	597	522	518	391	454	334	593.288	597.138	586.37	339.416	375.497	363.005
ENSMUSG00000090213	Peds1	Peds1	407243	protein_coding	2	167484528	167531742	1324.82	-0.74648	0.119702	-6.23614	4.48e-10	3.68e-09	1799	1344	1462	1018	1329	907	1787.82	1537.46	1654.97	883.696	1099.2	985.765
ENSMUSG00000021585	Cast	Cast	12380	protein_coding	13	74840487	74956929	1499.95	0.593296	0.0952669	6.22773	4.73e-10	3.88e-09	1165	1045	1091	2120	2193	1617	1157.76	1195.42	1235	1840.31	1813.8	1757.42
ENSMUSG00000028776	Tinagl1	Tinagl1	94242	protein_coding	4	130058247	130068915	650.144	0.768485	0.123435	6.22583	4.79e-10	3.92e-09	518	401	415	950	1086	676	514.78	458.721	469.775	824.667	898.215	734.705
ENSMUSG00000024338	Psmb8	Psmb8	16913	protein_coding	17	34416695	34420428	271.966	0.880112	0.141418	6.22349	4.86e-10	3.98e-09	202	180	148	423	409	324	200.744	205.909	167.534	367.194	338.278	352.137
ENSMUSG00000027276	Jag1	Jag1	16449	protein_coding	2	136923376	136958564	539.878	1.01781	0.163608	6.22102	4.94e-10	4.04e-09	360	338	289	1044	809	545	357.762	386.652	327.145	906.266	669.112	592.329
ENSMUSG00000026526	Fh1	Fh1	14194	protein_coding	1	175427940	175453201	2392.59	-0.707865	0.11387	-6.21643	5.09e-10	4.16e-09	2914	2576	2703	1853	2170	1886	2895.88	2946.79	3059.77	1608.54	1794.78	2049.78
ENSMUSG00000060671	Atp8b2	Atp8b2	54667	protein_coding	3	89846788	89870815	262.729	0.902698	0.145347	6.21066	5.28e-10	4.31e-09	191	159	157	444	388	295	189.813	181.887	177.722	385.423	320.909	320.618
ENSMUSG00000017446	C1qtnf1	C1qtnf1	56745	protein_coding	11	118319029	118340789	203.222	1.24662	0.200795	6.20841	5.35e-10	4.37e-09	125	109	100	419	347	190	124.223	124.69	113.199	363.722	286.999	206.5
ENSMUSG00000000216	Scnn1g	Scnn1g	20278	protein_coding	7	121333702	121367698	624.885	0.796639	0.12851	6.19906	5.68e-10	4.63e-09	387	421	446	916	964	723	384.594	481.599	504.867	795.153	797.31	785.786
ENSMUSG00000050069	Grem2	Grem2	23893	protein_coding	1	174661351	174749385	241.043	1.58352	0.255482	6.19816	5.71e-10	4.65e-09	115	105	112	333	287	514	114.285	120.114	126.783	289.068	237.374	558.636
ENSMUSG00000044475	Ascc1	Ascc1	69090	protein_coding	10	59838627	59935810	788.845	-0.783624	0.126469	-6.19619	5.78e-10	4.71e-09	979	899	876	564	738	589	972.913	1028.4	991.622	489.592	610.389	640.15
ENSMUSG00000005299	Letm1	Letm1	56384	protein_coding	5	33897017	33940161	972.742	-0.730814	0.117959	-6.19548	5.81e-10	4.72e-09	1245	1101	1013	927	898	594	1237.26	1259.48	1146.7	804.702	742.723	645.584
ENSMUSG00000022253	Nadk2	Nadk2	68646	protein_coding	15	9071340	9110979	1288.57	-0.678632	0.109623	-6.19058	5.99e-10	4.87e-09	1659	1360	1371	1093	1120	1012	1648.69	1555.76	1551.96	948.801	926.336	1099.88
ENSMUSG00000072946	Ptgr2	Ptgr2	77219	protein_coding	12	84332006	84362606	2783.17	-0.787437	0.127222	-6.1895	6.04e-10	4.9e-09	3503	3145	3085	1998	2404	2213	3481.22	3597.7	3492.18	1734.41	1988.31	2405.18
ENSMUSG00000041313	Slc7a1	Slc7a1	11987	protein_coding	5	148264220	148336714	233.344	1.27233	0.205577	6.18908	6.05e-10	4.91e-09	145	129	105	466	434	208	144.099	147.568	118.859	404.521	358.955	226.063
ENSMUSG00000030539	Sema4b	Sema4b	20352	protein_coding	7	79836589	79876275	483.668	0.887391	0.143427	6.18705	6.13e-10	4.97e-09	377	270	296	798	801	486	374.656	308.864	335.069	692.72	662.495	528.205
ENSMUSG00000023942	Slc29a1	Slc29a1	63959	protein_coding	17	45896126	45910532	502.405	0.821341	0.132774	6.186	6.17e-10	4.99e-09	371	299	335	840	754	526	368.693	342.039	379.216	729.179	623.622	571.679
ENSMUSG00000058022	Adtrp	Adtrp	109254	protein_coding	13	41916624	42001160	933.94	-0.992414	0.160459	-6.18484	6.22e-10	5.03e-09	1294	1059	1086	578	685	744	1285.96	1211.43	1229.34	501.745	566.554	808.61
ENSMUSG00000033880	Lgals3bp	Lgals3bp	19039	protein_coding	11	118283577	118292918	856.584	1.01157	0.163645	6.18151	6.35e-10	5.13e-09	545	561	461	1591	1422	807	541.612	641.751	521.847	1381.1	1176.12	877.081
ENSMUSG00000028134	Ptbp2	Ptbp2	56195	protein_coding	3	119512391	119578115	534.075	0.850194	0.13755	6.18098	6.37e-10	5.14e-09	353	342	355	911	731	612	350.805	391.228	401.856	790.812	604.599	665.147
ENSMUSG00000023944	Hsp90ab1	Hsp90ab1	15516	protein_coding	17	45878701	45884197	16413.4	-0.539841	0.0873424	-6.18074	6.38e-10	5.15e-09	19165	17803	16728	15028	16600	12291	19045.8	20365.6	18935.9	13045.4	13729.6	13358.4
ENSMUSG00000021792	Prxl2a	Prxl2a	70564	protein_coding	14	40715697	40735745	1506.41	-0.823189	0.133413	-6.17022	6.82e-10	5.5e-09	2110	1714	1515	1091	1278	1161	2096.88	1960.72	1714.96	947.065	1057.02	1261.82
ENSMUSG00000018593	Sparc	Sparc	20692	protein_coding	11	55285326	55314009	2084.34	0.897452	0.145461	6.16971	6.84e-10	5.51e-09	1467	1248	1311	3770	3292	1970	1457.88	1427.64	1484.04	3272.63	2722.77	2141.08
ENSMUSG00000022479	Vdr	Vdr	22337	protein_coding	15	97752306	97808511	2544.1	-0.656295	0.1064	-6.16818	6.91e-10	5.56e-09	2972	2973	2638	2354	2475	1687	2953.52	3400.94	2986.19	2043.44	2047.04	1833.5
ENSMUSG00000029173	Sepsecs	Sepsecs	211006	protein_coding	5	52797429	52827050	807.518	-0.634127	0.102831	-6.1667	6.97e-10	5.61e-09	966	877	869	710	789	579	959.994	1003.24	983.698	616.33	652.57	629.281
ENSMUSG00000032802	Srxn1	Srxn1	76650	protein_coding	2	151947436	151953296	1313.54	0.899826	0.145949	6.16533	7.03e-10	5.65e-09	897	748	887	1841	2520	1332	891.423	855.668	1004.07	1598.12	2084.26	1447.67
ENSMUSG00000035722	Abca7	Abca7	27403	protein_coding	10	79832328	79851406	303.592	1.01565	0.164785	6.16351	7.11e-10	5.71e-09	182	183	189	530	528	295	180.868	209.341	213.946	460.077	436.701	320.618
ENSMUSG00000007833	Aldh16a1	Aldh16a1	69748	protein_coding	7	44790108	44804008	980.649	-0.610459	0.0992333	-6.15176	7.66e-10	6.14e-09	1202	1003	1072	906	938	705	1194.53	1147.37	1213.49	786.472	775.806	766.223
ENSMUSG00000019797	Mtres1	Mtres1	67851	protein_coding	10	43401129	43416990	376.374	-0.853153	0.138783	-6.14738	7.88e-10	6.31e-09	464	425	446	272	312	287	461.115	486.175	504.867	236.115	258.051	311.923
ENSMUSG00000040850	Psme4	Psme4	103554	protein_coding	11	30721726	30830361	3448.21	-0.576483	0.0937809	-6.14712	7.89e-10	6.32e-09	4188	3676	3549	3391	3202	2496	4161.96	4205.13	4017.43	2943.63	2648.33	2712.76
ENSMUSG00000109093		Gm39079	105243043	lncRNA	7	119206904	119242692	2589.61	-0.764032	0.124359	-6.14377	8.06e-10	6.44e-09	3442	2593	2995	1932	2284	2019	3420.6	2966.24	3390.31	1677.11	1889.06	2194.33
ENSMUSG00000020902	Ntn1	Ntn1	18208	protein_coding	11	68100190	68291649	821.247	-0.971161	0.158089	-6.14313	8.09e-10	6.47e-09	1241	876	909	771	676	400	1233.28	1002.09	1028.98	669.283	559.11	434.737
ENSMUSG00000028536	2610528J11Rik	2610528J11Rik	66451	protein_coding	4	118384196	118387425	692.29	-0.909221	0.148052	-6.14124	8.19e-10	6.54e-09	874	792	825	457	549	547	868.566	906.002	933.891	396.708	454.07	594.502
ENSMUSG00000026082	Rev1	Rev1	56210	protein_coding	1	38091867	38168882	362.615	0.853426	0.139142	6.13349	8.6e-10	6.85e-09	291	198	229	569	580	393	289.191	226.5	259.225	493.932	479.71	427.129
ENSMUSG00000007041	Clic1	Clic1	114584	protein_coding	17	35268942	35277725	1634.4	0.615216	0.100305	6.13345	8.6e-10	6.85e-09	1328	1081	1163	2131	2492	1861	1319.74	1236.6	1316.5	1849.86	2061.1	2022.61
ENSMUSG00000033039	Micall1	Micall1	27008	protein_coding	15	78993098	79021100	508.583	0.898686	0.14663	6.12895	8.85e-10	7.04e-09	363	319	301	793	920	493	360.743	364.917	340.729	688.38	760.919	535.813
ENSMUSG00000078695	Cisd3	Cisd3	217149	protein_coding	11	97576652	97579447	543.206	-0.828755	0.135349	-6.12308	9.18e-10	7.3e-09	656	664	594	398	458	415	651.922	759.577	672.401	345.492	378.805	451.039
ENSMUSG00000024222	Fkbp5	Fkbp5	14229	protein_coding	17	28618068	28736501	1311.58	0.801668	0.130933	6.12273	9.2e-10	7.31e-09	1094	725	841	1930	2210	1378	1087.2	829.358	952.002	1675.38	1827.86	1497.67
ENSMUSG00000029718	Pcolce	Pcolce	18542	protein_coding	5	137603365	137612046	978.533	0.702914	0.114805	6.12269	9.2e-10	7.31e-09	729	661	667	1486	1539	987	724.468	756.145	755.036	1289.95	1272.88	1072.71
ENSMUSG00000044783	Hjurp	Hjurp	212427	protein_coding	1	88190193	88205355	304.268	0.880388	0.143803	6.1222	9.23e-10	7.33e-09	208	193	191	491	505	311	206.707	220.781	216.21	426.223	417.678	338.008
ENSMUSG00000039005	Tlr4	Tlr4	21898	protein_coding	4	66745821	66848521	244.747	0.950451	0.155291	6.12046	9.33e-10	7.4e-09	185	125	153	405	349	302	183.85	142.993	173.194	351.569	288.653	328.226
ENSMUSG00000030894	Tpp1	Tpp1	12751	protein_coding	7	105394018	105401442	2102.32	-0.583917	0.0955192	-6.11309	9.77e-10	7.74e-09	2577	2206	2193	2055	2011	1472	2560.98	2523.54	2482.45	1783.89	1663.27	1599.83
ENSMUSG00000026870	Cutal	Cutal	77996	protein_coding	2	34764408	34782144	811.441	-0.720984	0.117964	-6.11188	9.85e-10	7.8e-09	1021	849	921	650	707	636	1014.65	971.206	1042.56	564.246	584.749	691.231
ENSMUSG00000039007	Cpq	Cpq	54381	protein_coding	15	33083275	33594698	1187.77	-0.744855	0.121936	-6.10859	1.01e-09	7.95e-09	1534	1241	1340	939	993	947	1524.46	1419.63	1516.86	815.118	821.296	1029.24
ENSMUSG00000033257	Ttll4	Ttll4	67534	protein_coding	1	74700904	74742889	713.502	-0.68934	0.112996	-6.10059	1.06e-09	8.35e-09	883	777	775	683	661	458	877.51	888.843	877.291	592.892	546.703	497.773
ENSMUSG00000023921	Mmut	Mmut	17850	protein_coding	17	41245576	41272879	4761.98	-0.773898	0.12688	-6.09947	1.06e-09	8.4e-09	6190	5190	5245	3497	4028	3845	6151.52	5937.06	5937.28	3035.64	3331.5	4178.91
ENSMUSG00000024997	Prdx3	Prdx3	11757	protein_coding	19	60852489	60862994	2372.17	-0.667579	0.109455	-6.09909	1.07e-09	8.42e-09	2841	2568	2625	1931	2135	1894	2823.34	2937.64	2971.47	1676.24	1765.83	2058.48
ENSMUSG00000026796	Niban2	Niban2	227737	protein_coding	2	32766126	32815266	395.917	0.99244	0.162809	6.09574	1.09e-09	8.59e-09	280	233	221	756	584	406	278.259	266.538	250.169	656.261	483.018	441.258
ENSMUSG00000063229	Ldha	Ldha	16828	protein_coding	7	46490899	46505051	7718.09	-0.658188	0.107992	-6.09476	1.1e-09	8.63e-09	9330	8621	8137	6116	7354	6047	9271.99	9861.92	9210.99	5309.12	6082.39	6572.13
ENSMUSG00000020100	Slc29a3	Slc29a3	71279	protein_coding	10	60547851	60588573	1078.17	-0.778883	0.127824	-6.09342	1.11e-09	8.7e-09	1339	1197	1227	1054	962	616	1330.68	1369.3	1388.95	914.947	795.656	669.494
ENSMUSG00000040296	Ddx58	Ddx58	230073	protein_coding	4	40203773	40239828	591.145	0.660977	0.108519	6.09091	1.12e-09	8.83e-09	469	395	403	853	871	655	466.084	451.857	456.191	740.464	720.391	711.881
ENSMUSG00000031785	Adgrg1	Adgrg1	14766	protein_coding	8	95701379	95740845	2483.92	0.983522	0.161489	6.09035	1.13e-09	8.85e-09	1666	1468	1477	4627	4204	2211	1655.64	1679.31	1671.95	4016.56	3477.07	2403.01
ENSMUSG00000029007	Agtrap	Agtrap	11610	protein_coding	4	148161518	148172488	1302.74	-0.763563	0.125374	-6.09026	1.13e-09	8.85e-09	1800	1198	1554	1134	1139	894	1788.81	1370.44	1759.11	984.392	942.05	971.636
ENSMUSG00000006301	Tmbim1	Tmbim1	69660	protein_coding	1	74327406	74344781	479.335	0.721093	0.118423	6.08913	1.14e-09	8.91e-09	365	295	341	697	736	530	362.731	337.463	386.008	605.045	608.735	576.026
ENSMUSG00000029771	Irf5	Irf5	27056	protein_coding	6	29526624	29541870	209.067	-0.878032	0.144206	-6.08874	1.14e-09	8.92e-09	261	246	240	174	173	136	259.377	281.41	271.677	151.044	143.086	147.81
ENSMUSG00000002580	Mien1	Mien1	103742	protein_coding	11	98328534	98329817	980.607	-0.705013	0.11586	-6.08504	1.16e-09	9.12e-09	1241	1046	1074	751	944	741	1233.28	1196.56	1215.76	651.921	780.769	805.349
ENSMUSG00000025137	Pcyt2	Pcyt2	68671	protein_coding	11	120500913	120508762	1178.39	-0.638304	0.10491	-6.0843	1.17e-09	9.16e-09	1443	1188	1336	1026	1186	822	1434.03	1359	1512.34	890.641	980.923	893.384
ENSMUSG00000024782	Ak3	Ak3	56248	protein_coding	19	28998233	29025361	3986.34	-0.614666	0.101131	-6.07795	1.22e-09	9.52e-09	4704	4463	4141	3362	3812	3109	4674.75	5105.41	4687.56	2918.45	3152.85	3378.99
ENSMUSG00000014329	Bicc1	Bicc1	83675	protein_coding	10	70758662	70995530	3021.78	0.720326	0.118551	6.0761	1.23e-09	9.62e-09	2408	1953	1962	5005	4161	3217	2393.03	2234.12	2220.96	4344.69	3441.5	3496.37
ENSMUSG00000029632	Ndufa4	Ndufa4	17992	protein_coding	6	11900291	11907496	6840.18	-0.821267	0.135214	-6.07384	1.25e-09	9.75e-09	8872	7548	7734	4752	5694	5521	8816.84	8634.47	8754.8	4125.07	4709.42	6000.45
ENSMUSG00000019841	Rev3l	Rev3l	19714	protein_coding	10	39608114	39751207	1098.49	0.675368	0.111246	6.07092	1.27e-09	9.92e-09	859	745	735	1718	1502	1214	853.659	852.237	832.012	1491.35	1242.28	1319.43
ENSMUSG00000028910	Mecr	Mecr	26922	protein_coding	4	131570781	131595097	446.164	-0.781483	0.128769	-6.0689	1.29e-09	1e-08	544	509	502	340	387	341	540.618	582.266	568.258	295.144	320.082	370.613
ENSMUSG00000026603	Smyd2	Smyd2	226830	protein_coding	1	189612689	189654560	287.823	0.867756	0.143004	6.06806	1.29e-09	1.01e-08	235	172	159	416	447	355	233.539	196.758	179.986	361.117	369.707	385.829
ENSMUSG00000040234	Tm7sf3	Tm7sf3	67623	protein_coding	6	146503850	146544322	1635.86	-0.641401	0.105771	-6.06404	1.33e-09	1.03e-08	2068	1766	1682	1351	1547	1273	2055.14	2020.2	1904	1172.76	1279.5	1383.55
ENSMUSG00000041426	Hibch	Hibch	227095	protein_coding	1	52884088	52960145	759.885	-0.859678	0.141774	-6.06372	1.33e-09	1.03e-08	1083	832	803	558	590	598	1076.27	951.759	908.987	484.383	487.98	649.931
ENSMUSG00000045257	Morn2	Morn2	378462	protein_coding	17	80597632	80604905	250.574	-0.969474	0.159901	-6.06296	1.34e-09	1.04e-08	291	312	308	163	214	175	289.191	356.91	348.652	141.496	176.996	190.197
ENSMUSG00000026853	Crat	Crat	12908	protein_coding	2	30290483	30305825	1527.19	-0.635355	0.104798	-6.06267	1.34e-09	1.04e-08	1835	1753	1543	1405	1495	1041	1823.59	2005.33	1746.66	1219.64	1236.49	1131.4
ENSMUSG00000060459	Kng2	Kng2	385643	protein_coding	16	22804604	22848232	5025.54	0.63703	0.10515	6.05827	1.38e-09	1.07e-08	3708	3557	3575	6461	7349	6133	3684.95	4069	4046.86	5608.61	6078.25	6665.6
ENSMUSG00000027956	Tmem144	Tmem144	70652	protein_coding	3	79719871	79760080	380.081	-0.849906	0.140354	-6.05546	1.4e-09	1.08e-08	537	377	443	279	359	253	533.661	431.266	501.471	242.192	296.924	274.971
ENSMUSG00000021668	Polk	Polk	27015	protein_coding	13	96617198	96679087	339.75	0.811048	0.134029	6.05127	1.44e-09	1.11e-08	259	195	229	461	553	406	257.39	223.069	259.225	400.181	457.378	441.258
ENSMUSG00000031232	Magt1	Magt1	67075	protein_coding	X	105011690	105055512	2391.22	-0.762598	0.126147	-6.04532	1.49e-09	1.15e-08	3004	2651	2656	1767	2045	1930	2985.32	3032.59	3006.56	1533.88	1691.39	2097.6
ENSMUSG00000021786	Oxsm	Oxsm	71147	protein_coding	14	6219955	6231111	357.128	-0.778922	0.128871	-6.0442	1.5e-09	1.16e-08	442	405	399	334	298	232	439.252	463.296	451.663	289.936	246.471	252.147
ENSMUSG00000034610	Tut4	Tut4	230594	protein_coding	4	108316623	108416618	358.563	0.992818	0.164429	6.03797	1.56e-09	1.21e-08	265	194	207	678	532	371	263.352	221.925	234.322	588.552	440.009	403.218
ENSMUSG00000049327	Kmt5a	Kmt5a	67956	protein_coding	5	124577993	124600371	736.582	-0.703077	0.116483	-6.03587	1.58e-09	1.22e-08	929	808	785	650	608	567	923.224	924.305	888.611	564.246	502.868	616.239
ENSMUSG00000054312	Mrps21	Mrps21	66292	protein_coding	3	95769946	95778831	1073.36	-0.756489	0.12539	-6.03309	1.61e-09	1.24e-08	1298	1204	1216	804	934	852	1289.93	1377.31	1376.5	697.929	772.498	925.989
ENSMUSG00000039982	Dtx4	Dtx4	207521	protein_coding	19	12443702	12478818	644.158	0.891751	0.147813	6.03298	1.61e-09	1.24e-08	469	387	393	1181	873	703	466.084	442.705	444.872	1025.19	722.046	764.05
ENSMUSG00000020334	Slc22a4	Slc22a4	30805	protein_coding	11	53873949	53918916	681.531	-0.745165	0.123516	-6.03294	1.61e-09	1.24e-08	820	819	716	552	682	445	814.902	936.888	810.504	479.175	564.072	483.644
ENSMUSG00000023004	Tuba1b	Tuba1b	22143	protein_coding	15	98829306	98832446	487.186	0.719318	0.119244	6.03231	1.62e-09	1.24e-08	365	312	340	649	766	572	362.731	356.91	384.876	563.378	633.547	621.673
ENSMUSG00000026004	Kansl1l	Kansl1l	68691	protein_coding	1	66758407	66856721	1366.76	-0.686751	0.113892	-6.02982	1.64e-09	1.26e-08	1771	1465	1432	1293	1114	1012	1759.99	1675.87	1621.01	1122.42	921.373	1099.88
ENSMUSG00000060512	0610040J01Rik	0610040J01Rik	76261	protein_coding	5	63969706	64056968	671.595	0.677828	0.112418	6.02952	1.64e-09	1.26e-08	507	482	437	901	1013	791	503.848	551.38	494.679	782.132	837.838	859.692
ENSMUSG00000024045	Akap8	Akap8	56399	protein_coding	17	32522646	32540212	1033.51	0.601461	0.09977	6.02848	1.66e-09	1.27e-08	828	696	746	1399	1550	1142	822.852	796.183	844.463	1214.43	1281.98	1241.17
ENSMUSG00000020988	L2hgdh	L2hgdh	217666	protein_coding	12	69737207	69771647	1252.47	-0.786733	0.130572	-6.02527	1.69e-09	1.29e-08	1489	1427	1452	895	1110	979	1479.74	1632.4	1643.65	776.923	918.065	1064.02
ENSMUSG00000062397	Zfp706	Zfp706	68036	protein_coding	15	36997271	37008017	2360.35	-0.583586	0.0969362	-6.02031	1.74e-09	1.33e-08	2936	2484	2415	2036	2335	1813	2917.75	2841.55	2733.75	1767.39	1931.24	1970.44
ENSMUSG00000037235	Mxd4	Mxd4	17122	protein_coding	5	34331227	34345064	1654.86	0.590454	0.0980776	6.02027	1.74e-09	1.33e-08	1381	1079	1197	2269	2371	1874	1372.41	1234.31	1354.99	1969.65	1961.02	2036.74
ENSMUSG00000021048	Mthfd1	Mthfd1	108156	protein_coding	12	76302072	76366577	3976.02	-0.565365	0.093917	-6.01984	1.75e-09	1.34e-08	4581	4140	4370	3513	3890	3086	4552.52	4735.92	4946.79	3049.53	3217.36	3353.99
ENSMUSG00000115338	Pnp	Pnp	18950	protein_coding	14	51168539	51202694	304.384	-0.83481	0.138702	-6.01871	1.76e-09	1.34e-08	409	321	349	231	253	228	406.457	367.205	395.064	200.524	209.253	247.8
ENSMUSG00000031681	Smad1	Smad1	17125	protein_coding	8	80065024	80126147	238.156	1.00939	0.167773	6.01642	1.78e-09	1.36e-08	164	152	122	397	424	238	162.98	173.879	138.103	344.624	350.684	258.668
ENSMUSG00000025736	Jmjd8	Jmjd8	72106	protein_coding	17	26047841	26050817	887.242	-0.61706	0.102582	-6.01528	1.8e-09	1.37e-08	1063	926	978	778	881	641	1056.39	1059.29	1107.08	675.359	728.662	696.665
ENSMUSG00000028917	Plekhm2	Plekhm2	69582	protein_coding	4	141353045	141392210	554.996	-0.785804	0.130788	-6.00821	1.88e-09	1.43e-08	734	551	661	528	466	348	729.437	630.312	748.244	458.341	385.422	378.221
ENSMUSG00000015112	Slc25a13	Slc25a13	50799	protein_coding	6	6041218	6217173	1769.11	-0.710524	0.118268	-6.00776	1.88e-09	1.43e-08	2295	1936	1847	1400	1538	1418	2280.73	2214.67	2090.78	1215.3	1272.06	1541.14
ENSMUSG00000027305	Ndufaf1	Ndufaf1	69702	protein_coding	2	119485927	119493308	437.604	-0.905079	0.150806	-6.00161	1.95e-09	1.49e-08	553	479	541	290	356	340	549.562	547.948	612.406	251.741	294.442	369.526
ENSMUSG00000035164	Zc3h12c	Zc3h12c	244871	protein_coding	9	52022644	52079872	1111.32	-0.645732	0.107595	-6.00149	1.96e-09	1.49e-08	1383	1130	1236	969	988	868	1374.4	1292.65	1399.14	841.161	817.16	943.378
ENSMUSG00000066113	Adamtsl1	Adamtsl1	77739	protein_coding	4	85432409	86346622	261.512	1.32387	0.220722	5.9979	2e-09	1.52e-08	158	124	132	605	410	236	157.018	141.849	149.422	525.183	339.105	256.495
ENSMUSG00000022105	Rb1	Rb1	19645	protein_coding	14	73421113	73563262	810.165	0.664292	0.11082	5.99433	2.04e-09	1.55e-08	593	547	589	1196	1218	859	589.313	625.736	666.741	1038.21	1007.39	933.597
ENSMUSG00000042659	Arrdc4	Arrdc4	66412	protein_coding	7	68386743	68398989	340.964	0.823985	0.137478	5.9936	2.05e-09	1.56e-08	217	241	219	526	502	400	215.651	275.69	247.905	456.605	415.197	434.737
ENSMUSG00000020877	Scrn2	Scrn2	217140	protein_coding	11	96920764	96924784	1086.38	-0.741124	0.123663	-5.99307	2.06e-09	1.56e-08	1298	1179	1271	802	1024	826	1289.93	1348.71	1438.76	696.193	846.935	897.731
ENSMUSG00000000563	Atp5pb	Atp5pb	11950	protein_coding	3	105850014	105867415	6352.98	-0.703621	0.117445	-5.99108	2.08e-09	1.58e-08	7921	6902	6932	5021	5454	5184	7871.75	7895.49	7846.94	4358.58	4510.92	5634.19
ENSMUSG00000021278	Amn	Amn	93835	protein_coding	12	111237529	111242860	580.084	-0.849913	0.14192	-5.98869	2.12e-09	1.6e-08	852	614	610	477	570	327	846.703	702.38	690.513	414.07	471.439	355.397
ENSMUSG00000052430	Bmpr1b	Bmpr1b	12167	protein_coding	3	141542897	141875186	244.284	0.82416	0.1378	5.98082	2.22e-09	1.68e-08	184	146	158	359	375	290	182.856	167.015	178.854	311.637	310.157	315.184
ENSMUSG00000037926	Ssh2	Ssh2	237860	protein_coding	11	77107113	77351046	645.614	0.909478	0.152115	5.97888	2.25e-09	1.7e-08	485	381	378	1197	879	701	481.985	435.842	427.892	1039.08	727.008	761.876
ENSMUSG00000055401	Fbxo6	Fbxo6	50762	protein_coding	4	148230173	148236597	312.518	1.16331	0.194624	5.97721	2.27e-09	1.71e-08	169	228	133	421	590	407	167.949	260.819	150.554	365.458	487.98	442.344
ENSMUSG00000024158	Hagh	Hagh	14651	protein_coding	17	25059117	25083424	2193.69	-0.704532	0.118007	-5.97025	2.37e-09	1.79e-08	2626	2427	2447	1640	2137	1670	2609.67	2776.35	2769.98	1423.64	1767.48	1815.03
ENSMUSG00000068874	Selenbp1	Selenbp1	20341	protein_coding	3	94840367	94852069	7550.59	-0.772113	0.129413	-5.96627	2.43e-09	1.83e-08	9415	8508	8376	5332	6698	6040	9356.47	9732.66	9481.54	4628.55	5539.82	6564.52
ENSMUSG00000018659	Pnpo	Pnpo	103711	protein_coding	11	96828651	96834812	957.583	-0.725831	0.121684	-5.96489	2.45e-09	1.84e-08	1164	1064	1065	713	906	734	1156.76	1217.15	1205.57	618.934	749.339	797.742
ENSMUSG00000063884	Ptcd3	Ptcd3	69956	protein_coding	6	71857622	71885734	587.922	-0.674459	0.113111	-5.96282	2.48e-09	1.87e-08	741	631	627	546	507	429	736.393	721.827	709.757	473.967	419.332	466.255
ENSMUSG00000046432	Bex3	Bex3	12070	protein_coding	X	135171002	135172727	253.569	0.956183	0.16043	5.96012	2.52e-09	1.9e-08	170	135	172	359	471	278	168.943	154.432	194.702	311.637	389.557	302.142
ENSMUSG00000040658	Dnph1	Dnph1	381101	protein_coding	17	46807637	46810550	222.921	-1.01567	0.170414	-5.96	2.52e-09	1.9e-08	297	263	263	129	187	163	295.154	300.857	297.713	111.981	154.665	177.155
ENSMUSG00000018102	H2bc4	H2bc4	68024	protein_coding	13	23868182	23876891	2069.11	-0.700973	0.117643	-5.95845	2.55e-09	1.91e-08	2614	2263	2207	1559	1955	1619	2597.75	2588.74	2498.3	1353.32	1616.95	1759.6
ENSMUSG00000071076	Jund	Jund	16478	protein_coding	8	71151599	71153265	612.714	0.745096	0.125058	5.958	2.55e-09	1.92e-08	451	445	368	811	976	728	448.196	509.054	416.572	704.005	807.235	791.221
ENSMUSG00000090124	Ugt1a7c	Ugt1a7c	394432	protein_coding	1	88022784	88147724	3037.36	-0.595936	0.100062	-5.95568	2.59e-09	1.94e-08	3667	3185	3250	2535	2992	2376	3644.2	3643.45	3678.96	2200.56	2474.64	2582.34
ENSMUSG00000028581	Laptm5	Laptm5	16792	protein_coding	4	130640436	130663452	203.648	1.27697	0.214722	5.94712	2.73e-09	2.04e-08	115	102	112	428	363	177	114.285	116.682	126.783	371.534	300.232	192.371
ENSMUSG00000022099	Dmtn	Dmtn	13829	protein_coding	14	70838703	70873488	884.055	-0.687065	0.115613	-5.94281	2.8e-09	2.1e-08	1023	1033	950	816	851	569	1016.64	1181.69	1075.39	708.346	703.85	618.413
ENSMUSG00000025791	Pgm1	Pgm1	72157	protein_coding	4	99786611	99844491	1352	-0.626056	0.105643	-5.92616	3.1e-09	2.32e-08	1593	1471	1463	1115	1328	1034	1583.1	1682.74	1656.1	967.899	1098.37	1123.79
ENSMUSG00000022445	Cyp2d26	Cyp2d26	76279	protein_coding	15	82674302	82678495	2515.53	1.01399	0.171132	5.92522	3.12e-09	2.33e-08	1464	1615	1498	3044	3723	4024	1454.9	1847.47	1695.72	2642.41	3079.24	4373.45
ENSMUSG00000018068	Ints2	Ints2	70422	protein_coding	11	86101507	86148401	1122.87	-0.766509	0.129458	-5.9209	3.2e-09	2.39e-08	1410	1186	1310	848	939	905	1401.23	1356.71	1482.91	736.124	776.633	983.591
ENSMUSG00000030157	Clec2d	Clec2d	93694	protein_coding	6	129157578	129163497	937.641	0.830603	0.140337	5.91863	3.25e-09	2.42e-08	762	497	616	1329	1308	1258	757.263	568.539	697.305	1153.67	1081.83	1367.25
ENSMUSG00000035504	Reep6	Reep6	70335	protein_coding	10	80165787	80172275	230.464	1.06962	0.180808	5.91577	3.3e-09	2.46e-08	133	149	128	385	435	222	132.173	170.447	144.895	334.207	359.782	241.279
ENSMUSG00000031490	Eif4ebp1	Eif4ebp1	13685	protein_coding	8	27750357	27766702	209.399	1.02501	0.173297	5.91473	3.32e-09	2.48e-08	117	134	128	268	374	276	116.273	153.288	144.895	232.643	309.33	299.968
ENSMUSG00000006356	Crip2	Crip2	68337	protein_coding	12	113103856	113109126	596.975	0.801004	0.135474	5.91261	3.37e-09	2.51e-08	446	393	366	859	1059	601	443.227	449.569	414.308	745.673	875.883	653.192
ENSMUSG00000072676	Tmem254	Tmem254	66039	protein_coding	14	25923724	25928096	591.936	-0.676256	0.114387	-5.91198	3.38e-09	2.51e-08	701	651	656	489	553	447	696.642	744.706	742.584	424.487	457.378	485.818
ENSMUSG00000029263	Pigg	Pigg	433931	protein_coding	5	108460475	108497221	686.509	-0.634529	0.107379	-5.90927	3.44e-09	2.55e-08	838	760	709	605	644	512	832.79	869.396	802.58	525.183	532.643	556.463
ENSMUSG00000032359	Ctsh	Ctsh	13036	protein_coding	9	89936205	89958142	2715.17	-0.713019	0.120676	-5.90853	3.45e-09	2.56e-08	3469	2945	2915	2077	2395	2200	3447.43	3368.91	3299.75	1802.98	1980.87	2391.05
ENSMUSG00000021670	Hmgcr	Hmgcr	15357	protein_coding	13	96785475	96807444	989.747	-1.03421	0.175058	-5.90782	3.47e-09	2.57e-08	1795	982	956	712	813	606	1783.84	1123.35	1082.18	618.066	672.42	658.626
ENSMUSG00000027550	Lrrcc1	Lrrcc1	71710	protein_coding	3	14598848	14637718	493.608	0.706319	0.119602	5.90556	3.51e-09	2.61e-08	389	307	342	741	694	570	386.582	351.19	387.14	643.24	573.997	619.5
ENSMUSG00000029122	Evc	Evc	59056	protein_coding	5	37446442	37494238	2086.44	-0.68715	0.116371	-5.90481	3.53e-09	2.62e-08	2460	2466	2172	1838	2129	1323	2444.71	2820.96	2458.68	1595.51	1760.86	1437.89
ENSMUSG00000073411	H2-D1	H2-D1	14964	protein_coding	17	35481706	35486475	3878	0.583416	0.0988525	5.90188	3.59e-09	2.66e-08	3251	2711	2633	5728	5237	4280	3230.79	3101.23	2980.53	4972.31	4331.45	4651.68
ENSMUSG00000009545	Kcnq1	Kcnq1	16535	protein_coding	7	142660099	142980779	300.578	0.793647	0.134479	5.90164	3.6e-09	2.66e-08	209	205	193	444	486	327	207.701	234.508	218.474	385.423	401.964	355.397
ENSMUSG00000003541	Ier3	Ier3	15937	protein_coding	17	36132576	36133815	357.706	0.86105	0.145927	5.90054	3.62e-09	2.68e-08	300	218	189	538	584	400	298.135	249.379	213.946	467.022	483.018	434.737
ENSMUSG00000026972	Arrdc1	Arrdc1	215705	protein_coding	2	24815364	24825264	290.622	0.858713	0.145623	5.89684	3.71e-09	2.74e-08	220	170	183	434	506	302	218.632	194.47	207.154	376.743	418.505	328.226
ENSMUSG00000028247	Coq3	Coq3	230027	protein_coding	4	21879673	21912162	292.144	-0.912727	0.154908	-5.89204	3.81e-09	2.81e-08	382	353	318	191	246	221	379.625	403.811	359.972	165.802	203.463	240.192
ENSMUSG00000070044	Fam149a	Fam149a	212326	protein_coding	8	45789754	45835328	867.883	-0.654589	0.11112	-5.89083	3.84e-09	2.83e-08	1033	990	905	785	757	659	1026.58	1132.5	1024.45	681.436	626.104	716.228
ENSMUSG00000030688	Stard10	Stard10	56018	protein_coding	7	100966293	100995833	3057.24	-0.685867	0.116456	-5.88952	3.87e-09	2.85e-08	3920	3248	3268	2305	3000	2347	3895.63	3715.52	3699.34	2000.9	2481.26	2550.82
ENSMUSG00000020521	Rnft1	Rnft1	76892	protein_coding	11	86375483	86389851	726.868	-0.780909	0.132651	-5.88696	3.93e-09	2.9e-08	919	750	869	541	620	574	913.286	857.956	983.698	469.626	512.793	623.847
ENSMUSG00000031808	Slc27a1	Slc27a1	26457	protein_coding	8	72021526	72039946	589.814	0.662952	0.112772	5.8787	4.14e-09	3.04e-08	442	426	392	861	851	660	439.252	487.319	443.74	747.409	703.85	717.315
ENSMUSG00000037071	Scd1	Scd1	20249	protein_coding	19	44382894	44396318	3090.1	1.03289	0.175759	5.87672	4.18e-09	3.07e-08	1794	2401	1376	4563	4971	4031	1782.85	2746.6	1557.62	3961.01	4111.44	4381.06
ENSMUSG00000031969	Acad8	Acad8	66948	protein_coding	9	26885431	26910862	1285.61	-0.611884	0.104121	-5.87669	4.19e-09	3.07e-08	1541	1412	1339	1079	1286	967	1531.42	1615.25	1515.73	936.648	1063.63	1050.98
ENSMUSG00000026627	Pacc1	Pacc1	66950	protein_coding	1	191058109	191083111	223.78	-0.934852	0.159234	-5.87093	4.33e-09	3.18e-08	301	252	261	167	223	120	299.129	288.273	295.449	144.968	184.44	130.421
ENSMUSG00000008206	Cers4	Cers4	67260	protein_coding	8	4543026	4581680	230.054	0.853415	0.14537	5.87065	4.34e-09	3.18e-08	161	140	152	371	348	256	159.999	160.152	172.062	322.054	287.826	278.231
ENSMUSG00000013236	Ptprs	Ptprs	19280	protein_coding	17	56719426	56783483	380.239	1.03671	0.176727	5.86616	4.46e-09	3.27e-08	274	209	209	749	587	366	272.296	239.084	236.586	650.185	485.499	397.784
ENSMUSG00000033417	Cacul1	Cacul1	78832	protein_coding	19	60513134	60569463	1200.78	-0.633975	0.108089	-5.86529	4.48e-09	3.28e-08	1538	1265	1241	1150	1037	891	1528.44	1447.09	1404.8	998.281	857.688	968.376
ENSMUSG00000040158	Tax1bp3	Tax1bp3	76281	protein_coding	11	73067909	73073988	363.415	0.724181	0.123506	5.86351	4.53e-09	3.32e-08	261	251	244	517	555	414	259.377	287.129	276.205	448.793	459.032	449.952
ENSMUSG00000038451	Spsb2	Spsb2	14794	protein_coding	6	124785624	124787582	360.517	-0.856	0.146047	-5.86113	4.6e-09	3.36e-08	442	430	407	253	299	280	439.252	491.895	460.719	219.622	247.299	304.316
ENSMUSG00000033634	Nat8f2	Nat8f2	93673	protein_coding	6	85842404	85846140	551.731	-0.898596	0.153458	-5.85564	4.75e-09	3.47e-08	794	592	606	429	381	433	789.064	677.213	685.985	372.402	315.12	470.602
ENSMUSG00000036390	Gadd45a	Gadd45a	13197	protein_coding	6	67012080	67014441	283.368	0.801357	0.136874	5.85471	4.78e-09	3.49e-08	193	191	186	417	460	310	191.8	218.493	210.55	361.985	380.459	336.921
ENSMUSG00000116993	Gm32461	Gm32461	NA	lncRNA	16	86566936	86605751	605.521	-0.775415	0.132461	-5.85392	4.8e-09	3.5e-08	765	627	719	474	494	480	760.244	717.251	813.9	411.466	408.58	521.684
ENSMUSG00000022108	Itm2b	Itm2b	16432	protein_coding	14	73599666	73622729	18596.8	0.605258	0.103467	5.84976	4.92e-09	3.59e-08	14176	13692	12815	24029	29778	20091	14087.9	15662.8	14506.4	20858.9	24629	21835.7
ENSMUSG00000028063	Lmna	Lmna	16905	protein_coding	3	88387454	88417263	1219.09	0.804972	0.137658	5.84762	4.99e-09	3.63e-08	868	799	784	1998	2025	1142	862.604	914.009	887.479	1734.41	1674.85	1241.17
ENSMUSG00000047866	Lonp2	Lonp2	66887	protein_coding	8	87350672	87450501	1895.75	-0.633094	0.10829	-5.84626	5.03e-09	3.66e-08	2199	2144	2011	1582	1769	1494	2185.33	2452.61	2276.43	1373.29	1463.11	1623.74
ENSMUSG00000026200	Glb1l	Glb1l	74577	protein_coding	1	75174880	75187457	1724.66	-0.602715	0.103106	-5.84559	5.05e-09	3.67e-08	2153	1795	1806	1497	1588	1378	2139.61	2053.38	2044.37	1299.5	1313.41	1497.67
ENSMUSG00000040883	Tmem205	Tmem205	235043	protein_coding	9	21832304	21838852	1733.5	-0.803236	0.137443	-5.84412	5.09e-09	3.7e-08	2407	1773	1934	1251	1442	1392	2392.04	2028.21	2189.27	1085.96	1192.66	1512.88
ENSMUSG00000035566	Pcdh17	Pcdh17	219228	protein_coding	14	84681003	84776442	401.207	-0.815019	0.13968	-5.8349	5.38e-09	3.91e-08	576	434	412	375	344	241	572.419	496.471	466.379	325.527	284.517	261.929
ENSMUSG00000026205	Slc23a3	Slc23a3	22626	protein_coding	1	75102185	75110534	211.372	0.971499	0.166589	5.83171	5.49e-09	3.98e-08	155	128	113	285	397	243	154.036	146.425	127.915	247.4	328.353	264.102
ENSMUSG00000037916	Ndufv1	Ndufv1	17995	protein_coding	19	4057384	4062806	3811.37	-0.574712	0.098606	-5.82836	5.6e-09	4.06e-08	4657	4119	3835	3258	3825	2940	4628.05	4711.9	4341.18	2828.17	3163.6	3195.31
ENSMUSG00000010277	2610507B11Rik	2610507B11Rik	72503	protein_coding	11	78152578	78181449	7314.27	-0.510332	0.0876639	-5.82146	5.83e-09	4.22e-08	8426	7855	7443	6944	7446	5442	8373.61	8985.66	8425.39	6027.88	6158.48	5914.59
ENSMUSG00000021065	Fut8	Fut8	53618	protein_coding	12	77284899	77523112	1158.72	-0.621427	0.106817	-5.81766	5.97e-09	4.32e-08	1358	1224	1292	992	1072	913	1349.56	1400.18	1462.53	861.126	886.636	992.286
ENSMUSG00000007872	Id3	Id3	15903	protein_coding	4	135870808	135873066	644.509	0.996052	0.171301	5.81465	6.08e-09	4.39e-08	462	370	362	1153	1158	567	459.128	423.258	409.78	1000.89	957.765	616.239
ENSMUSG00000027805	Pfn2	Pfn2	18645	protein_coding	3	57749316	57755500	857.708	0.635484	0.109374	5.81019	6.24e-09	4.51e-08	674	567	615	1129	1244	1033	669.81	648.615	696.173	980.052	1028.89	1122.71
ENSMUSG00000022765	Snap29	Snap29	67474	protein_coding	16	17223850	17248691	828.629	-0.694192	0.119532	-5.80757	6.34e-09	4.58e-08	1043	861	927	662	735	661	1036.52	984.934	1049.35	574.663	607.908	718.402
ENSMUSG00000029669	Tspan12	Tspan12	269831	protein_coding	6	21771394	21852514	796.16	0.700489	0.120644	5.80624	6.39e-09	4.61e-08	614	517	545	1037	1139	1027	610.183	591.418	616.934	900.189	942.05	1116.19
ENSMUSG00000024030	Abcg1	Abcg1	11307	protein_coding	17	31276649	31336962	256.947	0.962287	0.165851	5.80212	6.55e-09	4.72e-08	175	167	140	471	382	270	173.912	191.038	158.478	408.861	315.947	293.447
ENSMUSG00000034616	Ssh3	Ssh3	245857	protein_coding	19	4311696	4319208	361.694	0.734527	0.126631	5.80051	6.61e-09	4.76e-08	272	228	251	531	571	388	270.309	260.819	284.129	460.946	472.266	421.694
ENSMUSG00000026971	Itgb6	Itgb6	16420	protein_coding	2	60428636	60552987	3653.74	-0.698889	0.120515	-5.7992	6.66e-09	4.8e-08	4518	3814	4161	3043	2992	2984	4489.91	4362.99	4710.2	2641.54	2474.64	3243.13
ENSMUSG00000064351	mt-Co1	mt-Co1	17708	protein_coding	MT	5328	6872	329024	-0.70038	0.120776	-5.799	6.67e-09	4.8e-08	398915	346661	379042	260912	280076	270452	396435	396560	429071	226490	231647	293938
ENSMUSG00000000915	Hip1r	Hip1r	29816	protein_coding	5	124111691	124143621	775.194	0.739277	0.1275	5.79825	6.7e-09	4.82e-08	583	525	498	1209	1253	756	579.375	600.569	563.73	1049.5	1036.34	821.652
ENSMUSG00000002428	Hltf	Hltf	20585	protein_coding	3	20111975	20172654	693.241	-0.742323	0.128035	-5.79783	6.72e-09	4.82e-08	922	705	776	583	556	545	916.268	806.479	878.423	506.085	459.86	592.329
ENSMUSG00000030605	Mfge8	Mfge8	17304	protein_coding	7	78783516	78798808	1155.97	0.762318	0.131488	5.79762	6.73e-09	4.83e-08	903	718	755	1791	1944	1104	897.386	821.35	854.651	1554.71	1607.85	1199.87
ENSMUSG00000038174	Fam126b	Fam126b	213056	protein_coding	1	58561965	58625482	1838.39	-0.694682	0.119844	-5.79655	6.77e-09	4.85e-08	2226	1971	2075	1499	1550	1501	2212.16	2254.71	2348.88	1301.24	1281.98	1631.35
ENSMUSG00000021420	Fars2	Fars2	69955	protein_coding	13	36301395	36910254	744.41	-0.668103	0.115271	-5.79592	6.79e-09	4.87e-08	944	793	790	611	674	588	938.131	907.146	894.271	530.391	557.456	639.063
ENSMUSG00000027775	Mfsd1	Mfsd1	66868	protein_coding	3	67490074	67511570	3776.05	-0.682208	0.117779	-5.79228	6.94e-09	4.97e-08	4842	3820	4217	3016	3323	3068	4811.9	4369.86	4773.6	2618.1	2748.4	3334.43
ENSMUSG00000085396	Firre	Firre	103012	lncRNA	X	49644621	49724198	515.762	0.844962	0.145893	5.79167	6.97e-09	4.99e-08	348	325	345	845	867	493	345.836	371.781	390.536	733.52	717.083	535.813
ENSMUSG00000039943	Plcb4	Plcb4	18798	protein_coding	2	135500931	135856513	245.403	0.810452	0.140125	5.7838	7.3e-09	5.22e-08	174	166	152	378	361	286	172.918	189.894	172.062	328.131	298.578	310.837
ENSMUSG00000020859	Spag9	Spag9	70834	protein_coding	11	93886917	94016911	4166.27	-0.518988	0.0897349	-5.78357	7.31e-09	5.22e-08	5067	4160	4354	4111	4037	3098	5035.5	4758.8	4928.68	3568.64	3338.94	3367.03
ENSMUSG00000030096	Slc6a6	Slc6a6	21366	protein_coding	6	91661034	91736047	6379.49	0.586848	0.101476	5.7831	7.33e-09	5.23e-08	4972	4589	4514	9292	9686	6348	4941.09	5249.55	5109.8	8066.11	8011.15	6899.27
ENSMUSG00000058881	Zfp516	Zfp516	329003	protein_coding	18	82928788	83023439	259.806	1.05878	0.183188	5.77973	7.48e-09	5.33e-08	147	162	155	491	432	247	146.086	185.319	175.458	426.223	357.301	268.45
ENSMUSG00000000253	Gmpr	Gmpr	66355	protein_coding	13	45660920	45707276	1183.97	-0.652535	0.112942	-5.77762	7.58e-09	5.4e-08	1391	1228	1374	977	1216	835	1382.35	1404.76	1555.35	848.105	1005.74	907.513
ENSMUSG00000029171	Pgm2	Pgm2	66681	protein_coding	5	64250293	64285694	224.12	0.851984	0.147762	5.76593	8.12e-09	5.78e-08	150	136	155	353	349	248	149.067	155.576	175.458	306.429	288.653	269.537
ENSMUSG00000022551	Cyc1	Cyc1	66445	protein_coding	15	76227723	76230460	3291.85	-0.627492	0.108868	-5.76377	8.23e-09	5.85e-08	3775	3754	3484	2683	3275	2506	3751.53	4294.36	3943.85	2329.03	2708.7	2723.62
ENSMUSG00000007415	Gatad1	Gatad1	67210	protein_coding	5	3682932	3707185	1879.06	-0.748153	0.129872	-5.76071	8.38e-09	5.95e-08	2352	2030	2125	1347	1690	1511	2337.38	2322.2	2405.48	1169.29	1397.77	1642.22
ENSMUSG00000031214	Ophn1	Ophn1	94190	protein_coding	X	97597883	97934631	200.332	0.915519	0.159035	5.75673	8.58e-09	6.09e-08	139	118	127	345	302	217	138.136	134.985	143.763	299.484	249.78	235.845
ENSMUSG00000030103	Bhlhe40	Bhlhe40	20893	protein_coding	6	108637590	108643886	927.02	0.800802	0.13917	5.75413	8.71e-09	6.18e-08	720	619	535	1480	1546	892	715.524	708.1	605.614	1284.74	1278.67	969.463
ENSMUSG00000002332	Dhrs1	Dhrs1	52585	protein_coding	14	55976477	55983147	1671.41	-0.62249	0.108231	-5.75149	8.85e-09	6.27e-08	2058	1852	1691	1397	1569	1325	2045.21	2118.58	1914.19	1212.69	1297.7	1440.06
ENSMUSG00000024827	Gldc	Gldc	104174	protein_coding	19	30075847	30152829	2444.54	0.903873	0.157307	5.7459	9.14e-09	6.48e-08	1440	1446	1789	3687	4521	2408	1431.05	1654.14	2025.13	3200.58	3739.25	2617.11
ENSMUSG00000047250	Ptgs1	Ptgs1	19224	protein_coding	2	36120438	36142284	421.352	0.687376	0.119636	5.74558	9.16e-09	6.48e-08	311	277	303	591	642	474	309.066	316.872	342.993	513.03	530.989	515.163
ENSMUSG00000060519	Tor3a	Tor3a	30935	protein_coding	1	156481187	156501926	265.946	0.845134	0.147165	5.74278	9.31e-09	6.59e-08	191	185	150	393	449	287	189.813	211.629	169.798	341.152	371.361	311.923
ENSMUSG00000031665	Sall1	Sall1	58198	protein_coding	8	89753863	89770790	422.755	0.923888	0.160975	5.73934	9.5e-09	6.71e-08	339	263	210	726	680	431	336.892	300.857	237.718	630.219	562.418	468.429
ENSMUSG00000054640	Slc8a1	Slc8a1	20541	protein_coding	17	81680534	82045806	5389.86	-0.631172	0.109974	-5.73931	9.51e-09	6.71e-08	6223	5671	6166	5378	4613	3868	6184.31	6487.29	6979.84	4668.48	3815.35	4203.9
ENSMUSG00000030970	Ctbp2	Ctbp2	13017	protein_coding	7	132589292	132726083	450.96	0.678499	0.118233	5.73868	9.54e-09	6.73e-08	341	290	327	654	667	502	338.88	331.743	370.16	567.718	551.666	545.594
ENSMUSG00000036892	Prodh2	Prodh2	56189	protein_coding	7	30193047	30212827	594.592	0.85499	0.149004	5.73802	9.58e-09	6.76e-08	368	426	369	742	1014	749	365.712	487.319	417.704	644.108	838.665	814.044
ENSMUSG00000024421	Lama3	Lama3	16774	protein_coding	18	12466876	12716070	758.451	-0.742817	0.129628	-5.73037	1e-08	7.06e-08	911	880	829	739	698	443	905.336	1006.67	938.419	641.504	577.306	481.471
ENSMUSG00000030357	Fkbp4	Fkbp4	14228	protein_coding	6	128406698	128415640	2504.53	-0.583554	0.101882	-5.72773	1.02e-08	7.17e-08	2917	2822	2549	2161	2485	1917	2898.86	3228.2	2885.44	1875.9	2055.31	2083.47
ENSMUSG00000026074	Map4k4	Map4k4	26921	protein_coding	1	39940073	40065470	802.116	0.831428	0.145249	5.72416	1.04e-08	7.31e-08	588	503	506	1400	1260	757	584.344	575.403	572.786	1215.3	1042.13	822.739
ENSMUSG00000062515	Fabp4	Fabp4	11770	protein_coding	3	10269148	10273636	491.246	-0.916809	0.160169	-5.72401	1.04e-08	7.32e-08	740	498	548	438	324	344	735.399	569.683	620.33	380.215	267.976	373.873
ENSMUSG00000025323	Sp4	Sp4	20688	protein_coding	12	118198668	118265175	290.94	0.761507	0.133041	5.72385	1.04e-08	7.32e-08	223	199	175	421	434	344	221.614	227.644	198.098	365.458	358.955	373.873
ENSMUSG00000020538	Srebf1	Srebf1	20787	protein_coding	11	60089915	60113407	583.043	0.835838	0.14607	5.72217	1.05e-08	7.38e-08	458	366	338	1017	877	583	455.153	418.683	382.612	882.828	725.354	633.629
ENSMUSG00000022218	Tgm1	Tgm1	21816	protein_coding	14	55937466	55951383	380.841	-1.0333	0.18064	-5.72021	1.06e-08	7.46e-08	633	387	410	271	373	189	629.065	442.705	464.115	235.247	308.503	205.413
ENSMUSG00000039031	Arhgap18	Arhgap18	73910	protein_coding	10	26629417	26794644	1380	-0.704468	0.123169	-5.71951	1.07e-08	7.49e-08	1773	1439	1520	1145	1130	1125	1761.98	1646.13	1720.62	993.941	934.607	1222.7
ENSMUSG00000021068	Nin	Nin	18080	protein_coding	12	70058209	70160491	494.098	0.784418	0.137233	5.71598	1.09e-08	7.64e-08	365	328	311	811	778	485	362.731	375.213	352.048	704.005	643.472	527.118
ENSMUSG00000029513	Prkab1	Prkab1	19079	protein_coding	5	116151645	116162567	625.043	0.717956	0.125706	5.71137	1.12e-08	7.84e-08	417	458	425	897	991	674	414.407	523.925	481.095	778.659	819.642	732.531
ENSMUSG00000060681	Slc9a6	Slc9a6	236794	protein_coding	X	55655117	55709590	685.757	-0.612703	0.107316	-5.70934	1.13e-08	7.93e-08	829	709	753	644	624	508	823.846	811.055	852.387	559.038	516.101	552.115
ENSMUSG00000040952	Rps19	Rps19	20085	protein_coding	7	24583796	24589231	3586.05	0.682699	0.119585	5.70889	1.14e-08	7.95e-08	2863	2315	2442	4393	5337	4629	2845.2	2648.22	2764.32	3813.43	4414.15	5030.99
ENSMUSG00000042331	Specc1	Specc1	432572	protein_coding	11	61847589	62113839	503.389	0.792013	0.13875	5.70821	1.14e-08	7.97e-08	386	311	324	862	729	518	383.6	355.766	366.764	748.277	602.945	562.984
ENSMUSG00000028330	Ncbp1	Ncbp1	433702	protein_coding	4	46138613	46172403	705.195	-0.656273	0.114973	-5.70804	1.14e-08	7.98e-08	857	710	816	599	645	543	851.672	812.199	923.703	519.974	533.47	590.155
ENSMUSG00000057561	Eif1a	Eif1a	13664	protein_coding	18	46730768	46749523	869.53	0.624426	0.109465	5.70434	1.17e-08	8.15e-08	710	567	616	1183	1214	1044	705.586	648.615	697.305	1026.93	1004.08	1134.66
ENSMUSG00000026399	Cd55	Cd55	13136	protein_coding	1	130366764	130390481	213.181	-0.888076	0.155695	-5.70395	1.17e-08	8.16e-08	302	255	211	168	195	130	300.122	291.705	238.85	145.836	161.282	141.289
ENSMUSG00000016427	Ndufa1	Ndufa1	54405	protein_coding	X	36451241	36454816	2579.59	-0.69023	0.121012	-5.7038	1.17e-08	8.16e-08	3219	2739	2846	1922	2451	2050	3198.99	3133.26	3221.64	1668.43	2027.19	2228.02
ENSMUSG00000041741	Pde3a	Pde3a	54611	protein_coding	6	141194995	141453174	647.14	1.01876	0.178631	5.70315	1.18e-08	8.18e-08	492	341	357	1296	963	624	488.941	390.084	404.12	1125.02	796.483	678.189
ENSMUSG00000039745	Htatip2	Htatip2	53415	protein_coding	7	49408863	49423723	330.02	-0.756249	0.132606	-5.70297	1.18e-08	8.19e-08	415	339	391	266	289	246	412.42	387.796	442.608	230.907	239.028	267.363
ENSMUSG00000005672	Kit	Kit	16590	protein_coding	5	75735576	75817382	346.573	1.01261	0.177594	5.70185	1.19e-08	8.24e-08	206	204	223	599	638	314	204.719	233.364	252.433	519.974	527.681	341.268
ENSMUSG00000063856	Gpx1	Gpx1	14775	protein_coding	9	108216102	108217542	20388.6	-0.732705	0.12853	-5.70067	1.19e-08	8.29e-08	24351	23567	22272	15315	17454	16774	24199.6	26959.3	25211.6	13294.5	14435.9	18230.7
ENSMUSG00000022965	Ifngr2	Ifngr2	15980	protein_coding	16	91343960	91362511	490.669	0.652145	0.11441	5.70006	1.2e-08	8.31e-08	389	327	339	702	694	567	386.582	374.069	383.744	609.386	573.997	616.239
ENSMUSG00000049288	Lix1l	Lix1l	280411	protein_coding	3	96508465	96533487	178.269	1.00995	0.177222	5.6988	1.21e-08	8.37e-08	106	116	104	325	271	191	105.341	132.697	117.727	282.123	224.14	207.587
ENSMUSG00000031012	Cask	Cask	12361	protein_coding	X	13383319	13717606	582.405	0.676668	0.118868	5.69261	1.25e-08	8.66e-08	455	376	408	864	785	691	452.171	430.122	461.851	750.013	649.262	751.007
ENSMUSG00000056999	Ide	Ide	15925	protein_coding	19	37246142	37340010	3149.98	-0.510471	0.0896734	-5.69255	1.25e-08	8.66e-08	3684	3240	3301	2862	3197	2454	3661.1	3706.37	3736.69	2484.42	2644.19	2667.11
ENSMUSG00000040128	Pnrc1	Pnrc1	108767	protein_coding	4	33245423	33290163	561.856	0.649002	0.114024	5.6918	1.26e-08	8.7e-08	436	404	369	827	820	609	433.289	462.152	417.704	717.895	678.21	661.886
ENSMUSG00000098188	Sowahc	Sowahc	268301	protein_coding	10	59057775	59062256	424.27	0.672382	0.118168	5.69006	1.27e-08	8.78e-08	334	274	297	613	634	467	331.923	313.44	336.201	532.127	524.372	507.555
ENSMUSG00000001983	Taco1	Taco1	70207	protein_coding	11	105956887	105964438	252.241	-0.792359	0.139322	-5.68725	1.29e-08	8.92e-08	295	285	301	218	221	167	293.166	326.023	340.729	189.239	182.786	181.503
ENSMUSG00000027668	Mfn1	Mfn1	67414	protein_coding	3	32583614	32633388	1173.18	-0.624109	0.109936	-5.67704	1.37e-08	9.46e-08	1441	1278	1216	1027	1234	788	1432.04	1461.96	1376.5	891.509	1020.62	856.431
ENSMUSG00000054408	Spcs3	Spcs3	76687	protein_coding	8	54973468	54983033	1676.97	0.525885	0.0928402	5.66441	1.48e-08	1.02e-07	1409	1199	1194	2224	2395	1865	1400.24	1371.59	1351.59	1930.59	1980.87	2026.96
ENSMUSG00000020023	Tmcc3	Tmcc3	319880	protein_coding	10	94147811	94426818	534.557	0.66604	0.117605	5.66338	1.48e-08	1.02e-07	406	350	386	783	820	560	403.476	400.38	436.948	679.699	678.21	608.631
ENSMUSG00000024781	Lipa	Lipa	16889	protein_coding	19	34469718	34504874	4191.91	-0.731615	0.129212	-5.66211	1.5e-08	1.03e-07	5508	4318	4666	3251	3464	3468	5473.76	4939.54	5281.86	2822.1	2865.02	3769.17
ENSMUSG00000025510	Cd151	Cd151	12476	protein_coding	7	141047305	141051386	2233.84	0.536316	0.0948093	5.65679	1.54e-08	1.06e-07	1847	1592	1602	2885	3369	2431	1835.52	1821.16	1813.45	2504.38	2786.45	2642.11
ENSMUSG00000021594	Srd5a1	Srd5a1	78925	protein_coding	13	69721568	69759561	462.975	0.71854	0.127024	5.6567	1.54e-08	1.06e-07	343	280	344	649	741	507	340.868	320.304	389.404	563.378	612.87	551.029
ENSMUSG00000029705	Cux1	Cux1	13047	protein_coding	5	136276989	136596344	2686.95	-0.562893	0.0995853	-5.65237	1.58e-08	1.09e-07	3304	2789	2775	2636	2702	1825	3283.46	3190.45	3141.27	2288.23	2234.78	1983.49
ENSMUSG00000000690	Hoxb6	Hoxb6	15414	protein_coding	11	96183302	96192395	228.705	0.823592	0.145813	5.64828	1.62e-08	1.11e-07	152	150	153	314	370	274	151.055	171.591	173.194	272.574	306.022	297.795
ENSMUSG00000006412	Pfdn2	Pfdn2	18637	protein_coding	1	171173238	171186822	526.979	-0.753856	0.133583	-5.64335	1.67e-08	1.14e-07	642	530	655	422	531	341	638.009	606.289	741.453	366.326	439.182	370.613
ENSMUSG00000027381	Bcl2l11	Bcl2l11	12125	protein_coding	2	127967958	128004467	177.206	0.995768	0.176729	5.63444	1.76e-08	1.2e-07	103	121	102	303	295	184	102.36	138.417	115.463	263.025	243.99	199.979
ENSMUSG00000038146	Notch3	Notch3	18131	protein_coding	17	32339794	32385826	298.001	1.16697	0.207174	5.63279	1.77e-08	1.22e-07	184	160	164	658	443	275	182.856	183.031	185.646	571.191	366.399	298.881
ENSMUSG00000024955	Esrra	Esrra	26379	protein_coding	19	6888345	6899208	1033.46	-0.655395	0.116425	-5.62935	1.81e-08	1.24e-07	1310	1078	1110	808	1011	802	1301.86	1233.17	1256.51	701.401	836.183	871.647
ENSMUSG00000027356	Fermt1	Fermt1	241639	protein_coding	2	132746309	132787826	675.34	0.611572	0.108661	5.62827	1.82e-08	1.25e-07	537	463	477	906	1044	735	533.661	529.645	539.959	786.472	863.477	798.828
ENSMUSG00000045680	Tcf21	Tcf21	21412	protein_coding	10	22693180	22696073	271.93	0.783245	0.139178	5.62764	1.83e-08	1.25e-07	214	179	161	417	421	296	212.67	204.766	182.25	361.985	348.203	321.705
ENSMUSG00000032294	Pkm	Pkm	18746	protein_coding	9	59563651	59586658	3682.54	0.520127	0.0924481	5.62615	1.84e-08	1.26e-07	2989	2615	2753	4839	5544	3893	2970.42	2991.41	3116.36	4200.59	4585.36	4231.07
ENSMUSG00000004880	Lbr	Lbr	98386	protein_coding	1	181642900	181670611	820.393	-0.767536	0.13654	-5.62133	1.89e-08	1.29e-07	1047	878	931	594	701	670	1040.49	1004.38	1053.88	515.634	579.787	728.184
ENSMUSG00000055172	C1ra	C1ra	50909	protein_coding	6	124489364	124500402	293.516	0.811554	0.144536	5.61491	1.97e-08	1.34e-07	223	179	188	492	413	325	221.614	204.766	212.814	427.091	341.586	353.223
ENSMUSG00000020696	Rffl	Rffl	67338	protein_coding	11	82693275	82762036	509.273	-0.657342	0.117107	-5.61317	1.99e-08	1.35e-07	604	535	582	473	489	340	600.245	612.009	658.817	410.597	404.445	369.526
ENSMUSG00000028031	Dkk2	Dkk2	56811	protein_coding	3	131791053	131886065	740.952	0.647894	0.115432	5.61278	1.99e-08	1.36e-07	556	474	563	1080	1041	842	552.543	542.228	637.31	937.516	860.996	915.12
ENSMUSG00000035048	Anapc13	Anapc13	69010	protein_coding	9	102503495	102511624	714.615	-0.616144	0.109816	-5.61071	2.02e-08	1.37e-07	894	760	739	604	713	533	888.442	869.396	836.54	524.315	589.712	579.286
ENSMUSG00000029328	Hnrnpdl	Hnrnpdl	50926	protein_coding	5	100181436	100187523	963.87	0.641728	0.114385	5.61026	2.02e-08	1.37e-07	714	624	739	1410	1441	1019	709.561	713.82	836.54	1223.98	1191.83	1107.49
ENSMUSG00000106918	Mrpl33	Mrpl33	66845	protein_coding	5	31754279	31821728	238.512	0.907309	0.161748	5.60938	2.03e-08	1.38e-07	177	126	157	322	437	269	175.9	144.137	177.722	279.519	361.436	292.36
ENSMUSG00000028086	Fbxw7	Fbxw7	50754	protein_coding	3	84722575	84886505	326.478	0.794308	0.141658	5.60723	2.06e-08	1.4e-07	262	199	202	479	555	338	260.371	227.644	228.662	415.806	459.032	367.352
ENSMUSG00000034456	Uroc1	Uroc1	243537	protein_coding	6	90310266	90341533	513.803	0.765724	0.13659	5.60601	2.07e-08	1.41e-07	351	342	356	706	900	536	348.818	391.228	402.988	612.858	744.377	582.547
ENSMUSG00000035245	Eogt	Eogt	101351	protein_coding	6	97086985	97126143	401.761	-0.702984	0.125437	-5.60427	2.09e-08	1.42e-07	544	398	439	356	368	280	540.618	455.289	496.943	309.033	304.367	304.316
ENSMUSG00000025545	Clybl	Clybl	69634	protein_coding	14	122419116	122639646	1099.53	-0.773661	0.138057	-5.60392	2.1e-08	1.42e-07	1353	1273	1201	802	914	906	1344.59	1456.24	1359.52	696.193	755.956	984.678
ENSMUSG00000001445	Mrpl10	Mrpl10	107732	protein_coding	11	96932386	96940039	783.37	-0.591501	0.105627	-5.59989	2.14e-08	1.45e-07	921	828	850	686	754	604	915.274	947.184	962.19	595.497	623.622	656.452
ENSMUSG00000021938	Pspc1	Pspc1	66645	protein_coding	14	56958167	57015773	289.024	0.75691	0.135217	5.59773	2.17e-08	1.47e-07	213	174	207	417	456	322	211.676	199.046	234.322	361.985	377.151	349.963
ENSMUSG00000015120	Ube2i	Ube2i	22196	protein_coding	17	25480890	25493596	737.25	0.615165	0.109902	5.5974	2.18e-08	1.47e-07	619	495	499	971	1093	856	615.152	566.251	564.862	842.897	904.004	930.336
ENSMUSG00000001249	Hpn	Hpn	15451	protein_coding	7	30798150	30814715	2742.34	-0.619741	0.110749	-5.59593	2.19e-08	1.48e-07	3492	2826	2883	2186	2807	2087	3470.29	3232.78	3263.52	1897.6	2321.63	2268.24
ENSMUSG00000020741	Cluh	Cluh	74148	protein_coding	11	74540321	74561673	2071	-0.7635	0.136471	-5.59461	2.21e-08	1.49e-07	2684	2390	2138	2065	1886	1152	2667.31	2734.02	2420.19	1792.57	1559.88	1252.04
ENSMUSG00000073609	D2hgdh	D2hgdh	98314	protein_coding	1	93752631	93780070	336.886	-0.774595	0.138481	-5.5935	2.23e-08	1.5e-07	382	419	368	277	293	242	379.625	479.312	416.572	240.456	242.336	263.016
ENSMUSG00000028944	Prkag2	Prkag2	108099	protein_coding	5	25067742	25305640	306.891	0.762934	0.136419	5.59258	2.24e-08	1.51e-07	234	187	209	487	457	329	232.545	213.917	236.586	422.75	377.978	357.571
ENSMUSG00000006360	Crip1	Crip1	12925	protein_coding	12	113109936	113117499	276.413	0.761454	0.136157	5.59247	2.24e-08	1.51e-07	216	177	175	430	404	309	214.657	202.478	198.098	373.27	334.143	335.834
ENSMUSG00000014164	Klhl3	Klhl3	100503085	protein_coding	13	58148042	58261406	475.555	-0.854605	0.152895	-5.58947	2.28e-08	1.53e-07	588	522	580	483	354	279	584.344	597.138	656.553	419.278	292.788	303.229
ENSMUSG00000008035	Mid1ip1	Mid1ip1	68041	protein_coding	X	10581252	10585929	464.648	0.722896	0.129355	5.58849	2.29e-08	1.54e-07	307	344	313	662	713	525	305.091	393.516	354.312	574.663	589.712	570.592
ENSMUSG00000028199	Cryz	Cryz	12972	protein_coding	3	154302348	154328819	6076.64	-0.749827	0.134255	-5.58511	2.34e-08	1.57e-07	7694	6961	6407	4232	5605	4866	7646.17	7962.98	7252.65	3673.68	4635.81	5288.57
ENSMUSG00000026048	Ercc5	Ercc5	22592	protein_coding	1	44186904	44220420	446.227	0.723263	0.129504	5.58487	2.34e-08	1.57e-07	327	291	312	625	749	464	324.967	332.887	353.18	542.544	619.487	504.294
ENSMUSG00000003534	Ddr1	Ddr1	12305	protein_coding	17	35992459	36015513	1200.7	0.819195	0.146696	5.58431	2.35e-08	1.58e-07	952	755	704	2030	1959	1118	946.081	863.676	796.92	1762.18	1620.26	1215.09
ENSMUSG00000032050	Rdx	Rdx	19684	protein_coding	9	51958473	52011763	3560.38	-0.530958	0.0950935	-5.58353	2.36e-08	1.58e-07	4292	3615	3730	3267	3353	2880	4265.32	4135.35	4222.32	2835.99	2773.22	3130.1
ENSMUSG00000037685	Atp8a1	Atp8a1	11980	protein_coding	5	67775483	68004777	563.365	0.760905	0.13638	5.57931	2.41e-08	1.62e-07	406	388	360	949	755	623	403.476	443.849	407.516	823.799	624.45	677.102
ENSMUSG00000017756	Slc12a7	Slc12a7	20499	protein_coding	13	73881213	73964873	1489.57	-0.695389	0.124671	-5.5778	2.44e-08	1.63e-07	1830	1642	1617	1476	1424	875	1818.62	1878.35	1830.43	1281.27	1177.77	950.986
ENSMUSG00000025511	Tspan4	Tspan4	64540	protein_coding	7	141055153	141073340	596.019	0.708799	0.127076	5.57776	2.44e-08	1.63e-07	507	403	346	808	921	696	503.848	461.008	391.668	701.401	761.746	756.442
ENSMUSG00000031163	Glod5	Glod5	69824	protein_coding	X	7870439	7884731	235.357	-0.950992	0.170759	-5.5692	2.56e-08	1.71e-07	345	250	265	153	182	184	342.855	285.985	299.977	132.815	150.53	199.979
ENSMUSG00000052040	Klf13	Klf13	50794	protein_coding	7	63536099	63588663	567.051	1.04444	0.187624	5.56667	2.6e-08	1.74e-07	398	325	304	1172	863	515	395.526	371.781	344.125	1017.38	713.775	559.723
ENSMUSG00000104459	Gm37824	Gm37824	NA	TEC	2	13009176	13012411	205.836	-1.05903	0.190306	-5.56488	2.62e-08	1.75e-07	254	267	243	152	119	158	252.421	305.432	275.073	131.947	98.4232	171.721
ENSMUSG00000005803	Sqor	Sqor	59010	protein_coding	2	122607157	122651489	1958.11	-0.731741	0.131557	-5.56216	2.66e-08	1.78e-07	2409	2173	2165	1512	1605	1636	2394.02	2485.79	2450.76	1312.52	1327.47	1778.07
ENSMUSG00000030279	C2cd5	C2cd5	74741	protein_coding	6	142956646	143045867	376.261	0.686802	0.123482	5.56198	2.67e-08	1.78e-07	282	265	249	557	539	426	280.247	303.145	281.865	483.515	445.799	462.994
ENSMUSG00000032278	Paqr5	Paqr5	74090	protein_coding	9	61860763	61934138	1560.06	0.598825	0.107665	5.56194	2.67e-08	1.78e-07	1119	1156	1139	2107	2346	1718	1112.04	1322.4	1289.33	1829.03	1940.34	1867.19
ENSMUSG00000020456	Ogdh	Ogdh	18293	protein_coding	11	6241633	6306642	7474.37	-0.633969	0.114026	-5.55987	2.7e-08	1.8e-07	8864	8286	7939	7215	7594	4626	8808.89	9478.7	8986.86	6263.13	6280.89	5027.73
ENSMUSG00000050192	Eif5a2	Eif5a2	208691	protein_coding	3	28835425	28852995	220.986	0.856314	0.154044	5.55887	2.72e-08	1.81e-07	175	132	129	292	358	281	173.912	151	146.027	253.477	296.097	305.402
ENSMUSG00000053931	Cnn3	Cnn3	71994	protein_coding	3	121220146	121251856	1785.08	0.534663	0.0961892	5.55846	2.72e-08	1.81e-07	1534	1280	1223	2423	2495	1997	1524.46	1464.25	1384.42	2103.34	2063.58	2170.42
ENSMUSG00000015143	Actn1	Actn1	109711	protein_coding	12	80214321	80307145	510.197	1.11259	0.200227	5.55666	2.75e-08	1.83e-07	339	266	289	1130	690	498	336.892	304.288	327.145	980.92	570.689	541.247
ENSMUSG00000036275	9530068E07Rik	9530068E07Rik	213673	protein_coding	11	52287255	52299555	3220.16	-0.501637	0.0903308	-5.55333	2.8e-08	1.86e-07	3667	3362	3386	2965	3244	2522	3644.2	3845.93	3832.91	2573.83	2683.07	2741.01
ENSMUSG00000046010	Zfp830	Zfp830	66983	protein_coding	11	82655171	82656761	350.862	-0.790602	0.142392	-5.55231	2.82e-08	1.87e-07	475	366	390	260	299	276	472.047	418.683	441.476	225.698	247.299	299.968
ENSMUSG00000000168	Dlat	Dlat	235339	protein_coding	9	50545933	50571080	2035.69	-0.646215	0.116405	-5.55142	2.83e-08	1.88e-07	2500	2147	2217	1685	1776	1686	2484.46	2456.04	2509.62	1462.7	1468.9	1832.41
ENSMUSG00000027690	Slc2a2	Slc2a2	20526	protein_coding	3	28752052	28785508	3855.82	-0.680319	0.122585	-5.54979	2.86e-08	1.9e-07	4563	4224	4308	3116	3266	3207	4534.63	4832.01	4876.61	2704.91	2701.26	3485.5
ENSMUSG00000022884	Eif4a2	Eif4a2	13682	protein_coding	16	22926194	22932886	3096.91	-0.67951	0.122524	-5.54593	2.92e-08	1.94e-07	3841	3242	3455	2690	2476	2541	3817.12	3708.66	3911.02	2335.11	2047.86	2761.66
ENSMUSG00000025856	Pdgfa	Pdgfa	18590	protein_coding	5	138961769	138983125	212.168	0.832086	0.150169	5.54099	3.01e-08	1.99e-07	161	136	126	320	351	227	159.999	155.576	142.631	277.783	290.307	246.713
ENSMUSG00000015709	Arnt2	Arnt2	11864	protein_coding	7	83895486	84059384	703.776	0.777521	0.140326	5.5408	3.01e-08	1.99e-07	501	460	471	1117	1183	660	497.885	526.213	533.167	969.635	978.442	717.315
ENSMUSG00000028487	Bnc2	Bnc2	242509	protein_coding	4	84193332	84593512	661.904	-0.651554	0.117665	-5.53736	3.07e-08	2.03e-07	732	751	743	620	614	458	727.449	859.1	841.068	538.204	507.83	497.773
ENSMUSG00000027202	Slc12a1	Slc12a1	20495	protein_coding	2	124994425	125071922	23446.5	0.544092	0.098292	5.53546	3.1e-08	2.05e-07	18792	17353	16524	34826	31250	25183	18675.2	19850.8	18705	30231.4	25846.4	27369.9
ENSMUSG00000053411	Cbx7	Cbx7	52609	protein_coding	15	79800008	79855320	419.38	0.675869	0.122135	5.5338	3.13e-08	2.07e-07	337	281	276	570	667	461	334.905	321.448	312.429	494.8	551.666	501.034
ENSMUSG00000057193	Slc44a2	Slc44a2	68682	protein_coding	9	21231994	21266324	583.774	0.803884	0.145364	5.53015	3.2e-08	2.11e-07	411	385	378	1020	873	569	408.445	440.418	427.892	885.432	722.046	618.413
ENSMUSG00000025921	Rdh10	Rdh10	98711	protein_coding	1	16175998	16203958	1285.04	-0.67703	0.122434	-5.52978	3.21e-08	2.11e-07	1615	1236	1522	1103	1099	1014	1604.96	1413.91	1722.89	957.482	908.967	1102.06
ENSMUSG00000024038	Ndufv3	Ndufv3	78330	protein_coding	17	31739089	31750305	3140.37	-0.654774	0.118476	-5.52664	3.26e-08	2.15e-07	3722	3502	3372	2396	3077	2480	3698.86	4006.08	3817.07	2079.9	2544.94	2695.37
ENSMUSG00000016200	Syt14	Syt14	329324	protein_coding	1	192573541	192718083	477.388	-0.658725	0.119245	-5.52412	3.31e-08	2.18e-07	583	501	530	400	437	371	579.375	573.115	599.954	347.228	361.436	403.218
ENSMUSG00000028013	Ppa2	Ppa2	74776	protein_coding	3	133015871	133083996	1799.99	-0.656354	0.118818	-5.52404	3.31e-08	2.18e-07	2167	1959	1954	1373	1758	1424	2153.53	2240.98	2211.91	1191.86	1454.02	1547.66
ENSMUSG00000045160	Bola3	Bola3	78653	protein_coding	6	83326129	83337118	463.693	-0.742503	0.134428	-5.52341	3.32e-08	2.19e-07	621	463	524	349	426	356	617.139	529.645	593.162	302.957	352.338	386.916
ENSMUSG00000030101	Sumf1	Sumf1	58911	protein_coding	6	108083989	108162543	980.633	-0.608988	0.110275	-5.52246	3.34e-08	2.2e-07	1223	1013	1041	807	965	766	1215.4	1158.81	1178.4	700.533	798.137	832.521
ENSMUSG00000032373	Car12	Car12	76459	protein_coding	9	66620968	66674127	3495.22	-0.533108	0.0966048	-5.51844	3.42e-08	2.25e-07	3936	3813	3646	3227	3337	2769	3911.53	4361.85	4127.23	2801.26	2759.98	3009.46
ENSMUSG00000020580	Rock2	Rock2	19878	protein_coding	12	16944896	17037824	1558.58	0.584426	0.105927	5.51724	3.44e-08	2.26e-07	1314	1089	1051	2344	2156	1649	1305.83	1245.75	1189.72	2034.76	1783.2	1792.2
ENSMUSG00000038393	Txnip	Txnip	56338	protein_coding	3	96465273	96469199	8627.5	0.675416	0.122458	5.51547	3.48e-08	2.28e-07	6239	6841	5218	12507	12312	9930	6200.21	7825.7	5906.72	10857	10183.1	10792.3
ENSMUSG00000033685	Ucp2	Ucp2	22228	protein_coding	7	100142544	100151227	569.963	0.999731	0.181266	5.51527	3.48e-08	2.28e-07	351	390	306	1054	981	508	348.818	446.137	346.388	914.947	811.371	552.115
ENSMUSG00000027257	Pacsin3	Pacsin3	80708	protein_coding	2	91086299	91095024	323.193	0.759498	0.137713	5.51507	3.49e-08	2.28e-07	252	214	199	452	547	344	250.433	244.804	225.266	392.368	452.416	373.873
ENSMUSG00000005107	Slc2a9	Slc2a9	117591	protein_coding	5	38506616	38660486	343.698	0.825444	0.149674	5.51495	3.49e-08	2.28e-07	223	231	229	463	619	371	221.614	264.251	259.225	401.917	511.966	403.218
ENSMUSG00000038301	Snx10	Snx10	71982	protein_coding	6	51500881	51567659	184.149	0.867177	0.157328	5.51191	3.55e-08	2.32e-07	116	120	123	258	301	221	115.279	137.273	139.235	223.962	248.953	240.192
ENSMUSG00000009418	Nav1	Nav1	215690	protein_coding	1	135362318	135615843	225.035	1.27277	0.231599	5.49557	3.89e-08	2.54e-07	155	109	103	520	342	203	154.036	124.69	116.595	451.397	282.863	220.629
ENSMUSG00000037808	Fam76b	Fam76b	72826	protein_coding	9	13739012	13766283	295.075	0.767332	0.13965	5.49468	3.91e-08	2.56e-07	224	175	205	461	409	347	222.607	200.19	232.058	400.181	338.278	377.134
ENSMUSG00000029471	Camkk2	Camkk2	207565	protein_coding	5	122869233	122917472	306.751	0.76207	0.138696	5.49454	3.92e-08	2.56e-07	249	203	179	478	444	346	247.452	232.22	202.626	414.938	367.226	376.047
ENSMUSG00000009863	Sdhb	Sdhb	67680	protein_coding	4	140688514	140706504	4451.13	-0.66908	0.121802	-5.49319	3.95e-08	2.57e-07	5385	4914	4789	3341	4233	3599	5351.52	5621.33	5421.09	2900.22	3501.05	3911.54
ENSMUSG00000038172	Ttc39b	Ttc39b	69863	protein_coding	4	83138537	83242492	443.461	0.856873	0.155991	5.4931	3.95e-08	2.57e-07	357	271	249	779	678	439	354.78	310.008	281.865	676.227	560.764	477.123
ENSMUSG00000027184	Caprin1	Caprin1	53872	protein_coding	2	103593286	103627994	4977.63	-0.46632	0.0849069	-5.49214	3.97e-08	2.59e-07	5730	5081	5140	4741	5038	3918	5694.38	5812.37	5818.42	4115.52	4166.86	4258.24
ENSMUSG00000025492	Ifitm3	Ifitm3	66141	protein_coding	7	140589499	140590683	539.8	0.657734	0.119859	5.48756	4.08e-08	2.65e-07	384	382	388	777	828	572	381.613	436.986	439.212	674.491	684.827	621.673
ENSMUSG00000022332	Khdrbs3	Khdrbs3	13992	protein_coding	15	68800269	68973060	256.66	-0.884505	0.161207	-5.48677	4.09e-08	2.66e-07	352	292	277	222	172	191	349.812	334.031	313.561	192.712	142.259	207.587
ENSMUSG00000049878	Rlf	Rlf	109263	protein_coding	4	121002570	121072281	846.873	-0.586774	0.106995	-5.4841	4.16e-08	2.7e-07	1066	835	915	817	803	605	1059.37	955.191	1035.77	709.214	664.15	657.539
ENSMUSG00000000826	Dnajc5	Dnajc5	13002	protein_coding	2	181162278	181196926	1783.69	0.566444	0.103288	5.4841	4.16e-08	2.7e-07	1359	1332	1273	2421	2737	1860	1350.55	1523.73	1441.02	2101.6	2263.73	2021.53
ENSMUSG00000028167	Bdh2	Bdh2	69772	protein_coding	3	134986982	135010187	3406.28	-0.772353	0.140897	-5.4817	4.21e-08	2.73e-07	4295	3889	3685	2385	2895	2838	4268.3	4448.79	4171.38	2070.35	2394.41	3084.46
ENSMUSG00000020142	Slc1a4	Slc1a4	55963	protein_coding	11	20252180	20282713	361.917	-0.908719	0.165915	-5.47703	4.33e-08	2.8e-07	560	402	354	254	363	215	556.518	459.865	400.724	220.49	300.232	233.671
ENSMUSG00000051615	Rap2a	Rap2a	76108	protein_coding	14	120715856	120744606	336.685	0.748605	0.136758	5.47394	4.4e-08	2.85e-07	252	201	242	478	557	359	250.433	229.932	273.941	414.938	460.687	390.176
ENSMUSG00000058351	Smim4	Smim4	66487	protein_coding	14	30810089	30850913	532.976	-0.954384	0.174464	-5.47037	4.49e-08	2.91e-07	639	590	705	310	447	415	635.027	674.926	798.052	269.102	369.707	451.039
ENSMUSG00000026158	Ogfrl1	Ogfrl1	70155	protein_coding	1	23405505	23436853	292.421	0.71968	0.131639	5.46707	4.58e-08	2.96e-07	236	181	195	419	434	340	234.533	207.053	220.738	363.722	358.955	369.526
ENSMUSG00000038507	Parp12	Parp12	243771	protein_coding	6	39063344	39095283	363.252	0.724987	0.132676	5.46436	4.65e-08	3e-07	278	256	223	567	508	410	276.272	292.849	252.433	492.196	420.159	445.605
ENSMUSG00000008305	Tle1	Tle1	21885	protein_coding	4	72035379	72119156	250.434	0.923764	0.169092	5.46309	4.68e-08	3.02e-07	174	168	136	458	355	269	172.918	192.182	153.95	397.576	293.615	292.36
ENSMUSG00000089715	Cbx6	Cbx6	494448	protein_coding	15	79708097	79718889	820.414	0.70631	0.129341	5.46085	4.74e-08	3.06e-07	687	532	512	1274	1292	807	682.729	608.577	579.578	1105.92	1068.59	877.081
ENSMUSG00000030711	Sult1a1	Sult1a1	20887	protein_coding	7	126272037	126275604	219.009	0.844601	0.15471	5.45924	4.78e-08	3.09e-07	178	114	143	316	339	267	176.893	130.409	161.874	274.31	280.382	290.187
ENSMUSG00000021752	Kctd6	Kctd6	71393	protein_coding	14	14246210	14255878	178.323	0.871919	0.159809	5.45601	4.87e-08	3.14e-07	130	114	105	290	282	190	129.192	130.409	118.859	251.741	233.238	206.5
ENSMUSG00000025321	Itgb8	Itgb8	320910	protein_coding	12	119121757	119202537	4844.57	-0.47277	0.0867005	-5.45292	4.96e-08	3.19e-07	5525	5103	4917	4702	4866	3742	5490.65	5837.53	5565.99	4081.67	4024.6	4066.96
ENSMUSG00000029761	Cald1	Cald1	109624	protein_coding	6	34575435	34752408	1861.23	0.618166	0.113433	5.44963	5.05e-08	3.25e-07	1490	1203	1368	2896	2504	2003	1480.74	1376.16	1548.56	2513.93	2071.02	2176.94
ENSMUSG00000056973	Ces1d	Ces1d	104158	protein_coding	8	93892696	93924466	4596.59	-1.02255	0.187647	-5.4493	5.06e-08	3.25e-07	5961	6022	5006	2898	2865	3878	5923.94	6888.82	5666.73	2515.67	2369.6	4214.77
ENSMUSG00000029330	Cds1	Cds1	74596	protein_coding	5	101912996	101971724	507.55	0.621304	0.114081	5.44616	5.15e-08	3.31e-07	387	351	366	703	770	550	384.594	401.524	414.308	610.254	636.856	597.763
ENSMUSG00000090394	4930523C07Rik	4930523C07Rik	67647	protein_coding	1	159871952	159907778	322.975	0.76831	0.141151	5.44319	5.23e-08	3.36e-07	252	220	190	519	487	338	250.433	251.667	215.078	450.529	402.791	367.352
ENSMUSG00000019969	Psen1	Psen1	19164	protein_coding	12	83734926	83781973	1056.02	-0.573588	0.105434	-5.44024	5.32e-08	3.42e-07	1289	1073	1133	997	1086	719	1280.99	1227.45	1282.54	865.467	898.215	781.439
ENSMUSG00000035545	Leng8	Leng8	232798	protein_coding	7	4140038	4151176	703.353	0.685945	0.126184	5.43609	5.45e-08	3.5e-07	551	479	462	1130	1041	699	547.574	547.948	522.979	980.92	860.996	759.702
ENSMUSG00000021484	Lman2	Lman2	66890	protein_coding	13	55491646	55510596	2948.59	-0.475379	0.0875052	-5.43258	5.55e-08	3.56e-07	3494	2985	3006	2778	3010	2301	3472.28	3414.67	3402.76	2411.5	2489.53	2500.82
ENSMUSG00000031402	Mpp1	Mpp1	17524	protein_coding	X	74153339	74174622	2397.09	-0.670389	0.12344	-5.43088	5.61e-08	3.59e-07	2973	2590	2575	1772	2483	1802	2954.52	2962.81	2914.87	1538.22	2053.65	1958.49
ENSMUSG00000042712	Tceal9	Tceal9	22381	protein_coding	X	135145828	135147888	604.605	0.743894	0.137008	5.42957	5.65e-08	3.62e-07	481	320	452	877	900	705	478.01	366.061	511.659	761.298	744.377	766.223
ENSMUSG00000071337	Tia1	Tia1	21841	protein_coding	6	86381201	86410387	396.692	0.661248	0.121809	5.42857	5.68e-08	3.64e-07	314	261	275	591	562	442	312.048	298.569	311.297	513.03	464.822	480.384
ENSMUSG00000026672	Optn	Optn	71648	protein_coding	2	5025453	5068862	350.803	0.677558	0.124884	5.42552	5.78e-08	3.7e-07	271	233	242	524	502	391	269.315	266.538	273.941	454.869	415.197	424.955
ENSMUSG00000049076	Acap2	Acap2	78618	protein_coding	16	30911230	31020063	1066.15	0.56213	0.103686	5.42145	5.91e-08	3.78e-07	887	730	766	1524	1576	1092	881.485	835.077	867.103	1322.94	1303.49	1186.83
ENSMUSG00000001829	Clpb	Clpb	20480	protein_coding	7	101312840	101444713	649.101	-0.723503	0.133534	-5.41811	6.02e-08	3.85e-07	787	735	711	612	645	370	782.107	840.797	804.844	531.259	533.47	402.131
ENSMUSG00000005125	Ndrg1	Ndrg1	17988	protein_coding	15	66801167	66841489	31333.7	-0.568231	0.10489	-5.41742	6.05e-08	3.86e-07	34145	36092	32737	27698	30944	24003	33932.7	41287.1	37057.9	24043.8	25593.3	26087.5
ENSMUSG00000038437	Mllt6	Mllt6	246198	protein_coding	11	97554240	97576289	876.987	0.611172	0.112822	5.41712	6.06e-08	3.86e-07	736	585	602	1325	1270	901	731.424	669.206	681.457	1150.19	1050.4	979.244
ENSMUSG00000028497	Hacd4	Hacd4	66775	protein_coding	4	88314381	88357165	269.501	0.749196	0.138336	5.41576	6.1e-08	3.89e-07	206	190	160	378	423	309	204.719	217.349	181.118	328.131	349.857	335.834
ENSMUSG00000026156	B3gat2	B3gat2	280645	protein_coding	1	23800834	23888239	357.902	-0.671501	0.123997	-5.41547	6.11e-08	3.89e-07	449	393	374	335	320	251	446.208	449.569	423.364	290.804	264.667	272.797
ENSMUSG00000026519	Tmem63a	Tmem63a	208795	protein_coding	1	180769909	180802677	236.831	0.886794	0.164004	5.40716	6.4e-08	4.08e-07	156	156	147	406	384	231	155.03	178.455	166.402	352.437	317.601	251.06
ENSMUSG00000057388	Mrpl18	Mrpl18	67681	protein_coding	17	13130236	13135232	929.315	-0.683937	0.126521	-5.40572	6.45e-08	4.11e-07	1166	992	1008	722	822	768	1158.75	1134.79	1141.04	626.747	679.864	834.694
ENSMUSG00000022378	Cyrib	Cyrib	223601	protein_coding	15	63800946	63932327	271.537	0.894556	0.16549	5.40551	6.46e-08	4.11e-07	219	131	178	449	377	330	217.638	149.856	201.494	389.764	311.811	358.658
ENSMUSG00000056228	Cars2	Cars2	71941	protein_coding	8	11563977	11600783	330.504	-0.678491	0.125533	-5.40486	6.49e-08	4.12e-07	390	362	370	286	309	238	387.575	414.107	418.836	248.268	255.569	258.668
ENSMUSG00000012117	Dhdds	Dhdds	67422	protein_coding	4	133696339	133728229	511.312	-0.617023	0.114186	-5.40364	6.53e-08	4.15e-07	630	561	521	474	498	356	626.083	641.751	589.766	411.466	411.889	386.916
ENSMUSG00000027030	Stk39	Stk39	53416	protein_coding	2	68040789	68302612	543.188	0.664824	0.123071	5.40194	6.59e-08	4.18e-07	410	374	375	737	745	684	407.451	427.834	424.496	639.768	616.179	743.4
ENSMUSG00000075700	Selenot	Selenot	69227	protein_coding	3	58484057	58500554	3888.24	-0.555128	0.102912	-5.39422	6.88e-08	4.36e-07	4692	3979	4121	3468	3561	3215	4662.83	4551.74	4664.92	3010.47	2945.25	3494.2
ENSMUSG00000053897	Slc39a8	Slc39a8	67547	protein_coding	3	135531040	135594333	896.641	-0.639334	0.118544	-5.3932	6.92e-08	4.39e-07	1198	874	958	745	846	698	1190.55	999.805	1084.45	646.713	699.714	758.615
ENSMUSG00000027799	Nbea	Nbea	26422	protein_coding	3	55532616	56091122	758.429	0.880784	0.163462	5.38831	7.11e-08	4.5e-07	475	480	514	1387	1183	704	472.047	549.092	581.842	1204.01	978.442	765.136
ENSMUSG00000052337	Immt	Immt	76614	protein_coding	6	71808315	71854372	4730.49	-0.616398	0.11442	-5.38718	7.16e-08	4.53e-07	5613	5061	5131	3873	4296	3949	5578.1	5789.49	5808.23	3362.04	3553.16	4291.94
ENSMUSG00000026062	Slc9a2	Slc9a2	226999	protein_coding	1	40719734	40808433	504.047	-0.7127	0.13233	-5.38576	7.21e-08	4.56e-07	550	623	547	425	461	364	546.581	712.676	619.198	368.93	381.286	395.61
ENSMUSG00000020261	Slc36a1	Slc36a1	215335	protein_coding	11	55095176	55127156	486.933	-0.934265	0.173562	-5.38291	7.33e-08	4.63e-07	649	574	546	492	402	223	644.965	656.623	618.066	427.091	332.488	242.366
ENSMUSG00000038365	Fbxo25	Fbxo25	66822	protein_coding	8	13957803	13990522	437.619	-0.649022	0.120604	-5.38145	7.39e-08	4.67e-07	533	451	492	367	413	334	529.686	515.918	556.938	318.582	341.586	363.005
ENSMUSG00000014418	Hps5	Hps5	246694	protein_coding	7	46409890	46445488	1071.23	-0.563038	0.104635	-5.38099	7.41e-08	4.68e-07	1340	1115	1083	1064	1012	767	1331.67	1275.49	1225.94	923.627	837.01	833.607
ENSMUSG00000022571	Pycrl	Pycrl	66194	protein_coding	15	75788326	75793409	420.165	-0.751123	0.1396	-5.38053	7.43e-08	4.68e-07	503	475	474	320	354	341	499.873	543.372	536.563	277.783	292.788	370.613
ENSMUSG00000025534	Gusb	Gusb	110006	protein_coding	5	130017852	130031890	791.451	-1.01478	0.188678	-5.37835	7.52e-08	4.74e-07	1453	687	836	576	687	464	1443.97	785.888	946.342	500.009	568.208	504.294
ENSMUSG00000033770	Clcnka	Clcnka	12733	protein_coding	4	141111921	141126035	714.715	0.969618	0.180303	5.3777	7.54e-08	4.75e-07	477	457	401	1292	1285	601	474.034	522.781	453.927	1121.55	1062.8	653.192
ENSMUSG00000018001	Cyth3	Cyth3	19159	protein_coding	5	143608202	143696005	712.439	0.728256	0.135528	5.37346	7.72e-08	4.86e-07	523	498	460	1192	1048	702	519.748	569.683	520.715	1034.74	866.786	762.963
ENSMUSG00000101939	Gm28438	Gm28438	NA	unprocessed_pseudogene	1	24651856	24652200	218.455	-0.993563	0.18499	-5.37089	7.83e-08	4.93e-07	266	257	276	142	149	178	264.346	293.993	312.429	123.266	123.236	193.458
ENSMUSG00000040918	Slc19a2	Slc19a2	116914	protein_coding	1	164076615	164092954	378.368	0.771449	0.143667	5.3697	7.89e-08	4.96e-07	296	227	252	516	671	394	294.16	259.675	285.261	447.925	554.974	428.216
ENSMUSG00000042595	Fam199x	Fam199x	245622	protein_coding	X	135950343	135983252	706.943	0.571285	0.106402	5.3691	7.91e-08	4.97e-07	576	517	479	968	1009	792	572.419	591.418	542.223	840.292	834.529	860.778
ENSMUSG00000030614	Tmem126b	Tmem126b	68472	protein_coding	7	90116646	90125209	537.438	-0.762428	0.142012	-5.36874	7.93e-08	4.98e-07	699	537	634	428	425	437	694.654	614.297	717.681	371.534	351.511	474.95
ENSMUSG00000027188	Pamr1	Pamr1	210622	protein_coding	2	102380357	102473386	175.041	0.928457	0.172969	5.36777	7.97e-08	5e-07	113	114	106	303	282	176	112.297	130.409	119.991	263.025	233.238	191.284
ENSMUSG00000023186	Vwa5a	Vwa5a	67776	protein_coding	9	38629564	38654633	1198.86	0.55645	0.103677	5.36716	8e-08	5.01e-07	937	858	882	1661	1614	1385	931.175	981.502	998.414	1441.87	1334.92	1505.28
ENSMUSG00000025428	Atp5a1	Atp5a1	11946	protein_coding	18	77861429	77870569	23848.3	-0.516722	0.0962824	-5.36673	8.02e-08	5.02e-07	27393	25540	24543	20779	24380	19015	27222.7	29216.3	27782.4	18037.6	20164.3	20666.3
ENSMUSG00000025104	Hdgfl3	Hdgfl3	29877	protein_coding	7	81530999	81584221	274.609	0.740394	0.138039	5.36365	8.16e-08	5.11e-07	203	181	184	431	385	311	201.738	207.053	208.286	374.138	318.428	338.008
ENSMUSG00000021311	Mtr	Mtr	238505	protein_coding	13	12197598	12272999	702.75	-0.611216	0.11402	-5.36059	8.3e-08	5.19e-07	879	694	779	651	711	473	873.535	793.896	881.819	565.114	588.058	514.076
ENSMUSG00000051497	Kcnj16	Kcnj16	16517	protein_coding	11	110858859	110918794	7410.01	-0.677003	0.126294	-5.36052	8.3e-08	5.19e-07	9453	7481	8302	6497	5850	6102	9394.23	8557.83	9397.77	5639.86	4838.45	6631.91
ENSMUSG00000003746	Man1a	Man1a	17155	protein_coding	10	53780881	53952705	2703.19	-0.477985	0.0891839	-5.35954	8.34e-08	5.21e-07	3070	2794	2822	2640	2743	2040	3050.91	3196.17	3194.47	2291.71	2268.7	2217.16
ENSMUSG00000032513	Gorasp1	Gorasp1	74498	protein_coding	9	119754323	119766631	341.826	-0.697182	0.130115	-5.3582	8.41e-08	5.25e-07	452	369	351	284	339	235	449.19	422.114	397.328	246.532	280.382	255.408
ENSMUSG00000036169	Sostdc1	Sostdc1	66042	protein_coding	12	36364138	36368451	735.855	0.676468	0.126252	5.35809	8.41e-08	5.25e-07	516	519	525	1000	1227	765	512.792	593.706	594.294	868.071	1014.83	831.434
ENSMUSG00000060591	Ifitm2	Ifitm2	80876	protein_coding	7	140534750	140535900	215.124	0.807626	0.15077	5.35668	8.48e-08	5.29e-07	168	123	142	307	312	274	166.956	140.705	160.742	266.498	258.051	297.795
ENSMUSG00000001729	Akt1	Akt1	11651	protein_coding	12	112620255	112641318	1002.96	0.614021	0.114629	5.35658	8.48e-08	5.29e-07	797	678	717	1444	1584	989	792.045	775.592	811.636	1253.49	1310.1	1074.89
ENSMUSG00000044734	Serpinb1a	Serpinb1a	66222	protein_coding	13	33026075	33035168	188.793	0.80119	0.149613	5.35507	8.55e-08	5.33e-07	134	123	123	284	279	223	133.167	140.705	139.235	246.532	230.757	242.366
ENSMUSG00000026185	Igfbp5	Igfbp5	16011	protein_coding	1	72897091	72914043	6703.26	-0.63783	0.119195	-5.35115	8.74e-08	5.44e-07	8692	7007	6916	6480	5372	5216	8637.96	8015.6	7828.83	5625.1	4443.1	5668.96
ENSMUSG00000022488	Nckap1l	Nckap1l	105855	protein_coding	15	103362221	103407237	190.432	0.991131	0.185458	5.34423	9.08e-08	5.65e-07	123	114	115	369	258	208	122.235	130.409	130.179	320.318	213.388	226.063
ENSMUSG00000041926	Rnpep	Rnpep	215615	protein_coding	1	135190450	135211822	489.102	-0.612569	0.114687	-5.3412	9.23e-08	5.74e-07	614	512	511	468	457	346	610.183	585.698	578.446	406.257	377.978	376.047
ENSMUSG00000013878	Rnf170	Rnf170	77733	protein_coding	8	26609396	26641818	251.903	0.759927	0.142282	5.34099	9.24e-08	5.74e-07	201	172	145	356	383	299	199.75	196.758	164.138	309.033	316.774	324.966
ENSMUSG00000022587	Ly6e	Ly6e	17069	protein_coding	15	74826900	74831752	4654.78	0.630086	0.118009	5.33933	9.33e-08	5.79e-07	4221	3032	2914	6449	7279	4921	4194.76	3468.43	3298.61	5598.19	6020.35	5348.35
ENSMUSG00000021474	Sfxn1	Sfxn1	14057	protein_coding	13	54225888	54262361	3496.63	-0.603016	0.112963	-5.33819	9.39e-08	5.82e-07	3973	3708	3940	2815	3478	2769	3948.3	4241.74	4460.03	2443.62	2876.6	3009.46
ENSMUSG00000025082	Vwa2	Vwa2	240675	protein_coding	19	56862681	56900510	223.304	-0.837033	0.156827	-5.33729	9.43e-08	5.85e-07	254	249	284	195	172	156	252.421	284.841	321.485	169.274	142.259	169.547
ENSMUSG00000035498	Cdcp1	Cdcp1	109332	protein_coding	9	122999889	123045103	854.147	-0.687184	0.128761	-5.33689	9.46e-08	5.86e-07	1125	908	889	758	901	514	1118.01	1038.7	1006.34	657.998	745.204	558.636
ENSMUSG00000079018	Ly6c1	Ly6c1	17067	protein_coding	15	74915867	74920679	771.056	0.620794	0.116517	5.32791	9.93e-08	6.15e-07	621	500	559	1002	1096	946	617.139	571.971	632.782	869.807	906.486	1028.15
ENSMUSG00000045374	Wdr81	Wdr81	192652	protein_coding	11	75331770	75345543	512.82	-0.787133	0.147738	-5.32789	9.94e-08	6.15e-07	724	572	508	509	442	295	719.499	654.335	575.05	441.848	365.572	320.618
ENSMUSG00000040693	Slco4c1	Slco4c1	227394	protein_coding	1	96743995	96799896	594.007	-0.782835	0.146991	-5.32574	1.01e-07	6.22e-07	777	668	632	486	434	489	772.169	764.153	715.417	421.882	358.955	531.465
ENSMUSG00000021906	Oxnad1	Oxnad1	218885	protein_coding	14	31807331	31825159	730.729	-0.630765	0.118443	-5.32546	1.01e-07	6.22e-07	880	803	768	597	680	590	874.529	918.585	869.367	518.238	562.418	641.236
ENSMUSG00000029822	Osbpl3	Osbpl3	71720	protein_coding	6	50270310	50433181	2078	-0.611316	0.114832	-5.32359	1.02e-07	6.28e-07	2742	2133	2095	2039	2059	1342	2724.95	2440.03	2371.52	1770	1702.97	1458.54
ENSMUSG00000058076	Sdhc	Sdhc	66052	protein_coding	1	170954734	170978172	3858.41	-0.641907	0.120582	-5.32339	1.02e-07	6.29e-07	4601	4256	4122	2967	3661	3165	4572.39	4868.62	4666.06	2575.57	3027.96	3439.85
ENSMUSG00000028796	Phc2	Phc2	54383	protein_coding	4	128548495	128646674	656.083	0.57752	0.108508	5.32237	1.02e-07	6.32e-07	533	463	460	934	970	684	529.686	529.645	520.715	810.778	802.273	743.4
ENSMUSG00000079042	Apela	Apela	100038489	protein_coding	8	65481069	65489988	276.91	0.915753	0.172125	5.32028	1.04e-07	6.39e-07	158	166	202	373	405	393	157.018	189.894	228.662	323.79	334.97	427.129
ENSMUSG00000047045	Tmem164	Tmem164	209497	protein_coding	X	141464402	141626490	623.875	0.665947	0.125201	5.31903	1.04e-07	6.42e-07	484	422	428	975	946	613	480.991	482.743	484.491	846.369	782.423	666.234
ENSMUSG00000109644	0610005C13Rik	0610005C13Rik	71661	lncRNA	7	45217213	45224751	1258.33	-0.583172	0.109773	-5.31253	1.08e-07	6.65e-07	1516	1350	1304	1034	1278	983	1506.57	1544.32	1476.11	897.585	1057.02	1068.37
ENSMUSG00000002846	Timmdc1	Timmdc1	76916	protein_coding	16	38318709	38343025	412.033	-0.644762	0.121404	-5.31088	1.09e-07	6.71e-07	484	445	457	348	390	313	480.991	509.054	517.319	302.089	322.563	340.181
ENSMUSG00000028261	Ndufaf4	Ndufaf4	68493	protein_coding	4	24898083	24905001	677.272	-0.785588	0.147976	-5.30889	1.1e-07	6.78e-07	857	724	786	476	563	566	851.672	828.214	889.743	413.202	465.649	615.152
ENSMUSG00000062960	Kdr	Kdr	16542	protein_coding	5	76093487	76139118	1561.88	-0.650722	0.122575	-5.30878	1.1e-07	6.78e-07	2025	1673	1590	1594	1457	972	2012.41	1913.81	1799.86	1383.7	1205.06	1056.41
ENSMUSG00000021033	Gstz1	Gstz1	14874	protein_coding	12	87193939	87211497	3262.72	-0.69426	0.130844	-5.30603	1.12e-07	6.88e-07	3999	3577	3561	2375	3001	2701	3974.14	4091.88	4031.01	2061.67	2482.08	2935.56
ENSMUSG00000109324	Prmt1	Prmt1	15469	protein_coding	7	44625413	44635992	301.46	0.702138	0.13234	5.30555	1.12e-07	6.89e-07	233	191	211	455	452	323	231.551	218.493	238.85	394.972	373.843	351.05
ENSMUSG00000038206	Fbxo8	Fbxo8	50753	protein_coding	8	57004125	57046974	1076.75	-0.612882	0.115526	-5.30515	1.13e-07	6.9e-07	1309	1101	1188	862	1064	853	1300.86	1259.48	1344.8	748.277	880.019	927.076
ENSMUSG00000014856	Tmem208	Tmem208	66320	protein_coding	8	106052986	106061851	607.518	-0.627218	0.11843	-5.2961	1.18e-07	7.25e-07	726	623	687	498	590	472	721.486	712.676	777.676	432.299	487.98	512.989
ENSMUSG00000025940	Tmem70	Tmem70	70397	protein_coding	1	16735431	16748499	744.386	-0.69392	0.131029	-5.29593	1.18e-07	7.25e-07	900	793	845	611	612	618	894.405	907.146	956.53	530.391	506.176	671.668
ENSMUSG00000004748	Mtfp1	Mtfp1	67900	protein_coding	11	4041480	4045445	194.523	-0.928184	0.175334	-5.29381	1.2e-07	7.33e-07	261	214	229	124	153	156	259.377	244.804	259.225	107.641	126.544	169.547
ENSMUSG00000028792	Ak2	Ak2	11637	protein_coding	4	128885751	128905322	2102.22	-0.621265	0.117364	-5.29348	1.2e-07	7.34e-07	2618	2262	2168	1635	2193	1598	2601.72	2587.6	2454.15	1419.3	1813.8	1736.77
ENSMUSG00000033590	Myo5c	Myo5c	208943	protein_coding	9	75139302	75212733	256.564	0.767959	0.145106	5.29242	1.21e-07	7.38e-07	180	181	163	404	394	269	178.881	207.053	184.514	350.701	325.872	292.36
ENSMUSG00000040151	Hs2st1	Hs2st1	23908	protein_coding	3	144135467	144275942	479.448	0.70077	0.132465	5.29025	1.22e-07	7.46e-07	374	309	328	773	713	478	371.675	353.478	371.292	671.019	589.712	519.51
ENSMUSG00000028967	Errfi1	Errfi1	74155	protein_coding	4	150938376	150953349	7105.14	-0.71433	0.135041	-5.28972	1.23e-07	7.48e-07	7717	7472	9073	5365	6909	5311	7669.02	8547.53	10270.5	4657.2	5714.33	5772.21
ENSMUSG00000053644	Aldh7a1	Aldh7a1	110695	protein_coding	18	56642759	56706023	4225.28	-0.510657	0.0965787	-5.28747	1.24e-07	7.56e-07	4781	4599	4314	3793	4255	3353	4751.28	5260.99	4883.4	3292.59	3519.25	3644.18
ENSMUSG00000027637	Rab5if	Rab5if	67388	protein_coding	2	156705048	156715483	1189.24	-0.644303	0.121904	-5.28531	1.25e-07	7.65e-07	1433	1224	1348	918	1157	949	1424.09	1400.18	1525.92	796.889	956.938	1031.41
ENSMUSG00000046082	Tmem174	Tmem174	68344	protein_coding	13	98771486	98773918	4827.17	-0.641926	0.121463	-5.28497	1.26e-07	7.66e-07	5837	5117	5296	3713	4514	4009	5800.71	5853.55	5995.01	3223.15	3733.46	4357.15
ENSMUSG00000038070	Cntln	Cntln	338349	protein_coding	4	84802546	85050158	221.395	0.789928	0.149531	5.28271	1.27e-07	7.74e-07	161	149	138	351	305	262	159.999	170.447	156.214	304.693	252.261	284.752
ENSMUSG00000028344	Invs	Invs	16348	protein_coding	4	48279760	48431954	399.386	-0.653	0.123611	-5.28269	1.27e-07	7.74e-07	511	413	427	361	348	305	507.823	472.448	483.359	313.374	287.826	331.487
ENSMUSG00000028412	Slc44a1	Slc44a1	100434	protein_coding	4	53440413	53622478	1387.84	0.524598	0.0993626	5.27963	1.29e-07	7.87e-07	1186	982	982	1875	1890	1585	1178.63	1123.35	1111.61	1627.63	1563.19	1722.64
ENSMUSG00000028223	Decr1	Decr1	67460	protein_coding	4	15917240	15945507	3209.32	-0.716842	0.135811	-5.27823	1.3e-07	7.92e-07	3958	3711	3349	2469	2648	2717	3933.39	4245.17	3791.03	2143.27	2190.12	2952.95
ENSMUSG00000044934	Zfp367	Zfp367	238673	protein_coding	13	64280832	64301016	544.766	-0.761648	0.144447	-5.27287	1.34e-07	8.15e-07	642	578	667	427	434	446	638.009	661.198	755.036	370.666	358.955	484.731
ENSMUSG00000023913	Pla2g7	Pla2g7	27226	protein_coding	17	43878989	43923092	274.598	0.732312	0.138941	5.27066	1.36e-07	8.25e-07	218	175	179	415	433	285	216.645	200.19	202.626	360.249	358.128	309.75
ENSMUSG00000041992	Rapgef5	Rapgef5	217944	protein_coding	12	117480099	117723472	600.301	0.585864	0.111254	5.26598	1.39e-07	8.46e-07	474	436	416	872	858	639	471.053	498.759	470.907	756.958	709.639	694.492
ENSMUSG00000032459	Mrps22	Mrps22	64655	protein_coding	9	98470783	98483713	304.232	-0.764333	0.145292	-5.26067	1.44e-07	8.7e-07	373	315	368	251	242	239	370.681	360.342	416.572	217.886	200.155	259.755
ENSMUSG00000061981	Flot2	Flot2	14252	protein_coding	11	77928757	77951260	502.715	0.632945	0.120352	5.25912	1.45e-07	8.77e-07	413	330	349	723	781	515	410.432	377.501	395.064	627.615	645.954	559.723
ENSMUSG00000071379	Hpcal1	Hpcal1	53602	protein_coding	12	17740857	17841934	412.621	0.744609	0.141663	5.2562	1.47e-07	8.9e-07	285	288	277	529	719	456	283.228	329.455	313.561	459.209	594.674	495.6
ENSMUSG00000034424	Gcsh	Gcsh	68133	protein_coding	8	117708549	117720276	1709.31	-0.698228	0.132966	-5.25119	1.51e-07	9.14e-07	1991	1895	1941	1259	1556	1410	1978.62	2167.77	2197.19	1092.9	1286.94	1532.45
ENSMUSG00000021639	Gtf2h2	Gtf2h2	23894	protein_coding	13	100596726	100629087	341.075	-0.69403	0.132204	-5.24969	1.52e-07	9.21e-07	398	387	376	282	302	265	395.526	442.705	425.628	244.796	249.78	288.013
ENSMUSG00000032607	Amt	Amt	434437	protein_coding	9	108174052	108179501	1060.26	-0.577211	0.109986	-5.24804	1.54e-07	9.29e-07	1161	1160	1173	939	1021	822	1153.78	1326.97	1327.82	815.118	844.454	893.384
ENSMUSG00000043342	Hoxd9	Hoxd9	15438	protein_coding	2	74528071	74530552	249.379	0.709607	0.13528	5.24545	1.56e-07	9.41e-07	189	164	170	362	372	282	187.825	187.606	192.438	314.242	307.676	306.489
ENSMUSG00000032462	Pik3cb	Pik3cb	74769	protein_coding	9	98918707	99022674	428.13	-0.651483	0.124346	-5.23929	1.61e-07	9.72e-07	545	456	447	418	369	305	541.612	521.637	505.999	362.854	305.195	331.487
ENSMUSG00000036197	Gxylt1	Gxylt1	223827	protein_coding	15	93137623	93173060	336.212	0.720429	0.137532	5.23825	1.62e-07	9.77e-07	278	204	223	510	529	345	276.272	233.364	252.433	442.716	437.528	374.96
ENSMUSG00000053898	Ech1	Ech1	51798	protein_coding	7	28524642	28531672	5888.58	-0.723333	0.138088	-5.23822	1.62e-07	9.77e-07	7295	7100	5857	4687	4740	4914	7249.65	8121.99	6630.06	4068.65	3920.38	5340.74
ENSMUSG00000030861	Acadsb	Acadsb	66885	protein_coding	7	131012330	131050673	2426.68	-0.498707	0.0952113	-5.2379	1.62e-07	9.78e-07	2871	2482	2502	2344	2276	1949	2853.15	2839.26	2832.24	2034.76	1882.45	2118.25
ENSMUSG00000030747	Dgat2	Dgat2	67800	protein_coding	7	98802865	98831926	1528.39	-0.581339	0.111075	-5.23375	1.66e-07	1e-06	1787	1613	1658	1308	1660	1071	1775.89	1845.18	1876.84	1135.44	1372.96	1164.01
ENSMUSG00000031075	Ano1	Ano1	101772	protein_coding	7	144142286	144305711	235.416	1.18251	0.226122	5.22952	1.7e-07	1.02e-06	141	130	127	541	341	210	140.123	148.712	143.763	469.626	282.036	228.237
ENSMUSG00000024942	Capn1	Capn1	12333	protein_coding	19	6038573	6065927	447.504	0.882384	0.168744	5.22913	1.7e-07	1.02e-06	353	255	267	799	732	406	350.805	291.705	302.241	693.589	605.427	441.258
ENSMUSG00000026656	Fcgr2b	Fcgr2b	14130	protein_coding	1	170786186	170804116	605.828	-0.687768	0.13153	-5.229	1.7e-07	1.02e-06	667	653	736	583	510	427	662.853	746.994	833.144	506.085	421.814	464.081
ENSMUSG00000026245	Farsb	Farsb	23874	protein_coding	1	78394612	78465534	642.026	-0.603741	0.115487	-5.2278	1.72e-07	1.03e-06	770	678	690	549	592	519	765.213	775.592	781.072	476.571	489.635	564.071
ENSMUSG00000006728	Cdk4	Cdk4	12567	protein_coding	10	126899403	126903789	863.989	0.579128	0.110789	5.22729	1.72e-07	1.03e-06	718	565	634	1126	1235	1019	713.536	646.327	717.681	977.448	1021.45	1107.49
ENSMUSG00000021751	Acox2	Acox2	93732	protein_coding	14	14210420	14244262	1820.57	-0.631926	0.120939	-5.22517	1.74e-07	1.04e-06	2265	1933	1921	1543	1549	1533	2250.92	2211.24	2174.55	1339.43	1281.16	1666.13
ENSMUSG00000007989	Fzd3	Fzd3	14365	protein_coding	14	65429898	65499912	215.607	0.803305	0.153746	5.22488	1.74e-07	1.04e-06	163	135	137	359	315	230	161.987	154.432	155.082	311.637	260.532	249.974
ENSMUSG00000000399	Ndufa9	Ndufa9	66108	protein_coding	6	126798684	126826099	3140.22	-0.631141	0.120827	-5.22351	1.76e-07	1.05e-06	3685	3369	3473	2445	2957	2600	3662.09	3853.94	3931.4	2122.43	2445.69	2825.79
ENSMUSG00000001247	Lsr	Lsr	54135	protein_coding	7	30657195	30672889	415.977	0.666891	0.127677	5.22325	1.76e-07	1.05e-06	312	298	278	611	653	423	310.06	340.895	314.693	530.391	540.087	459.734
ENSMUSG00000050856	Atp5k	Atp5k	11958	protein_coding	5	108581110	108582314	4440.64	-0.674928	0.129295	-5.22007	1.79e-07	1.07e-06	5189	5045	4817	3346	4031	3703	5156.74	5771.19	5452.79	2904.56	3333.98	4024.57
ENSMUSG00000031766	Slc12a3	Slc12a3	20497	protein_coding	8	95055829	95092842	4227.77	-0.63082	0.120847	-5.22001	1.79e-07	1.07e-06	4842	4535	4782	4338	3466	3056	4811.9	5187.78	5413.17	3765.69	2866.68	3321.39
ENSMUSG00000003458	Ncstn	Ncstn	59287	protein_coding	1	171893580	171910362	1222.14	0.519949	0.0996173	5.21947	1.79e-07	1.07e-06	974	882	916	1653	1813	1274	967.944	1008.96	1036.9	1434.92	1499.51	1384.64
ENSMUSG00000027086	Fastkd1	Fastkd1	320720	protein_coding	2	69517159	69543860	276.173	-0.683669	0.13103	-5.21767	1.81e-07	1.08e-06	335	292	313	245	254	196	332.917	334.031	354.312	212.677	210.08	213.021
ENSMUSG00000004044	Cavin1	Cavin1	19285	protein_coding	11	100847559	100861713	487.921	0.969355	0.18583	5.21636	1.82e-07	1.09e-06	398	265	257	957	725	467	395.526	303.145	290.921	830.744	599.637	507.555
ENSMUSG00000032309	Fbxo22	Fbxo22	71999	protein_coding	9	55116209	55131717	1127.06	-0.694201	0.133085	-5.21624	1.83e-07	1.09e-06	1413	1186	1251	864	968	952	1404.22	1356.71	1416.12	750.013	800.619	1034.67
ENSMUSG00000026509	Capn2	Capn2	12334	protein_coding	1	182294825	182345173	1341.23	0.747856	0.143448	5.21343	1.85e-07	1.1e-06	1036	830	906	2222	2167	1216	1029.56	949.472	1025.58	1928.85	1792.29	1321.6
ENSMUSG00000036278	Macrod1	Macrod1	107227	protein_coding	19	7034178	7175422	292.921	-0.798752	0.153248	-5.21215	1.87e-07	1.11e-06	411	291	330	206	273	219	408.445	332.887	373.556	178.823	225.794	238.018
ENSMUSG00000026604	Ptpn14	Ptpn14	19250	protein_coding	1	189460465	189608892	662.283	0.996832	0.191383	5.20857	1.9e-07	1.13e-06	465	399	361	1354	1031	569	462.109	456.433	408.648	1175.37	852.725	618.413
ENSMUSG00000028603	Scp2	Scp2	20280	protein_coding	4	107901036	108002195	8643.14	-0.622172	0.119461	-5.20818	1.91e-07	1.13e-06	11117	8765	9151	6767	8211	7140	11047.9	10026.6	10358.8	5874.23	6791.2	7760.05
ENSMUSG00000029364	Wsb2	Wsb2	59043	protein_coding	5	117495369	117516666	1274.37	-0.491975	0.09457	-5.20223	1.97e-07	1.17e-06	1515	1302	1302	1204	1306	968	1505.58	1489.41	1473.85	1045.16	1080.17	1052.06
ENSMUSG00000032085	Tagln	Tagln	21345	protein_coding	9	45840917	45847356	667.849	0.647332	0.124477	5.20043	1.99e-07	1.18e-06	561	432	449	954	876	823	557.512	494.183	508.263	828.139	724.527	894.47
ENSMUSG00000025198	Erlin1	Erlin1	226144	protein_coding	19	44023383	44058224	1356.41	-0.602715	0.115915	-5.19963	2e-07	1.18e-06	1549	1424	1535	1113	1296	1099	1539.37	1628.97	1737.6	966.163	1071.9	1194.44
ENSMUSG00000018796	Acsl1	Acsl1	14081	protein_coding	8	46924074	46989088	4224.04	0.470874	0.0905757	5.19868	2.01e-07	1.19e-06	3569	3226	2990	5549	5866	4650	3546.81	3690.36	3384.65	4816.92	4851.68	5053.81
ENSMUSG00000032127	Vps11	Vps11	71732	protein_coding	9	44259046	44272967	898.573	0.586644	0.112879	5.19713	2.02e-07	1.2e-06	695	696	591	1235	1353	961	690.679	796.183	669.005	1072.07	1119.05	1044.45
ENSMUSG00000031508	Ankrd10	Ankrd10	102334	protein_coding	8	11661583	11685757	437.674	0.64396	0.124034	5.1918	2.08e-07	1.23e-06	332	285	326	655	611	485	329.936	326.023	369.028	568.586	505.349	527.118
ENSMUSG00000018965	Ywhah	Ywhah	22629	protein_coding	5	33176160	33185310	730.206	0.547128	0.105402	5.19084	2.09e-07	1.24e-06	618	509	515	975	1041	823	614.158	582.266	582.974	846.369	860.996	894.47
ENSMUSG00000021236	Entpd5	Entpd5	12499	protein_coding	12	84420631	84455803	7015.6	-0.557155	0.107446	-5.18543	2.16e-07	1.27e-06	8266	7271	7536	6269	7733	4778	8214.61	8317.6	8530.67	5441.94	6395.85	5192.93
ENSMUSG00000020475	Pgam2	Pgam2	56012	protein_coding	11	5751640	5753733	451.329	-0.710101	0.13699	-5.18359	2.18e-07	1.29e-06	526	472	545	348	409	357	522.73	539.94	616.934	302.089	338.278	388.002
ENSMUSG00000039347	Atp6v0e2	Atp6v0e2	76252	protein_coding	6	48514549	48518735	360.571	-0.654296	0.126289	-5.18095	2.21e-07	1.3e-06	443	397	379	305	367	250	440.246	454.145	429.024	264.762	303.54	271.71
ENSMUSG00000042185	Nfrkb	Nfrkb	235134	protein_coding	9	31297488	31332629	337.746	0.734408	0.141777	5.18001	2.22e-07	1.31e-06	260	215	227	558	492	344	258.384	245.947	256.961	484.383	406.926	373.873
ENSMUSG00000032527	Pccb	Pccb	66904	protein_coding	9	100864085	100916951	3679.86	-0.542214	0.104765	-5.17551	2.27e-07	1.34e-06	4330	3963	3757	3085	3810	2908	4303.08	4533.44	4252.88	2678	3151.2	3160.53
ENSMUSG00000039069	Mtg2	Mtg2	52856	protein_coding	2	179712381	179727695	292.71	-0.734963	0.142167	-5.16974	2.34e-07	1.38e-06	326	338	341	251	245	220	323.973	386.652	386.008	217.886	202.636	239.105
ENSMUSG00000021760	Gpx8	Gpx8	69590	protein_coding	13	113179287	113182944	204.834	0.799347	0.154651	5.16871	2.36e-07	1.39e-06	162	114	138	297	294	258	160.993	130.409	156.214	257.817	243.163	280.405
ENSMUSG00000000278	Scpep1	Scpep1	74617	protein_coding	11	88814846	88846291	1739.59	-0.595702	0.115287	-5.16714	2.38e-07	1.4e-06	2042	1994	1740	1449	1661	1404	2029.3	2281.02	1969.66	1257.83	1373.79	1525.93
ENSMUSG00000022900	Ildr1	Ildr1	106347	protein_coding	16	36514340	36547166	348.845	0.682857	0.132173	5.1664	2.39e-07	1.4e-06	262	244	234	498	565	358	260.371	279.122	264.885	432.299	467.303	389.089
ENSMUSG00000017950	Hnf4a	Hnf4a	15378	protein_coding	2	163348728	163414830	8891.76	-0.512147	0.0992029	-5.16262	2.44e-07	1.43e-06	10268	9617	8972	7861	9572	6669	10204.2	11001.3	10156.2	6823.9	7916.86	7248.15
ENSMUSG00000021606	Ndufs6	Ndufs6	407785	protein_coding	13	73467957	73476661	1258.81	-0.594486	0.115159	-5.16232	2.44e-07	1.43e-06	1582	1317	1293	1012	1261	1002	1572.16	1506.57	1463.66	878.488	1042.95	1089.02
ENSMUSG00000026926	Pmpca	Pmpca	66865	protein_coding	2	26279351	26287134	1286.21	-0.510208	0.0988778	-5.15998	2.47e-07	1.45e-06	1503	1308	1365	1224	1346	926	1493.66	1496.28	1545.16	1062.52	1113.26	1006.42
ENSMUSG00000020737	Jpt1	Jpt1	15374	protein_coding	11	115388179	115405213	349.967	0.682082	0.13219	5.15986	2.47e-07	1.45e-06	281	206	257	483	528	403	279.253	235.652	290.921	419.278	436.701	437.997
ENSMUSG00000030707	Coro1a	Coro1a	12721	protein_coding	7	126298945	126306959	232.259	0.935449	0.181341	5.15851	2.49e-07	1.46e-06	151	115	174	409	313	277	150.061	131.553	196.966	355.041	258.878	301.055
ENSMUSG00000108207	1810059H22Rik	1810059H22Rik	NA	lncRNA	5	148890558	148906932	184.505	-0.900705	0.174607	-5.15848	2.49e-07	1.46e-06	252	198	214	124	143	149	250.433	226.5	242.246	107.641	118.273	161.939
ENSMUSG00000034168	Irf2bpl	Irf2bpl	238330	protein_coding	12	86927475	86931572	494.048	0.754137	0.146274	5.15565	2.53e-07	1.48e-06	379	349	290	819	760	479	376.644	399.236	328.277	710.95	628.585	520.597
ENSMUSG00000029319	Coq2	Coq2	71883	protein_coding	5	100802589	100823006	775.166	-0.573894	0.111319	-5.15538	2.53e-07	1.48e-06	941	786	836	668	739	625	935.15	899.138	946.342	579.871	611.216	679.276
ENSMUSG00000030327	Necap1	Necap1	67602	protein_coding	6	122851433	122865900	497.135	-0.590377	0.114616	-5.15093	2.59e-07	1.52e-06	576	523	549	441	480	378	572.419	598.281	621.462	382.819	397.001	410.826
ENSMUSG00000034371	Tkfc	Tkfc	225913	protein_coding	19	10565155	10583018	2728.35	-0.587567	0.114074	-5.15077	2.59e-07	1.52e-06	3046	3100	2878	2462	2916	1831	3027.06	3546.22	3257.86	2137.19	2411.78	1990.01
ENSMUSG00000020453	Patz1	Patz1	56218	protein_coding	11	3238874	3259083	365.535	0.72583	0.140962	5.14911	2.62e-07	1.53e-06	275	247	240	572	587	353	273.29	282.554	271.677	496.536	485.499	383.655
ENSMUSG00000031482	Slc25a15	Slc25a15	18408	protein_coding	8	22865567	22888613	2943.64	-0.616162	0.119676	-5.14858	2.62e-07	1.53e-06	3554	3106	3183	2253	3092	2264	3531.9	3553.08	3603.12	1955.76	2557.35	2460.61
ENSMUSG00000003051	Elf3	Elf3	13710	protein_coding	1	135181313	135186306	258.966	0.873875	0.169753	5.14792	2.63e-07	1.54e-06	157	190	156	416	442	255	156.024	217.349	176.59	361.117	365.572	277.145
ENSMUSG00000027577	Chrna4	Chrna4	11438	protein_coding	2	180660173	180685339	211.186	-0.939818	0.182838	-5.14017	2.74e-07	1.6e-06	276	249	243	216	164	101	274.284	284.841	275.073	187.503	135.642	109.771
ENSMUSG00000009894	Snap47	Snap47	67826	protein_coding	11	59297960	59342012	938.178	-0.550619	0.107184	-5.13714	2.79e-07	1.63e-06	1113	1020	947	814	956	724	1106.08	1166.82	1071.99	706.61	790.694	786.873
ENSMUSG00000020653	Klf11	Klf11	194655	protein_coding	12	24701273	24712788	256.47	0.791838	0.154159	5.13651	2.8e-07	1.63e-06	181	193	144	405	365	296	179.875	220.781	163.006	351.569	301.886	321.705
ENSMUSG00000010044	Zmynd10	Zmynd10	114602	protein_coding	9	107424497	107428518	316.444	-0.757617	0.147546	-5.1348	2.82e-07	1.64e-06	407	357	335	222	302	243	404.47	408.387	379.216	192.712	249.78	264.102
ENSMUSG00000042096	Dao	Dao	13142	protein_coding	5	114141764	114163743	2658.22	-0.571286	0.111453	-5.12581	2.96e-07	1.72e-06	3327	2738	2734	2187	2872	1971	3306.32	3132.11	3094.86	1898.47	2375.39	2142.16
ENSMUSG00000001098	Kctd10	Kctd10	330171	protein_coding	5	114501628	114518569	821.032	0.628745	0.122676	5.12526	2.97e-07	1.73e-06	634	587	560	1310	1132	844	630.058	671.494	633.914	1137.17	936.261	917.294
ENSMUSG00000069769	Msi2	Msi2	76626	protein_coding	11	88230208	88609339	2831.92	0.510535	0.0996487	5.12335	3e-07	1.74e-06	2286	2106	2055	3739	3790	3316	2271.79	2409.14	2326.24	3245.72	3134.65	3603.97
ENSMUSG00000025076	Casp7	Casp7	12369	protein_coding	19	56385561	56430776	199.838	0.799894	0.156148	5.12266	3.01e-07	1.75e-06	155	139	110	294	323	220	154.036	159.008	124.519	255.213	267.149	239.105
ENSMUSG00000019944	Rhobtb1	Rhobtb1	69288	protein_coding	10	68987264	69127621	503.483	-0.69616	0.135903	-5.12248	3.02e-07	1.75e-06	677	557	494	465	505	304	672.791	637.175	559.202	403.653	417.678	330.4
ENSMUSG00000019796	Lrp11	Lrp11	237253	protein_coding	10	7465564	7501247	183.442	-0.816879	0.1596	-5.1183	3.08e-07	1.79e-06	252	191	205	158	140	135	250.433	218.493	232.058	137.155	115.792	146.724
ENSMUSG00000023951	Vegfa	Vegfa	22339	protein_coding	17	46327919	46343295	1023.81	-0.503794	0.0984383	-5.11787	3.09e-07	1.79e-06	1224	1043	1054	1007	1017	759	1216.39	1193.13	1193.12	874.147	841.146	824.913
ENSMUSG00000036199	Ndufa13	Ndufa13	67184	protein_coding	8	70346830	70355208	4866.29	-0.573705	0.112155	-5.11529	3.13e-07	1.82e-06	5623	5188	5247	3992	4681	4047	5588.04	5934.77	5939.54	3465.34	3871.59	4398.45
ENSMUSG00000020123	Avpr1a	Avpr1a	54140	protein_coding	10	122284404	122289357	206.175	0.795022	0.155465	5.11383	3.16e-07	1.83e-06	133	145	137	327	305	228	132.173	165.872	155.082	283.859	252.261	247.8
ENSMUSG00000010914	Pdhx	Pdhx	27402	protein_coding	2	102851420	102903858	654.582	-0.651957	0.127489	-5.11382	3.16e-07	1.83e-06	786	730	691	522	590	541	781.113	835.077	782.204	453.133	487.98	587.981
ENSMUSG00000028601	Echdc2	Echdc2	52430	protein_coding	4	108022634	108036505	1601.35	-0.622104	0.12166	-5.11348	3.16e-07	1.83e-06	1959	1724	1681	1311	1420	1356	1946.82	1972.16	1902.87	1138.04	1174.46	1473.76
ENSMUSG00000036053	Fmnl2	Fmnl2	71409	protein_coding	2	52747872	53023816	440.618	0.783746	0.153287	5.11293	3.17e-07	1.83e-06	344	292	261	777	581	476	341.861	334.031	295.449	674.491	480.537	517.337
ENSMUSG00000026709	Dars2	Dars2	226539	protein_coding	1	160868171	160898228	466.29	-0.720917	0.141064	-5.11058	3.21e-07	1.86e-06	572	508	521	361	387	391	568.444	581.122	589.766	313.374	320.082	424.955
ENSMUSG00000029314	Gpat3	Gpat3	231510	protein_coding	5	100993579	101046968	266.279	0.819845	0.160498	5.10813	3.25e-07	1.88e-06	165	167	197	339	425	344	163.974	191.038	223.002	294.276	351.511	373.873
ENSMUSG00000048756	Foxo3	Foxo3	56484	protein_coding	10	42057837	42152751	1827.37	0.747136	0.146296	5.10702	3.27e-07	1.89e-06	1544	1133	1116	3109	2798	1709	1534.4	1296.09	1263.3	2698.83	2314.19	1857.41
ENSMUSG00000056204	Pgpep1	Pgpep1	66522	protein_coding	8	71099085	71113038	3437.36	-0.499408	0.0978563	-5.10349	3.33e-07	1.92e-06	4037	3468	3622	3014	3653	2675	4011.9	3967.19	4100.06	2616.37	3021.34	2907.3
ENSMUSG00000056124	B4galt6	B4galt6	56386	protein_coding	18	20817656	20879461	278.638	0.766002	0.150112	5.10287	3.35e-07	1.93e-06	200	195	175	463	414	283	198.757	223.069	198.098	401.917	342.413	307.576
ENSMUSG00000030878	Cdr2	Cdr2	12585	protein_coding	7	120556259	120581535	1264.97	0.686169	0.134517	5.10098	3.38e-07	1.95e-06	938	865	872	1457	2049	1584	932.168	989.51	987.094	1264.78	1694.7	1721.56
ENSMUSG00000064337	mt-Rnr1	mt-Rnr1	NA	Mt_rRNA	MT	70	1024	1.76245e+06	-0.527425	0.103451	-5.09829	3.43e-07	1.97e-06	1928882	1929402	1872102	1522038	1818371	1385946	1.91689e+06	2.20712e+06	2.1192e+06	1.32124e+06	1.50395e+06	1.5063e+06
ENSMUSG00000042700	Sipa1l1	Sipa1l1	217692	protein_coding	12	82216094	82498560	1372.66	-0.602387	0.118169	-5.09767	3.44e-07	1.98e-06	1691	1451	1437	1417	1318	873	1680.49	1659.86	1626.67	1230.06	1090.1	948.813
ENSMUSG00000033819	Ppp1r16a	Ppp1r16a	73062	protein_coding	15	76555815	76579119	524.962	-0.576311	0.11308	-5.09647	3.46e-07	1.99e-06	659	536	545	466	525	392	654.903	613.153	616.934	404.521	434.22	426.042
ENSMUSG00000069237	Fam8a1	Fam8a1	97863	protein_coding	13	46822998	46831532	1297.54	-0.547121	0.107365	-5.09591	3.47e-07	1.99e-06	1607	1313	1344	1113	1272	1055	1597.01	1502	1521.39	966.163	1052.05	1146.62
ENSMUSG00000030538	Cib1	Cib1	23991	protein_coding	7	79876895	79882561	1510	-0.587276	0.115251	-5.09562	3.48e-07	2e-06	1798	1579	1630	1209	1499	1226	1786.82	1806.28	1845.14	1049.5	1239.8	1332.47
ENSMUSG00000035642	Aamdc	Aamdc	66273	protein_coding	7	97199538	97228704	416.93	-0.659006	0.129333	-5.09543	3.48e-07	2e-06	482	464	460	347	371	334	479.003	530.789	520.715	301.221	306.849	363.005
ENSMUSG00000059866	Tnip2	Tnip2	231130	protein_coding	5	34653431	34671335	167.482	0.863934	0.169641	5.09272	3.53e-07	2.02e-06	120	106	103	264	288	166	119.254	121.258	116.595	229.171	238.201	180.416
ENSMUSG00000036748	Cuedc2	Cuedc2	67116	protein_coding	19	46318251	46327141	444.186	0.633954	0.124483	5.0927	3.53e-07	2.02e-06	379	279	307	591	652	524	376.644	319.16	347.52	513.03	539.26	569.505
ENSMUSG00000020153	Ndufs7	Ndufs7	75406	protein_coding	10	80084955	80092628	1171.63	-0.550753	0.108204	-5.08993	3.58e-07	2.05e-06	1371	1230	1243	997	1151	953	1362.48	1407.05	1407.06	865.467	951.975	1035.76
ENSMUSG00000022325	Pop1	Pop1	67724	protein_coding	15	34495450	34530794	260.806	-0.883081	0.173512	-5.08945	3.59e-07	2.06e-06	362	264	310	177	198	216	359.749	302.001	350.916	153.649	163.763	234.758
ENSMUSG00000023829	Slc22a1	Slc22a1	20517	protein_coding	17	12867756	12894716	5012.33	-0.574821	0.112998	-5.08702	3.64e-07	2.08e-06	6051	5263	5263	4101	4768	4213	6013.38	6020.56	5957.66	3559.96	3943.54	4578.86
ENSMUSG00000022890	Atp5j	Atp5j	11957	protein_coding	16	84624754	84632513	2758.73	-0.531037	0.10454	-5.07977	3.78e-07	2.16e-06	3237	2886	2882	2389	2659	2299	3216.88	3301.42	3262.39	2073.82	2199.22	2498.65
ENSMUSG00000070639	Lrrc8b	Lrrc8b	433926	protein_coding	5	105563641	105637940	905.73	-0.523159	0.103043	-5.07711	3.83e-07	2.19e-06	1042	956	951	885	913	649	1035.52	1093.61	1076.52	768.243	755.129	705.36
ENSMUSG00000028252	Ccnc	Ccnc	51813	protein_coding	4	21727701	21759922	559.409	-0.606998	0.119563	-5.07682	3.84e-07	2.19e-06	676	587	602	513	483	448	671.797	671.494	681.457	445.32	399.482	486.905
ENSMUSG00000020225	Tmbim4	Tmbim4	68212	protein_coding	10	120037495	120060822	3337.55	-0.621498	0.12253	-5.0722	3.93e-07	2.24e-06	3971	3532	3665	2528	3346	2694	3946.31	4040.4	4148.74	2194.48	2767.43	2927.95
ENSMUSG00000019916	P4ha1	P4ha1	18451	protein_coding	10	59159118	59209126	829.918	-0.569078	0.112214	-5.07139	3.95e-07	2.25e-06	992	910	836	748	759	671	985.833	1040.99	946.342	649.317	627.758	729.271
ENSMUSG00000042901	Aida	Aida	108909	protein_coding	1	183078134	183106331	350.872	0.649718	0.128194	5.06825	4.01e-07	2.29e-06	272	220	263	487	532	389	270.309	251.667	297.713	422.75	440.009	422.781
ENSMUSG00000029104	Htt	Htt	15194	protein_coding	5	34919084	35069878	1576.13	-0.745435	0.147124	-5.06673	4.05e-07	2.31e-06	2089	1752	1630	1601	1483	842	2076.01	2004.19	1845.14	1389.78	1226.57	915.12
ENSMUSG00000045039	Megf8	Megf8	269878	protein_coding	7	25016589	25065342	472.497	0.759959	0.150129	5.06203	4.15e-07	2.36e-06	386	302	286	814	692	463	383.6	345.47	323.749	706.61	572.343	503.208
ENSMUSG00000017801	Mlx	Mlx	21428	protein_coding	11	100978103	100983033	736.264	-0.614666	0.121452	-5.06099	4.17e-07	2.37e-06	906	757	799	590	703	601	900.367	865.964	904.459	512.162	581.441	653.192
ENSMUSG00000026817	Ak1	Ak1	11636	protein_coding	2	32511770	32525070	412.499	0.620267	0.122583	5.05996	4.19e-07	2.38e-06	331	262	306	566	594	476	328.942	299.713	346.388	491.328	491.289	517.337
ENSMUSG00000002781	Tmem143	Tmem143	70209	protein_coding	7	45546365	45566837	454.398	-0.637987	0.126106	-5.05914	4.21e-07	2.39e-06	549	492	488	382	484	307	545.587	562.819	552.41	331.603	400.309	333.66
ENSMUSG00000056429	Tgoln1	Tgoln1	22134	protein_coding	6	72585415	72593983	5453.04	-0.473547	0.0936152	-5.05844	4.23e-07	2.4e-06	6373	5597	5551	4873	5762	4327	6333.38	6402.64	6283.67	4230.11	4765.67	4702.76
ENSMUSG00000020402	Vdac1	Vdac1	22333	protein_coding	11	52251687	52280224	8283.95	-0.517298	0.102277	-5.05783	4.24e-07	2.41e-06	9217	8926	8736	7182	8367	6707	9159.7	10210.8	9889.05	6234.48	6920.22	7289.45
ENSMUSG00000028559	Osbpl9	Osbpl9	100273	protein_coding	4	108918342	109059469	3987.88	-0.665966	0.131775	-5.05381	4.33e-07	2.46e-06	4916	4319	4283	3155	3349	3445	4885.44	4940.68	4848.31	2738.76	2769.91	3744.17
ENSMUSG00000019838	Slc16a10	Slc16a10	72472	protein_coding	10	39909528	40018254	708.955	-0.582983	0.115386	-5.05246	4.36e-07	2.47e-06	815	749	781	707	627	525	809.933	856.812	884.083	613.726	518.583	570.592
ENSMUSG00000025314	Ptprj	Ptprj	19271	protein_coding	2	90260098	90410939	1850.81	0.673967	0.133461	5.04993	4.42e-07	2.5e-06	1427	1240	1275	3027	2837	1703	1418.13	1418.49	1443.29	2627.65	2346.44	1850.89
ENSMUSG00000021748	Pdhb	Pdhb	68263	protein_coding	14	14296748	14303777	1870.38	-0.528883	0.104817	-5.04577	4.52e-07	2.56e-06	2150	1962	1984	1632	1813	1545	2136.63	2244.41	2245.87	1416.69	1499.51	1679.17
ENSMUSG00000029217	Tec	Tec	21682	protein_coding	5	72913059	73025826	397.828	-0.622185	0.123312	-5.04561	4.52e-07	2.56e-06	475	423	433	335	376	312	472.047	483.887	490.151	290.804	310.984	339.095
ENSMUSG00000038690	Atp5j2	Atp5j2	57423	protein_coding	5	145120508	145128872	3869.17	-0.612925	0.121541	-5.04296	4.58e-07	2.59e-06	4649	4064	4210	3056	3582	3280	4620.1	4648.98	4765.67	2652.82	2962.62	3564.84
ENSMUSG00000022223	Sdr39u1	Sdr39u1	654795	protein_coding	14	56134740	56137750	556.374	-0.576642	0.11439	-5.04102	4.63e-07	2.62e-06	685	576	581	478	544	438	680.741	658.91	657.685	414.938	449.934	476.037
ENSMUSG00000039046	Usp6nl	Usp6nl	98910	protein_coding	2	6327478	6451201	723.076	0.546821	0.108505	5.03959	4.67e-07	2.64e-06	583	504	537	1027	1060	742	579.375	576.547	607.878	891.509	876.711	806.436
ENSMUSG00000026798	Coq4	Coq4	227683	protein_coding	2	29677505	29687947	234.12	-0.720212	0.142923	-5.03916	4.68e-07	2.64e-06	295	248	262	183	219	176	293.166	283.698	296.581	158.857	181.132	191.284
ENSMUSG00000019433	Gipc1	Gipc1	67903	protein_coding	8	84379306	84391323	455.832	0.586151	0.116328	5.03877	4.69e-07	2.64e-06	362	310	335	611	681	504	359.749	354.622	379.216	530.391	563.245	547.768
ENSMUSG00000032431	Crtap	Crtap	56693	protein_coding	9	114204202	114219743	455.345	-0.679276	0.135198	-5.02432	5.05e-07	2.85e-06	562	423	565	418	417	315	558.506	483.887	639.574	362.854	344.895	342.355
ENSMUSG00000040945	Rcc2	Rcc2	108911	protein_coding	4	140427852	140450531	219.239	0.812526	0.161723	5.02418	5.06e-07	2.85e-06	167	143	131	367	345	215	165.962	163.584	148.291	318.582	285.344	233.671
ENSMUSG00000032562	Gnai2	Gnai2	14678	protein_coding	9	107491324	107512566	1286.92	0.542306	0.107969	5.02281	5.09e-07	2.87e-06	1074	940	885	1876	1887	1277	1067.32	1075.31	1001.81	1628.5	1560.71	1387.9
ENSMUSG00000003299	Mrpl4	Mrpl4	66163	protein_coding	9	20914034	20920135	808.729	-0.552455	0.110053	-5.01988	5.17e-07	2.91e-06	940	830	884	699	797	646	934.156	949.472	1000.68	606.781	659.187	702.1
ENSMUSG00000056870	Gulp1	Gulp1	70676	protein_coding	1	44590671	44835998	189.034	0.805255	0.160447	5.01881	5.2e-07	2.93e-06	137	116	127	306	253	227	136.148	132.697	143.763	265.63	209.253	246.713
ENSMUSG00000035152	Ap2b1	Ap2b1	71770	protein_coding	11	83189850	83295861	2297.75	0.490097	0.0976686	5.01796	5.22e-07	2.94e-06	1887	1651	1741	3245	3307	2300	1875.27	1888.65	1970.79	2816.89	2735.17	2499.74
ENSMUSG00000003200	Sh3gl1	Sh3gl1	20405	protein_coding	17	56323750	56343635	354.3	0.659727	0.131554	5.01489	5.31e-07	2.98e-06	288	238	235	493	575	366	286.209	272.258	266.017	427.959	475.574	397.784
ENSMUSG00000029580	Actb	Actb	11461	protein_coding	5	142888870	142892509	23461.9	0.446822	0.0891005	5.0148	5.31e-07	2.98e-06	19417	17527	17868	29474	34111	25211	19296.3	20049.9	20226.4	25585.5	28212.7	27400.4
ENSMUSG00000038527	C1rl	C1rl	232371	protein_coding	6	124470072	124487602	320.17	-0.670975	0.133808	-5.01445	5.32e-07	2.99e-06	411	358	320	268	324	221	408.445	409.531	362.236	232.643	267.976	240.192
ENSMUSG00000037410	Tbc1d2b	Tbc1d2b	67016	protein_coding	9	90084080	90152857	490.437	0.867612	0.173176	5.01001	5.44e-07	3.05e-06	395	303	267	923	623	538	392.544	346.614	302.241	801.229	515.274	584.721
ENSMUSG00000034413	Neurl1b	Neurl1b	240055	protein_coding	17	26633803	26665323	353.041	0.784819	0.156653	5.00994	5.44e-07	3.05e-06	296	218	207	609	511	358	294.16	249.379	234.322	528.655	422.641	389.089
ENSMUSG00000000738	Spg7	Spg7	234847	protein_coding	8	123789681	123824499	1123.47	-0.494254	0.0986702	-5.00915	5.47e-07	3.06e-06	1313	1195	1122	1086	1101	870	1304.84	1367.01	1270.09	942.725	910.621	945.552
ENSMUSG00000020386	Sar1b	Sar1b	66397	protein_coding	11	51654514	51682752	1150.49	-0.591957	0.118175	-5.00914	5.47e-07	3.06e-06	1433	1154	1240	945	1083	956	1424.09	1320.11	1403.67	820.327	895.734	1039.02
ENSMUSG00000051390	Zbtb22	Zbtb22	81630	protein_coding	17	34134878	34138299	386.039	0.595361	0.118902	5.00717	5.52e-07	3.09e-06	310	266	274	537	563	425	308.073	304.288	310.165	466.154	465.649	461.908
ENSMUSG00000032501	Trib1	Trib1	211770	protein_coding	15	59520199	59528948	212.941	0.719961	0.143861	5.00455	5.6e-07	3.13e-06	162	141	142	313	330	230	160.993	161.296	160.742	271.706	272.938	249.974
ENSMUSG00000001864	Aif1l	Aif1l	108897	protein_coding	2	31840151	31863454	3866.15	0.474578	0.0948371	5.00414	5.61e-07	3.14e-06	3069	2828	3024	4996	5470	4258	3049.92	3235.07	3423.13	4336.88	4524.16	4627.77
ENSMUSG00000027679	Dnajc19	Dnajc19	67713	protein_coding	3	34110169	34135470	1109.02	-0.746809	0.149338	-5.00081	5.71e-07	3.19e-06	1352	1191	1291	778	943	949	1343.59	1362.43	1461.4	675.359	779.942	1031.41
ENSMUSG00000021207	Akr1c21	Akr1c21	77337	protein_coding	13	4624074	4636540	17159.2	-0.833665	0.166802	-4.99794	5.79e-07	3.23e-06	20692	19886	19997	11349	13039	15063	20563.4	22748.4	22636.4	9851.73	10784.4	16371.1
ENSMUSG00000034088	Hdlbp	Hdlbp	110611	protein_coding	1	93333662	93406537	5089.32	-0.478634	0.0957874	-4.99684	5.83e-07	3.25e-06	5703	5441	5201	5153	5173	3685	5667.54	6224.19	5887.47	4473.17	4278.51	4005.01
ENSMUSG00000039254	Pomt1	Pomt1	99011	protein_coding	2	32126602	32145017	352.259	-0.714407	0.143009	-4.99553	5.87e-07	3.27e-06	448	378	386	356	323	205	445.215	432.41	436.948	309.033	267.149	222.802
ENSMUSG00000019977	Hbs1l	Hbs1l	56422	protein_coding	10	21171878	21244797	856.654	-0.503845	0.100862	-4.9954	5.87e-07	3.27e-06	1005	903	868	806	866	653	998.752	1032.98	982.566	699.665	716.256	709.707
ENSMUSG00000029359	Tesc	Tesc	57816	protein_coding	5	118165808	118199943	176.887	0.917785	0.183887	4.99104	6.01e-07	3.34e-06	103	115	119	261	331	177	102.36	131.553	134.707	226.566	273.765	192.371
ENSMUSG00000036908	Unc93b1	Unc93b1	54445	protein_coding	19	3985186	3999340	338.617	0.769193	0.154189	4.98863	6.08e-07	3.38e-06	246	207	239	590	467	351	244.471	236.796	270.545	512.162	386.249	381.481
ENSMUSG00000032381	Ciao2a	Ciao2a	68250	protein_coding	9	66033893	66046237	866.426	-0.540338	0.108343	-4.98728	6.12e-07	3.41e-06	1007	934	893	750	882	679	1000.74	1068.44	1010.87	651.053	729.489	737.965
ENSMUSG00000039952	Dag1	Dag1	13138	protein_coding	9	108081833	108141157	2349.58	0.79848	0.160117	4.98686	6.14e-07	3.41e-06	1826	1513	1415	4317	3535	2097	1814.65	1730.78	1601.76	3747.46	2923.75	2279.11
ENSMUSG00000023959	Clic5	Clic5	224796	protein_coding	17	44445659	44591059	2098.41	-0.517488	0.103806	-4.98515	6.19e-07	3.44e-06	2453	2092	2279	1933	1954	1735	2437.75	2393.13	2579.8	1677.98	1616.12	1885.67
ENSMUSG00000028998	Tomm7	Tomm7	66169	protein_coding	5	24043942	24049159	1809.26	-0.694345	0.139443	-4.97942	6.38e-07	3.54e-06	2298	1967	1920	1293	1648	1530	2283.71	2250.13	2173.42	1122.42	1363.04	1662.87
ENSMUSG00000040146	Rgl3	Rgl3	71746	protein_coding	9	21880007	21900742	249.576	0.817489	0.164308	4.97534	6.51e-07	3.61e-06	161	171	166	396	425	238	159.999	195.614	187.91	343.756	351.511	258.668
ENSMUSG00000032120	C2cd2l	C2cd2l	71764	protein_coding	9	44220534	44231582	593.516	-0.634547	0.127558	-4.97457	6.54e-07	3.63e-06	720	653	623	540	633	369	715.524	746.994	705.229	468.758	523.545	401.044
ENSMUSG00000058638	Zfp110	Zfp110	65020	protein_coding	7	12568688	12584504	868.48	0.537381	0.108049	4.97347	6.58e-07	3.65e-06	707	627	623	1098	1250	1011	702.604	717.251	705.229	953.142	1033.86	1098.8
ENSMUSG00000025474	Tubgcp2	Tubgcp2	74237	protein_coding	7	139575868	139616582	285.919	0.665356	0.133824	4.97188	6.63e-07	3.67e-06	218	204	189	397	450	308	216.645	233.364	213.946	344.624	372.188	334.747
ENSMUSG00000036678	Aaas	Aaas	223921	protein_coding	15	102246687	102259206	216.479	0.799721	0.160872	4.97116	6.66e-07	3.68e-06	159	143	135	283	391	235	158.011	163.584	152.818	245.664	323.39	255.408
ENSMUSG00000048486	Fitm2	Fitm2	228859	protein_coding	2	163308299	163314549	548.953	-0.649595	0.130682	-4.97082	6.67e-07	3.69e-06	661	666	524	469	549	387	656.89	761.865	593.162	407.125	454.07	420.608
ENSMUSG00000038084	Opa1	Opa1	74143	protein_coding	16	29398152	29473702	2399.83	-0.474126	0.0953858	-4.97061	6.67e-07	3.69e-06	2679	2523	2495	2231	2545	1826	2662.34	2886.16	2824.31	1936.67	2104.93	1984.57
ENSMUSG00000001768	Rin2	Rin2	74030	protein_coding	2	145517135	145729536	1169.42	0.501073	0.100808	4.97055	6.68e-07	3.69e-06	1039	819	826	1571	1679	1251	1032.54	936.888	935.023	1363.74	1388.68	1359.64
ENSMUSG00000064367	mt-Nd5	mt-Nd5	17721	protein_coding	MT	11742	13565	30206.1	-0.861039	0.173435	-4.96462	6.88e-07	3.8e-06	37235	35441	34753	33539	21679	15923	37003.5	40542.4	39340	29114.2	17930.4	17305.8
ENSMUSG00000026172	Bcs1l	Bcs1l	66821	protein_coding	1	74627448	74631602	195.338	-0.741885	0.149523	-4.96167	6.99e-07	3.86e-06	256	196	225	162	183	135	254.408	224.213	254.697	140.627	151.357	146.724
ENSMUSG00000028538	St3gal3	St3gal3	20441	protein_coding	4	117789351	117992111	459.488	-0.574568	0.115811	-4.96124	7e-07	3.86e-06	539	490	489	446	433	333	535.649	560.531	553.542	387.16	358.128	361.918
ENSMUSG00000040118	Cacna2d1	Cacna2d1	12293	protein_coding	5	16139689	16579509	202.379	0.912796	0.184066	4.95906	7.08e-07	3.91e-06	156	121	113	382	291	203	155.03	138.417	127.915	331.603	240.682	220.629
ENSMUSG00000030313	Dennd5b	Dennd5b	320560	protein_coding	6	148889569	149003178	824.697	-0.522448	0.105409	-4.95641	7.18e-07	3.96e-06	1010	845	837	818	821	590	1003.72	966.631	947.474	710.082	679.037	641.236
ENSMUSG00000053617	Sh3pxd2a	Sh3pxd2a	14218	protein_coding	19	47248613	47452840	634.827	0.883856	0.178379	4.95495	7.24e-07	3.98e-06	527	364	352	1225	893	615	523.724	416.395	398.46	1063.39	738.587	668.407
ENSMUSG00000002550	Uck1	Uck1	22245	protein_coding	2	32145014	32150171	748.012	-0.561607	0.113401	-4.9524	7.33e-07	4.03e-06	836	802	819	643	756	579	830.802	917.441	927.099	558.169	625.277	629.281
ENSMUSG00000028392	Bspry	Bspry	192120	protein_coding	4	62398290	62415535	522.27	0.66953	0.135225	4.95122	7.38e-07	4.06e-06	382	374	355	631	801	657	379.625	427.834	401.856	547.753	662.495	714.055
ENSMUSG00000031029	Eif3f	Eif3f	66085	protein_coding	7	108533624	108542158	671.57	0.658541	0.133136	4.94638	7.56e-07	4.16e-06	504	494	440	926	1139	662	500.867	565.107	498.075	803.834	942.05	719.489
ENSMUSG00000021000	Mia2	Mia2	338320	protein_coding	12	59142585	59238369	4979.05	-0.495503	0.100179	-4.94618	7.57e-07	4.16e-06	5928	5031	5150	4311	5103	4081	5891.14	5755.17	5829.74	3742.25	4220.62	4435.4
ENSMUSG00000021273	Fdft1	Fdft1	14137	protein_coding	14	63382599	63417027	363.741	0.708588	0.143297	4.94488	7.62e-07	4.18e-06	265	248	248	454	528	482	263.352	283.698	280.733	394.104	436.701	523.858
ENSMUSG00000038302	Afg1l	Afg1l	215951	protein_coding	10	42188581	42354561	522.901	-0.59513	0.12037	-4.94417	7.65e-07	4.2e-06	609	580	546	448	490	420	605.214	663.486	618.066	388.896	405.272	456.473
ENSMUSG00000031229	Atrx	Atrx	22589	protein_coding	X	104841221	104973009	2866.98	0.449126	0.0908484	4.94368	7.67e-07	4.2e-06	2431	2099	2169	3879	3816	3134	2415.89	2401.13	2455.28	3367.25	3156.16	3406.16
ENSMUSG00000032479	Map4	Map4	17758	protein_coding	9	109760528	109913023	1251.77	0.717983	0.145262	4.94266	7.71e-07	4.22e-06	920	845	848	2193	1803	1173	914.28	966.631	959.926	1903.68	1491.24	1274.86
ENSMUSG00000032334	Loxl1	Loxl1	16949	protein_coding	9	58195021	58220469	300.21	1.19001	0.240917	4.9395	7.83e-07	4.29e-06	236	137	139	702	398	289	234.533	156.72	157.346	609.386	329.18	314.097
ENSMUSG00000024982	Zdhhc6	Zdhhc6	66980	protein_coding	19	55259723	55304464	965.197	-0.536503	0.108669	-4.93703	7.93e-07	4.34e-06	1126	1030	998	830	965	778	1119	1178.26	1129.72	720.499	798.137	845.563
ENSMUSG00000011752	Pgam1	Pgam1	18648	protein_coding	19	41900362	41907099	556.021	-0.55733	0.112916	-4.9358	7.98e-07	4.37e-06	657	588	584	489	577	412	652.915	672.638	661.081	424.487	477.228	447.779
ENSMUSG00000041845	Rhod	Rhod	11854	protein_coding	19	4475487	4489460	312.998	0.714582	0.144852	4.93319	8.09e-07	4.42e-06	232	187	235	409	458	399	230.558	213.917	266.017	355.041	378.805	433.65
ENSMUSG00000025465	Echs1	Echs1	93747	protein_coding	7	139685623	139696389	2674.15	-0.615712	0.12498	-4.92649	8.37e-07	4.58e-06	3129	3098	2698	2096	2578	2195	3109.55	3543.93	3054.11	1819.48	2132.23	2385.62
ENSMUSG00000025283	Sat1	Sat1	20229	protein_coding	X	153996128	153999445	3317.74	0.5686	0.115437	4.92562	8.41e-07	4.59e-06	2675	2183	2527	3999	4995	3945	2658.37	2497.22	2860.54	3471.41	4131.29	4287.59
ENSMUSG00000039763	Dnajc28	Dnajc28	246738	protein_coding	16	91411142	91415914	257.115	-0.852146	0.173025	-4.92498	8.44e-07	4.61e-06	342	281	291	173	198	219	339.874	321.448	329.409	150.176	163.763	238.018
ENSMUSG00000048027	Rgmb	Rgmb	68799	protein_coding	17	16023450	16051301	247.867	0.7455	0.151396	4.92419	8.47e-07	4.62e-06	189	168	155	404	328	285	187.825	192.182	175.458	350.701	271.284	309.75
ENSMUSG00000054150	Syne3	Syne3	212073	protein_coding	12	104896192	104976068	198.585	0.929631	0.188853	4.92251	8.54e-07	4.66e-06	140	106	133	354	337	179	139.13	121.258	150.554	307.297	278.728	194.545
ENSMUSG00000066441	Rdh11	Rdh11	17252	protein_coding	12	79221111	79239067	387.871	0.641386	0.130328	4.92131	8.6e-07	4.69e-06	274	269	291	512	575	458	272.296	307.72	329.409	444.452	475.574	497.773
ENSMUSG00000023832	Acat2	Acat2	110460	protein_coding	17	13161777	13179634	1094.85	-0.685181	0.139239	-4.9209	8.61e-07	4.69e-06	1385	1072	1277	819	982	918	1376.39	1226.31	1445.55	710.95	812.198	997.72
ENSMUSG00000033885	Pxk	Pxk	218699	protein_coding	14	14304656	14371562	648.835	0.570711	0.116014	4.91935	8.68e-07	4.73e-06	507	449	486	930	980	651	503.848	513.63	550.146	807.306	810.544	707.534
ENSMUSG00000019179	Mdh2	Mdh2	17448	protein_coding	5	135807334	135819252	3375.07	-0.559918	0.113869	-4.91723	8.78e-07	4.77e-06	3723	3698	3655	2988	3701	2326	3699.85	4230.3	4137.42	2593.8	3061.04	2527.99
ENSMUSG00000034858	Fam214a	Fam214a	235493	protein_coding	9	74860166	74939750	724.013	-0.561206	0.114131	-4.91722	8.78e-07	4.77e-06	797	796	783	678	668	565	792.045	910.578	886.347	588.552	552.493	614.065
ENSMUSG00000030494	Rhpn2	Rhpn2	52428	protein_coding	7	35033595	35091714	262.95	0.66468	0.135196	4.91643	8.81e-07	4.79e-06	214	167	182	368	382	306	212.67	191.038	206.022	319.45	315.947	332.573
ENSMUSG00000031505	Naxd	Naxd	69225	protein_coding	8	11547506	11564960	927.527	-0.515583	0.10487	-4.91641	8.81e-07	4.79e-06	1140	941	940	830	926	741	1132.91	1076.45	1064.07	720.499	765.881	805.349
ENSMUSG00000022443	Myh9	Myh9	17886	protein_coding	15	77644787	77726375	6122.1	0.856394	0.174224	4.91547	8.86e-07	4.81e-06	4510	4000	3545	11774	9392	5220	4481.96	4575.77	4012.9	10220.7	7767.99	5673.31
ENSMUSG00000039886	Tmem120a	Tmem120a	215210	protein_coding	5	135764339	135773302	768.472	-0.628921	0.127959	-4.91502	8.88e-07	4.82e-06	974	775	835	590	811	578	967.944	886.555	945.21	512.162	670.766	628.194
ENSMUSG00000034235	Usp54	Usp54	78787	protein_coding	14	20598980	20691131	384.494	0.605756	0.123287	4.9134	8.95e-07	4.85e-06	304	257	282	559	565	404	302.11	293.993	319.221	485.252	467.303	439.084
ENSMUSG00000030105	Arl8b	Arl8b	67166	protein_coding	6	108760060	108802239	1270.75	-0.479911	0.0976813	-4.91303	8.97e-07	4.86e-06	1543	1251	1304	1199	1327	962	1533.41	1431.07	1476.11	1040.82	1097.54	1045.54
ENSMUSG00000001833	Septin7	Septin7	235072	protein_coding	9	25163735	25219867	1701.57	0.481924	0.0980921	4.91297	8.97e-07	4.86e-06	1419	1209	1295	2199	2341	1937	1410.18	1383.03	1465.93	1908.89	1936.21	2105.21
ENSMUSG00000056938	Acbd4	Acbd4	67131	protein_coding	11	102992508	103003026	1316.81	-0.540508	0.110022	-4.91274	8.98e-07	4.86e-06	1544	1421	1344	1104	1362	1044	1534.4	1625.54	1521.39	958.35	1126.49	1134.66
ENSMUSG00000035960	Apex1	Apex1	11792	protein_coding	14	51162425	51164596	377.09	0.65172	0.13266	4.91271	8.98e-07	4.86e-06	305	223	284	509	574	429	303.104	255.099	321.485	441.848	474.747	466.255
ENSMUSG00000037490	Slc2a12	Slc2a12	353169	protein_coding	10	22520910	22580184	201.079	-0.854521	0.173973	-4.91181	9.02e-07	4.88e-06	228	218	265	165	145	154	226.582	249.379	299.977	143.232	119.927	167.374
ENSMUSG00000041733	Coq5	Coq5	52064	protein_coding	5	115417725	115435031	490.209	-0.557797	0.113597	-4.9103	9.09e-07	4.91e-06	578	526	508	440	483	376	574.406	601.713	575.05	381.951	399.482	408.652
ENSMUSG00000071226	Cecr2	Cecr2	330409	protein_coding	6	120643330	120748151	182.791	-0.921824	0.187735	-4.91025	9.1e-07	4.91e-06	191	257	207	162	134	117	189.813	293.993	234.322	140.627	110.829	127.16
ENSMUSG00000019917	Septin10	Septin10	103080	protein_coding	10	58977449	59057669	358.646	0.642866	0.130978	4.90818	9.19e-07	4.96e-06	270	262	240	502	488	435	268.321	299.713	271.677	435.772	403.618	472.776
ENSMUSG00000038175	Mylip	Mylip	218203	protein_coding	13	45543218	45565498	745.667	0.941449	0.19182	4.90799	9.2e-07	4.96e-06	717	334	385	1039	1228	944	712.542	382.077	435.816	901.926	1015.66	1025.98
ENSMUSG00000031820	Babam1	Babam1	68251	protein_coding	8	71849505	71857263	898.241	-0.558956	0.113899	-4.90748	9.23e-07	4.97e-06	1014	961	975	759	948	677	1007.7	1099.33	1103.69	658.866	784.077	735.792
ENSMUSG00000040350	Trim7	Trim7	94089	protein_coding	11	48716967	48743036	1098.61	-0.574744	0.117116	-4.90746	9.23e-07	4.97e-06	1474	1025	1153	974	1069	846	1464.84	1172.54	1305.18	845.501	884.154	919.468
ENSMUSG00000022708	Zbtb20	Zbtb20	56490	protein_coding	16	42696244	43462965	8736	-0.794726	0.162064	-4.90378	9.4e-07	5.06e-06	11236	10155	9247	9674	6596	4888	11166.1	11616.7	10467.5	8397.72	5455.46	5312.48
ENSMUSG00000040997	Abhd4	Abhd4	105501	protein_coding	14	54491645	54508094	933.176	0.590202	0.120528	4.89682	9.74e-07	5.24e-06	783	617	664	1352	1465	900	778.132	705.812	751.64	1173.63	1211.68	978.157
ENSMUSG00000061758	Akr1b10	Akr1b10	67861	protein_coding	6	34361153	34373885	360.897	-0.675562	0.13798	-4.89609	9.78e-07	5.26e-06	410	372	440	324	306	276	407.451	425.546	498.075	281.255	253.088	299.968
ENSMUSG00000026380	Tfcp2l1	Tfcp2l1	81879	protein_coding	1	118555675	118612898	8481.94	0.55073	0.112509	4.89499	9.83e-07	5.28e-06	6232	6652	6048	12201	12602	8491	6193.25	7609.5	6846.27	10591.3	10422.9	9228.37
ENSMUSG00000037465	Klf10	Klf10	21847	protein_coding	15	38291707	38300950	441.79	0.661581	0.135157	4.89491	9.84e-07	5.28e-06	327	323	293	631	574	554	324.967	369.493	331.673	547.753	474.747	602.11
ENSMUSG00000005354	Txn2	Txn2	56551	protein_coding	15	77799247	77813206	1444.54	-0.682546	0.139483	-4.89339	9.91e-07	5.32e-06	1659	1588	1658	1198	1621	869	1648.69	1816.58	1876.84	1039.95	1340.71	944.465
ENSMUSG00000026833	Olfm1	Olfm1	56177	protein_coding	2	28083004	28120748	188.594	0.803728	0.164333	4.89084	1e-06	5.39e-06	126	134	119	300	304	190	125.217	153.288	134.707	260.421	251.434	206.5
ENSMUSG00000022752	Tomm70a	Tomm70a	28185	protein_coding	16	56942066	56977068	2076.51	-0.500132	0.102266	-4.8905	1.01e-06	5.39e-06	2401	2055	2262	1854	2057	1703	2386.07	2350.8	2560.56	1609.4	1701.31	1850.89
ENSMUSG00000073889	Il11ra1	Il11ra1	16157	protein_coding	4	41699989	41769474	857.275	-0.609355	0.124679	-4.8874	1.02e-06	5.48e-06	1035	914	911	677	813	716	1028.57	1045.56	1031.24	587.684	672.42	778.178
ENSMUSG00000033416	Gucd1	Gucd1	68778	protein_coding	10	75186945	75353806	2019.8	-0.585378	0.119868	-4.88354	1.04e-06	5.58e-06	2253	2211	2211	1627	1967	1664	2238.99	2529.25	2502.83	1412.35	1626.88	1808.5
ENSMUSG00000050043	Tmx2	Tmx2	66958	protein_coding	2	84501660	84509484	883.622	-0.586731	0.120153	-4.88318	1.04e-06	5.59e-06	1047	925	957	701	910	698	1040.49	1058.15	1083.31	608.518	752.648	758.615
ENSMUSG00000031503	Col4a2	Col4a2	12827	protein_coding	8	11362805	11499287	3701.05	0.893489	0.183061	4.88081	1.06e-06	5.65e-06	2802	2209	2173	7487	5399	3193	2784.58	2526.97	2459.81	6499.25	4465.43	3470.28
ENSMUSG00000079084	Ccdc82	Ccdc82	66396	protein_coding	9	13246536	13292867	426.877	0.593822	0.121666	4.88074	1.06e-06	5.65e-06	339	289	312	628	582	473	336.892	330.599	353.18	545.148	481.364	514.076
ENSMUSG00000041734	Kirrel	Kirrel	170643	protein_coding	3	86985900	87082054	320.477	1.10526	0.226635	4.87682	1.08e-06	5.76e-06	219	190	155	737	423	297	217.638	217.349	175.458	639.768	349.857	322.792
ENSMUSG00000042460	C1galt1	C1galt1	94192	protein_coding	6	7844842	7875687	2245.11	-0.52727	0.108154	-4.87518	1.09e-06	5.81e-06	2730	2173	2431	2000	2115	1872	2713.03	2485.79	2751.86	1736.14	1749.29	2034.57
ENSMUSG00000039607	Rbms3	Rbms3	207181	protein_coding	9	116401814	117701749	881.929	0.57875	0.118806	4.87137	1.11e-06	5.92e-06	770	600	592	1348	1197	929	765.213	686.365	670.137	1170.16	990.021	1009.68
ENSMUSG00000062580	Timm17a	Timm17a	21854	protein_coding	1	135222951	135241516	1522.31	-0.548897	0.112739	-4.86876	1.12e-06	5.99e-06	1824	1551	1623	1249	1541	1243	1812.66	1774.25	1837.22	1084.22	1274.54	1350.94
ENSMUSG00000007613	Tgfbr1	Tgfbr1	21812	protein_coding	4	47353222	47414931	2066.31	0.472363	0.0970202	4.86871	1.12e-06	5.99e-06	1727	1438	1618	2825	2795	2246	1716.26	1644.99	1831.56	2452.3	2311.7	2441.05
ENSMUSG00000038612	Mcl1	Mcl1	17210	protein_coding	3	95566099	95570487	2193.7	0.483118	0.0992349	4.86843	1.12e-06	5.99e-06	1977	1510	1587	3052	3009	2333	1964.71	1727.35	1796.47	2649.35	2488.7	2535.6
ENSMUSG00000027940	Tpm3	Tpm3	59069	protein_coding	3	89979956	90008209	1701.05	0.540804	0.111086	4.86832	1.13e-06	5.99e-06	1393	1191	1246	2044	2585	1966	1384.34	1362.43	1410.46	1774.34	2138.02	2136.73
ENSMUSG00000051669	AU021092	AU021092	239691	protein_coding	16	5029687	5040163	243.313	-0.689761	0.141685	-4.86828	1.13e-06	5.99e-06	286	264	278	195	232	182	284.222	302.001	314.693	169.274	191.884	197.805
ENSMUSG00000021684	Pde8b	Pde8b	218461	protein_coding	13	95160962	95386844	278.468	0.679186	0.139525	4.86784	1.13e-06	6e-06	207	172	212	412	397	315	205.713	196.758	239.982	357.645	328.353	342.355
ENSMUSG00000021037	Ahsa1	Ahsa1	217737	protein_coding	12	87313253	87320772	832.782	-0.580305	0.119336	-4.86278	1.16e-06	6.16e-06	935	910	904	684	825	669	929.187	1040.99	1023.32	593.76	682.345	727.097
ENSMUSG00000036242	Armh4	Armh4	67419	protein_coding	14	49913409	50020840	360.945	-0.698109	0.143677	-4.85889	1.18e-06	6.27e-06	457	349	429	272	350	277	454.159	399.236	485.623	236.115	289.48	301.055
ENSMUSG00000053799	Exoc6	Exoc6	107371	protein_coding	19	37509327	37672507	1663.61	-0.521816	0.107422	-4.85762	1.19e-06	6.31e-06	1930	1691	1793	1471	1581	1394	1918	1934.41	2029.66	1276.93	1307.62	1515.06
ENSMUSG00000034158	Lrrc58	Lrrc58	320184	protein_coding	16	37688751	37709220	4737.08	-0.459951	0.0947339	-4.85519	1.2e-06	6.39e-06	5892	4730	4586	4739	4804	3568	5855.37	5410.84	5191.3	4113.79	3973.32	3877.85
ENSMUSG00000062203	Gspt1	Gspt1	14852	protein_coding	16	11037156	11072189	1441.09	-0.505911	0.104208	-4.85483	1.2e-06	6.39e-06	1781	1486	1417	1476	1392	1049	1769.93	1699.9	1604.03	1281.27	1151.3	1140.1
ENSMUSG00000002847	Pla1a	Pla1a	85031	protein_coding	16	38216479	38253507	396.644	0.670254	0.138097	4.8535	1.21e-06	6.43e-06	304	272	269	479	608	500	302.11	311.152	304.505	415.806	502.868	543.421
ENSMUSG00000062991	Nrg1	Nrg1	211323	protein_coding	8	32304579	33374825	302.774	1.02176	0.210625	4.85108	1.23e-06	6.51e-06	283	126	153	538	481	325	281.241	144.137	173.194	467.022	397.828	353.223
ENSMUSG00000044249	Defb29	Defb29	75400	protein_coding	2	152380634	152382018	637.029	-0.882608	0.181956	-4.85067	1.23e-06	6.52e-06	968	632	699	378	546	521	961.982	722.971	791.26	328.131	451.589	566.244
ENSMUSG00000052920	Prkg1	Prkg1	19091	protein_coding	19	30541889	31742433	206.139	0.91553	0.18889	4.84689	1.25e-06	6.64e-06	160	109	128	394	293	206	159.005	124.69	144.895	342.02	242.336	223.889
ENSMUSG00000022216	Psme1	Psme1	19186	protein_coding	14	55815580	55818986	800.089	0.579599	0.119594	4.84639	1.26e-06	6.65e-06	583	590	592	1099	1069	955	579.375	674.926	670.137	954.01	884.154	1037.93
ENSMUSG00000028327	Stra6l	Stra6l	74152	protein_coding	4	45848664	45887008	363.692	-0.653817	0.134944	-4.84509	1.27e-06	6.69e-06	436	376	416	286	378	264	433.289	430.122	470.907	248.268	312.638	286.926
ENSMUSG00000026554	Dcaf8	Dcaf8	98193	protein_coding	1	171975651	172024572	3117.81	-0.43508	0.0898133	-4.84427	1.27e-06	6.72e-06	3702	3067	3149	3049	3105	2521	3678.98	3508.47	3564.63	2646.75	2568.1	2739.93
ENSMUSG00000021094	Dhrs7	Dhrs7	66375	protein_coding	12	72697127	72711683	241.315	0.754497	0.155868	4.84062	1.29e-06	6.84e-06	162	186	146	322	368	299	160.993	212.773	165.27	279.519	304.367	324.966
ENSMUSG00000024870	Rab1b	Rab1b	76308	protein_coding	19	5149233	5157100	1858.93	-0.451523	0.0933815	-4.83525	1.33e-06	7.02e-06	2177	1911	1849	1749	1968	1440	2163.47	2186.07	2093.05	1518.26	1627.7	1565.05
ENSMUSG00000025239	Limd1	Limd1	29806	protein_coding	9	123307771	123350617	1584.87	0.47688	0.0986451	4.8343	1.34e-06	7.05e-06	1320	1182	1159	1991	2335	1724	1311.79	1352.14	1311.97	1728.33	1931.24	1873.71
ENSMUSG00000042286	Stab1	Stab1	192187	protein_coding	14	30860970	30890598	562.146	0.969189	0.200492	4.83406	1.34e-06	7.05e-06	415	338	302	1147	885	464	412.42	386.652	341.861	995.677	731.971	504.294
ENSMUSG00000028127	Abcd3	Abcd3	19299	protein_coding	3	121552423	121608951	6599.2	-0.507721	0.105039	-4.83363	1.34e-06	7.07e-06	7638	7147	6606	5771	6447	5529	7590.51	8175.75	7477.92	5009.64	5332.22	6009.15
ENSMUSG00000023079	Gtf2ird1	Gtf2ird1	57080	protein_coding	5	134386510	134485570	224.071	0.840383	0.173887	4.83293	1.35e-06	7.09e-06	164	132	149	381	374	204	162.98	151	168.666	330.735	309.33	221.716
ENSMUSG00000033720	Sfxn5	Sfxn5	94282	protein_coding	6	85190031	85310404	562.321	-0.564497	0.116837	-4.83148	1.36e-06	7.13e-06	659	608	585	476	576	434	654.903	695.517	662.213	413.202	476.401	471.689
ENSMUSG00000047714	Ppp1r2	Ppp1r2	66849	protein_coding	16	31070355	31094095	1053.75	0.492386	0.101921	4.83107	1.36e-06	7.15e-06	865	746	807	1370	1471	1187	859.622	853.38	913.515	1189.26	1216.64	1290.08
ENSMUSG00000063903	Klk1	Klk1	16612	protein_coding	7	43874784	43879042	10352	-0.493241	0.10219	-4.82669	1.39e-06	7.3e-06	11534	10559	11284	10841	9853	7579	11462.3	12078.9	12773.4	9410.75	8149.27	8237.17
ENSMUSG00000027957	Slc35a3	Slc35a3	229782	protein_coding	3	116463119	116506480	2599.29	-0.70286	0.146005	-4.81395	1.48e-06	7.78e-06	3095	2954	2830	1927	2160	2280	3075.76	3379.2	3203.53	1672.77	1786.5	2478
ENSMUSG00000055240	Zfp101	Zfp101	22643	protein_coding	17	33579481	33613615	230.618	-0.775352	0.161129	-4.812	1.49e-06	7.85e-06	317	234	256	221	168	166	315.029	267.682	289.789	191.844	138.95	180.416
ENSMUSG00000023030	Slc11a2	Slc11a2	18174	protein_coding	15	100285779	100322953	1206.61	-0.513521	0.106725	-4.81162	1.5e-06	7.86e-06	1381	1223	1314	1136	1296	849	1372.41	1399.04	1487.43	986.128	1071.9	922.728
ENSMUSG00000053460	Ggcx	Ggcx	56316	protein_coding	6	72391291	72407695	329.614	-0.620813	0.12903	-4.81139	1.5e-06	7.86e-06	415	346	345	325	305	225	412.42	395.804	390.536	282.123	252.261	244.539
ENSMUSG00000061983	Rps12	Rps12	20042	protein_coding	10	23661081	23663173	3849.54	0.538116	0.111861	4.81057	1.51e-06	7.89e-06	3397	2593	2717	4723	5514	4618	3375.88	2966.24	3075.61	4099.9	4560.55	5019.03
ENSMUSG00000036764	Dnajc12	Dnajc12	30045	protein_coding	10	63218222	63246355	2064.71	-1.66425	0.345968	-4.81043	1.51e-06	7.89e-06	3045	2742	2874	950	833	1342	3026.07	3136.69	3253.34	824.667	688.962	1458.54
ENSMUSG00000008136	Fhl2	Fhl2	14200	protein_coding	1	43162234	43236144	491.946	0.602938	0.125392	4.80842	1.52e-06	7.97e-06	401	348	331	736	639	564	398.507	398.092	374.688	638.9	528.508	612.979
ENSMUSG00000021895	Arhgef3	Arhgef3	71704	protein_coding	14	26836856	27125868	1050.24	0.505088	0.105059	4.80768	1.53e-06	7.99e-06	934	701	772	1406	1502	1136	928.193	801.903	873.895	1220.51	1242.28	1234.65
ENSMUSG00000032012	Nectin1	Nectin1	58235	protein_coding	9	43655281	43743955	212.411	1.00239	0.208503	4.80754	1.53e-06	8e-06	146	127	119	425	347	178	145.092	145.281	134.707	368.93	286.999	193.458
ENSMUSG00000030084	Plxna1	Plxna1	18844	protein_coding	6	89293296	89339602	677.878	0.813158	0.16917	4.80676	1.53e-06	8.02e-06	521	432	410	1229	1073	586	517.761	494.183	464.115	1066.86	887.463	636.889
ENSMUSG00000017688	Hnf4g	Hnf4g	30942	protein_coding	3	3573084	3724860	176.224	-0.81858	0.170314	-4.80629	1.54e-06	8.04e-06	232	166	224	153	136	127	230.558	189.894	253.565	132.815	112.484	138.029
ENSMUSG00000028270	Gbp2	Gbp2	14469	protein_coding	3	142326363	142343769	356.702	0.686512	0.142894	4.80434	1.55e-06	8.11e-06	299	259	200	540	508	397	297.141	296.281	226.398	468.758	420.159	431.476
ENSMUSG00000026887	Mrrf	Mrrf	67871	protein_coding	2	36026401	36080659	408.695	-0.702797	0.1463	-4.8038	1.56e-06	8.13e-06	451	461	479	321	350	337	448.196	527.357	542.223	278.651	289.48	366.266
ENSMUSG00000031400	G6pdx	G6pdx	14381	protein_coding	X	73453089	73472800	652.794	0.571538	0.119011	4.80239	1.57e-06	8.18e-06	521	470	460	833	1049	690	517.761	537.653	520.715	723.103	867.613	749.921
ENSMUSG00000022474	Pmm1	Pmm1	29858	protein_coding	15	81835309	81845131	302.693	0.73244	0.152525	4.8021	1.57e-06	8.19e-06	216	204	208	405	541	307	214.657	233.364	235.454	351.569	447.453	333.66
ENSMUSG00000101111	Gm28437	Gm28437	NA	unprocessed_pseudogene	1	24652270	24653052	198.07	-0.855952	0.178248	-4.80203	1.57e-06	8.19e-06	258	259	187	161	144	152	256.396	296.281	211.682	139.759	119.1	165.2
ENSMUSG00000026360	Rgs2	Rgs2	19735	protein_coding	1	143875076	143879899	381.172	0.676702	0.141113	4.79546	1.62e-06	8.46e-06	258	287	261	516	530	479	256.396	328.311	295.449	447.925	438.355	520.597
ENSMUSG00000004988	Fxyd4	Fxyd4	108017	protein_coding	6	117910520	117914653	423.032	0.735873	0.15352	4.79333	1.64e-06	8.54e-06	341	243	295	542	583	584	338.88	277.978	333.937	470.494	482.191	634.715
ENSMUSG00000047407	Tgif1	Tgif1	21815	protein_coding	17	71151200	71160541	261.182	0.665018	0.138832	4.79009	1.67e-06	8.67e-06	188	176	193	354	406	292	186.831	201.334	218.474	307.297	335.797	317.358
ENSMUSG00000031753	Cog4	Cog4	102339	protein_coding	8	111573232	111608859	1062.25	-0.485758	0.101432	-4.78902	1.68e-06	8.72e-06	1231	1064	1128	1026	1015	852	1223.35	1217.15	1276.88	890.641	839.492	925.989
ENSMUSG00000026566	Mpzl1	Mpzl1	68481	protein_coding	1	165419809	165462107	224.28	0.919125	0.191934	4.78876	1.68e-06	8.72e-06	152	154	123	407	377	197	151.055	176.167	139.235	353.305	311.811	214.108
ENSMUSG00000020936	Nmt1	Nmt1	18107	protein_coding	11	102919016	102959738	1383.07	-0.456998	0.0954318	-4.78874	1.68e-06	8.72e-06	1663	1366	1400	1331	1386	1101	1652.66	1562.62	1584.78	1155.4	1146.34	1196.61
ENSMUSG00000040746	Rnf167	Rnf167	70510	protein_coding	11	70538061	70542247	865.804	-0.521515	0.108949	-4.78677	1.69e-06	8.8e-06	1016	910	892	789	813	715	1009.68	1040.99	1009.73	684.908	672.42	777.092
ENSMUSG00000074165	Zfp788	Zfp788	67607	protein_coding	7	41282627	41300954	232.624	0.729384	0.152474	4.78365	1.72e-06	8.93e-06	179	143	162	373	308	269	177.887	163.584	183.382	323.79	254.742	292.36
ENSMUSG00000047909	Ankrd16	Ankrd16	320816	protein_coding	2	11782687	11795140	203.289	0.773458	0.161707	4.78307	1.73e-06	8.95e-06	146	136	133	309	346	197	145.092	155.576	150.554	268.234	286.172	214.108
ENSMUSG00000057367	Birc2	Birc2	11797	protein_coding	9	7818228	7837065	768.839	0.602307	0.125925	4.78306	1.73e-06	8.95e-06	631	499	559	1100	973	941	627.077	570.827	632.782	954.878	804.754	1022.72
ENSMUSG00000051124	Gimap9	Gimap9	317758	protein_coding	6	48653063	48656048	203.567	-0.799835	0.1673	-4.78085	1.75e-06	9.04e-06	280	211	225	180	144	158	278.259	241.372	254.697	156.253	119.1	171.721
ENSMUSG00000039640	Mrpl12	Mrpl12	56282	protein_coding	11	120375439	120379891	1468.83	-0.831183	0.173928	-4.77889	1.76e-06	9.13e-06	1688	1720	1766	1203	1637	709	1677.51	1967.58	1999.09	1044.29	1353.94	770.571
ENSMUSG00000032599	Ip6k2	Ip6k2	76500	protein_coding	9	108660995	108683536	463.995	0.564568	0.118262	4.77389	1.81e-06	9.35e-06	384	312	340	634	705	485	381.613	356.91	384.876	550.357	583.095	527.118
ENSMUSG00000032440	Tgfbr2	Tgfbr2	21813	protein_coding	9	115913361	116004428	1626.84	0.651276	0.136437	4.77345	1.81e-06	9.37e-06	1333	1129	1044	2705	2368	1524	1324.71	1291.51	1181.8	2348.13	1958.54	1656.35
ENSMUSG00000024357	Sil1	Sil1	81500	protein_coding	18	35399449	35632833	825.377	-0.503927	0.105592	-4.7724	1.82e-06	9.41e-06	965	827	883	749	871	623	959	946.04	999.546	650.185	720.391	677.102
ENSMUSG00000006281	Tep1	Tep1	21745	protein_coding	14	51061516	51108017	406.603	0.66776	0.140026	4.76882	1.85e-06	9.57e-06	323	269	278	634	639	384	320.992	307.72	314.693	550.357	528.508	417.347
ENSMUSG00000000149	Gna12	Gna12	14673	protein_coding	5	140744163	140816186	1518.69	-0.465902	0.0977167	-4.76789	1.86e-06	9.61e-06	1678	1611	1568	1471	1506	1200	1667.57	1842.89	1774.96	1276.93	1245.59	1304.21
ENSMUSG00000027374	Mrps5	Mrps5	77721	protein_coding	2	127429142	127448749	607.263	-0.550186	0.115446	-4.76574	1.88e-06	9.71e-06	748	622	626	533	577	497	743.35	711.532	708.625	462.682	477.228	540.16
ENSMUSG00000001891	Ugp2	Ugp2	216558	protein_coding	11	21271138	21321201	2444.14	-0.535325	0.112387	-4.76321	1.91e-06	9.83e-06	2997	2419	2588	2134	2265	2083	2978.37	2767.19	2929.59	1852.46	1873.35	2263.89
ENSMUSG00000028238	Atp6v0d2	Atp6v0d2	242341	protein_coding	4	19876841	19922605	508.48	0.626169	0.13147	4.76281	1.91e-06	9.84e-06	361	386	354	722	806	512	358.756	441.561	400.724	626.747	666.631	556.463
ENSMUSG00000029178	Klf3	Klf3	16599	protein_coding	5	64960731	64990244	901.525	0.617028	0.129628	4.75997	1.94e-06	9.97e-06	770	603	601	1432	1316	867	765.213	689.797	680.325	1243.08	1088.44	942.291
ENSMUSG00000026342	Slc35f5	Slc35f5	74150	protein_coding	1	125488332	125523557	886.405	0.484765	0.101844	4.75989	1.94e-06	9.97e-06	733	636	672	1228	1213	950	728.443	727.547	760.696	1065.99	1003.25	1032.5
ENSMUSG00000062421	Arf2	Arf2	11841	protein_coding	11	103857565	103876163	506.388	0.551935	0.115956	4.75988	1.94e-06	9.97e-06	400	370	363	686	693	587	397.513	423.258	410.912	595.497	573.17	637.976
ENSMUSG00000039246	Lyplal1	Lyplal1	226791	protein_coding	1	185819928	185849507	591.056	0.752655	0.158185	4.75806	1.95e-06	1.01e-05	385	414	410	746	802	842	382.606	473.592	464.115	647.581	663.323	915.12
ENSMUSG00000014158	Trpv4	Trpv4	63873	protein_coding	5	114760213	114796482	751.712	-0.624006	0.131151	-4.75793	1.96e-06	1.01e-05	876	868	772	734	770	459	870.554	992.941	873.895	637.164	636.856	498.86
ENSMUSG00000037710	Cisd1	Cisd1	52637	protein_coding	10	71166310	71180784	2927.74	-0.647041	0.136018	-4.75703	1.96e-06	1.01e-05	3339	3294	3209	2172	2734	2485	3318.24	3768.14	3632.55	1885.45	2261.25	2700.8
ENSMUSG00000021973	Micu2	Micu2	68514	protein_coding	14	58153718	58236719	959.439	-0.493784	0.103818	-4.75624	1.97e-06	1.01e-05	1194	931	984	890	978	745	1186.58	1065.01	1113.88	772.583	808.89	809.697
ENSMUSG00000006519	Cyba	Cyba	13057	protein_coding	8	123151515	123159669	4194.22	-0.579899	0.121928	-4.75607	1.97e-06	1.01e-05	4991	4616	4272	3327	4035	3555	4959.97	5280.43	4835.86	2888.07	3337.29	3863.72
ENSMUSG00000016382	Pls3	Pls3	102866	protein_coding	X	74829260	74918788	918.567	0.548447	0.115328	4.75554	1.98e-06	1.02e-05	793	602	672	1356	1212	1007	788.07	688.653	760.696	1177.1	1002.43	1094.45
ENSMUSG00000027429	Sec23b	Sec23b	27054	protein_coding	2	144398149	144432669	1683.86	-0.500223	0.105194	-4.75523	1.98e-06	1.02e-05	1912	1687	1845	1472	1763	1333	1900.11	1929.83	2088.52	1277.8	1458.15	1448.76
ENSMUSG00000025223	Ldb1	Ldb1	16825	protein_coding	19	46020009	46033653	476.432	0.64494	0.135663	4.75398	1.99e-06	1.02e-05	365	344	318	749	720	457	362.731	393.516	359.972	650.185	595.502	496.687
ENSMUSG00000030930	Chst15	Chst15	77590	protein_coding	7	131837509	131918957	556.991	0.849045	0.178611	4.75359	2e-06	1.02e-05	471	326	311	1044	827	514	468.072	372.925	352.048	906.266	684	558.636
ENSMUSG00000024197	Plin3	Plin3	66905	protein_coding	17	56584476	56599873	664.716	0.580561	0.122143	4.75313	2e-06	1.03e-05	568	454	455	964	1027	647	564.469	519.35	515.055	836.82	849.417	703.186
ENSMUSG00000025421	Hdhd2	Hdhd2	76987	protein_coding	18	77031788	77063003	319.228	-0.808595	0.170159	-4.752	2.01e-06	1.03e-05	365	356	398	225	353	191	362.731	407.243	450.531	195.316	291.961	207.587
ENSMUSG00000004931	Apba3	Apba3	57267	protein_coding	10	81102794	81109080	427.565	-0.674829	0.142037	-4.75107	2.02e-06	1.03e-05	505	442	502	339	369	359	501.86	505.622	568.258	294.276	305.195	390.176
ENSMUSG00000049287	Iba57	Iba57	216792	protein_coding	11	59046195	59054565	232.085	-0.690463	0.145389	-4.74907	2.04e-06	1.04e-05	287	275	230	215	213	156	285.216	314.584	260.357	186.635	176.169	169.547
ENSMUSG00000045064	Zc2hc1c	Zc2hc1c	72350	protein_coding	12	85321060	85346132	138.318	-0.817547	0.17222	-4.7471	2.06e-06	1.05e-05	169	168	149	109	113	104	167.949	192.182	168.666	94.6197	93.4607	113.032
ENSMUSG00000027531	Impa1	Impa1	55980	protein_coding	3	10377016	10396499	943.229	-0.513819	0.108309	-4.74402	2.1e-06	1.07e-05	1133	904	1031	870	908	760	1125.96	1034.12	1167.08	755.222	750.994	825.999
ENSMUSG00000066894	Vsig10	Vsig10	231668	protein_coding	5	117457148	117493070	254.739	0.733841	0.154709	4.74335	2.1e-06	1.07e-05	196	153	181	401	409	246	194.781	175.023	204.89	348.096	338.278	267.363
ENSMUSG00000022889	Mrpl39	Mrpl39	27393	protein_coding	16	84514464	84532630	543.945	-0.595062	0.125475	-4.74247	2.11e-06	1.08e-05	646	600	560	499	465	445	641.984	686.365	633.914	433.167	384.595	483.644
ENSMUSG00000032098	Treh	Treh	58866	protein_coding	9	44584530	44597602	1335.26	-0.590584	0.124614	-4.73931	2.14e-06	1.09e-05	1670	1429	1343	1055	1469	981	1659.62	1634.69	1520.26	915.815	1214.99	1066.19
ENSMUSG00000074457	S100a16	S100a16	67860	protein_coding	3	90444561	90450458	606.17	0.585376	0.123569	4.73724	2.17e-06	1.1e-05	467	430	440	744	890	737	464.097	491.895	498.075	645.845	736.106	801.002
ENSMUSG00000107689	Gm44386	Gm44386	NA	lncRNA	6	86490798	86493282	167.773	-0.841957	0.177775	-4.73607	2.18e-06	1.11e-05	242	177	178	131	123	135	240.495	202.478	201.494	113.717	101.732	146.724
ENSMUSG00000008384	Sertad1	Sertad1	55942	protein_coding	7	27186335	27189741	201.728	0.756231	0.159714	4.73492	2.19e-06	1.11e-05	173	133	111	308	306	221	171.924	152.144	125.651	267.366	253.088	240.192
ENSMUSG00000018750	Zbtb4	Zbtb4	75580	protein_coding	11	69656738	69674849	796.577	0.619287	0.130792	4.7349	2.19e-06	1.11e-05	700	521	524	1231	1196	770	695.648	595.994	593.162	1068.6	989.194	836.868
ENSMUSG00000018363	Smurf2	Smurf2	66313	protein_coding	11	106710892	106811541	1103.13	-0.534503	0.112914	-4.7337	2.2e-06	1.12e-05	1393	1095	1128	1068	980	890	1384.34	1252.62	1276.88	927.1	810.544	967.289
ENSMUSG00000037321	Tap1	Tap1	21354	protein_coding	17	34406527	34416199	265.764	0.944679	0.199586	4.7332	2.21e-06	1.12e-05	179	205	118	439	472	255	177.887	234.508	133.575	381.083	390.384	277.145
ENSMUSG00000050368	Hoxd10	Hoxd10	15430	protein_coding	2	74522268	74525449	170.232	0.788723	0.166738	4.7303	2.24e-06	1.14e-05	110	114	120	260	278	175	109.316	130.409	135.839	225.698	229.93	190.197
ENSMUSG00000019256	Ahr	Ahr	11622	protein_coding	12	35547973	35585037	193.922	0.780718	0.165143	4.72753	2.27e-06	1.15e-05	137	132	125	332	272	204	136.148	151	141.499	288.199	224.967	221.716
ENSMUSG00000025792	Slc25a10	Slc25a10	27376	protein_coding	11	120382666	120390013	3405.79	-0.479797	0.101512	-4.72651	2.28e-06	1.16e-05	3801	3696	3441	3033	3528	2745	3777.37	4228.01	3895.17	2632.86	2917.96	2983.38
ENSMUSG00000018648	Dusp14	Dusp14	56405	protein_coding	11	83938867	83960087	203.292	0.815358	0.172512	4.7264	2.29e-06	1.16e-05	144	133	129	244	308	287	143.105	152.144	146.027	211.809	254.742	311.923
ENSMUSG00000002393	Nr2f6	Nr2f6	13864	protein_coding	8	71826767	71834604	1322.16	-0.578884	0.122491	-4.72592	2.29e-06	1.16e-05	1593	1374	1409	1062	1253	1127	1583.1	1571.78	1594.97	921.891	1036.34	1224.87
ENSMUSG00000034854	Mfsd12	Mfsd12	73822	protein_coding	10	81193325	81202059	211.088	0.693666	0.146858	4.72339	2.32e-06	1.17e-05	173	137	137	321	306	231	171.924	156.72	155.082	278.651	253.088	251.06
ENSMUSG00000024242	Map4k3	Map4k3	225028	protein_coding	17	80887941	81035914	1278.23	0.451896	0.0957755	4.71828	2.38e-06	1.2e-05	1074	947	962	1739	1804	1314	1067.32	1083.31	1088.97	1509.58	1492.06	1428.11
ENSMUSG00000032333	Stoml1	Stoml1	69106	protein_coding	9	58160447	58169803	226.744	0.670022	0.142027	4.71758	2.39e-06	1.21e-05	169	155	159	338	320	255	167.949	177.311	179.986	293.408	264.667	277.145
ENSMUSG00000033722	BC034090	BC034090	207792	protein_coding	1	155088217	155120190	847.276	-0.507667	0.107646	-4.71608	2.4e-06	1.22e-05	987	824	938	826	862	615	980.864	942.608	1061.81	717.026	712.948	668.407
ENSMUSG00000003072	Atp5d	Atp5d	66043	protein_coding	10	79974466	79981652	2670.55	-0.48269	0.102363	-4.71547	2.41e-06	1.22e-05	2951	2874	2757	2527	2892	1929	2932.65	3287.69	3120.89	2193.61	2391.93	2096.52
ENSMUSG00000063511	Snrnp70	Snrnp70	20637	protein_coding	7	45025877	45045166	739.317	0.563674	0.119594	4.71324	2.44e-06	1.23e-05	646	495	514	959	1178	772	641.984	566.251	581.842	832.48	974.307	839.042
ENSMUSG00000090231	Cfb	Cfb	14962	protein_coding	17	35075350	35081494	326.551	-0.806516	0.171138	-4.71266	2.45e-06	1.23e-05	437	369	345	210	361	213	434.283	422.114	390.536	182.295	298.578	231.497
ENSMUSG00000026727	Rsu1	Rsu1	20163	protein_coding	2	13081632	13276226	527.812	0.538682	0.11434	4.71124	2.46e-06	1.24e-05	451	376	364	695	747	603	448.196	430.122	412.044	603.309	617.833	655.365
ENSMUSG00000033105	Lss	Lss	16987	protein_coding	10	76367422	76392972	371.238	0.604453	0.128324	4.71038	2.47e-06	1.25e-05	280	254	279	505	581	390	278.259	290.561	315.825	438.376	480.537	423.868
ENSMUSG00000059412	Fxyd2	Fxyd2	11936	protein_coding	9	45310967	45321576	15735.4	-0.562194	0.119385	-4.7091	2.49e-06	1.25e-05	18831	16284	16736	12951	14515	13689	18713.9	18627.9	18945	11242.4	12005.1	14877.8
ENSMUSG00000018217	Pmp22	Pmp22	18858	protein_coding	11	63019808	63050373	308.201	0.792381	0.168435	4.70437	2.55e-06	1.28e-05	242	194	190	547	472	282	240.495	221.925	215.078	474.835	390.384	306.489
ENSMUSG00000021811	Dnajc9	Dnajc9	108671	protein_coding	14	20434706	20438978	320.256	0.612733	0.130264	4.70378	2.55e-06	1.29e-05	247	235	217	419	489	362	245.464	268.826	245.642	363.722	404.445	393.437
ENSMUSG00000018800	Abca5	Abca5	217265	protein_coding	11	110160195	110228542	637.546	0.537002	0.11419	4.70272	2.57e-06	1.29e-05	499	452	484	808	945	719	495.898	517.062	547.882	701.401	781.596	781.439
ENSMUSG00000003813	Rad23a	Rad23a	19358	protein_coding	8	85560648	85567294	723.21	-0.535732	0.113923	-4.70258	2.57e-06	1.29e-05	853	792	719	624	746	564	847.697	906.002	813.9	541.676	617.006	612.979
ENSMUSG00000091972	Tmem207	Tmem207	100043057	protein_coding	16	26322406	26345519	288.433	0.747311	0.159071	4.69796	2.63e-06	1.32e-05	205	197	191	413	361	394	203.725	225.357	216.21	358.513	298.578	428.216
ENSMUSG00000033427	Upb1	Upb1	103149	protein_coding	10	75236949	75277513	2260.73	-0.6752	0.143733	-4.6976	2.63e-06	1.32e-05	2775	2494	2410	1629	2017	1972	2757.75	2852.99	2728.09	1414.09	1668.23	2143.25
ENSMUSG00000090817	Hsd3b9	Hsd3b9	100043461	protein_coding	3	98352991	98364442	396.141	-0.85418	0.181845	-4.6973	2.64e-06	1.32e-05	505	441	461	253	298	352	501.86	504.478	521.847	219.622	246.471	382.568
ENSMUSG00000005103	Wdr1	Wdr1	22388	protein_coding	5	38684156	38720564	3240.32	0.435481	0.0927651	4.69445	2.67e-06	1.34e-05	2766	2390	2457	4053	4525	3604	2748.8	2734.02	2781.3	3518.29	3742.56	3916.98
ENSMUSG00000024456	Diaph1	Diaph1	13367	protein_coding	18	37976654	38068529	832.986	0.661829	0.141126	4.68963	2.74e-06	1.37e-05	639	580	564	1354	1289	754	635.027	663.486	638.442	1175.37	1066.11	819.478
ENSMUSG00000042569	Dhrs7b	Dhrs7b	216820	protein_coding	11	60721457	60751021	387.631	-0.669472	0.142814	-4.68772	2.76e-06	1.38e-05	491	443	382	290	384	303	487.947	506.766	432.42	251.741	317.601	329.313
ENSMUSG00000037622	Wdtc1	Wdtc1	230796	protein_coding	4	133019770	133080792	481.317	-0.698951	0.149106	-4.68762	2.76e-06	1.38e-05	620	521	509	514	426	277	616.145	595.994	576.182	446.188	352.338	301.055
ENSMUSG00000038240	Pdss2	Pdss2	71365	protein_coding	10	43097482	43340878	234.651	-0.720506	0.153858	-4.68292	2.83e-06	1.42e-05	278	273	253	183	200	192	276.272	312.296	286.393	158.857	165.417	208.674
ENSMUSG00000024588	Fech	Fech	14151	protein_coding	18	64585985	64623322	2083.68	-0.42486	0.0907651	-4.68087	2.86e-06	1.43e-05	2485	2040	2086	2057	2146	1635	2469.55	2333.64	2361.33	1785.62	1774.93	1776.99
ENSMUSG00000057229	Dmac2	Dmac2	66349	protein_coding	7	25318839	25324976	546.63	-0.542501	0.11606	-4.67432	2.95e-06	1.48e-05	639	580	570	475	536	442	635.027	663.486	645.233	412.334	443.318	480.384
ENSMUSG00000006998	Psmd2	Psmd2	21762	protein_coding	16	20470402	20482164	3053.96	-0.469441	0.10047	-4.67247	2.98e-06	1.49e-05	3448	3117	3223	2785	3373	2278	3426.56	3565.67	3648.4	2417.58	2789.76	2475.82
ENSMUSG00000052713	Zfp608	Zfp608	269023	protein_coding	18	55021120	55125627	227.739	0.818711	0.175228	4.67226	2.98e-06	1.49e-05	164	176	115	376	314	263	162.98	201.334	130.179	326.395	259.705	285.839
ENSMUSG00000025197	Cyp2c23	Cyp2c23	226143	protein_coding	19	43993461	44017647	321.485	0.792638	0.169698	4.67087	3e-06	1.5e-05	221	208	219	361	509	450	219.626	237.94	247.905	313.374	420.986	489.079
ENSMUSG00000053768	Chchd3	Chchd3	66075	protein_coding	6	32767911	33037195	2146.61	-0.589716	0.126271	-4.67023	3.01e-06	1.5e-05	2585	2214	2327	1736	1940	1870	2568.93	2532.69	2634.14	1506.97	1604.55	2032.39
ENSMUSG00000048911	Rnf24	Rnf24	51902	protein_coding	2	131139984	131194812	402.126	-1.83839	0.393761	-4.66881	3.03e-06	1.51e-05	960	444	374	239	174	162	954.032	507.91	423.364	207.469	143.913	176.068
ENSMUSG00000049295	Zfp219	Zfp219	69890	protein_coding	14	52243534	52258190	287.474	0.626762	0.134248	4.66867	3.03e-06	1.51e-05	229	191	205	434	404	309	227.576	218.493	232.058	376.743	334.143	335.834
ENSMUSG00000022122	Ednrb	Ednrb	13618	protein_coding	14	104052061	104081838	670.174	0.51826	0.111009	4.66864	3.03e-06	1.51e-05	541	519	461	900	938	746	537.637	593.706	521.847	781.264	775.806	810.784
ENSMUSG00000024900	Cpt1a	Cpt1a	12894	protein_coding	19	3372334	3435733	6671.88	-0.479978	0.102832	-4.66759	3.05e-06	1.52e-05	7750	7021	6699	6303	7419	4699	7701.82	8031.61	7583.19	5471.45	6136.15	5107.07
ENSMUSG00000031333	Abcb7	Abcb7	11306	protein_coding	X	103324263	103457462	1721.09	-0.478337	0.102488	-4.66727	3.05e-06	1.52e-05	1986	1792	1755	1533	1728	1432	1973.65	2049.94	1986.64	1330.75	1429.2	1556.36
ENSMUSG00000032875	Arhgef17	Arhgef17	207212	protein_coding	7	100518959	100581314	695.046	0.792931	0.169993	4.66448	3.09e-06	1.54e-05	564	431	418	1256	1083	605	560.494	493.039	473.171	1090.3	895.734	657.539
ENSMUSG00000024940	Ltbp3	Ltbp3	16998	protein_coding	19	5790932	5808560	206.249	1.03444	0.221837	4.66308	3.12e-06	1.55e-05	141	115	119	453	285	186	140.123	131.553	134.707	393.236	235.719	202.153
ENSMUSG00000021629	Slc30a5	Slc30a5	69048	protein_coding	13	100939156	100969935	1463.23	-0.546132	0.11717	-4.66101	3.15e-06	1.56e-05	1900	1345	1575	1261	1484	1148	1888.19	1538.6	1782.88	1094.64	1227.39	1247.69
ENSMUSG00000027540	Ptpn1	Ptpn1	19246	protein_coding	2	167773977	167821305	530.084	0.555979	0.119289	4.66079	3.15e-06	1.56e-05	435	396	356	731	811	540	432.296	453.001	402.988	634.56	670.766	586.894
ENSMUSG00000027673	Ndufb5	Ndufb5	66046	protein_coding	3	32791139	32805715	2093.97	-0.592208	0.127075	-4.66029	3.16e-06	1.57e-05	2546	2139	2274	1674	1912	1820	2530.17	2446.89	2574.14	1453.15	1581.39	1978.05
ENSMUSG00000024843	Chka	Chka	12660	protein_coding	19	3901773	3944369	629.647	0.740068	0.158822	4.65972	3.17e-06	1.57e-05	422	451	425	1072	985	567	419.376	515.918	481.095	930.572	814.679	616.239
ENSMUSG00000038060	Dlec1	Dlec1	320256	protein_coding	9	118931546	118977314	437.895	-0.585603	0.125702	-4.65866	3.18e-06	1.58e-05	517	454	481	449	409	296	513.786	519.35	544.486	389.764	338.278	321.705
ENSMUSG00000020840	Blmh	Blmh	104184	protein_coding	11	76815635	76878205	1459.86	-0.547026	0.117435	-4.65812	3.19e-06	1.58e-05	1682	1540	1560	1180	1489	1200	1671.54	1761.67	1765.9	1024.32	1231.53	1304.21
ENSMUSG00000020079	Supv3l1	Supv3l1	338359	protein_coding	10	62264988	62285517	297.025	-0.610981	0.131177	-4.65767	3.2e-06	1.58e-05	346	326	319	284	288	202	343.849	372.925	361.104	246.532	238.201	219.542
ENSMUSG00000053646	Plxnb1	Plxnb1	235611	protein_coding	9	108924457	108948985	602.155	0.673776	0.144665	4.6575	3.2e-06	1.59e-05	480	406	399	992	920	550	477.016	464.44	451.663	861.126	760.919	597.763
ENSMUSG00000017639	Rab11fip4	Rab11fip4	268451	protein_coding	11	79482038	79588849	895.195	-0.571509	0.122719	-4.65705	3.21e-06	1.59e-05	1023	946	984	909	908	569	1016.64	1082.17	1113.88	789.076	750.994	618.413
ENSMUSG00000021868	Ppif	Ppif	105675	protein_coding	14	25694578	25700892	486.859	-0.542985	0.116606	-4.65657	3.22e-06	1.59e-05	540	516	535	455	476	368	536.643	590.274	605.614	394.972	393.693	399.958
ENSMUSG00000024772	Ehd1	Ehd1	13660	protein_coding	19	6326755	6350126	1578.88	-0.448346	0.0963065	-4.65541	3.23e-06	1.6e-05	1819	1635	1581	1516	1696	1184	1807.69	1870.34	1789.67	1316	1402.74	1286.82
ENSMUSG00000029090	Adgra3	Adgra3	70693	protein_coding	5	50117298	50216348	997.117	-0.460142	0.0988642	-4.65428	3.25e-06	1.61e-05	1163	1016	1013	944	1051	763	1155.77	1162.24	1146.7	819.459	869.267	829.26
ENSMUSG00000028140	Mrpl9	Mrpl9	78523	protein_coding	3	94350625	94358437	745.765	-0.52531	0.112951	-4.65076	3.31e-06	1.63e-05	944	740	755	651	767	585	938.131	846.517	854.651	565.114	634.375	635.802
ENSMUSG00000060477	Irak2	Irak2	108960	protein_coding	6	113615428	113671987	562.457	-0.51638	0.111035	-4.65061	3.31e-06	1.63e-05	654	586	588	505	571	440	649.934	670.35	665.609	438.376	472.266	478.21
ENSMUSG00000029729	Zkscan1	Zkscan1	74570	protein_coding	5	138083346	138106084	3501.18	-0.42366	0.0911292	-4.649	3.34e-06	1.65e-05	3867	3636	3562	3369	3574	2845	3842.96	4159.37	4032.14	2924.53	2956	3092.06
ENSMUSG00000046573	Lyrm4	Lyrm4	380840	protein_coding	13	36162378	36301509	341.353	-0.800088	0.172178	-4.64687	3.37e-06	1.66e-05	398	365	430	218	308	280	395.526	417.539	486.755	189.239	254.742	304.316
ENSMUSG00000022365	Derl1	Derl1	67819	protein_coding	15	57732898	57755844	1878.77	-0.442277	0.0952144	-4.64507	3.4e-06	1.68e-05	2084	1939	1947	1785	1900	1526	2071.04	2218.1	2203.98	1549.51	1571.46	1658.52
ENSMUSG00000039987	Phtf2	Phtf2	68770	protein_coding	5	20963661	21087122	221.81	-0.650217	0.140021	-4.64371	3.42e-06	1.69e-05	268	241	239	192	207	166	266.334	275.69	270.545	166.67	171.207	180.416
ENSMUSG00000025899	Alkbh8	Alkbh8	67667	protein_coding	9	3335140	3391154	369.265	-0.652078	0.140453	-4.64269	3.44e-06	1.69e-05	432	382	431	379	306	257	429.314	436.986	487.887	328.999	253.088	279.318
ENSMUSG00000027763	Mbnl1	Mbnl1	56758	protein_coding	3	60380251	60537171	3230.97	0.424578	0.0914703	4.6417	3.46e-06	1.7e-05	2728	2500	2391	4450	4408	3312	2711.04	2859.85	2706.58	3862.91	3645.79	3599.62
ENSMUSG00000006678	Pola1	Pola1	18968	protein_coding	X	92348373	92675761	189.083	0.861627	0.185734	4.63905	3.5e-06	1.72e-05	160	100	113	281	242	266	159.005	114.394	127.915	243.928	200.155	289.1
ENSMUSG00000045725	Prr15	Prr15	78004	protein_coding	6	54302820	54307186	324.212	0.629047	0.135644	4.63749	3.53e-06	1.73e-05	231	236	234	485	443	362	229.564	269.97	264.885	421.014	366.399	393.437
ENSMUSG00000025962	Fastkd2	Fastkd2	75619	protein_coding	1	63769773	63793814	422.124	-0.710057	0.153182	-4.63537	3.56e-06	1.75e-05	557	387	507	359	335	344	553.537	442.705	573.918	311.637	277.074	373.873
ENSMUSG00000040820	Hlcs	Hlcs	110948	protein_coding	16	93929741	94114430	188.915	0.707645	0.152684	4.63469	3.57e-06	1.76e-05	137	131	128	292	271	207	136.148	149.856	144.895	253.477	224.14	224.976
ENSMUSG00000035778	Ggta1	Ggta1	14594	protein_coding	2	35290191	35353243	184.07	0.822398	0.177486	4.63359	3.59e-06	1.76e-05	140	100	129	288	320	175	139.13	114.394	146.027	250.004	264.667	190.197
ENSMUSG00000060227	Golm2	Golm2	319996	protein_coding	2	121697451	121766701	1232.83	-0.591469	0.127672	-4.63271	3.61e-06	1.77e-05	1601	1239	1268	1044	1082	1060	1591.05	1417.34	1435.36	906.266	894.906	1152.05
ENSMUSG00000029312	Klhl8	Klhl8	246293	protein_coding	5	104009839	104059125	179.625	-0.779038	0.168258	-4.63003	3.66e-06	1.79e-05	229	204	193	144	136	148	227.576	233.364	218.474	125.002	112.484	160.853
ENSMUSG00000040618	Pck2	Pck2	74551	protein_coding	14	55777723	55788699	221.273	0.72811	0.157352	4.62727	3.71e-06	1.82e-05	186	133	144	341	355	219	184.844	152.144	163.006	296.012	293.615	238.018
ENSMUSG00000026032	Ndufb3	Ndufb3	66495	protein_coding	1	58625543	58635123	1534.69	-0.602313	0.130173	-4.62702	3.71e-06	1.82e-05	1839	1602	1669	1195	1423	1329	1827.57	1832.59	1889.29	1037.34	1176.94	1444.41
ENSMUSG00000033444	Specc1l	Specc1l	74392	protein_coding	10	75047905	75148577	1033.64	0.462791	0.100118	4.62246	3.79e-06	1.86e-05	884	756	764	1441	1441	1059	878.504	864.82	864.839	1250.89	1191.83	1150.97
ENSMUSG00000061689	Dlgap4	Dlgap4	228836	protein_coding	2	156455625	156606283	268.786	0.708631	0.153315	4.62207	3.8e-06	1.86e-05	197	184	183	419	436	253	195.775	210.485	207.154	363.722	360.609	274.971
ENSMUSG00000031196	F8	F8	14069	protein_coding	X	74216321	74426221	432.208	-0.558999	0.120962	-4.6213	3.81e-06	1.87e-05	509	453	460	434	393	319	505.835	518.206	520.715	376.743	325.045	346.702
ENSMUSG00000056201	Cfl1	Cfl1	12631	protein_coding	19	5540483	5545229	3897.54	0.485591	0.105088	4.62082	3.82e-06	1.87e-05	3185	2960	2820	4714	5947	4261	3165.2	3386.07	3192.21	4092.09	4918.68	4631.03
ENSMUSG00000040808	S100g	S100g	12309	protein_coding	X	161744988	161747595	8789.66	0.586152	0.126859	4.62049	3.83e-06	1.87e-05	6572	5781	7015	10509	14159	9955	6531.14	6613.13	7940.9	9122.56	11710.7	10819.5
ENSMUSG00000032386	Trip4	Trip4	56404	protein_coding	9	65736212	65816076	648.274	-0.500984	0.108434	-4.62019	3.83e-06	1.87e-05	750	646	702	633	626	500	745.337	738.986	794.656	549.489	517.755	543.421
ENSMUSG00000024150	Mcfd2	Mcfd2	193813	protein_coding	17	87561871	87573363	2355.06	-0.515349	0.111585	-4.61846	3.87e-06	1.89e-05	2738	2421	2493	1961	2386	1971	2720.98	2769.48	2822.05	1702.29	1973.43	2142.16
ENSMUSG00000060862	Zbtb40	Zbtb40	230848	protein_coding	4	136707043	136776112	187.691	-0.771538	0.167061	-4.6183	3.87e-06	1.89e-05	271	196	192	165	187	108	269.315	224.213	217.342	143.232	154.665	117.379
ENSMUSG00000024966	Stip1	Stip1	20867	protein_coding	19	6998070	7017335	954.833	-0.498921	0.108058	-4.61718	3.89e-06	1.9e-05	1036	1023	1021	875	992	730	1029.56	1170.25	1155.76	759.562	820.469	793.394
ENSMUSG00000007338	Mrpl49	Mrpl49	18120	protein_coding	19	6103652	6107815	658.597	-0.579589	0.125557	-4.61614	3.91e-06	1.9e-05	738	714	721	542	629	547	733.412	816.774	816.164	470.494	520.237	594.502
ENSMUSG00000048832	Vps37c	Vps37c	107305	protein_coding	19	10666099	10691991	274.687	0.616512	0.13358	4.61529	3.93e-06	1.91e-05	221	193	186	401	405	289	219.626	220.781	210.55	348.096	334.97	314.097
ENSMUSG00000029925	Tbxas1	Tbxas1	21391	protein_coding	6	38852338	39061519	184.924	-0.786871	0.170494	-4.61526	3.93e-06	1.91e-05	243	188	216	162	132	146	241.489	215.061	244.51	140.627	109.175	158.679
ENSMUSG00000030647	Ndufc2	Ndufc2	68197	protein_coding	7	97049210	97057009	1853.43	-0.634165	0.137515	-4.6116	4e-06	1.94e-05	2202	1964	2055	1371	1728	1601	2188.31	2246.7	2326.24	1190.12	1429.2	1740.03
ENSMUSG00000019699	Akt3	Akt3	23797	protein_coding	1	176847639	177085769	288.875	0.634931	0.137682	4.61159	4e-06	1.94e-05	231	196	199	449	396	310	229.564	224.213	225.266	389.764	327.526	336.921
ENSMUSG00000041096	Tspyl2	Tspyl2	52808	protein_coding	X	151119848	151125421	175.892	0.739739	0.160492	4.6092	4.04e-06	1.96e-05	135	107	123	267	282	179	134.161	122.402	139.235	231.775	233.238	194.545
ENSMUSG00000019899	Lama2	Lama2	16773	protein_coding	10	26856032	27495754	1190.34	0.885625	0.192145	4.60915	4.04e-06	1.96e-05	970	673	684	2452	1564	1115	963.969	769.873	774.28	2128.51	1293.56	1211.83
ENSMUSG00000035783	Acta2	Acta2	11475	protein_coding	19	34218490	34232990	920.157	0.543793	0.118025	4.60743	4.08e-06	1.98e-05	815	576	686	1316	1248	1013	809.933	658.91	776.544	1142.38	1032.2	1100.97
ENSMUSG00000035863	Palm	Palm	18483	protein_coding	10	79629406	79656730	586.896	0.726101	0.15775	4.60287	4.17e-06	2.02e-05	423	443	354	767	1081	583	420.37	506.766	400.724	665.81	894.079	633.629
ENSMUSG00000023175	Bsg	Bsg	12215	protein_coding	10	79540325	79547803	5336.89	-0.430447	0.0935229	-4.60258	4.17e-06	2.02e-05	6142	5453	5335	4865	5645	4369	6103.81	6237.91	6039.16	4223.16	4668.9	4748.41
ENSMUSG00000030421	Uri1	Uri1	19777	protein_coding	7	37659417	37722976	597.565	0.497732	0.108201	4.60008	4.22e-06	2.05e-05	487	435	446	789	845	658	483.972	497.615	504.867	684.908	698.887	715.142
ENSMUSG00000003644	Rps6ka1	Rps6ka1	20111	protein_coding	4	133574601	133615108	195.464	0.836489	0.181872	4.59933	4.24e-06	2.05e-05	126	127	134	343	311	180	125.217	145.281	151.686	297.748	257.224	195.631
ENSMUSG00000040690	Col16a1	Col16a1	107581	protein_coding	4	129941633	129993076	294.887	0.937887	0.204007	4.59733	4.28e-06	2.07e-05	231	147	185	579	465	253	229.564	168.159	209.418	502.613	384.595	274.971
ENSMUSG00000026750	Psmb7	Psmb7	19177	protein_coding	2	38478048	38534099	1369.98	-0.576015	0.125299	-4.59713	4.28e-06	2.07e-05	1824	1304	1425	1185	1238	1150	1812.66	1491.7	1613.08	1028.66	1023.93	1249.87
ENSMUSG00000042613	Pbxip1	Pbxip1	229534	protein_coding	3	89344013	89358259	1012.57	0.681797	0.14837	4.59524	4.32e-06	2.09e-05	799	715	638	1656	1608	896	794.032	817.918	722.209	1437.53	1329.95	973.81
ENSMUSG00000022820	Ndufb4	Ndufb4	68194	protein_coding	16	37467532	37474815	1190.2	-0.652043	0.142035	-4.59072	4.42e-06	2.14e-05	1413	1327	1272	884	1067	1039	1404.22	1518.01	1439.89	767.375	882.5	1129.23
ENSMUSG00000001123	Lgals9	Lgals9	16859	protein_coding	11	78853800	78875772	252.437	0.703158	0.153197	4.5899	4.43e-06	2.14e-05	177	179	173	402	326	294	175.9	204.766	195.834	348.964	269.63	319.531
ENSMUSG00000027463	Slc52a3	Slc52a3	69698	protein_coding	2	151838431	151851178	284.808	-0.703768	0.153418	-4.58725	4.49e-06	2.17e-05	350	332	294	252	304	164	347.824	379.789	332.805	218.754	251.434	178.242
ENSMUSG00000061474	Mrps36	Mrps36	66128	protein_coding	13	100872463	100881167	331.098	-0.688847	0.150188	-4.58656	4.51e-06	2.18e-05	371	355	398	246	314	265	368.693	406.099	450.531	213.545	259.705	288.013
ENSMUSG00000011958	Bnip2	Bnip2	12175	protein_coding	9	69896748	69915599	591.409	0.513882	0.112108	4.5838	4.57e-06	2.2e-05	507	409	432	762	844	670	503.848	467.872	489.019	661.47	698.06	728.184
ENSMUSG00000031700	Gpt2	Gpt2	108682	protein_coding	8	86219205	86254189	961.812	0.653748	0.142675	4.58207	4.6e-06	2.22e-05	736	673	655	1083	1656	1121	731.424	769.873	741.453	940.121	1369.65	1218.35
ENSMUSG00000020381	Mrnip	Mrnip	68067	protein_coding	11	50065271	50090942	289.416	-0.673866	0.147085	-4.58147	4.62e-06	2.23e-05	312	343	322	241	257	228	310.06	392.372	364.5	209.205	212.561	247.8
ENSMUSG00000029713	Gnb2	Gnb2	14693	protein_coding	5	137526389	137531772	933.032	0.606533	0.132497	4.57773	4.7e-06	2.26e-05	807	621	625	1433	1440	868	801.983	710.388	707.493	1243.95	1191	943.378
ENSMUSG00000026858	Miga2	Miga2	108958	protein_coding	2	30254245	30275533	378.434	-0.549552	0.120062	-4.57722	4.71e-06	2.27e-05	438	395	408	359	363	285	435.277	451.857	461.851	311.637	300.232	309.75
ENSMUSG00000021376	Tpmt	Tpmt	22017	protein_coding	13	47175958	47198213	1310.88	-0.603527	0.131879	-4.57638	4.73e-06	2.28e-05	1704	1271	1408	1048	1199	1125	1693.41	1453.95	1593.84	909.738	991.675	1222.7
ENSMUSG00000030717	Nupr1	Nupr1	56312	protein_coding	7	126222421	126230033	246.187	0.735894	0.160985	4.5712	4.85e-06	2.33e-05	227	147	141	379	363	271	225.589	168.159	159.61	328.999	300.232	294.534
ENSMUSG00000032384	Csnk1g1	Csnk1g1	214897	protein_coding	9	65816206	65952297	491.48	0.529088	0.115797	4.56911	4.9e-06	2.36e-05	392	366	353	696	707	508	389.563	418.683	399.592	604.177	584.749	552.115
ENSMUSG00000031209	Heph	Heph	15203	protein_coding	X	95498965	95618091	382.454	0.601141	0.131665	4.56568	4.98e-06	2.39e-05	283	268	286	546	504	453	281.241	306.576	323.749	473.967	416.851	492.339
ENSMUSG00000036943	Rab8b	Rab8b	235442	protein_coding	9	66750946	66826969	372.22	0.631671	0.13841	4.56376	5.02e-06	2.41e-05	285	254	267	587	477	417	283.228	290.561	302.241	509.558	394.52	453.213
ENSMUSG00000025927	Tfap2b	Tfap2b	21419	protein_coding	1	19279138	19308800	494.904	0.659103	0.14446	4.56253	5.05e-06	2.43e-05	351	375	331	814	692	495	348.818	428.978	374.688	706.61	572.343	537.986
ENSMUSG00000070867	Trabd2b	Trabd2b	666048	protein_coding	4	114263921	114472295	1117.09	-0.606689	0.132982	-4.5622	5.06e-06	2.43e-05	1257	1265	1194	1152	1111	677	1249.19	1447.09	1351.59	1000.02	918.892	735.792
ENSMUSG00000033684	Qsox1	Qsox1	104009	protein_coding	1	155651775	155688635	316.056	0.711896	0.156116	4.56005	5.11e-06	2.45e-05	268	197	201	517	489	298	266.334	225.357	227.53	448.793	404.445	323.879
ENSMUSG00000027852	Nras	Nras	18176	protein_coding	3	102965601	102975230	655.533	0.494118	0.108359	4.56001	5.12e-06	2.45e-05	561	449	496	869	926	718	557.512	513.63	561.466	754.353	765.881	780.352
ENSMUSG00000028636	Ppcs	Ppcs	106564	protein_coding	4	119275727	119279617	399.05	-0.594242	0.130368	-4.55819	5.16e-06	2.47e-05	456	440	427	324	400	315	453.165	503.334	483.359	281.255	330.834	342.355
ENSMUSG00000025809	Itgb1	Itgb1	16412	protein_coding	8	129412135	129459681	6598.95	0.394327	0.0865103	4.55815	5.16e-06	2.47e-05	5813	4880	5078	8846	8736	6976	5776.86	5582.44	5748.24	7678.95	7225.42	7581.81
ENSMUSG00000038622	Med30	Med30	69790	protein_coding	15	52575804	52593960	195.778	0.74507	0.163568	4.5551	5.24e-06	2.51e-05	146	125	133	235	320	246	145.092	142.993	150.554	203.997	264.667	267.363
ENSMUSG00000079435	Rpl36a	Rpl36a	19982	protein_coding	X	133486403	133488811	1257.18	0.557866	0.122495	4.55419	5.26e-06	2.52e-05	1080	861	876	1496	1827	1549	1073.29	984.934	991.622	1298.63	1511.09	1683.52
ENSMUSG00000006705	Pknox1	Pknox1	18771	protein_coding	17	31783708	31826667	415.87	-0.545542	0.119836	-4.55243	5.3e-06	2.54e-05	500	442	422	366	416	325	496.891	505.622	477.699	317.714	344.068	353.223
ENSMUSG00000042831	Alkbh6	Alkbh6	233065	protein_coding	7	30008142	30013729	155.994	0.741172	0.162878	4.55046	5.35e-06	2.56e-05	111	107	104	206	246	187	110.31	122.402	117.727	178.823	203.463	203.239
ENSMUSG00000089281	Scarna6	Scarna6	100217415	scaRNA	1	87712278	87712542	550.645	0.570655	0.125415	4.55013	5.36e-06	2.56e-05	472	375	380	677	803	666	469.066	428.978	430.156	587.684	664.15	723.836
[truncated: 54,715 more rows]
