# Supplementary material for: MicroRNA-mediated attenuation of branched-chain amino acid catabolism promotes ferroptosis in chronic kidney disease
Source: Nat Commun. 2023 Nov 28;14:7814. doi: 10.1038/s41467-023-43529-z (PMC10684653; doi:10.1038/s41467-023-43529-z)
Supplement: Supplementary file 5 — Supplementary Data 2 [file 41467_2023_43529_MOESM5_ESM.xlsx]

## Sheet: DE miRNA
ensembl.gene.id	baseMean	log2FoldChange	lfcSE	stat	pvalue	padj	control1	control2	control3	cisplatin1	cisplatin2	cisplatin3	normalized.control1	normalized.control2	normalized.control3	normalized.cisplatin1	normalized.cisplatin2	normalized.cisplatin3
mmu-miR-34a-5p	5189.94	2.51612	0.149249	16.8585	9.08631e-64	3.88894e-61	1114	1408	1661	8144	10933	11267	1547.13	1514.25	1571.95	7221.08	10585	8700.22
mmu-mir-34a	212.636	2.8431	0.209625	13.5628	6.65388e-42	1.42393e-39	37	46	58	346	450	489	51.3858	49.4711	54.8906	306.789	435.677	377.599
mmu-miR-451a	7078.78	-1.83765	0.175224	-10.4875	9.86482e-26	1.40738e-23	7916	12579	9158	3622	2571	4640	10993.8	13528.2	8667.04	3211.54	2489.17	3582.94
mmu-miR-378a-3p	569.3	-1.40434	0.141622	-9.91608	3.5441e-23	3.79219e-21	654	759	798	357	328	391	908.279	816.273	755.219	316.543	317.56	301.925
mmu-let-7i-5p	1035.47	1.43511	0.146956	9.76556	1.5824e-22	1.35453e-20	367	493	671	1685	1745	1754	509.692	530.201	635.027	1494.05	1689.46	1354.41
mmu-mir-378a	342.837	-1.42417	0.154188	-9.23654	2.54593e-20	1.81609e-18	382	470	490	206	178	262	530.524	505.466	463.731	182.655	172.335	202.313
mmu-mir-21a	289.892	1.50999	0.165626	9.11684	7.73497e-20	4.72938e-18	104	161	142	504	451	523	144.436	173.149	134.387	446.884	436.645	403.853
mmu-miR-146b-5p	137.343	1.87593	0.217416	8.6283	6.2271e-18	3.3315e-16	45	48	66	295	200	249	62.4963	51.622	62.4617	261.569	193.634	192.274
mmu-mir-451a	410.575	-1.75711	0.208346	-8.43364	3.35084e-17	1.59351e-15	489	681	519	229	131	299	679.126	732.388	491.176	203.048	126.83	230.884
mmu-miR-671-5p	131.563	-1.62551	0.204892	-7.93352	2.13025e-15	9.11749e-14	126	211	205	83	60	80	174.99	226.922	194.01	73.594	58.0903	61.7749
mmu-miR-21a-5p	1417.2	1.36867	0.180682	7.57505	3.58996e-14	1.39682e-12	420	739	1048	2374	2375	2239	583.299	794.764	991.816	2104.97	2299.41	1728.93
mmu-miR-361-3p	132.997	-1.40956	0.195602	-7.20627	5.7506e-13	2.05105e-11	150	172	197	90	76	84	208.321	184.979	186.439	79.8007	73.581	64.8637
mmu-miR-199a-3p	218.452	1.24465	0.176654	7.04567	1.84572e-12	6.07669e-11	84	120	150	389	310	360	116.66	129.055	141.958	344.916	300.133	277.987
mmu-miR-199b-3p	218.323	1.24343	0.176834	7.03164	2.04126e-12	6.24042e-11	84	120	150	389	310	359	116.66	129.055	141.958	344.916	300.133	277.215
mmu-miR-199a-5p	114.326	1.50822	0.229371	6.57547	4.85007e-11	1.37476e-09	37	50	76	223	181	176	51.3858	53.7729	71.9256	197.728	175.239	135.905
mmu-miR-31-5p	49.3587	2.29583	0.34961	6.56684	5.1393e-11	1.37476e-09	17	15	12	106	101	69	23.6097	16.1319	11.3567	93.9875	97.7853	53.2809
mmu-miR-187-3p	1436.79	-0.946016	0.144603	-6.54217	6.06321e-11	1.5265e-09	1427	1777	1884	914	1072	1420	1981.83	1911.09	1783	810.421	1037.88	1096.5
mmu-miR-425-5p	2742.28	-0.836156	0.128363	-6.514	7.31756e-11	1.73995e-09	2334	3460	3785	2294	2164	2305	3241.47	3721.09	3582.08	2034.03	2095.12	1779.89
mmu-miR-1968-5p	35.8025	-2.33838	0.364537	-6.41465	1.41149e-10	3.17958e-09	52	49	58	7	13	21	72.2179	52.6975	54.8906	6.20672	12.5862	16.2159
mmu-miR-200c-3p	300.516	0.999848	0.159914	6.2524	4.04189e-10	8.64964e-09	162	173	202	445	446	485	224.987	186.054	191.171	394.57	431.805	374.51
mmu-miR-5099	1174.76	0.830684	0.140535	5.91089	3.4026e-09	6.93482e-08	687	718	858	1720	1682	1757	954.11	772.18	812.002	1525.08	1628.46	1356.73
mmu-mir-5099	186.898	1.05241	0.185576	5.67104	1.41935e-08	2.76128e-07	88	120	120	329	256	281	122.215	129.055	113.567	291.716	247.852	216.984
mmu-miR-132-3p	48.3993	1.75001	0.311547	5.61715	1.94128e-08	3.61247e-07	23	13	23	75	76	107	31.9425	13.981	21.767	66.5006	73.581	82.6239
mmu-miR-222-3p	1334.9	-0.84363	0.150558	-5.60335	2.10246e-08	3.74939e-07	1262	1485	1894	1194	1076	993	1752.67	1597.06	1792.46	1058.69	1041.75	766.781
mmu-miR-182-5p	2761.06	0.960873	0.174604	5.50315	3.73074e-08	6.38703e-07	1522	1554	1942	3845	4842	3686	2113.76	1671.26	1837.89	3409.26	4687.89	2846.28
mmu-miR-214-3p	157.734	1.30056	0.238192	5.46012	4.758e-08	7.8324e-07	75	85	83	355	193	221	104.16	91.414	78.5503	314.77	186.857	170.653
mmu-miR-429-3p	1133.02	0.729409	0.13453	5.42189	5.89714e-08	9.34805e-07	577	800	945	1490	1630	1739	801.341	860.367	894.338	1321.15	1578.12	1342.83
mmu-miR-20a-5p	208.552	0.99758	0.188238	5.29956	1.1608e-07	1.77437e-06	108	127	139	251	338	367	149.991	136.583	131.548	222.555	327.242	283.392
mmu-miR-455-5p	41.0705	-1.70394	0.327056	-5.20993	1.8891e-07	2.78804e-06	46	58	66	11	24	32	63.8851	62.3766	62.4617	9.75342	23.2361	24.71
mmu-mir-222	566.044	-0.691797	0.140973	-4.90731	9.23351e-07	1.31731e-05	503	642	748	529	462	496	698.569	690.445	707.899	469.051	447.295	383.004
mmu-mir-187	74.377	-1.26478	0.260811	-4.84939	1.23842e-06	1.70982e-05	86	108	85	37	44	71	119.437	116.15	80.4431	32.807	42.5996	54.8252
mmu-miR-183-5p	22.6008	2.17967	0.450454	4.83883	1.30605e-06	1.74684e-05	5	11	6	44	45	37	6.94403	11.83	5.67834	39.0137	43.5677	28.5709
mmu-mir-365-2	23.3085	-2.17876	0.451275	-4.82801	1.37906e-06	1.7886e-05	19	34	54	16	8	5	26.3873	36.5656	51.105	14.1868	7.74537	3.86093
mmu-miR-362-5p	167.543	-0.983705	0.208632	-4.71503	2.41674e-06	3.04225e-05	127	211	278	158	108	122	176.378	226.922	263.096	140.095	104.563	94.2067
mmu-mir-30c-2	310.764	0.778297	0.167683	4.64149	3.4591e-06	4.22999e-05	137	215	278	401	440	516	190.266	231.224	263.096	355.557	425.996	398.448
mmu-mir-365-1	20.081	-2.24229	0.499247	-4.49135	7.07746e-06	8.41431e-05	14	29	51	13	8	3	19.4433	31.1883	48.2659	11.5268	7.74537	2.31656
mmu-mir-30c-1	316.32	0.731298	0.165303	4.42399	9.68924e-06	0.000112081	142	229	283	408	442	514	197.21	246.28	267.828	361.763	427.932	396.904
mmu-mir-6240	1216.71	-0.826788	0.187385	-4.41223	1.02309e-05	0.000115233	951	1263	2101	1221	727	1096	1320.75	1358.3	1988.36	1082.63	703.861	846.316
mmu-miR-130a-3p	361.369	0.752855	0.171387	4.39272	1.11942e-05	0.000122849	207	229	290	407	496	672	287.483	246.28	274.453	360.877	480.213	518.909
mmu-miR-224-5p	185.968	0.761625	0.173802	4.38213	1.17522e-05	0.000125749	100	138	134	263	255	287	138.881	148.413	126.816	233.195	246.884	221.617
mmu-mir-107	17.4829	-2.08777	0.477525	-4.37207	1.23077e-05	0.00012848	26	21	28	5	7	11	36.109	22.5846	26.4989	4.43337	6.7772	8.49405
mmu-miR-501-5p	14.1067	-2.33237	0.538309	-4.33277	1.47244e-05	0.000150049	22	18	22	5	5	6	30.5537	19.3583	20.8206	4.43337	4.84086	4.63312
mmu-miR-126a-3p	305.553	-0.644092	0.148986	-4.32317	1.53805e-05	0.00015309	265	344	401	270	256	296	368.034	369.958	379.502	239.402	247.852	228.567
mmu-miR-223-3p	292.501	0.78701	0.183248	4.29477	1.74872e-05	0.000170103	151	191	241	517	371	381	209.71	205.413	228.08	458.411	359.192	294.203
mmu-mir-194-2	580.179	-0.691902	0.161292	-4.28975	1.78873e-05	0.000170128	475	756	716	417	459	669	659.683	813.047	677.615	369.743	444.391	516.593
mmu-miR-34c-5p	28.9948	1.63132	0.385956	4.2267	2.37142e-05	0.00021994	7	13	19	36	59	56	9.72164	13.981	17.9814	31.9203	57.1221	43.2424
mmu-miR-23a-3p	323.761	0.66173	0.156712	4.22258	2.41523e-05	0.00021994	176	217	289	452	444	467	244.43	233.375	273.507	400.777	429.868	360.611
mmu-mir-146a	61.5164	-1.12894	0.271159	-4.1634	3.13542e-05	0.000279575	60	79	90	60	27	47	83.3284	84.9613	85.1751	53.2005	26.1406	36.2928
mmu-miR-149-5p	25.9511	-1.56583	0.381844	-4.1007	4.11909e-05	0.00035979	23	34	50	14	18	13	31.9425	36.5656	47.3195	12.4134	17.4271	10.0384
mmu-miR-185-5p	159.295	-0.737307	0.180209	-4.0914	4.28771e-05	0.000367028	137	195	208	144	128	139	190.266	209.714	196.849	127.681	123.926	107.334
mmu-mir-223	145.497	0.797282	0.196571	4.05595	4.99319e-05	0.000419036	80	97	110	232	155	256	111.104	104.32	104.103	205.709	150.067	197.68
mmu-miR-93-5p	374.98	0.597734	0.147928	4.04071	5.32899e-05	0.000438617	217	291	297	475	499	583	301.371	312.959	281.078	421.17	483.118	450.185
mmu-miR-340-5p	31.8443	1.4147	0.35054	4.03577	5.44237e-05	0.000439497	12	16	19	51	58	49	16.6657	17.2073	17.9814	45.2204	56.154	37.8371
mmu-miR-3068-5p	191.603	-0.801853	0.20017	-4.00587	6.17902e-05	0.000489744	138	235	302	148	123	219	191.655	252.733	285.81	131.228	119.085	169.109
mmu-miR-138-5p	113.57	-0.85046	0.212933	-3.99403	6.49607e-05	0.000505512	92	155	151	82	102	94	127.77	166.696	142.905	72.7073	98.7535	72.5855
mmu-miR-17-5p	109.55	0.845131	0.213741	3.954	7.68558e-05	0.000587398	64	60	87	139	147	202	88.8836	64.5275	82.3359	123.248	142.321	155.982
mmu-miR-30e-5p	13836.6	-0.624242	0.15969	-3.90908	9.26488e-05	0.000695679	9343	17641	19446	10724	11601	15447	12975.6	18972.2	18403.5	9508.7	11231.8	11928
mmu-miR-30e-3p	235.677	-0.763766	0.19841	-3.84943	0.000118392	0.000873649	163	273	389	227	183	191	226.375	293.6	368.146	201.275	177.175	147.488
mmu-mir-6236	2987.54	-0.637847	0.170538	-3.7402	0.000183876	0.00133388	2124	3397	4552	3148	1961	3010	2949.82	3653.33	4307.97	2791.25	1898.58	2324.28
mmu-miR-378a-5p	20.138	-1.59045	0.431922	-3.68226	0.000231175	0.00164905	28	28	23	11	13	10	38.8866	30.1129	21.767	9.75342	12.5862	7.72186
mmu-miR-25-3p	93.2142	0.834467	0.227644	3.66566	0.000246697	0.00173092	49	59	73	121	152	135	68.0515	63.4521	69.0864	107.288	147.162	104.245
mmu-miR-212-3p	9.37455	2.67102	0.733448	3.64173	0.000270811	0.00185638	2	0	5	19	13	25	2.77761	0	4.73195	16.8468	12.5862	19.3047
mmu-miR-802-5p	20.0587	1.81536	0.498805	3.63942	0.000273252	0.00185638	1	12	12	20	46	42	1.38881	12.9055	11.3567	17.7335	44.5359	32.4318
mmu-miR-96-5p	9.43037	2.59785	0.717208	3.62217	0.000292146	0.00195372	4	1	2	18	18	19	5.55522	1.07546	1.89278	15.9601	17.4271	14.6715
mmu-miR-672-5p	10.2813	2.38022	0.659425	3.60954	0.000306743	0.00201978	2	3	4	16	23	20	2.77761	3.22638	3.78556	14.1868	22.2679	15.4437
mmu-miR-143-3p	542.918	0.578604	0.161036	3.59302	0.000326873	0.00211972	284	401	506	658	806	763	394.421	431.259	478.873	583.432	780.346	589.178
mmu-mir-146b	39.0201	1.12036	0.313209	3.57702	0.000347531	0.00222005	16	22	29	71	54	59	22.2209	23.6601	27.4453	62.9539	52.2813	45.559
mmu-miR-146a-5p	379.025	-0.62953	0.176376	-3.56924	0.000358015	0.00225339	399	347	481	387	273	368	554.134	373.184	455.213	343.143	264.311	284.165
mmu-mir-23a	58.948	0.970232	0.272432	3.56138	0.000368912	0.00228832	34	36	36	86	98	81	47.2194	38.7165	34.07	76.254	94.8808	62.5471
mmu-miR-365-3p	28.8291	-1.23009	0.349994	-3.51461	0.000440407	0.00269277	32	38	38	16	22	21	44.4418	40.8674	35.9628	14.1868	21.2998	16.2159
mmu-let-7i-3p	23.5173	1.5109	0.432186	3.49594	0.000472402	0.00284772	7	16	10	28	53	37	9.72164	17.2073	9.4639	24.8269	51.3131	28.5709
mmu-miR-1198-5p	55.2242	-0.888308	0.264106	-3.36345	0.000769753	0.00457575	48	74	73	48	32	55	66.6627	79.584	69.0864	42.5604	30.9815	42.4703
mmu-mir-155	81.2191	0.819365	0.244995	3.34442	0.000824554	0.00483437	48	57	52	89	116	154	66.6627	61.3012	49.2123	78.914	112.308	118.917
mmu-mir-29a	301.207	-0.627491	0.188324	-3.33197	0.000862321	0.00498748	189	396	430	292	243	282	262.484	425.882	406.948	258.909	235.266	217.757
mmu-miR-375-3p	24.4683	1.32494	0.398319	3.32633	0.00087999	0.00502181	6	11	22	45	33	44	8.33284	11.83	20.8206	39.9004	31.9497	33.9762
mmu-mir-199a-2	16.1695	1.69971	0.513603	3.30938	0.000935013	0.0052656	3	8	10	37	29	18	4.16642	8.60367	9.4639	32.807	28.077	13.8994
mmu-mir-27b	87.875	0.816341	0.248514	3.28489	0.00102022	0.00567081	58	59	51	98	139	147	80.5507	63.4521	48.2659	86.8941	134.576	113.511
mmu-mir-181d	29.7415	1.14087	0.354253	3.22048	0.00127974	0.00696905	9	22	20	53	39	50	12.4993	23.6601	18.9278	46.9938	37.7587	38.6093
mmu-miR-27b-3p	393.944	0.544246	0.169073	3.21901	0.00128634	0.00696905	178	315	394	496	519	599	247.207	338.77	372.878	439.791	502.481	462.54
mmu-mir-802	6.27225	2.92354	0.923998	3.16401	0.00155611	0.00832517	0	3	1	12	14	12	0	3.22638	0.94639	10.6401	13.5544	9.26624
mmu-miR-181a-5p	1661.56	-0.494295	0.156834	-3.1517	0.00162324	0.00857712	1349	1930	1987	1913	1357	1463	1873.5	2075.64	1880.48	1696.21	1313.81	1129.71
mmu-miR-486b-5p	24.3471	-1.30148	0.416228	-3.12685	0.00176691	0.00914231	29	40	22	24	11	13	40.2754	43.0184	20.8206	21.2802	10.6499	10.0384
mmu-mir-199a-1	11.9774	1.89449	0.606072	3.12585	0.00177293	0.00914231	2	5	7	31	21	12	2.77761	5.37729	6.62473	27.4869	20.3316	9.26624
mmu-miR-484	33.6016	-1.02028	0.327627	-3.11415	0.00184475	0.00939944	29	35	60	24	24	29	40.2754	37.6411	56.7834	21.2802	23.2361	22.3934
mmu-miR-874-3p	19.8023	-1.2718	0.411963	-3.08716	0.00202077	0.0101752	18	31	27	13	13	14	24.9985	33.3392	25.5525	11.5268	12.5862	10.8106
mmu-miR-486a-5p	24.2444	-1.25513	0.412997	-3.03907	0.00237307	0.0118102	28	40	22	24	11	14	38.8866	43.0184	20.8206	21.2802	10.6499	10.8106
mmu-mir-193a	17.886	-1.41679	0.468106	-3.02664	0.00247291	0.0121656	25	21	22	5	16	12	34.7201	22.5846	20.8206	4.43337	15.4907	9.26624
mmu-miR-34b-5p	12.621	1.61218	0.539295	2.98942	0.00279504	0.0135941	4	5	8	17	22	27	5.55522	5.37729	7.57112	15.0735	21.2998	20.849
mmu-mir-671	17.9594	-1.30205	0.437772	-2.97426	0.00293698	0.0141239	19	24	26	7	12	17	26.3873	25.811	24.6061	6.20672	11.6181	13.1272
mmu-let-7g	94.2004	-0.641863	0.217305	-2.95375	0.00313943	0.0149297	71	102	143	87	75	93	98.6052	109.697	135.334	77.1407	72.6129	71.8133
mmu-miR-204-5p	54.5371	0.80175	0.272061	2.94695	0.00320924	0.015094	21	36	53	80	75	85	29.1649	38.7165	50.1587	70.934	72.6129	65.6358
mmu-mir-26a-1	281.822	-0.488076	0.166378	-2.93353	0.00335128	0.0155907	260	328	290	282	229	299	361.09	352.751	274.453	250.042	221.711	230.884
mmu-miR-107-5p	14.7859	-1.43606	0.493795	-2.90822	0.00363494	0.0167285	8	25	28	9	8	11	11.1104	26.8865	26.4989	7.98007	7.74537	8.49405
mmu-mir-99a	90.6943	-0.641167	0.22249	-2.88177	0.00395444	0.0180053	95	92	107	88	73	82	131.937	98.9422	101.264	78.0274	70.6765	63.3193
mmu-mir-31	6.60706	2.52095	0.87865	2.86912	0.00411621	0.0185446	3	2	0	9	19	9	4.16642	2.15092	0	7.98007	18.3953	6.94968
mmu-miR-29c-5p	30.6717	-0.956414	0.334183	-2.86195	0.00421047	0.0187717	25	38	48	22	25	25	34.7201	40.8674	45.4267	19.5068	24.2043	19.3047
mmu-mir-30e	1522.76	-0.428804	0.150238	-2.85417	0.00431491	0.019039	1061	1742	2001	1256	1446	1790	1473.52	1873.45	1893.73	1113.66	1399.98	1382.21
mmu-let-7b	673.538	0.40317	0.141588	2.8475	0.00440644	0.0192444	459	531	563	805	867	967	637.462	571.069	532.817	713.773	839.405	746.704
mmu-miR-378c	11.4331	-1.5658	0.552256	-2.83529	0.00457848	0.0197938	16	15	14	5	5	10	22.2209	16.1319	13.2495	4.43337	4.84086	7.72186
mmu-mir-598	6.28083	-2.16599	0.766511	-2.82578	0.00471652	0.0201867	7	10	11	2	2	4	9.72164	10.7546	10.4103	1.77335	1.93634	3.08875
mmu-mir-141	158.082	0.556253	0.198994	2.79532	0.00518476	0.0219554	80	132	137	184	238	223	111.104	141.961	129.655	163.148	230.425	172.198
mmu-miR-9-5p	116.751	0.562778	0.201752	2.78945	0.00527972	0.0219554	56	100	102	156	142	185	77.7731	107.546	96.5317	138.321	137.48	142.854
mmu-miR-28a-3p	13.7083	1.41763	0.508256	2.78921	0.00528366	0.0219554	6	7	7	24	23	21	8.33284	7.52821	6.62473	21.2802	22.2679	16.2159
mmu-miR-147-3p	5.12389	3.03487	1.09525	2.77094	0.00558943	0.0230027	1	0	2	5	19	6	1.38881	0	1.89278	4.43337	18.3953	4.63312
mmu-mir-224	22.6412	1.14471	0.416268	2.74993	0.0059608	0.024282	8	13	18	34	21	56	11.1104	13.981	17.035	30.1469	20.3316	43.2424
mmu-mir-199b	12.679	1.52618	0.555573	2.74703	0.00601376	0.024282	3	6	9	28	22	14	4.16642	6.45275	8.51751	24.8269	21.2998	10.8106
mmu-let-7a-5p	1112.41	-0.345061	0.125916	-2.7404	0.00613648	0.0245459	921	1116	1326	1148	1042	1183	1279.09	1200.21	1254.91	1017.9	1008.83	913.497
mmu-miR-125a-5p	473.403	0.392122	0.144649	2.71086	0.00671085	0.0265949	280	395	437	621	599	625	388.866	424.806	413.572	550.625	579.935	482.617
mmu-miR-181c-5p	54.8346	0.787323	0.292361	2.69298	0.00708165	0.0276741	24	50	35	95	76	66	33.3313	53.7729	33.1236	84.2341	73.581	50.9643
mmu-miR-210-3p	155.001	0.53582	0.199273	2.68887	0.00716944	0.0276741	80	120	146	174	231	225	111.104	129.055	138.173	154.281	223.648	173.742
mmu-mir-101a	95.1256	-0.582707	0.21674	-2.68851	0.00717715	0.0276741	79	107	124	69	86	109	109.716	115.074	117.352	61.1806	83.2628	84.1683
mmu-miR-24-3p	866.268	0.345088	0.131136	2.63152	0.00850048	0.032484	506	740	834	1082	1055	1203	702.736	795.84	789.289	959.382	1021.42	928.94
mmu-let-7c-2	341.188	0.460079	0.17531	2.62437	0.00868085	0.0327192	259	257	241	456	419	483	359.701	276.393	228.08	404.324	405.664	372.966
mmu-miR-27a-3p	246.828	0.514207	0.196035	2.62304	0.00871493	0.0327192	105	218	240	332	343	320	145.825	234.45	227.134	294.376	332.083	247.1
mmu-miR-192-5p	1809.86	0.400977	0.153792	2.60726	0.00912697	0.0337649	986	1584	1696	1979	2535	2554	1369.36	1703.53	1605.08	1754.73	2454.32	1972.16
mmu-miR-425-3p	45.5019	-0.731024	0.280701	-2.60427	0.0092069	0.0337649	37	56	62	33	36	50	51.3858	60.2257	58.6762	29.2603	34.8542	38.6093
mmu-miR-221-5p	295.742	-0.434917	0.167056	-2.60341	0.00923014	0.0337649	223	330	374	316	276	270	309.704	354.901	353.95	280.189	267.215	208.49
mmu-miR-134-5p	1.8031	4.11325	1.59063	2.58592	0.00971199	0.0352266	0	0	0	5	5	2	0	0	0	4.43337	4.84086	1.54437
mmu-miR-872-3p	75.7429	0.617357	0.24045	2.56751	0.0102433	0.0368415	41	61	60	82	103	133	56.941	65.603	56.7834	72.7073	99.7217	102.701
mmu-mir-126a	1255.05	-0.42326	0.165532	-2.55696	0.0105591	0.0376607	1266	1327	1194	1334	1098	1255	1758.23	1427.13	1129.99	1182.82	1063.05	969.094
mmu-miR-3058-3p	3.66132	-2.86075	1.12476	-2.54343	0.0109771	0.0388283	6	4	7	0	2	1	8.33284	4.30184	6.62473	0	1.93634	0.772186
mmu-miR-21a-3p	14.0789	1.28335	0.506669	2.53292	0.0113118	0.039684	3	7	13	27	17	26	4.16642	7.52821	12.3031	23.9402	16.4589	20.0768
mmu-miR-194-5p	623.867	-0.412176	0.165295	-2.49358	0.0126462	0.0440047	453	691	807	475	638	736	629.129	743.142	763.736	421.17	617.694	568.329
mmu-miR-181d-5p	378.607	0.420173	0.169442	2.47974	0.0131478	0.045381	271	265	329	568	437	482	376.366	284.997	311.362	503.631	423.091	372.194
mmu-mir-22	53.672	-0.736266	0.298335	-2.46792	0.0135901	0.0465327	50	75	55	38	30	74	69.4403	80.6594	52.0514	33.6936	29.0451	57.1418
mmu-miR-99a-5p	59.2383	-0.61966	0.252415	-2.45493	0.0140913	0.0478657	55	57	82	56	48	57	76.3843	61.3012	77.604	49.6538	46.4722	44.0146
mmu-miR-126a-5p	135.624	-0.564947	0.231972	-2.43541	0.0148748	0.0500154	82	133	240	125	112	143	113.882	143.036	227.134	110.834	108.435	110.423
mmu-mir-29c	79.3932	-0.561262	0.23065	-2.4334	0.0149579	0.0500154	59	92	108	64	78	79	81.9396	98.9422	102.21	56.7472	75.5174	61.0027
mmu-miR-6240	33.854	-0.847563	0.349158	-2.42745	0.0152056	0.0504494	27	31	63	34	16	35	37.4978	33.3392	59.6226	30.1469	15.4907	27.0265
mmu-miR-30a-3p	492.111	-0.387394	0.160716	-2.41042	0.0159341	0.0524598	328	531	681	483	477	507	455.528	571.069	644.491	428.264	461.818	391.499
mmu-let-7f-5p	724.275	-0.328224	0.136361	-2.40701	0.0160836	0.0525478	555	734	906	762	693	753	770.787	789.387	857.429	675.646	670.943	581.456
mmu-miR-101c	32.6696	-0.770774	0.321628	-2.39648	0.0165534	0.0536731	27	41	44	28	28	27	37.4978	44.0938	41.6411	24.8269	27.1088	20.849
mmu-miR-221-3p	1347.59	0.326646	0.137261	2.37974	0.0173247	0.0557517	935	1069	1204	1726	1702	1709	1298.53	1149.67	1139.45	1530.4	1647.83	1319.67
mmu-miR-92b-3p	7.85634	1.62653	0.69022	2.35653	0.0184464	0.0589183	5	3	2	11	11	19	6.94403	3.22638	1.89278	9.75342	10.6499	14.6715
mmu-mir-3068	56.4685	-0.618259	0.265088	-2.33228	0.0196861	0.0624122	58	60	64	61	41	51	80.5507	64.5275	60.5689	54.0872	39.695	39.3815
mmu-miR-6538	10.4643	-1.39979	0.604722	-2.31477	0.0206255	0.0647056	18	9	12	8	2	10	24.9985	9.67913	11.3567	7.0934	1.93634	7.72186
mmu-miR-30d-5p	2717.4	-0.294699	0.127399	-2.3132	0.0207118	0.0647056	2222	2791	3058	2642	2819	2915	3085.93	3001.61	2894.06	2342.59	2729.28	2250.92
mmu-miR-141-3p	364.777	0.389738	0.169272	2.30244	0.0213106	0.0660938	192	301	375	417	502	502	266.651	323.713	354.896	369.743	486.022	387.638
mmu-mir-20a	182.762	0.44553	0.195883	2.27447	0.0229376	0.0706279	112	146	161	192	203	343	155.546	157.017	152.369	170.242	196.539	264.86
mmu-miR-199b-5p	15.3399	1.18349	0.526288	2.24876	0.024528	0.0748153	4	13	9	19	12	46	5.55522	13.981	8.51751	16.8468	11.6181	35.5206
mmu-miR-3084-5p	8.92064	1.43066	0.63673	2.24689	0.0246471	0.0748153	4	5	4	15	8	23	5.55522	5.37729	3.78556	13.3001	7.74537	17.7603
mmu-miR-190a-5p	915.559	-0.43018	0.194946	-2.20667	0.0273373	0.082397	525	995	1429	772	769	1182	729.123	1070.08	1352.39	684.513	744.524	912.724
mmu-miR-140-3p	48.5607	-0.610713	0.277378	-2.20174	0.0276837	0.0828575	47	51	59	44	47	40	65.2739	54.8484	55.837	39.0137	45.5041	30.8875
mmu-let-7i	67.5789	0.54058	0.246005	2.19744	0.0279892	0.0831901	32	55	64	99	86	91	44.4418	59.1502	60.5689	87.7808	83.2628	70.269
mmu-miR-22-3p	131.25	-0.410912	0.189208	-2.17174	0.0298752	0.0881833	107	144	154	117	129	142	148.602	154.866	145.744	103.741	124.894	109.65
mmu-miR-196a-5p	1030.47	-0.290924	0.134565	-2.16196	0.0306212	0.0897663	907	957	1178	1056	904	1253	1259.65	1029.21	1114.85	936.328	875.227	967.55
mmu-miR-107-3p	1940.4	-0.273612	0.127048	-2.15361	0.0312709	0.0906864	1552	2052	2123	1849	1993	2204	2155.43	2206.84	2009.19	1639.46	1929.57	1701.9
mmu-miR-181b-5p	1063.96	-0.308054	0.143115	-2.15249	0.0313589	0.0906864	939	1073	1135	1196	983	1087	1304.09	1153.97	1074.15	1060.46	951.713	839.367
mmu-miR-99a-3p	18.3805	-0.913032	0.425527	-2.14565	0.0319008	0.0916345	13	27	26	18	13	13	18.0545	29.0374	24.6061	15.9601	12.5862	10.0384
mmu-miR-342-3p	299.709	0.391277	0.184788	2.11744	0.0342224	0.097648	211	219	264	461	360	340	293.038	235.526	249.847	408.757	348.542	262.543
mmu-mir-186	87.2497	-0.478347	0.226859	-2.10856	0.0349825	0.0991558	88	95	86	77	77	97	122.215	102.169	81.3895	68.2739	74.5492	74.9021
mmu-mir-140	104.398	-0.461462	0.220646	-2.09141	0.0364916	0.102753	76	105	152	80	95	131	105.549	112.923	143.851	70.934	91.9763	101.156
mmu-miR-532-5p	24.9684	0.762619	0.371874	2.05075	0.0402915	0.112457	17	18	14	36	31	41	23.6097	19.3583	13.2495	31.9203	30.0133	31.6596
mmu-mir-27a	7.71534	1.4044	0.685411	2.04899	0.0404635	0.112457	1	4	7	15	7	18	1.38881	4.30184	6.62473	13.3001	6.7772	13.8994
mmu-miR-320-3p	167.929	-0.43359	0.213707	-2.0289	0.0424684	0.117267	186	135	187	140	155	198	258.318	145.187	176.975	124.134	150.067	152.893
mmu-mir-425	38.1361	-0.602241	0.298372	-2.01842	0.0435474	0.119476	33	39	53	36	29	40	45.8306	41.9429	50.1587	31.9203	28.077	30.8875
mmu-miR-150-5p	7.84957	-1.29537	0.643789	-2.01211	0.0442087	0.119635	7	8	16	6	3	7	9.72164	8.60367	15.1422	5.32005	2.90451	5.4053
mmu-mir-3618	14.1453	0.996381	0.495578	2.01054	0.0443737	0.119635	8	12	5	21	18	26	11.1104	12.9055	4.73195	18.6202	17.4271	20.0768
mmu-miR-6236	23.027	-0.778111	0.387143	-2.00988	0.0444439	0.119635	16	24	41	23	16	20	22.2209	25.811	38.802	20.3935	15.4907	15.4437
mmu-miR-677-5p	27.166	0.751675	0.379389	1.98128	0.0475603	0.127224	9	14	34	36	37	46	12.4993	15.0564	32.1772	31.9203	35.8224	35.5206
mmu-mir-204	6.54952	1.46107	0.741776	1.96969	0.0488743	0.129927	5	2	2	11	8	14	6.94403	2.15092	1.89278	9.75342	7.74537	10.8106
mmu-miR-16-5p	2309.63	0.262398	0.134497	1.95095	0.0510626	0.134906	1372	2046	2317	2583	2917	3166	1905.44	2200.39	2192.78	2290.28	2824.16	2444.74
mmu-miR-125b-2-3p	61.8428	-0.506443	0.260982	-1.94053	0.0523155	0.137368	40	76	84	68	54	54	55.5522	81.7349	79.4967	60.2939	52.2813	41.6981
mmu-miR-598-3p	17.4668	-0.889159	0.45934	-1.93573	0.0529005	0.138058	10	27	26	20	13	9	13.8881	29.0374	24.6061	17.7335	12.5862	6.94968
mmu-miR-29b-3p	191.908	-0.372627	0.192821	-1.9325	0.0532984	0.138253	122	215	262	162	174	247	169.434	231.224	247.954	143.641	168.462	190.73
mmu-miR-664-5p	4.67225	1.69006	0.885875	1.90779	0.0564182	0.145464	1	4	1	8	6	11	1.38881	4.30184	0.94639	7.0934	5.80903	8.49405
mmu-miR-139-5p	42.6021	0.605435	0.318602	1.90029	0.0573952	0.147097	31	35	23	43	55	80	43.053	37.6411	21.767	38.127	53.2494	61.7749
mmu-miR-29a-5p	144.568	0.372319	0.196207	1.89759	0.0577505	0.147126	84	116	144	152	172	244	116.66	124.753	136.28	134.775	166.526	188.413
mmu-miR-3057-5p	5.06485	-1.5157	0.820357	-1.84761	0.0646587	0.163751	7	4	9	1	4	4	9.72164	4.30184	8.51751	0.886675	3.87269	3.08875
mmu-miR-345-5p	22.913	-0.720667	0.393008	-1.83372	0.0666955	0.167916	22	30	24	13	25	21	30.5537	32.2638	22.7134	11.5268	24.2043	16.2159
mmu-mir-451b	3.70341	-1.76786	0.96806	-1.82619	0.0678223	0.169754	3	6	7	3	0	3	4.16642	6.45275	6.62473	2.66002	0	2.31656
mmu-mir-677	1685.34	0.332817	0.183423	1.81448	0.0696039	0.1732	1452	1186	1254	1953	1866	2713	2016.55	1275.49	1186.77	1731.68	1806.61	2094.94
mmu-mir-23b	128.155	0.351404	0.19535	1.79884	0.0720433	0.178234	76	107	123	158	169	166	105.549	115.074	116.406	140.095	163.621	128.183
mmu-let-7e-5p	187.332	0.303588	0.17021	1.78361	0.0744867	0.18322	131	156	163	237	212	265	181.934	167.772	154.262	210.142	205.252	204.629
mmu-miR-3084-3p	17.1729	0.830634	0.466686	1.77986	0.0750993	0.183671	14	12	6	21	20	35	19.4433	12.9055	5.67834	18.6202	19.3634	27.0265
mmu-miR-421-3p	34.8892	0.555696	0.313379	1.77324	0.0761895	0.185279	18	27	32	47	47	49	24.9985	29.0374	30.2845	41.6737	45.5041	37.8371
mmu-let-7g-3p	15.493	-0.837043	0.472995	-1.76966	0.076783	0.185667	10	20	25	9	18	11	13.8881	21.5092	23.6597	7.98007	17.4271	8.49405
mmu-mir-29b-1	35.5313	-0.590651	0.335179	-1.7622	0.0780359	0.187637	21	46	52	23	28	49	29.1649	49.4711	49.2123	20.3935	27.1088	37.8371
mmu-mir-342	7.80697	1.18423	0.677659	1.74754	0.0805441	0.192417	4	1	8	15	12	10	5.55522	1.07546	7.57112	13.3001	11.6181	7.72186
mmu-miR-1839-5p	47.4015	0.498665	0.285967	1.74378	0.0811969	0.192417	32	40	33	67	46	80	44.4418	43.0184	31.2309	59.4072	44.5359	61.7749
mmu-miR-195a-5p	22.8097	-0.712703	0.408947	-1.74278	0.0813728	0.192417	13	22	45	15	23	22	18.0545	23.6601	42.5875	13.3001	22.2679	16.9881
mmu-miR-378b	5.61502	-1.36622	0.787918	-1.73396	0.0829249	0.193694	8	9	4	2	2	7	11.1104	9.67913	3.78556	1.77335	1.93634	5.4053
mmu-miR-222-5p	4.33563	1.56809	0.904357	1.73393	0.0829309	0.193694	1	2	3	6	10	6	1.38881	2.15092	2.83917	5.32005	9.68172	4.63312
mmu-miR-30a-5p	18064.9	-0.217207	0.125407	-1.73202	0.0832705	0.193694	12819	18852	21331	17279	18764	21545	17803.1	20274.6	20187.4	15320.9	18166.8	16636.8
mmu-let-7c-1	129.785	0.372583	0.216758	1.71889	0.0856344	0.197118	111	88	98	171	141	193	154.157	94.6404	92.7462	151.621	136.512	149.032
mmu-miR-1843b-3p	33.6755	0.561317	0.326588	1.71873	0.0856636	0.197118	23	23	27	39	37	64	31.9425	24.7356	25.5525	34.5803	35.8224	49.4199
mmu-mir-361	23.2232	0.643689	0.375906	1.71237	0.0868288	0.198731	13	18	18	36	26	36	18.0545	19.3583	17.035	31.9203	25.1725	27.7987
mmu-mir-151	185.646	-0.336135	0.197054	-1.7058	0.0880454	0.200444	154	205	199	152	152	271	213.876	220.469	188.332	134.775	147.162	209.263
mmu-miR-186-5p	387.79	-0.260086	0.153522	-1.69413	0.0902413	0.203656	280	443	425	361	383	477	388.866	476.428	402.216	320.09	370.81	368.333
mmu-miR-143-5p	30.567	0.577069	0.340806	1.69325	0.0904079	0.203656	13	21	34	46	37	44	18.0545	22.5846	32.1772	40.787	35.8224	33.9762
mmu-miR-339-3p	8.16361	-1.05522	0.629285	-1.67686	0.0935694	0.208979	9	13	7	7	6	5	12.4993	13.981	6.62473	6.20672	5.80903	3.86093
mmu-miR-1981-5p	41.6984	-0.484456	0.289391	-1.67405	0.0941204	0.208979	39	47	44	36	36	48	54.1634	50.5466	41.6411	31.9203	34.8542	37.0649
mmu-mir-92a-1	80.7329	0.415173	0.248092	1.67347	0.0942357	0.208979	69	57	55	103	103	109	95.8276	61.3012	52.0514	91.3275	99.7217	84.1683
mmu-miR-505-3p	5.41126	-1.25204	0.764966	-1.63673	0.101687	0.22434	5	5	11	4	4	3	6.94403	5.37729	10.4103	3.5467	3.87269	2.31656
mmu-mir-192	754.649	0.256137	0.157158	1.62981	0.103142	0.226383	490	715	649	766	960	1108	680.515	768.953	614.207	679.193	929.445	855.583
mmu-miR-128-3p	15.749	0.751583	0.464233	1.61898	0.105452	0.230273	9	6	17	23	22	23	12.4993	6.45275	16.0886	20.3935	21.2998	17.7603
mmu-miR-101a-3p	88.075	-0.378185	0.235758	-1.60412	0.108687	0.236132	60	91	123	68	98	98	83.3284	97.8668	116.406	60.2939	94.8808	75.6743
mmu-mir-652	18.2282	0.687024	0.429019	1.60138	0.109292	0.236142	9	16	13	23	19	37	12.4993	17.2073	12.3031	20.3935	18.3953	28.5709
mmu-mir-455	4.90858	-1.28511	0.80412	-1.59815	0.110009	0.236142	4	9	6	2	3	5	5.55522	9.67913	5.67834	1.77335	2.90451	3.86093
mmu-mir-132	12.6009	0.812172	0.508677	1.59664	0.110347	0.236142	6	8	11	13	18	25	8.33284	8.60367	10.4103	11.5268	17.4271	19.3047
mmu-let-7c-5p	2773.62	0.196188	0.124297	1.57837	0.11448	0.243768	2026	2254	2662	3227	3244	3733	2813.72	2424.08	2519.29	2861.3	3140.75	2882.57
mmu-mir-101b	44.5699	0.462541	0.293581	1.57551	0.115138	0.243956	20	42	41	48	61	70	27.7761	45.1693	38.802	42.5604	59.0585	54.053
mmu-miR-15b-5p	4.51226	-1.30293	0.833047	-1.56405	0.117805	0.248377	6	5	6	3	2	4	8.33284	5.37729	5.67834	2.66002	1.93634	3.08875
mmu-mir-320	11.6424	-0.811904	0.52001	-1.56132	0.118447	0.248507	14	13	12	8	9	12	19.4433	13.981	11.3567	7.0934	8.71354	9.26624
mmu-miR-106b-3p	5.92067	1.14411	0.740987	1.54404	0.12258	0.255923	2	5	3	10	9	9	2.77761	5.37729	2.83917	8.86675	8.71354	6.94968
mmu-mir-138-1	3.33789	-1.48182	0.990464	-1.49608	0.134632	0.279721	5	2	6	2	2	2	6.94403	2.15092	5.67834	1.77335	1.93634	1.54437
mmu-mir-29b-2	229.205	-0.291122	0.196305	-1.48301	0.138071	0.285481	203	238	233	186	194	342	281.928	255.959	220.509	164.921	187.825	264.088
mmu-mir-185	9.56995	-0.85509	0.579791	-1.47482	0.14026	0.288612	10	9	14	6	11	6	13.8881	9.67913	13.2495	5.32005	10.6499	4.63312
mmu-let-7f-2	42.5716	-0.423185	0.292639	-1.4461	0.148148	0.303385	38	46	47	50	29	47	52.7746	49.4711	44.4803	44.3337	28.077	36.2928
mmu-mir-150	5.0515	-1.11796	0.778826	-1.43544	0.151162	0.306705	4	7	8	5	3	3	5.55522	7.52821	7.57112	4.43337	2.90451	2.31656
mmu-mir-196a-2	84.1727	-0.346853	0.241775	-1.43461	0.151397	0.306705	87	85	76	93	64	99	120.826	91.414	71.9256	82.4607	61.963	76.4465
mmu-miR-200b-5p	8.00679	0.951594	0.664157	1.43278	0.151919	0.306705	7	3	4	10	16	9	9.72164	3.22638	3.78556	8.86675	15.4907	6.94968
mmu-miR-700-5p	7.65461	0.929638	0.650437	1.42925	0.152932	0.3073	5	5	4	9	9	17	6.94403	5.37729	3.78556	7.98007	8.71354	13.1272
mmu-mir-139	38.4778	0.444086	0.312267	1.42214	0.154987	0.309974	26	36	25	44	43	67	36.109	38.7165	23.6597	39.0137	41.6314	51.7365
mmu-mir-16-2	258.441	-0.230865	0.166595	-1.38579	0.165812	0.330082	169	278	319	282	253	285	234.708	298.978	301.898	250.042	244.947	220.073
mmu-mir-92a-2	5.37794	-1.06386	0.77115	-1.37957	0.167718	0.331563	8	4	7	5	2	5	11.1104	4.30184	6.62473	4.43337	1.93634	3.86093
mmu-mir-96	2.92378	1.49674	1.08592	1.37832	0.168106	0.331563	2	1	1	5	3	7	2.77761	1.07546	0.94639	4.43337	2.90451	5.4053
mmu-mir-6340	6.42056	-3.64517	2.67609	-1.36213	0.173158	0.339961	0	12	24	0	3	0	0	12.9055	22.7134	0	2.90451	0
mmu-mir-15a	12.6909	0.69231	0.510073	1.35728	0.174694	0.34141	9	7	10	16	12	27	12.4993	7.52821	9.4639	14.1868	11.6181	20.849
mmu-mir-7068	21.2463	-0.532784	0.397474	-1.34042	0.180108	0.350391	24	20	22	17	22	20	33.3313	21.5092	20.8206	15.0735	21.2998	15.4437
mmu-miR-7a-5p	891.788	0.199027	0.149025	1.33553	0.181704	0.351897	581	720	961	903	1028	1378	806.896	774.33	909.48	800.667	995.28	1064.07
mmu-miR-133a-3p	8.26788	-0.836845	0.640182	-1.3072	0.191145	0.368514	6	5	19	8	4	9	8.33284	5.37729	17.9814	7.0934	3.87269	6.94968
mmu-mir-7a-1	26.8079	0.48416	0.373036	1.29789	0.194325	0.372964	14	13	35	32	33	44	19.4433	13.981	33.1236	28.3736	31.9497	33.9762
mmu-mir-7a-2	23.8384	0.507881	0.394163	1.28851	0.19757	0.37592	11	12	32	28	29	41	15.2769	12.9055	30.2845	24.8269	28.077	31.6596
mmu-miR-3535	560.242	-0.189552	0.147127	-1.28836	0.197622	0.37592	483	533	579	553	597	649	670.793	573.22	547.96	490.331	577.998	501.149
mmu-miR-26b-5p	603.046	-0.179969	0.140565	-1.28032	0.200432	0.376825	422	584	746	658	605	685	586.076	628.068	706.007	583.432	585.744	528.948
mmu-miR-669n	6.8102	0.913706	0.713996	1.27971	0.200648	0.376825	3	2	8	11	13	6	4.16642	2.15092	7.57112	9.75342	12.5862	4.63312
mmu-miR-664-3p	25.9386	-0.47629	0.372261	-1.27945	0.200738	0.376825	26	18	37	22	28	24	36.109	19.3583	35.0164	19.5068	27.1088	18.5325
mmu-mir-3069	7.62068	-0.800314	0.628093	-1.2742	0.202594	0.377946	7	10	9	6	7	6	9.72164	10.7546	8.51751	5.32005	6.7772	4.63312
mmu-miR-133b-3p	5.78045	-0.961388	0.755355	-1.27276	0.203102	0.377946	3	5	14	6	2	6	4.16642	5.37729	13.2495	5.32005	1.93634	4.63312
mmu-mir-24-1	122.905	-0.248911	0.199112	-1.25011	0.21126	0.390896	97	136	127	127	101	163	134.714	146.262	120.191	112.608	97.7853	125.866
mmu-mir-203	11.7675	-0.658032	0.527104	-1.24839	0.211888	0.390896	14	9	15	7	13	11	19.4433	9.67913	14.1958	6.20672	12.5862	8.49405
mmu-miR-28a-5p	3.15994	1.27793	1.02818	1.2429	0.213904	0.392922	1	2	2	5	7	3	1.38881	2.15092	1.89278	4.43337	6.7772	2.31656
mmu-miR-103-3p	2140.33	-0.155854	0.126556	-1.2315	0.218136	0.398983	1654	2205	2218	2164	2276	2528	2297.09	2371.39	2099.09	1918.76	2203.56	1952.09
mmu-miR-374b-5p	7.75399	-0.766995	0.62444	-1.22829	0.219337	0.399128	5	11	11	8	5	7	6.94403	11.83	10.4103	7.0934	4.84086	5.4053
mmu-miR-29a-3p	205.506	-0.228809	0.186582	-1.22632	0.22008	0.399128	133	219	257	209	231	208	184.711	235.526	243.222	185.315	223.648	160.615
mmu-mir-181c	2.69614	1.40448	1.15556	1.21541	0.224211	0.404904	1	1	2	7	5	1	1.38881	1.07546	1.89278	6.20672	4.84086	0.772186
mmu-mir-200a	274.586	-0.201603	0.166985	-1.20732	0.227311	0.408777	174	279	357	285	265	335	241.652	300.053	337.861	252.702	256.565	258.682
mmu-mir-210	4.65433	1.03061	0.863201	1.19394	0.2325	0.416359	4	0	4	7	8	6	5.55522	0	3.78556	6.20672	7.74537	4.63312
mmu-miR-92a-3p	406.002	0.19236	0.161641	1.19004	0.234031	0.417355	325	331	350	483	487	515	451.362	355.977	331.236	428.264	471.5	397.676
mmu-miR-615-3p	13.3104	0.612917	0.516994	1.18554	0.235804	0.418773	14	5	8	18	15	22	19.4433	5.37729	7.57112	15.9601	14.5226	16.9881
mmu-miR-30c-5p	7958.56	-0.158096	0.134498	-1.17546	0.239812	0.42413	5279	7927	9852	7726	8295	9958	7331.51	8525.16	9323.83	6850.45	8030.98	7689.43
mmu-miR-669c-5p	6.98945	0.8053	0.694117	1.16018	0.245976	0.433241	3	3	8	11	13	6	4.16642	3.22638	7.57112	9.75342	12.5862	4.63312
mmu-miR-203-3p	35.634	-0.35875	0.31592	-1.13557	0.256136	0.449288	37	33	36	33	29	46	51.3858	35.4901	34.07	29.2603	28.077	35.5206
mmu-miR-3962	4.43707	-0.944624	0.856067	-1.10345	0.269833	0.471382	6	5	4	2	6	2	8.33284	5.37729	3.78556	1.77335	5.80903	1.54437
mmu-miR-144-5p	6.15745	-0.743067	0.691575	-1.07446	0.282619	0.491711	5	8	8	6	4	6	6.94403	8.60367	7.57112	5.32005	3.87269	4.63312
mmu-mir-16-1	81.2069	0.240436	0.22479	1.0696	0.284798	0.493496	53	64	85	101	100	101	73.6067	68.8294	80.4431	89.5541	96.8172	77.9908
mmu-mir-3535	2787	-0.17423	0.163367	-1.0665	0.286199	0.493925	2714	2534	2508	3102	2625	3318	3769.22	2725.21	2373.55	2750.46	2541.45	2562.11
mmu-miR-503-5p	21.1616	0.408218	0.387897	1.05239	0.292622	0.502839	13	19	17	28	26	29	18.0545	20.4337	16.0886	24.8269	25.1725	22.3934
mmu-mir-219a-1	3.90042	-0.950448	0.905182	-1.05001	0.293715	0.502839	6	5	2	4	2	3	8.33284	5.37729	1.89278	3.5467	1.93634	2.31656
mmu-mir-99b	17.2489	0.463652	0.446118	1.0393	0.298664	0.509276	10	19	10	22	16	32	13.8881	20.4337	9.4639	19.5068	15.4907	24.71
mmu-miR-10a-3p	7.03254	0.673934	0.660797	1.01988	0.307785	0.522745	3	4	8	9	10	11	4.16642	4.30184	7.57112	7.98007	9.68172	8.49405
mmu-miR-223-5p	5.8169	0.767543	0.754674	1.01705	0.309129	0.522953	1	6	5	11	9	5	1.38881	6.45275	4.73195	9.75342	8.71354	3.86093
mmu-mir-301a	3.20255	1.00561	1.00623	0.99938	0.31761	0.535186	0	4	2	4	5	6	0	4.30184	1.89278	3.5467	4.84086	4.63312
mmu-miR-141-5p	12.6713	0.504202	0.509779	0.989061	0.322633	0.541518	4	15	10	19	13	20	5.55522	16.1319	9.4639	16.8468	12.5862	15.4437
mmu-miR-30c-1-3p	3.0859	-1.03809	1.05708	-0.982035	0.326083	0.544934	0	7	5	4	2	1	0	7.52821	4.73195	3.5467	1.93634	0.772186
mmu-miR-19a-3p	11.9303	-0.511213	0.521785	-0.979739	0.327215	0.544934	7	16	16	8	8	19	9.72164	17.2073	15.1422	7.0934	7.74537	14.6715
mmu-mir-182	8.82568	0.583871	0.59862	0.975361	0.329381	0.545879	6	4	9	11	14	11	8.33284	4.30184	8.51751	9.75342	13.5544	8.49405
mmu-let-7b-5p	6938.12	0.12472	0.128122	0.973443	0.330333	0.545879	5387	5918	6415	7935	7890	9113	7481.5	6364.57	6071.09	7035.76	7638.87	7036.93
mmu-miR-652-5p	3.25462	0.958166	1.01277	0.946083	0.344106	0.564606	1	4	1	8	2	5	1.38881	4.30184	0.94639	7.0934	1.93634	3.86093
mmu-miR-125b-5p	110.153	-0.193428	0.204863	-0.944182	0.345077	0.564606	85	97	137	122	114	117	118.049	104.32	129.655	108.174	110.372	90.3458
mmu-miR-200b-3p	314.516	0.143737	0.152407	0.943112	0.345624	0.564606	216	265	329	340	365	435	299.982	284.997	311.362	301.469	353.383	335.901
mmu-miR-99b-3p	54.8404	0.243646	0.259443	0.939115	0.347672	0.565793	37	51	47	67	67	70	51.3858	54.8484	44.4803	59.4072	64.8675	54.053
mmu-mir-191	39.7416	0.27542	0.294783	0.934314	0.350142	0.567655	28	31	38	44	44	63	38.8866	33.3392	35.9628	39.0137	42.5996	48.6477
mmu-miR-541-5p	23.1141	-0.376992	0.411334	-0.916511	0.359399	0.580463	23	23	23	35	19	14	31.9425	24.7356	21.767	31.0336	18.3953	10.8106
mmu-miR-10b-5p	502.334	0.130031	0.142544	0.912218	0.361654	0.581395	377	404	509	585	571	651	523.58	434.485	481.712	518.705	552.826	502.693
mmu-miR-29b-2-5p	27.1771	-0.339038	0.372737	-0.90959	0.363039	0.581395	33	21	25	26	20	37	45.8306	22.5846	23.6597	23.0535	19.3634	28.5709
mmu-mir-30d	678.364	0.124861	0.137562	0.907673	0.364051	0.581395	466	623	665	783	808	838	647.184	670.011	629.349	694.266	782.283	647.092
mmu-mir-877	8.03395	-0.619692	0.68598	-0.903368	0.366331	0.582861	14	5	5	11	6	4	19.4433	5.37729	4.73195	9.75342	5.80903	3.08875
mmu-miR-30b-5p	215.958	-0.159569	0.18119	-0.880669	0.378497	0.598165	135	234	257	197	233	276	187.489	251.657	243.222	174.675	225.584	213.123
mmu-mir-503	67.6368	0.257981	0.29309	0.880212	0.378744	0.598165	46	64	56	63	54	145	63.8851	68.8294	52.9978	55.8605	52.2813	111.967
mmu-miR-99b-5p	25.2798	0.314877	0.358932	0.877263	0.380344	0.598482	15	25	21	34	27	36	20.8321	26.8865	19.8742	30.1469	26.1406	27.7987
mmu-let-7a-2	21.2174	-0.330523	0.390906	-0.845531	0.397815	0.62368	20	22	21	25	15	25	27.7761	23.6601	19.8742	22.1669	14.5226	19.3047
mmu-mir-30a	2561.47	0.112377	0.133371	0.842585	0.39946	0.623975	1622	2366	2733	2667	3036	3472	2252.64	2544.54	2586.48	2364.76	2939.37	2681.03
mmu-miR-100-5p	5.29175	-0.65545	0.783045	-0.837053	0.402563	0.626534	6	6	5	9	2	3	8.33284	6.45275	4.73195	7.98007	1.93634	2.31656
mmu-mir-19b-2	11.5843	0.42829	0.519816	0.823926	0.409981	0.634434	5	13	9	14	15	17	6.94403	13.981	8.51751	12.4134	14.5226	13.1272
mmu-miR-342-5p	4.82381	0.664101	0.807345	0.822573	0.410751	0.634434	3	3	4	10	6	4	4.16642	3.22638	3.78556	8.86675	5.80903	3.08875
mmu-mir-218-2	11.0211	0.437555	0.533455	0.820229	0.412086	0.634434	8	7	10	13	17	13	11.1104	7.52821	9.4639	11.5268	16.4589	10.0384
mmu-miR-322-5p	29.2885	-0.289144	0.353968	-0.816864	0.414006	0.635106	18	30	41	41	24	26	24.9985	32.2638	38.802	36.3537	23.2361	20.0768
mmu-miR-127-3p	9.95897	-0.495717	0.616258	-0.804399	0.421166	0.643783	15	11	3	11	7	10	20.8321	11.83	2.83917	9.75342	6.7772	7.72186
mmu-miR-326-3p	2.84795	0.84588	1.06513	0.794156	0.427105	0.648727	0	1	5	4	4	5	0	1.07546	4.73195	3.5467	3.87269	3.86093
mmu-mir-24-2	128.392	0.152637	0.192337	0.793593	0.427432	0.648727	95	117	114	142	142	183	131.937	125.829	107.888	125.908	137.48	141.31
mmu-miR-1843a-5p	18.163	-0.330942	0.422374	-0.783527	0.433317	0.655335	17	17	20	24	15	16	23.6097	18.2828	18.9278	21.2802	14.5226	12.355
mmu-mir-674	4.1085	-0.73035	0.935559	-0.780657	0.435004	0.65557	6	6	1	2	1	8	8.33284	6.45275	0.94639	1.77335	0.968172	6.17749
mmu-mir-196b	193.157	-0.129305	0.166952	-0.774505	0.438632	0.658718	151	188	205	197	193	248	209.71	202.186	194.01	174.675	186.857	191.502
mmu-miR-152-5p	5.2788	0.582755	0.766339	0.760441	0.446991	0.668924	1	4	7	7	8	7	1.38881	4.30184	6.62473	6.20672	7.74537	5.4053
mmu-miR-3102-3p	4.42215	-0.623294	0.828522	-0.752296	0.451873	0.673873	3	3	9	5	4	3	4.16642	3.22638	8.51751	4.43337	3.87269	2.31656
mmu-mir-103-2	7.43332	-0.48944	0.655904	-0.746207	0.455542	0.676986	8	6	9	3	10	8	11.1104	6.45275	8.51751	2.66002	9.68172	6.17749
mmu-mir-3110	4.87588	0.583969	0.803203	0.727051	0.467195	0.691901	5	3	2	5	6	9	6.94403	3.22638	1.89278	4.43337	5.80903	6.94968
mmu-miR-98-5p	15.7649	-0.349458	0.48345	-0.722842	0.469777	0.691982	8	19	22	21	18	8	11.1104	20.4337	20.8206	18.6202	17.4271	6.17749
mmu-mir-19b-1	11.8157	0.369493	0.51198	0.721693	0.470483	0.691982	6	13	9	14	15	17	8.33284	13.981	8.51751	12.4134	14.5226	13.1272
mmu-let-7d	21.6686	-0.2731	0.385553	-0.708335	0.478737	0.699505	16	18	31	25	19	24	22.2209	19.3583	29.3381	22.1669	18.3953	18.5325
mmu-mir-9-3	7.71901	-0.441724	0.623792	-0.708126	0.478867	0.699505	4	8	13	8	6	9	5.55522	8.60367	12.3031	7.0934	5.80903	6.94968
mmu-miR-30c-2-3p	5.29464	-0.518511	0.738524	-0.702091	0.482622	0.702347	4	6	7	5	5	5	5.55522	6.45275	6.62473	4.43337	4.84086	3.86093
mmu-miR-148b-5p	6.24982	-0.484844	0.698241	-0.694379	0.487445	0.702347	5	5	10	9	4	5	6.94403	5.37729	9.4639	7.98007	3.87269	3.86093
mmu-miR-218-5p	93.3735	-0.155686	0.224476	-0.693551	0.487964	0.702347	53	94	126	103	89	115	73.6067	101.093	119.245	91.3275	86.1673	88.8014
mmu-mir-692-2	6.33639	-0.484667	0.70298	-0.689446	0.490542	0.702347	3	7	11	4	4	11	4.16642	7.52821	10.4103	3.5467	3.87269	8.49405
mmu-mir-692-3	6.33639	-0.484667	0.70298	-0.689446	0.490542	0.702347	3	7	11	4	4	11	4.16642	7.52821	10.4103	3.5467	3.87269	8.49405
mmu-miR-423-5p	14.2896	-0.330552	0.479574	-0.689262	0.490659	0.702347	14	8	21	13	12	19	19.4433	8.60367	19.8742	11.5268	11.6181	14.6715
mmu-mir-181b-2	81.7394	0.159564	0.233195	0.684249	0.493818	0.704513	61	73	73	118	74	106	84.7172	78.5085	69.0864	104.628	71.6447	81.8518
mmu-miR-151-3p	5.72078	0.491741	0.736219	0.667928	0.50418	0.716429	3	4	6	4	10	9	4.16642	4.30184	5.67834	3.5467	9.68172	6.94968
mmu-mir-195a	28.034	0.232407	0.349046	0.665833	0.505518	0.716429	17	29	24	31	27	48	23.6097	31.1883	22.7134	27.4869	26.1406	37.0649
mmu-miR-23b-3p	503.282	0.0881385	0.13541	0.6509	0.515111	0.727616	347	471	502	593	545	651	481.916	506.541	475.088	525.798	527.654	502.693
mmu-mir-501	5.16868	-0.487359	0.757698	-0.64321	0.520088	0.732229	2	7	8	5	5	5	2.77761	7.52821	7.57112	4.43337	4.84086	3.86093
mmu-mir-221	43.1243	-0.210747	0.331027	-0.636647	0.524355	0.735816	29	39	59	65	42	29	40.2754	41.9429	55.837	57.6339	40.6632	22.3934
mmu-miR-330-5p	16.1527	-0.275791	0.438388	-0.629102	0.529282	0.737637	12	19	17	14	14	23	16.6657	20.4337	16.0886	12.4134	13.5544	17.7603
mmu-mir-30b	69.5025	0.322938	0.514313	0.627902	0.530068	0.737637	53	47	65	48	61	168	73.6067	50.5466	61.5153	42.5604	59.0585	129.727
mmu-miR-93-3p	5.36095	0.479416	0.764923	0.626751	0.530823	0.737637	4	2	6	7	9	5	5.55522	2.15092	5.67834	6.20672	8.71354	3.86093
mmu-mir-1198	7.28156	-0.409851	0.659219	-0.621722	0.534125	0.739823	8	7	7	4	5	13	11.1104	7.52821	6.62473	3.5467	4.84086	10.0384
mmu-mir-205	4.53375	0.514044	0.835849	0.614996	0.538557	0.743218	3	3	4	10	5	3	4.16642	3.22638	3.78556	8.86675	4.84086	2.31656
mmu-mir-1291	138.338	0.126832	0.207715	0.610604	0.541462	0.743218	124	106	119	156	139	205	172.212	113.999	112.62	138.321	134.576	158.298
mmu-mir-143	336.696	-0.0911266	0.150075	-0.607207	0.543713	0.743218	247	301	396	346	351	430	343.035	323.713	374.77	306.789	339.828	332.04
mmu-miR-16-1-3p	7.30768	0.402164	0.665421	0.604375	0.545594	0.743218	1	7	10	8	11	10	1.38881	7.52821	9.4639	7.0934	10.6499	7.72186
mmu-mir-5121	12.592	-0.296138	0.490171	-0.604152	0.545742	0.743218	12	12	13	14	10	15	16.6657	12.9055	12.3031	12.4134	9.68172	11.5828
mmu-mir-574	8.09079	0.390365	0.648402	0.602042	0.547146	0.743218	6	5	8	7	5	21	8.33284	5.37729	7.57112	6.20672	4.84086	16.2159
mmu-miR-26a-5p	7911.98	0.0712576	0.118829	0.599663	0.548731	0.743218	5359	7109	8517	9449	8737	9695	7442.61	7645.44	8060.4	8378.19	8458.92	7486.35
mmu-mir-125b-1	11.6234	0.332319	0.557501	0.596086	0.551118	0.744096	10	9	8	25	9	10	13.8881	9.67913	7.57112	22.1669	8.71354	7.72186
mmu-miR-328-3p	16.7599	-0.258069	0.439107	-0.587713	0.556725	0.748319	15	13	21	14	21	17	20.8321	13.981	19.8742	12.4134	20.3316	13.1272
mmu-let-7a-1	177.256	-0.112088	0.191211	-0.586198	0.557742	0.748319	142	189	162	179	156	259	197.21	203.262	153.315	158.715	151.035	199.996
mmu-miR-29c-3p	99.8387	0.143095	0.248587	0.575636	0.564861	0.755502	50	87	127	86	135	141	69.4403	93.5649	120.191	76.254	130.703	108.878
mmu-mir-322	14.9412	0.265816	0.468185	0.567759	0.570199	0.760265	10	10	17	12	18	27	13.8881	10.7546	16.0886	10.6401	17.4271	20.849
mmu-miR-3572-3p	5.09389	-0.425103	0.755781	-0.562469	0.573797	0.762686	4	4	8	5	5	5	5.55522	4.30184	7.57112	4.43337	4.84086	3.86093
mmu-miR-29b-1-5p	4.68613	0.445482	0.797609	0.558522	0.576488	0.763891	2	4	5	4	6	9	2.77761	4.30184	4.73195	3.5467	5.80903	6.94968
mmu-mir-339	4.24511	0.481308	0.870437	0.55295	0.580297	0.76426	2	2	6	5	2	11	2.77761	2.15092	5.67834	4.43337	1.93634	8.49405
mmu-miR-20b-5p	37.543	-0.165778	0.300683	-0.55134	0.581401	0.76426	33	36	37	37	37	48	45.8306	38.7165	35.0164	32.807	35.8224	37.0649
mmu-mir-218-1	67.2792	-0.135256	0.245793	-0.550286	0.582123	0.76426	52	72	65	76	75	68	72.2179	77.433	61.5153	67.3873	72.6129	52.5087
mmu-miR-339-5p	37.2699	0.162662	0.300645	0.541046	0.588476	0.769463	22	35	39	46	42	48	30.5537	37.6411	36.9092	40.787	40.6632	37.0649
mmu-mir-1843b	10.2958	0.318188	0.59016	0.539155	0.58978	0.769463	13	6	4	14	9	16	18.0545	6.45275	3.78556	12.4134	8.71354	12.355
mmu-miR-350-3p	10.9867	0.302743	0.564929	0.535896	0.592031	0.769463	6	9	12	24	7	11	8.33284	9.67913	11.3567	21.2802	6.7772	8.49405
mmu-miR-301a-3p	84.1813	-0.121432	0.22736	-0.534093	0.593277	0.769463	51	91	99	79	89	112	70.8291	97.8668	93.6926	70.0473	86.1673	86.4849
mmu-mir-9-2	6.98082	0.35772	0.674614	0.530259	0.595933	0.770571	3	7	7	5	7	16	4.16642	7.52821	6.62473	4.43337	6.7772	12.355
mmu-mir-103-1	5.34976	-0.397197	0.783818	-0.506747	0.612333	0.789393	3	5	9	1	8	7	4.16642	5.37729	8.51751	0.886675	7.74537	5.4053
mmu-mir-421	4.52614	0.421942	0.840092	0.502257	0.615487	0.789678	5	2	3	3	5	10	6.94403	2.15092	2.83917	2.66002	4.84086	7.72186
mmu-miR-195a-3p	5.67187	-0.363323	0.724935	-0.50118	0.616244	0.789678	5	7	5	8	4	5	6.94403	7.52821	4.73195	7.0934	3.87269	3.86093
mmu-let-7g-5p	201.755	0.083197	0.170385	0.48829	0.625345	0.798948	134	182	217	208	234	275	186.1	195.734	205.367	184.428	226.552	212.351
mmu-miR-155-5p	929.897	0.0675803	0.142384	0.474633	0.635049	0.807486	758	761	904	1088	922	1289	1052.71	818.424	855.536	964.702	892.654	995.348
mmu-miR-125b-1-3p	5.13103	0.35755	0.761052	0.46981	0.638491	0.807486	4	4	4	8	4	8	5.55522	4.30184	3.78556	7.0934	3.87269	6.17749
mmu-miR-744-5p	3.07556	0.492762	1.05338	0.467793	0.639933	0.807486	1	5	1	1	3	9	1.38881	5.37729	0.94639	0.886675	2.90451	6.94968
mmu-mir-3084-1	4.07359	0.417247	0.896039	0.465657	0.641461	0.807486	0	5	5	7	6	3	0	5.37729	4.73195	6.20672	5.80903	2.31656
mmu-mir-3084-2	4.07359	0.417247	0.896039	0.465657	0.641461	0.807486	0	5	5	7	6	3	0	5.37729	4.73195	6.20672	5.80903	2.31656
mmu-mir-125b-2	14.3522	0.229387	0.509021	0.450643	0.652247	0.818656	13	8	14	29	10	14	18.0545	8.60367	13.2495	25.7136	9.68172	10.8106
mmu-miR-872-5p	8.13751	-0.292522	0.65881	-0.444015	0.657032	0.82225	9	4	11	10	2	14	12.4993	4.30184	10.4103	8.86675	1.93634	10.8106
mmu-let-7f-1	66.2352	0.108552	0.246293	0.440741	0.6594	0.822809	48	61	63	72	61	107	66.6627	65.603	59.6226	63.8406	59.0585	82.6239
mmu-mir-93	75.7714	0.110016	0.253382	0.434192	0.664149	0.826325	69	57	66	105	82	81	95.8276	61.3012	62.4617	93.1008	79.3901	62.5471
mmu-mir-1839	9.30603	0.238733	0.588011	0.406002	0.684741	0.849476	10	6	6	14	10	10	13.8881	6.45275	5.67834	12.4134	9.68172	7.72186
mmu-mir-190a	15.2448	0.185428	0.46175	0.401578	0.687995	0.851045	7	11	22	17	16	24	9.72164	11.83	20.8206	15.0735	15.4907	18.5325
mmu-miR-497a-5p	11.8689	-0.20463	0.513529	-0.398478	0.690278	0.851409	7	15	13	12	8	19	9.72164	16.1319	12.3031	10.6401	7.74537	14.6715
mmu-miR-191-5p	1007.16	-0.0506059	0.130376	-0.388154	0.697902	0.857385	691	1030	1063	1151	1052	1205	959.665	1107.72	1006.01	1020.56	1018.52	930.485
mmu-mir-10a	331.225	0.0591408	0.153131	0.386212	0.69934	0.857385	240	292	345	417	310	445	333.313	314.034	326.504	369.743	300.133	343.623
mmu-miR-140-5p	17.6855	0.163325	0.425556	0.383792	0.701132	0.857385	12	16	17	16	25	23	16.6657	17.2073	16.0886	14.1868	24.2043	17.7603
mmu-let-7f-1-3p	5.49521	-0.277946	0.737906	-0.376668	0.70642	0.86139	5	6	5	3	7	7	6.94403	6.45275	4.73195	2.66002	6.7772	5.4053
mmu-miR-1843b-5p	26.9827	-0.129245	0.351696	-0.367491	0.713253	0.8662	24	27	24	33	22	34	33.3313	29.0374	22.7134	29.2603	21.2998	26.2543
mmu-miR-542-3p	4.10769	0.310854	0.849474	0.365937	0.714412	0.8662	3	2	5	4	4	8	4.16642	2.15092	4.73195	3.5467	3.87269	6.17749
mmu-miR-22-5p	3.89124	-0.309815	0.863384	-0.358839	0.719716	0.870165	2	4	6	3	5	4	2.77761	4.30184	5.67834	2.66002	4.84086	3.08875
mmu-miR-10a-5p	924.703	-0.0471119	0.133858	-0.351954	0.724873	0.871774	713	813	1009	1097	958	1073	990.219	874.348	954.907	972.682	927.508	828.556
mmu-miR-500-5p	7.30993	-0.228959	0.651148	-0.351624	0.725121	0.871774	7	6	8	12	5	6	9.72164	6.45275	7.57112	10.6401	4.84086	4.63312
mmu-miR-142a-3p	10.5821	0.190076	0.548319	0.346652	0.728852	0.873806	7	9	11	9	9	22	9.72164	9.67913	10.4103	7.98007	8.71354	16.9881
mmu-miR-145b	5.6595	0.253913	0.755827	0.33594	0.736916	0.881006	1	4	10	9	4	9	1.38881	4.30184	9.4639	7.98007	3.87269	6.94968
mmu-miR-652-3p	17.768	0.144813	0.438189	0.33048	0.741037	0.883465	19	10	15	22	17	25	26.3873	10.7546	14.1958	19.5068	16.4589	19.3047
mmu-miR-148a-3p	23.805	0.127033	0.390161	0.325592	0.744733	0.885405	25	16	18	29	29	26	34.7201	17.2073	17.035	25.7136	28.077	20.0768
mmu-miR-345-3p	6.86308	-0.211667	0.659565	-0.320919	0.748272	0.887148	6	4	10	8	6	8	8.33284	4.30184	9.4639	7.0934	5.80903	6.17749
mmu-miR-101b-3p	12.2221	0.161402	0.512301	0.315054	0.752721	0.889957	5	14	13	10	16	19	6.94403	15.0564	12.3031	8.86675	15.4907	14.6715
mmu-miR-361-5p	148.783	0.0556968	0.180458	0.308641	0.757595	0.892789	111	132	150	161	165	197	154.157	141.961	141.958	142.755	159.748	152.121
mmu-mir-532	5.6272	0.233429	0.768655	0.303685	0.761368	0.892789	7	3	3	5	10	5	9.72164	3.22638	2.83917	4.43337	9.68172	3.86093
mmu-mir-10b	212.354	0.0517478	0.171381	0.301947	0.762693	0.892789	130	206	235	268	211	269	180.545	221.545	222.402	237.629	204.284	207.718
mmu-mir-200b	134.979	-0.0553765	0.184011	-0.300941	0.76346	0.892789	97	128	148	146	142	169	134.714	137.659	140.066	129.455	137.48	130.5
mmu-mir-17	32.457	0.0964664	0.329247	0.292991	0.769529	0.892825	28	21	35	41	30	45	38.8866	22.5846	33.1236	36.3537	29.0451	34.7484
mmu-miR-152-3p	105.177	-0.0619839	0.212156	-0.292162	0.770163	0.892825	88	81	120	104	109	143	122.215	87.1122	113.567	92.2142	105.531	110.423
mmu-miR-1291	47.0205	-0.079196	0.272468	-0.290661	0.77131	0.892825	31	45	56	53	49	56	43.053	48.3957	52.9978	46.9938	47.4404	43.2424
mmu-miR-335-5p	5.64469	-0.21193	0.735961	-0.287964	0.773374	0.892825	2	7	8	8	6	4	2.77761	7.52821	7.57112	7.0934	5.80903	3.08875
mmu-miR-324-5p	14.0656	0.143385	0.499163	0.28725	0.773921	0.892825	6	14	17	14	24	12	8.33284	15.0564	16.0886	12.4134	23.2361	9.26624
mmu-mir-196a-1	4.70907	-0.220304	0.792787	-0.277885	0.7811	0.898364	2	7	5	4	6	5	2.77761	7.52821	4.73195	3.5467	5.80903	3.86093
mmu-miR-708-5p	21.4796	0.112292	0.411611	0.272811	0.784999	0.898364	9	27	21	34	21	22	12.4993	29.0374	19.8742	30.1469	20.3316	16.9881
mmu-mir-429	248.487	0.0473942	0.174289	0.27193	0.785676	0.898364	162	234	271	244	249	389	224.987	251.657	256.472	216.349	241.075	300.381
mmu-mir-345	549.091	-0.0451608	0.167228	-0.270055	0.787118	0.898364	474	547	453	574	559	737	658.294	588.276	428.715	508.951	541.208	569.101
mmu-mir-1843a	14.3825	0.131491	0.500168	0.262893	0.792633	0.900786	16	13	6	20	14	17	22.2209	13.981	5.67834	17.7335	13.5544	13.1272
mmu-miR-351-5p	149.477	-0.0473594	0.180876	-0.261834	0.79345	0.900786	112	141	157	178	153	175	155.546	151.64	148.583	157.828	148.13	135.133
mmu-mir-18a	9.69696	-0.156004	0.634406	-0.245905	0.805756	0.911367	16	5	4	13	7	11	22.2209	5.37729	3.78556	11.5268	6.7772	8.49405
mmu-miR-330-3p	7.51204	-0.15471	0.633379	-0.244262	0.807028	0.911367	7	6	8	9	9	6	9.72164	6.45275	7.57112	7.98007	8.71354	4.63312
mmu-mir-181b-1	64.2754	-0.0563736	0.243988	-0.231051	0.817276	0.92051	47	56	75	81	59	78	65.2739	60.2257	70.9792	71.8206	57.1221	60.2305
mmu-mir-188	8.38005	0.141282	0.622084	0.22711	0.820338	0.92053	3	13	6	10	7	14	4.16642	13.981	5.67834	8.86675	6.7772	10.8106
mmu-miR-5129-3p	3.82217	0.202656	0.908065	0.223174	0.8234	0.92053	1	4	5	8	4	2	1.38881	4.30184	4.73195	7.0934	3.87269	1.54437
mmu-mir-330	5.32555	0.172908	0.776311	0.222731	0.823745	0.92053	2	6	6	2	7	11	2.77761	6.45275	5.67834	1.77335	6.7772	8.49405
mmu-miR-423-3p	93.7192	-0.04381	0.212347	-0.206313	0.836547	0.924669	67	98	92	95	100	124	93.05	105.395	87.0679	84.2341	96.8172	95.7511
mmu-miR-15a-5p	175.035	-0.038117	0.186539	-0.204338	0.838089	0.924669	107	192	186	172	192	234	148.602	206.488	176.028	152.508	185.889	180.692
mmu-miR-148b-3p	93.7231	0.0457043	0.224324	0.203742	0.838555	0.924669	54	83	118	105	88	140	74.9955	89.2631	111.674	93.1008	85.1991	108.106
mmu-mir-497a	15.3885	-0.0943678	0.47686	-0.197894	0.843128	0.924669	10	13	21	20	7	26	13.8881	13.981	19.8742	17.7335	6.7772	20.0768
mmu-let-7e	79.005	0.047186	0.239134	0.197321	0.843577	0.924669	49	91	71	101	71	107	68.0515	97.8668	67.1937	89.5541	68.7402	82.6239
mmu-mir-324	17.495	0.081741	0.424782	0.192431	0.847405	0.924669	16	14	15	20	17	25	22.2209	15.0564	14.1958	17.7335	16.4589	19.3047
mmu-miR-503-3p	8.41106	-0.119027	0.627979	-0.189539	0.84967	0.924669	7	11	5	12	10	5	9.72164	11.83	4.73195	10.6401	9.68172	3.86093
mmu-mir-106b	11.5419	-0.0996262	0.526025	-0.189395	0.849784	0.924669	10	11	11	16	6	17	13.8881	11.83	10.4103	14.1868	5.80903	13.1272
mmu-mir-340	12.0206	0.100649	0.532108	0.189151	0.849974	0.924669	14	5	11	15	14	13	19.4433	5.37729	10.4103	13.3001	13.5544	10.0384
mmu-mir-1983	21.8515	-0.0751202	0.403403	-0.186216	0.852275	0.924669	19	21	20	24	13	38	26.3873	22.5846	18.9278	21.2802	12.5862	29.3431
mmu-mir-32	23.9875	-0.0683165	0.372685	-0.183309	0.854555	0.924669	13	25	30	31	19	32	18.0545	26.8865	28.3917	27.4869	18.3953	24.71
mmu-mir-183	5.28346	-0.138687	0.758803	-0.182771	0.854978	0.924669	4	4	7	8	6	3	5.55522	4.30184	6.62473	7.0934	5.80903	2.31656
mmu-mir-200c	25.1343	0.0688328	0.380422	0.180938	0.856416	0.924669	25	13	27	29	23	37	34.7201	13.981	25.5525	25.7136	22.2679	28.5709
mmu-mir-383	5.8381	0.132541	0.739176	0.179309	0.857695	0.924669	1	7	8	5	5	12	1.38881	7.52821	7.57112	4.43337	4.84086	9.26624
mmu-let-7b-3p	3.5299	-0.161003	0.959368	-0.167822	0.866723	0.932054	1	1	9	3	3	6	1.38881	1.07546	8.51751	2.66002	2.90451	4.63312
mmu-mir-125a	29.4522	-0.055221	0.337615	-0.163562	0.870076	0.933315	24	23	34	38	25	37	33.3313	24.7356	32.1772	33.6936	24.2043	28.5709
mmu-miR-188-5p	7.62398	-0.0962942	0.625155	-0.154033	0.877584	0.939015	4	7	11	7	7	12	5.55522	7.52821	10.4103	6.20672	6.7772	9.26624
mmu-mir-145a	22.4696	-0.0563244	0.390792	-0.144129	0.885399	0.944226	19	15	28	28	16	33	26.3873	16.1319	26.4989	24.8269	15.4907	25.4822
mmu-mir-28a	12.3795	0.0741568	0.52124	0.14227	0.886867	0.944226	9	17	6	13	12	19	12.4993	18.2828	5.67834	11.5268	11.6181	14.6715
mmu-miR-10b-3p	3.57666	0.114697	0.929998	0.123331	0.901845	0.954232	3	5	1	3	3	7	4.16642	5.37729	0.94639	2.66002	2.90451	5.4053
mmu-mir-98	9.85491	0.0695991	0.567095	0.122729	0.902322	0.954232	10	8	7	14	11	9	13.8881	8.60367	6.62473	12.4134	10.6499	6.94968
mmu-miR-192-3p	10.2244	0.0680346	0.557973	0.121932	0.902953	0.954232	4	9	15	12	14	10	5.55522	9.67913	14.1958	10.6401	13.5544	7.72186
mmu-miR-200a-3p	778.992	0.0209947	0.182788	0.114858	0.908558	0.95779	417	764	969	710	910	1095	579.132	821.651	917.052	629.539	881.036	845.544
mmu-miR-383-5p	20.7051	-0.0443587	0.415746	-0.106697	0.91503	0.962242	15	28	13	28	19	23	20.8321	30.1129	12.3031	24.8269	18.3953	17.7603
mmu-miR-676-3p	3.44026	-0.0861049	0.942041	-0.0914026	0.927173	0.97122	2	2	6	5	1	6	2.77761	2.15092	5.67834	4.43337	0.968172	4.63312
mmu-miR-205-5p	48.5111	-0.0258389	0.289101	-0.0893765	0.928783	0.97122	46	38	45	55	59	49	63.8851	40.8674	42.5875	48.7671	57.1221	37.8371
mmu-mir-181a-1	35.6427	0.0294549	0.337115	0.0873734	0.930375	0.97122	24	40	31	57	34	32	33.3313	43.0184	29.3381	50.5405	32.9178	24.71
mmu-miR-19b-3p	93.2917	0.0181243	0.215286	0.0841868	0.932908	0.971495	55	97	102	101	102	122	76.3843	104.32	96.5317	89.5541	98.7535	94.2067
mmu-miR-674-5p	6.64211	0.0459525	0.694596	0.0661573	0.947253	0.973397	8	2	7	9	6	8	11.1104	2.15092	6.62473	7.98007	5.80903	6.17749
mmu-miR-3068-3p	6.13072	0.0492722	0.746291	0.0660228	0.94736	0.973397	8	6	1	6	7	8	11.1104	6.45275	0.94639	5.32005	6.7772	6.17749
mmu-mir-181a-2	34.7656	-0.0216156	0.331556	-0.0651944	0.948019	0.973397	25	39	30	52	33	33	34.7201	41.9429	28.3917	46.1071	31.9497	25.4822
mmu-miR-145a-5p	669.499	-0.00925669	0.142581	-0.0649225	0.948236	0.973397	525	538	748	786	667	853	729.123	578.597	707.899	696.926	645.77	658.675
mmu-miR-20a-3p	3.49088	-0.0589944	0.913777	-0.0645611	0.948523	0.973397	1	5	4	3	4	5	1.38881	5.37729	3.78556	2.66002	3.87269	3.86093
mmu-miR-27b-5p	18.6356	0.0265886	0.418251	0.0635709	0.949312	0.973397	18	12	19	21	17	27	24.9985	12.9055	17.9814	18.6202	16.4589	20.849
mmu-mir-152	15.9748	0.0276748	0.447192	0.0618857	0.950654	0.973397	15	10	17	19	18	18	20.8321	10.7546	16.0886	16.8468	17.4271	13.8994
mmu-miR-26b-3p	3.85792	-0.0497741	0.884631	-0.0562654	0.95513	0.973966	5	3	2	4	3	6	6.94403	3.22638	1.89278	3.5467	2.90451	4.63312
mmu-mir-142a	45.0834	-0.0174974	0.315414	-0.0554743	0.955761	0.973966	43	44	32	58	31	67	59.7187	47.3202	30.2845	51.4271	30.0133	51.7365
mmu-mir-872	12.2471	-0.0225254	0.500283	-0.0450254	0.964087	0.980117	11	9	13	16	10	16	15.2769	9.67913	12.3031	14.1868	9.68172	12.355
mmu-let-7d-5p	223.344	0.00665126	0.169363	0.0392721	0.968673	0.982446	169	209	221	279	237	252	234.708	224.771	209.152	247.382	229.457	194.591
mmu-mir-703	17.3011	0.0153925	0.440611	0.0349345	0.972132	0.983623	16	18	11	17	22	20	22.2209	19.3583	10.4103	15.0735	21.2998	15.4437
mmu-mir-26a-2	178.994	-0.00330093	0.184659	-0.0178759	0.985738	0.995037	126	180	179	168	186	268	174.99	193.583	169.404	148.961	180.08	206.946
mmu-mir-26b	103.052	0.00295035	0.207924	0.0141895	0.988679	0.995658	71	111	96	112	111	133	98.6052	119.376	90.8534	99.3076	107.467	102.701
mmu-miR-196b-5p	989.851	0.00113918	0.128934	0.00883532	0.992951	0.997612	657	915	1131	1109	1039	1273	912.446	984.045	1070.37	983.322	1005.93	982.993
mmu-mir-128-1	5.56496	0.00291819	0.739685	0.00394518	0.996852	0.999187	4	5	6	3	9	7	5.55522	5.37729	5.67834	2.66002	8.71354	5.4053
mmu-miR-106a-5p	7.17992	-0.000122212	0.656113	-0.000186268	0.999851	0.999851	6	9	4	7	6	12	8.33284	9.67913	3.78556	6.20672	5.80903	9.26624
mmu-let-7a-1-3p	NA	NA	NA	NA	NA	NA	3	7	3	3	3	3	NA	NA	NA	NA	NA	NA
mmu-let-7c-1-3p	NA	NA	NA	NA	NA	NA	0	0	1	0	0	0	NA	NA	NA	NA	NA	NA
mmu-let-7c-2-3p	NA	NA	NA	NA	NA	NA	3	7	3	3	3	3	NA	NA	NA	NA	NA	NA
mmu-let-7d-3p	NA	NA	NA	NA	NA	NA	2	0	3	2	8	3	NA	NA	NA	NA	NA	NA
mmu-let-7e-3p	NA	NA	NA	NA	NA	NA	1	4	0	0	2	3	NA	NA	NA	NA	NA	NA
mmu-let-7f-2-3p	NA	NA	NA	NA	NA	NA	0	0	0	1	0	0	NA	NA	NA	NA	NA	NA
mmu-let-7j	NA	NA	NA	NA	NA	NA	0	0	1	1	0	0	NA	NA	NA	NA	NA	NA
mmu-let-7k	NA	NA	NA	NA	NA	NA	3	1	5	1	0	0	NA	NA	NA	NA	NA	NA
mmu-mir-100	NA	NA	NA	NA	NA	NA	1	0	1	1	0	0	NA	NA	NA	NA	NA	NA
mmu-miR-101a-5p	NA	NA	NA	NA	NA	NA	0	0	0	1	1	0	NA	NA	NA	NA	NA	NA
mmu-miR-101b-5p	NA	NA	NA	NA	NA	NA	0	0	0	0	1	0	NA	NA	NA	NA	NA	NA
mmu-mir-101c	NA	NA	NA	NA	NA	NA	1	2	2	1	1	2	NA	NA	NA	NA	NA	NA
mmu-miR-103-1-5p	NA	NA	NA	NA	NA	NA	0	2	1	2	5	3	NA	NA	NA	NA	NA	NA
mmu-miR-103-2-5p	NA	NA	NA	NA	NA	NA	0	2	1	2	5	3	NA	NA	NA	NA	NA	NA
mmu-mir-106a	NA	NA	NA	NA	NA	NA	0	0	3	1	0	2	NA	NA	NA	NA	NA	NA
mmu-miR-106b-5p	NA	NA	NA	NA	NA	NA	0	0	2	0	0	2	NA	NA	NA	NA	NA	NA
mmu-miR-1191b-5p	NA	NA	NA	NA	NA	NA	0	1	0	0	0	0	NA	NA	NA	NA	NA	NA
mmu-mir-1199	NA	NA	NA	NA	NA	NA	1	2	3	2	3	2	NA	NA	NA	NA	NA	NA
mmu-miR-1199-5p	NA	NA	NA	NA	NA	NA	0	0	1	0	0	0	NA	NA	NA	NA	NA	NA
mmu-mir-122	NA	NA	NA	NA	NA	NA	0	0	0	0	0	1	NA	NA	NA	NA	NA	NA
mmu-miR-122-5p	NA	NA	NA	NA	NA	NA	3	1	1	2	2	6	NA	NA	NA	NA	NA	NA
mmu-mir-1231	NA	NA	NA	NA	NA	NA	0	0	0	1	0	0	NA	NA	NA	NA	NA	NA
mmu-mir-124-1	NA	NA	NA	NA	NA	NA	3	0	1	2	4	1	NA	NA	NA	NA	NA	NA
mmu-mir-124-2	NA	NA	NA	NA	NA	NA	4	0	1	2	4	1	NA	NA	NA	NA	NA	NA
mmu-mir-124-3	NA	NA	NA	NA	NA	NA	3	0	1	2	4	1	NA	NA	NA	NA	NA	NA
mmu-miR-124-3p	NA	NA	NA	NA	NA	NA	1	0	0	0	2	2	NA	NA	NA	NA	NA	NA
mmu-mir-1247	NA	NA	NA	NA	NA	NA	0	0	0	0	0	1	NA	NA	NA	NA	NA	NA
mmu-mir-1249	NA	NA	NA	NA	NA	NA	0	0	0	1	1	0	NA	NA	NA	NA	NA	NA
mmu-miR-1249-3p	NA	NA	NA	NA	NA	NA	1	0	0	0	1	1	NA	NA	NA	NA	NA	NA
mmu-miR-1249-5p	NA	NA	NA	NA	NA	NA	0	0	0	0	1	0	NA	NA	NA	NA	NA	NA
mmu-miR-125a-3p	NA	NA	NA	NA	NA	NA	12	0	1	3	3	2	NA	NA	NA	NA	NA	NA
mmu-mir-127	NA	NA	NA	NA	NA	NA	1	0	0	5	2	3	NA	NA	NA	NA	NA	NA
mmu-miR-127-5p	NA	NA	NA	NA	NA	NA	0	0	0	0	1	0	NA	NA	NA	NA	NA	NA
mmu-mir-128-2	NA	NA	NA	NA	NA	NA	3	3	5	1	1	2	NA	NA	NA	NA	NA	NA
mmu-mir-129-1	NA	NA	NA	NA	NA	NA	0	0	0	0	1	0	NA	NA	NA	NA	NA	NA
mmu-miR-129-1-3p	NA	NA	NA	NA	NA	NA	0	1	0	0	0	0	NA	NA	NA	NA	NA	NA
mmu-mir-129-2	NA	NA	NA	NA	NA	NA	0	1	0	0	1	0	NA	NA	NA	NA	NA	NA
mmu-miR-129-2-3p	NA	NA	NA	NA	NA	NA	0	1	0	0	0	0	NA	NA	NA	NA	NA	NA
mmu-mir-1306	NA	NA	NA	NA	NA	NA	0	2	0	0	1	4	NA	NA	NA	NA	NA	NA
mmu-miR-1306-3p	NA	NA	NA	NA	NA	NA	0	1	0	3	0	0	NA	NA	NA	NA	NA	NA
mmu-mir-130a	NA	NA	NA	NA	NA	NA	0	0	0	0	1	0	NA	NA	NA	NA	NA	NA
mmu-miR-130a-5p	NA	NA	NA	NA	NA	NA	0	0	1	0	0	0	NA	NA	NA	NA	NA	NA
mmu-miR-130b-3p	NA	NA	NA	NA	NA	NA	0	3	2	3	4	5	NA	NA	NA	NA	NA	NA
mmu-miR-130b-5p	NA	NA	NA	NA	NA	NA	1	0	0	0	0	0	NA	NA	NA	NA	NA	NA
mmu-miR-132-5p	NA	NA	NA	NA	NA	NA	0	0	0	1	0	0	NA	NA	NA	NA	NA	NA
mmu-mir-133a-1	NA	NA	NA	NA	NA	NA	0	0	0	0	1	0	NA	NA	NA	NA	NA	NA
mmu-mir-133a-2	NA	NA	NA	NA	NA	NA	0	0	0	0	1	0	NA	NA	NA	NA	NA	NA
mmu-mir-134	NA	NA	NA	NA	NA	NA	0	0	1	0	0	0	NA	NA	NA	NA	NA	NA
mmu-miR-135a-5p	NA	NA	NA	NA	NA	NA	1	1	0	0	0	0	NA	NA	NA	NA	NA	NA
mmu-mir-135b	NA	NA	NA	NA	NA	NA	0	0	0	0	0	2	NA	NA	NA	NA	NA	NA
mmu-miR-135b-3p	NA	NA	NA	NA	NA	NA	0	0	0	0	2	0	NA	NA	NA	NA	NA	NA
mmu-mir-136	NA	NA	NA	NA	NA	NA	0	0	3	0	0	0	NA	NA	NA	NA	NA	NA
mmu-miR-136-3p	NA	NA	NA	NA	NA	NA	0	0	1	0	0	0	NA	NA	NA	NA	NA	NA
mmu-mir-137	NA	NA	NA	NA	NA	NA	1	0	0	1	0	0	NA	NA	NA	NA	NA	NA
mmu-miR-137-3p	NA	NA	NA	NA	NA	NA	1	0	0	0	0	0	NA	NA	NA	NA	NA	NA
mmu-mir-138-2	NA	NA	NA	NA	NA	NA	3	1	1	1	3	0	NA	NA	NA	NA	NA	NA
mmu-miR-138-2-3p	NA	NA	NA	NA	NA	NA	1	3	0	1	0	0	NA	NA	NA	NA	NA	NA
mmu-miR-139-3p	NA	NA	NA	NA	NA	NA	1	0	3	3	1	1	NA	NA	NA	NA	NA	NA
mmu-miR-142a-5p	NA	NA	NA	NA	NA	NA	0	1	0	1	0	0	NA	NA	NA	NA	NA	NA
mmu-miR-145a-3p	NA	NA	NA	NA	NA	NA	2	4	4	3	3	7	NA	NA	NA	NA	NA	NA
mmu-mir-145b	NA	NA	NA	NA	NA	NA	0	0	1	0	0	0	NA	NA	NA	NA	NA	NA
mmu-mir-147	NA	NA	NA	NA	NA	NA	0	1	0	0	0	0	NA	NA	NA	NA	NA	NA
mmu-miR-147-5p	NA	NA	NA	NA	NA	NA	0	0	0	2	0	3	NA	NA	NA	NA	NA	NA
mmu-mir-148a	NA	NA	NA	NA	NA	NA	4	3	3	4	4	0	NA	NA	NA	NA	NA	NA
mmu-mir-148b	NA	NA	NA	NA	NA	NA	0	0	1	0	0	1	NA	NA	NA	NA	NA	NA
mmu-mir-149	NA	NA	NA	NA	NA	NA	1	0	0	1	0	0	NA	NA	NA	NA	NA	NA
mmu-miR-150-3p	NA	NA	NA	NA	NA	NA	2	0	0	0	0	0	NA	NA	NA	NA	NA	NA
mmu-miR-151-5p	NA	NA	NA	NA	NA	NA	1	1	0	4	3	7	NA	NA	NA	NA	NA	NA
mmu-miR-153-3p	NA	NA	NA	NA	NA	NA	0	0	0	1	0	0	NA	NA	NA	NA	NA	NA
mmu-mir-154	NA	NA	NA	NA	NA	NA	0	0	0	0	0	1	NA	NA	NA	NA	NA	NA
mmu-miR-15a-3p	NA	NA	NA	NA	NA	NA	3	4	4	2	2	3	NA	NA	NA	NA	NA	NA
mmu-mir-15b	NA	NA	NA	NA	NA	NA	0	0	2	4	4	1	NA	NA	NA	NA	NA	NA
mmu-miR-15b-3p	NA	NA	NA	NA	NA	NA	1	2	2	2	1	5	NA	NA	NA	NA	NA	NA
mmu-miR-17-3p	NA	NA	NA	NA	NA	NA	4	3	3	2	2	5	NA	NA	NA	NA	NA	NA
mmu-miR-181a-1-3p	NA	NA	NA	NA	NA	NA	1	1	2	1	1	1	NA	NA	NA	NA	NA	NA
mmu-miR-181a-2-3p	NA	NA	NA	NA	NA	NA	0	0	0	1	0	0	NA	NA	NA	NA	NA	NA
mmu-miR-181b-1-3p	NA	NA	NA	NA	NA	NA	0	0	1	0	0	0	NA	NA	NA	NA	NA	NA
mmu-miR-181c-3p	NA	NA	NA	NA	NA	NA	1	2	2	3	0	4	NA	NA	NA	NA	NA	NA
mmu-miR-183-3p	NA	NA	NA	NA	NA	NA	1	0	0	0	2	0	NA	NA	NA	NA	NA	NA
mmu-miR-1839-3p	NA	NA	NA	NA	NA	NA	0	1	0	1	1	4	NA	NA	NA	NA	NA	NA
mmu-miR-184-3p	NA	NA	NA	NA	NA	NA	0	1	2	2	0	0	NA	NA	NA	NA	NA	NA
mmu-miR-1843a-3p	NA	NA	NA	NA	NA	NA	0	0	4	1	1	3	NA	NA	NA	NA	NA	NA
mmu-miR-185-3p	NA	NA	NA	NA	NA	NA	0	0	0	0	1	0	NA	NA	NA	NA	NA	NA
mmu-miR-186-3p	NA	NA	NA	NA	NA	NA	0	0	0	1	0	0	NA	NA	NA	NA	NA	NA
mmu-miR-187-5p	NA	NA	NA	NA	NA	NA	1	4	1	0	1	3	NA	NA	NA	NA	NA	NA
mmu-miR-18a-3p	NA	NA	NA	NA	NA	NA	4	0	0	1	2	0	NA	NA	NA	NA	NA	NA
mmu-miR-18a-5p	NA	NA	NA	NA	NA	NA	2	3	0	3	2	3	NA	NA	NA	NA	NA	NA
mmu-mir-18b	NA	NA	NA	NA	NA	NA	0	0	0	0	0	4	NA	NA	NA	NA	NA	NA
mmu-miR-18b-3p	NA	NA	NA	NA	NA	NA	0	0	0	0	0	1	NA	NA	NA	NA	NA	NA
mmu-miR-18b-5p	NA	NA	NA	NA	NA	NA	0	0	0	1	0	1	NA	NA	NA	NA	NA	NA
mmu-mir-1902	NA	NA	NA	NA	NA	NA	3	0	1	1	1	0	NA	NA	NA	NA	NA	NA
mmu-mir-190b	NA	NA	NA	NA	NA	NA	0	1	0	0	1	0	NA	NA	NA	NA	NA	NA
mmu-miR-190b-5p	NA	NA	NA	NA	NA	NA	2	3	2	2	2	3	NA	NA	NA	NA	NA	NA
mmu-miR-191-3p	NA	NA	NA	NA	NA	NA	0	0	1	2	1	0	NA	NA	NA	NA	NA	NA
mmu-mir-1927	NA	NA	NA	NA	NA	NA	0	4	0	0	0	1	NA	NA	NA	NA	NA	NA
mmu-miR-1927	NA	NA	NA	NA	NA	NA	0	0	1	1	0	1	NA	NA	NA	NA	NA	NA
mmu-mir-1929	NA	NA	NA	NA	NA	NA	1	0	0	0	0	0	NA	NA	NA	NA	NA	NA
mmu-mir-1930	NA	NA	NA	NA	NA	NA	0	0	0	0	1	0	NA	NA	NA	NA	NA	NA
mmu-miR-1931	NA	NA	NA	NA	NA	NA	0	0	0	0	0	1	NA	NA	NA	NA	NA	NA
mmu-miR-1934-3p	NA	NA	NA	NA	NA	NA	0	1	0	0	1	2	NA	NA	NA	NA	NA	NA
mmu-miR-1934-5p	NA	NA	NA	NA	NA	NA	1	1	0	1	1	2	NA	NA	NA	NA	NA	NA
mmu-mir-1938	NA	NA	NA	NA	NA	NA	0	0	0	0	1	0	NA	NA	NA	NA	NA	NA
mmu-miR-193a-3p	NA	NA	NA	NA	NA	NA	1	4	3	1	4	1	NA	NA	NA	NA	NA	NA
mmu-miR-193a-5p	NA	NA	NA	NA	NA	NA	2	2	3	0	1	2	NA	NA	NA	NA	NA	NA
mmu-mir-193b	NA	NA	NA	NA	NA	NA	1	0	0	1	0	2	NA	NA	NA	NA	NA	NA
mmu-miR-193b-3p	NA	NA	NA	NA	NA	NA	1	0	4	3	0	1	NA	NA	NA	NA	NA	NA
mmu-mir-194-1	NA	NA	NA	NA	NA	NA	1	3	7	3	2	1	NA	NA	NA	NA	NA	NA
mmu-miR-194-2-3p	NA	NA	NA	NA	NA	NA	1	1	4	3	5	3	NA	NA	NA	NA	NA	NA
mmu-mir-1941	NA	NA	NA	NA	NA	NA	0	1	0	0	0	0	NA	NA	NA	NA	NA	NA
mmu-miR-1941-3p	NA	NA	NA	NA	NA	NA	0	0	0	0	0	2	NA	NA	NA	NA	NA	NA
mmu-miR-1941-5p	NA	NA	NA	NA	NA	NA	0	1	1	0	1	1	NA	NA	NA	NA	NA	NA
mmu-miR-1947-5p	NA	NA	NA	NA	NA	NA	0	1	0	2	0	0	NA	NA	NA	NA	NA	NA
mmu-miR-1948-5p	NA	NA	NA	NA	NA	NA	1	0	0	0	0	0	NA	NA	NA	NA	NA	NA
mmu-mir-1949	NA	NA	NA	NA	NA	NA	1	0	0	4	0	0	NA	NA	NA	NA	NA	NA
mmu-miR-1953	NA	NA	NA	NA	NA	NA	0	0	0	0	0	1	NA	NA	NA	NA	NA	NA
mmu-miR-1955-3p	NA	NA	NA	NA	NA	NA	1	0	0	2	0	0	NA	NA	NA	NA	NA	NA
mmu-miR-1955-5p	NA	NA	NA	NA	NA	NA	0	0	0	0	0	3	NA	NA	NA	NA	NA	NA
mmu-mir-1957a	NA	NA	NA	NA	NA	NA	0	0	0	0	0	1	NA	NA	NA	NA	NA	NA
mmu-mir-1961	NA	NA	NA	NA	NA	NA	5	0	0	0	0	0	NA	NA	NA	NA	NA	NA
mmu-miR-1964-3p	NA	NA	NA	NA	NA	NA	0	1	0	0	1	1	NA	NA	NA	NA	NA	NA
mmu-miR-1966-3p	NA	NA	NA	NA	NA	NA	1	0	1	3	1	0	NA	NA	NA	NA	NA	NA
mmu-mir-1968	NA	NA	NA	NA	NA	NA	2	0	0	1	0	0	NA	NA	NA	NA	NA	NA
mmu-miR-1969	NA	NA	NA	NA	NA	NA	1	1	0	3	6	3	NA	NA	NA	NA	NA	NA
mmu-miR-196a-2-3p	NA	NA	NA	NA	NA	NA	0	0	0	1	0	1	NA	NA	NA	NA	NA	NA
mmu-miR-196b-3p	NA	NA	NA	NA	NA	NA	1	1	0	0	1	1	NA	NA	NA	NA	NA	NA
mmu-mir-1981	NA	NA	NA	NA	NA	NA	0	1	5	1	0	1	NA	NA	NA	NA	NA	NA
mmu-miR-1981-3p	NA	NA	NA	NA	NA	NA	0	0	0	1	0	1	NA	NA	NA	NA	NA	NA
mmu-mir-1982	NA	NA	NA	NA	NA	NA	0	0	0	0	0	1	NA	NA	NA	NA	NA	NA
mmu-miR-1982-3p	NA	NA	NA	NA	NA	NA	0	0	0	2	0	1	NA	NA	NA	NA	NA	NA
mmu-mir-19a	NA	NA	NA	NA	NA	NA	0	0	1	1	0	1	NA	NA	NA	NA	NA	NA
mmu-miR-19b-1-5p	NA	NA	NA	NA	NA	NA	0	0	1	0	0	0	NA	NA	NA	NA	NA	NA
mmu-miR-19b-2-5p	NA	NA	NA	NA	NA	NA	0	2	2	0	0	0	NA	NA	NA	NA	NA	NA
mmu-mir-1a-1	NA	NA	NA	NA	NA	NA	0	0	0	0	0	1	NA	NA	NA	NA	NA	NA
mmu-miR-1a-3p	NA	NA	NA	NA	NA	NA	1	2	7	2	1	0	NA	NA	NA	NA	NA	NA
mmu-mir-1b	NA	NA	NA	NA	NA	NA	0	0	0	0	0	1	NA	NA	NA	NA	NA	NA
mmu-miR-200a-5p	NA	NA	NA	NA	NA	NA	2	4	8	2	2	2	NA	NA	NA	NA	NA	NA
mmu-miR-200c-5p	NA	NA	NA	NA	NA	NA	0	0	0	0	0	1	NA	NA	NA	NA	NA	NA
mmu-miR-206-3p	NA	NA	NA	NA	NA	NA	0	0	0	2	1	3	NA	NA	NA	NA	NA	NA
mmu-mir-20b	NA	NA	NA	NA	NA	NA	2	4	5	2	1	2	NA	NA	NA	NA	NA	NA
mmu-miR-210-5p	NA	NA	NA	NA	NA	NA	0	0	0	0	1	0	NA	NA	NA	NA	NA	NA
mmu-mir-212	NA	NA	NA	NA	NA	NA	0	0	0	0	0	2	NA	NA	NA	NA	NA	NA
mmu-miR-212-5p	NA	NA	NA	NA	NA	NA	0	3	0	7	3	4	NA	NA	NA	NA	NA	NA
mmu-miR-2137	NA	NA	NA	NA	NA	NA	1	1	0	0	0	0	NA	NA	NA	NA	NA	NA
mmu-mir-2139	NA	NA	NA	NA	NA	NA	0	0	2	1	0	0	NA	NA	NA	NA	NA	NA
mmu-mir-214	NA	NA	NA	NA	NA	NA	5	1	1	1	0	3	NA	NA	NA	NA	NA	NA
mmu-miR-214-5p	NA	NA	NA	NA	NA	NA	1	0	0	2	1	3	NA	NA	NA	NA	NA	NA
mmu-miR-218-1-3p	NA	NA	NA	NA	NA	NA	0	4	3	5	3	2	NA	NA	NA	NA	NA	NA
mmu-miR-219a-1-3p	NA	NA	NA	NA	NA	NA	0	2	1	1	1	2	NA	NA	NA	NA	NA	NA
mmu-mir-219a-2	NA	NA	NA	NA	NA	NA	0	0	0	0	0	2	NA	NA	NA	NA	NA	NA
mmu-miR-219a-5p	NA	NA	NA	NA	NA	NA	1	3	3	3	4	2	NA	NA	NA	NA	NA	NA
mmu-miR-21b	NA	NA	NA	NA	NA	NA	0	0	0	0	0	1	NA	NA	NA	NA	NA	NA
mmu-mir-21c	NA	NA	NA	NA	NA	NA	0	0	0	0	1	0	NA	NA	NA	NA	NA	NA
mmu-miR-21c	NA	NA	NA	NA	NA	NA	1	0	1	0	1	0	NA	NA	NA	NA	NA	NA
mmu-miR-224-3p	NA	NA	NA	NA	NA	NA	1	1	1	1	0	0	NA	NA	NA	NA	NA	NA
mmu-miR-23b-5p	NA	NA	NA	NA	NA	NA	0	0	0	0	1	0	NA	NA	NA	NA	NA	NA
mmu-miR-24-1-5p	NA	NA	NA	NA	NA	NA	1	1	0	0	0	0	NA	NA	NA	NA	NA	NA
mmu-miR-24-2-5p	NA	NA	NA	NA	NA	NA	0	1	0	0	0	0	NA	NA	NA	NA	NA	NA
mmu-mir-25	NA	NA	NA	NA	NA	NA	4	1	1	2	2	3	NA	NA	NA	NA	NA	NA
mmu-miR-25-5p	NA	NA	NA	NA	NA	NA	0	0	0	0	1	0	NA	NA	NA	NA	NA	NA
mmu-miR-26a-1-3p	NA	NA	NA	NA	NA	NA	1	3	1	1	2	2	NA	NA	NA	NA	NA	NA
mmu-miR-26a-2-3p	NA	NA	NA	NA	NA	NA	0	1	0	0	1	2	NA	NA	NA	NA	NA	NA
mmu-miR-27a-5p	NA	NA	NA	NA	NA	NA	0	0	1	0	0	1	NA	NA	NA	NA	NA	NA
mmu-mir-28c	NA	NA	NA	NA	NA	NA	0	0	0	0	0	1	NA	NA	NA	NA	NA	NA
mmu-miR-28c	NA	NA	NA	NA	NA	NA	1	2	2	3	6	2	NA	NA	NA	NA	NA	NA
mmu-mir-296	NA	NA	NA	NA	NA	NA	0	0	0	0	0	1	NA	NA	NA	NA	NA	NA
mmu-miR-296-3p	NA	NA	NA	NA	NA	NA	0	0	1	0	0	0	NA	NA	NA	NA	NA	NA
mmu-miR-298-5p	NA	NA	NA	NA	NA	NA	0	0	0	1	1	0	NA	NA	NA	NA	NA	NA
mmu-miR-299a-3p	NA	NA	NA	NA	NA	NA	0	1	2	0	2	2	NA	NA	NA	NA	NA	NA
mmu-miR-299a-5p	NA	NA	NA	NA	NA	NA	0	0	0	0	0	1	NA	NA	NA	NA	NA	NA
mmu-miR-299b-5p	NA	NA	NA	NA	NA	NA	0	0	0	0	0	1	NA	NA	NA	NA	NA	NA
mmu-miR-300-5p	NA	NA	NA	NA	NA	NA	0	0	0	0	1	0	NA	NA	NA	NA	NA	NA
mmu-miR-301a-5p	NA	NA	NA	NA	NA	NA	0	1	0	1	2	0	NA	NA	NA	NA	NA	NA
mmu-miR-301b-3p	NA	NA	NA	NA	NA	NA	0	0	0	2	0	1	NA	NA	NA	NA	NA	NA
mmu-mir-3057	NA	NA	NA	NA	NA	NA	0	0	2	0	2	2	NA	NA	NA	NA	NA	NA
mmu-mir-3058	NA	NA	NA	NA	NA	NA	1	1	0	1	2	1	NA	NA	NA	NA	NA	NA
mmu-miR-3058-5p	NA	NA	NA	NA	NA	NA	0	3	1	0	0	0	NA	NA	NA	NA	NA	NA
mmu-mir-3059	NA	NA	NA	NA	NA	NA	0	0	0	0	1	1	NA	NA	NA	NA	NA	NA
mmu-mir-3060	NA	NA	NA	NA	NA	NA	1	0	0	0	0	0	NA	NA	NA	NA	NA	NA
mmu-miR-3060-3p	NA	NA	NA	NA	NA	NA	0	0	1	0	0	0	NA	NA	NA	NA	NA	NA
mmu-miR-3061-3p	NA	NA	NA	NA	NA	NA	2	1	2	1	1	0	NA	NA	NA	NA	NA	NA
mmu-miR-3061-5p	NA	NA	NA	NA	NA	NA	0	0	2	0	0	0	NA	NA	NA	NA	NA	NA
mmu-mir-3062	NA	NA	NA	NA	NA	NA	0	0	1	0	0	0	NA	NA	NA	NA	NA	NA
mmu-mir-3063	NA	NA	NA	NA	NA	NA	0	1	0	0	0	0	NA	NA	NA	NA	NA	NA
mmu-mir-3064	NA	NA	NA	NA	NA	NA	1	0	0	0	0	1	NA	NA	NA	NA	NA	NA
mmu-miR-3064-5p	NA	NA	NA	NA	NA	NA	0	1	0	0	1	1	NA	NA	NA	NA	NA	NA
mmu-miR-3065-5p	NA	NA	NA	NA	NA	NA	0	1	0	0	0	0	NA	NA	NA	NA	NA	NA
mmu-mir-3066	NA	NA	NA	NA	NA	NA	0	1	0	0	0	0	NA	NA	NA	NA	NA	NA
mmu-miR-3066-5p	NA	NA	NA	NA	NA	NA	0	1	0	0	0	1	NA	NA	NA	NA	NA	NA
mmu-miR-3069-3p	NA	NA	NA	NA	NA	NA	0	0	1	0	2	2	NA	NA	NA	NA	NA	NA
mmu-miR-3069-5p	NA	NA	NA	NA	NA	NA	2	0	0	1	1	3	NA	NA	NA	NA	NA	NA
mmu-mir-3073a	NA	NA	NA	NA	NA	NA	0	0	1	0	0	0	NA	NA	NA	NA	NA	NA
mmu-mir-3073b	NA	NA	NA	NA	NA	NA	0	0	1	0	0	0	NA	NA	NA	NA	NA	NA
mmu-miR-3073b-3p	NA	NA	NA	NA	NA	NA	0	0	0	1	0	0	NA	NA	NA	NA	NA	NA
mmu-miR-3074-1-3p	NA	NA	NA	NA	NA	NA	0	0	2	0	1	0	NA	NA	NA	NA	NA	NA
mmu-miR-3074-5p	NA	NA	NA	NA	NA	NA	0	1	0	0	0	0	NA	NA	NA	NA	NA	NA
mmu-miR-3075-5p	NA	NA	NA	NA	NA	NA	0	0	0	0	1	1	NA	NA	NA	NA	NA	NA
mmu-mir-3076	NA	NA	NA	NA	NA	NA	1	0	0	0	0	0	NA	NA	NA	NA	NA	NA
mmu-miR-3076-3p	NA	NA	NA	NA	NA	NA	2	1	0	0	2	0	NA	NA	NA	NA	NA	NA
mmu-miR-3076-5p	NA	NA	NA	NA	NA	NA	0	0	1	0	1	0	NA	NA	NA	NA	NA	NA
mmu-miR-3079-5p	NA	NA	NA	NA	NA	NA	1	0	0	0	1	0	NA	NA	NA	NA	NA	NA
mmu-miR-3081-3p	NA	NA	NA	NA	NA	NA	3	1	0	1	1	2	NA	NA	NA	NA	NA	NA
mmu-miR-3082-3p	NA	NA	NA	NA	NA	NA	0	0	0	0	1	0	NA	NA	NA	NA	NA	NA
mmu-miR-3083-3p	NA	NA	NA	NA	NA	NA	0	0	0	0	1	0	NA	NA	NA	NA	NA	NA
mmu-mir-3086	NA	NA	NA	NA	NA	NA	4	5	4	0	0	2	NA	NA	NA	NA	NA	NA
mmu-miR-3087-3p	NA	NA	NA	NA	NA	NA	0	0	0	1	0	0	NA	NA	NA	NA	NA	NA
mmu-miR-3091-5p	NA	NA	NA	NA	NA	NA	0	0	0	0	2	0	NA	NA	NA	NA	NA	NA
mmu-mir-3094	NA	NA	NA	NA	NA	NA	2	0	0	2	1	0	NA	NA	NA	NA	NA	NA
mmu-mir-3098	NA	NA	NA	NA	NA	NA	0	1	0	1	0	0	NA	NA	NA	NA	NA	NA
mmu-miR-3099-3p	NA	NA	NA	NA	NA	NA	0	0	1	0	0	0	NA	NA	NA	NA	NA	NA
mmu-miR-30b-3p	NA	NA	NA	NA	NA	NA	0	0	0	3	2	0	NA	NA	NA	NA	NA	NA
mmu-miR-30d-3p	NA	NA	NA	NA	NA	NA	0	3	4	4	1	2	NA	NA	NA	NA	NA	NA
mmu-miR-31-3p	NA	NA	NA	NA	NA	NA	0	0	0	3	2	2	NA	NA	NA	NA	NA	NA
mmu-mir-3100	NA	NA	NA	NA	NA	NA	0	1	0	0	0	1	NA	NA	NA	NA	NA	NA
mmu-mir-3101	NA	NA	NA	NA	NA	NA	1	0	0	0	1	1	NA	NA	NA	NA	NA	NA
mmu-mir-3102	NA	NA	NA	NA	NA	NA	1	0	0	0	0	2	NA	NA	NA	NA	NA	NA
mmu-miR-3102-3p.2-3p	NA	NA	NA	NA	NA	NA	1	1	1	1	0	1	NA	NA	NA	NA	NA	NA
mmu-miR-3103-3p	NA	NA	NA	NA	NA	NA	0	0	0	0	1	0	NA	NA	NA	NA	NA	NA
mmu-mir-3105	NA	NA	NA	NA	NA	NA	1	2	1	0	0	1	NA	NA	NA	NA	NA	NA
mmu-miR-3105-5p	NA	NA	NA	NA	NA	NA	1	2	2	4	3	3	NA	NA	NA	NA	NA	NA
mmu-mir-3106	NA	NA	NA	NA	NA	NA	0	0	0	0	0	4	NA	NA	NA	NA	NA	NA
mmu-miR-3110-5p	NA	NA	NA	NA	NA	NA	0	0	0	1	3	0	NA	NA	NA	NA	NA	NA
mmu-miR-3154	NA	NA	NA	NA	NA	NA	0	0	0	0	2	0	NA	NA	NA	NA	NA	NA
mmu-miR-32-3p	NA	NA	NA	NA	NA	NA	0	0	1	1	1	0	NA	NA	NA	NA	NA	NA
mmu-miR-32-5p	NA	NA	NA	NA	NA	NA	0	0	2	0	1	1	NA	NA	NA	NA	NA	NA
mmu-miR-322-3p	NA	NA	NA	NA	NA	NA	3	1	0	0	1	3	NA	NA	NA	NA	NA	NA
mmu-miR-324-3p	NA	NA	NA	NA	NA	NA	0	0	0	1	0	0	NA	NA	NA	NA	NA	NA
mmu-mir-326	NA	NA	NA	NA	NA	NA	0	0	0	1	0	0	NA	NA	NA	NA	NA	NA
mmu-mir-328	NA	NA	NA	NA	NA	NA	0	1	2	0	0	0	NA	NA	NA	NA	NA	NA
mmu-mir-329	NA	NA	NA	NA	NA	NA	0	0	0	1	0	0	NA	NA	NA	NA	NA	NA
mmu-miR-329-5p	NA	NA	NA	NA	NA	NA	1	1	1	1	2	3	NA	NA	NA	NA	NA	NA
mmu-mir-33	NA	NA	NA	NA	NA	NA	0	0	1	0	0	0	NA	NA	NA	NA	NA	NA
mmu-miR-33-3p	NA	NA	NA	NA	NA	NA	1	0	0	1	3	1	NA	NA	NA	NA	NA	NA
mmu-mir-331	NA	NA	NA	NA	NA	NA	2	1	3	5	1	4	NA	NA	NA	NA	NA	NA
mmu-miR-331-3p	NA	NA	NA	NA	NA	NA	1	0	0	0	0	0	NA	NA	NA	NA	NA	NA
mmu-miR-331-5p	NA	NA	NA	NA	NA	NA	1	2	3	0	1	1	NA	NA	NA	NA	NA	NA
mmu-mir-335	NA	NA	NA	NA	NA	NA	1	1	0	0	1	0	NA	NA	NA	NA	NA	NA
mmu-miR-335-3p	NA	NA	NA	NA	NA	NA	2	0	1	5	4	4	NA	NA	NA	NA	NA	NA
mmu-miR-337-3p	NA	NA	NA	NA	NA	NA	0	0	1	0	0	0	NA	NA	NA	NA	NA	NA
mmu-mir-338	NA	NA	NA	NA	NA	NA	1	2	1	1	0	4	NA	NA	NA	NA	NA	NA
mmu-miR-338-3p	NA	NA	NA	NA	NA	NA	2	0	2	0	2	0	NA	NA	NA	NA	NA	NA
mmu-miR-338-5p	NA	NA	NA	NA	NA	NA	0	0	0	0	1	0	NA	NA	NA	NA	NA	NA
mmu-miR-340-3p	NA	NA	NA	NA	NA	NA	1	0	2	0	0	0	NA	NA	NA	NA	NA	NA
mmu-mir-341	NA	NA	NA	NA	NA	NA	0	0	0	1	0	0	NA	NA	NA	NA	NA	NA
mmu-miR-344-3p	NA	NA	NA	NA	NA	NA	0	0	0	3	1	0	NA	NA	NA	NA	NA	NA
mmu-mir-346	NA	NA	NA	NA	NA	NA	0	0	0	0	0	1	NA	NA	NA	NA	NA	NA
mmu-miR-346-5p	NA	NA	NA	NA	NA	NA	0	0	3	0	4	6	NA	NA	NA	NA	NA	NA
mmu-mir-3473c	NA	NA	NA	NA	NA	NA	0	0	0	1	0	0	NA	NA	NA	NA	NA	NA
mmu-miR-3473d	NA	NA	NA	NA	NA	NA	3	4	3	1	3	1	NA	NA	NA	NA	NA	NA
mmu-mir-3474	NA	NA	NA	NA	NA	NA	0	0	0	0	0	1	NA	NA	NA	NA	NA	NA
mmu-miR-3474	NA	NA	NA	NA	NA	NA	1	0	0	0	0	0	NA	NA	NA	NA	NA	NA
mmu-miR-34a-3p	NA	NA	NA	NA	NA	NA	0	0	0	1	3	11	NA	NA	NA	NA	NA	NA
mmu-mir-34b	NA	NA	NA	NA	NA	NA	4	1	0	4	2	5	NA	NA	NA	NA	NA	NA
mmu-miR-34b-3p	NA	NA	NA	NA	NA	NA	0	1	2	0	0	1	NA	NA	NA	NA	NA	NA
mmu-mir-34c	NA	NA	NA	NA	NA	NA	2	2	1	7	1	4	NA	NA	NA	NA	NA	NA
mmu-miR-34c-3p	NA	NA	NA	NA	NA	NA	0	0	0	1	0	0	NA	NA	NA	NA	NA	NA
mmu-mir-350	NA	NA	NA	NA	NA	NA	0	2	1	0	2	3	NA	NA	NA	NA	NA	NA
mmu-miR-350-5p	NA	NA	NA	NA	NA	NA	0	0	0	0	1	0	NA	NA	NA	NA	NA	NA
mmu-mir-351	NA	NA	NA	NA	NA	NA	2	0	0	0	0	1	NA	NA	NA	NA	NA	NA
mmu-miR-351-3p	NA	NA	NA	NA	NA	NA	0	0	1	0	0	0	NA	NA	NA	NA	NA	NA
mmu-mir-3547	NA	NA	NA	NA	NA	NA	0	0	0	0	0	1	NA	NA	NA	NA	NA	NA
mmu-mir-3572	NA	NA	NA	NA	NA	NA	1	0	2	2	3	7	NA	NA	NA	NA	NA	NA
mmu-miR-3572-5p	NA	NA	NA	NA	NA	NA	0	0	0	0	1	0	NA	NA	NA	NA	NA	NA
mmu-mir-362	NA	NA	NA	NA	NA	NA	2	1	5	3	2	4	NA	NA	NA	NA	NA	NA
mmu-miR-362-3p	NA	NA	NA	NA	NA	NA	0	0	1	1	4	5	NA	NA	NA	NA	NA	NA
mmu-mir-363	NA	NA	NA	NA	NA	NA	2	1	2	1	1	5	NA	NA	NA	NA	NA	NA
mmu-miR-363-3p	NA	NA	NA	NA	NA	NA	0	0	2	0	0	0	NA	NA	NA	NA	NA	NA
mmu-miR-365-2-5p	NA	NA	NA	NA	NA	NA	6	2	3	1	3	2	NA	NA	NA	NA	NA	NA
mmu-mir-374b	NA	NA	NA	NA	NA	NA	3	1	2	1	4	1	NA	NA	NA	NA	NA	NA
mmu-miR-374c-5p	NA	NA	NA	NA	NA	NA	0	1	4	2	1	2	NA	NA	NA	NA	NA	NA
mmu-mir-375	NA	NA	NA	NA	NA	NA	2	2	0	4	1	5	NA	NA	NA	NA	NA	NA
mmu-mir-376a	NA	NA	NA	NA	NA	NA	0	1	0	0	0	0	NA	NA	NA	NA	NA	NA
mmu-miR-376a-3p	NA	NA	NA	NA	NA	NA	0	1	0	1	0	1	NA	NA	NA	NA	NA	NA
mmu-mir-378b	NA	NA	NA	NA	NA	NA	1	1	2	0	0	0	NA	NA	NA	NA	NA	NA
mmu-mir-378c	NA	NA	NA	NA	NA	NA	1	1	0	3	1	0	NA	NA	NA	NA	NA	NA
mmu-mir-378d	NA	NA	NA	NA	NA	NA	2	2	0	0	1	2	NA	NA	NA	NA	NA	NA
mmu-miR-378d	NA	NA	NA	NA	NA	NA	0	1	1	0	0	0	NA	NA	NA	NA	NA	NA
mmu-mir-379	NA	NA	NA	NA	NA	NA	0	0	0	1	0	0	NA	NA	NA	NA	NA	NA
mmu-miR-379-5p	NA	NA	NA	NA	NA	NA	0	0	2	3	4	2	NA	NA	NA	NA	NA	NA
mmu-mir-380	NA	NA	NA	NA	NA	NA	0	1	0	2	1	2	NA	NA	NA	NA	NA	NA
mmu-miR-381-3p	NA	NA	NA	NA	NA	NA	0	0	0	1	0	0	NA	NA	NA	NA	NA	NA
mmu-miR-382-5p	NA	NA	NA	NA	NA	NA	0	0	0	2	0	0	NA	NA	NA	NA	NA	NA
mmu-miR-384-5p	NA	NA	NA	NA	NA	NA	0	1	0	0	1	0	NA	NA	NA	NA	NA	NA
mmu-mir-3960	NA	NA	NA	NA	NA	NA	1	0	0	0	0	0	NA	NA	NA	NA	NA	NA
mmu-mir-3962	NA	NA	NA	NA	NA	NA	0	1	1	0	0	0	NA	NA	NA	NA	NA	NA
mmu-miR-3963	NA	NA	NA	NA	NA	NA	1	2	6	4	1	0	NA	NA	NA	NA	NA	NA
mmu-miR-3965	NA	NA	NA	NA	NA	NA	0	0	0	2	0	0	NA	NA	NA	NA	NA	NA
mmu-mir-409	NA	NA	NA	NA	NA	NA	0	0	0	0	0	1	NA	NA	NA	NA	NA	NA
mmu-miR-409-3p	NA	NA	NA	NA	NA	NA	0	0	0	2	1	1	NA	NA	NA	NA	NA	NA
mmu-miR-409-5p	NA	NA	NA	NA	NA	NA	0	0	0	0	1	1	NA	NA	NA	NA	NA	NA
mmu-mir-411	NA	NA	NA	NA	NA	NA	0	2	0	0	0	0	NA	NA	NA	NA	NA	NA
mmu-miR-411-5p	NA	NA	NA	NA	NA	NA	0	0	0	2	0	0	NA	NA	NA	NA	NA	NA
mmu-mir-423	NA	NA	NA	NA	NA	NA	4	1	2	3	2	7	NA	NA	NA	NA	NA	NA
mmu-mir-431	NA	NA	NA	NA	NA	NA	1	0	0	0	0	0	NA	NA	NA	NA	NA	NA
mmu-miR-433-3p	NA	NA	NA	NA	NA	NA	0	0	0	0	1	0	NA	NA	NA	NA	NA	NA
mmu-mir-434	NA	NA	NA	NA	NA	NA	0	0	0	0	1	0	NA	NA	NA	NA	NA	NA
mmu-miR-449a-5p	NA	NA	NA	NA	NA	NA	0	1	0	1	2	0	NA	NA	NA	NA	NA	NA
mmu-mir-449c	NA	NA	NA	NA	NA	NA	0	0	0	1	1	0	NA	NA	NA	NA	NA	NA
mmu-miR-449c-5p	NA	NA	NA	NA	NA	NA	0	0	0	1	0	0	NA	NA	NA	NA	NA	NA
mmu-mir-450a-1	NA	NA	NA	NA	NA	NA	3	2	4	4	3	5	NA	NA	NA	NA	NA	NA
mmu-mir-450a-2	NA	NA	NA	NA	NA	NA	2	0	0	0	0	0	NA	NA	NA	NA	NA	NA
mmu-miR-450a-5p	NA	NA	NA	NA	NA	NA	0	0	0	0	1	1	NA	NA	NA	NA	NA	NA
mmu-mir-450b	NA	NA	NA	NA	NA	NA	2	4	5	0	2	0	NA	NA	NA	NA	NA	NA
mmu-miR-450b-3p	NA	NA	NA	NA	NA	NA	0	0	2	0	0	0	NA	NA	NA	NA	NA	NA
mmu-miR-450b-5p	NA	NA	NA	NA	NA	NA	3	0	0	0	0	1	NA	NA	NA	NA	NA	NA
mmu-miR-452-3p	NA	NA	NA	NA	NA	NA	0	0	0	1	0	0	NA	NA	NA	NA	NA	NA
mmu-miR-452-5p	NA	NA	NA	NA	NA	NA	0	0	2	0	0	0	NA	NA	NA	NA	NA	NA
mmu-miR-455-3p	NA	NA	NA	NA	NA	NA	3	2	3	0	2	2	NA	NA	NA	NA	NA	NA
mmu-mir-466a	NA	NA	NA	NA	NA	NA	0	0	0	1	1	0	NA	NA	NA	NA	NA	NA
mmu-mir-466b-4	NA	NA	NA	NA	NA	NA	1	0	0	0	0	0	NA	NA	NA	NA	NA	NA
mmu-mir-466b-6	NA	NA	NA	NA	NA	NA	1	0	0	0	0	0	NA	NA	NA	NA	NA	NA
mmu-mir-466b-8	NA	NA	NA	NA	NA	NA	0	0	0	1	0	0	NA	NA	NA	NA	NA	NA
mmu-mir-466c-1	NA	NA	NA	NA	NA	NA	0	0	0	1	0	0	NA	NA	NA	NA	NA	NA
mmu-mir-466c-2	NA	NA	NA	NA	NA	NA	0	0	0	1	0	0	NA	NA	NA	NA	NA	NA
mmu-mir-466c-3	NA	NA	NA	NA	NA	NA	0	0	0	1	0	0	NA	NA	NA	NA	NA	NA
mmu-mir-466e	NA	NA	NA	NA	NA	NA	0	0	0	1	0	0	NA	NA	NA	NA	NA	NA
mmu-miR-466h-5p	NA	NA	NA	NA	NA	NA	0	0	0	0	0	1	NA	NA	NA	NA	NA	NA
mmu-mir-466i	NA	NA	NA	NA	NA	NA	0	2	0	0	0	0	NA	NA	NA	NA	NA	NA
mmu-mir-466o	NA	NA	NA	NA	NA	NA	1	0	0	0	0	0	NA	NA	NA	NA	NA	NA
mmu-mir-466p	NA	NA	NA	NA	NA	NA	0	0	0	0	0	1	NA	NA	NA	NA	NA	NA
mmu-miR-467c-5p	NA	NA	NA	NA	NA	NA	0	1	0	0	0	0	NA	NA	NA	NA	NA	NA
mmu-mir-467e	NA	NA	NA	NA	NA	NA	0	0	0	0	1	0	NA	NA	NA	NA	NA	NA
mmu-miR-467e-5p	NA	NA	NA	NA	NA	NA	0	0	0	1	0	1	NA	NA	NA	NA	NA	NA
mmu-mir-484	NA	NA	NA	NA	NA	NA	2	3	6	2	1	3	NA	NA	NA	NA	NA	NA
mmu-mir-486a	NA	NA	NA	NA	NA	NA	1	1	0	0	0	0	NA	NA	NA	NA	NA	NA
mmu-miR-486a-3p	NA	NA	NA	NA	NA	NA	1	0	1	0	1	0	NA	NA	NA	NA	NA	NA
mmu-mir-486b	NA	NA	NA	NA	NA	NA	0	0	0	0	0	1	NA	NA	NA	NA	NA	NA
mmu-miR-489-3p	NA	NA	NA	NA	NA	NA	0	2	1	0	0	0	NA	NA	NA	NA	NA	NA
mmu-miR-491-5p	NA	NA	NA	NA	NA	NA	0	1	0	0	1	0	NA	NA	NA	NA	NA	NA
mmu-miR-497b	NA	NA	NA	NA	NA	NA	0	0	0	1	0	0	NA	NA	NA	NA	NA	NA
mmu-mir-500	NA	NA	NA	NA	NA	NA	0	4	1	2	1	1	NA	NA	NA	NA	NA	NA
mmu-miR-500-3p	NA	NA	NA	NA	NA	NA	4	4	4	4	7	2	NA	NA	NA	NA	NA	NA
mmu-miR-501-3p	NA	NA	NA	NA	NA	NA	0	1	6	2	0	0	NA	NA	NA	NA	NA	NA
mmu-mir-5046	NA	NA	NA	NA	NA	NA	0	1	0	0	0	0	NA	NA	NA	NA	NA	NA
mmu-mir-505	NA	NA	NA	NA	NA	NA	1	0	0	1	0	1	NA	NA	NA	NA	NA	NA
mmu-mir-5100	NA	NA	NA	NA	NA	NA	1	1	2	0	1	1	NA	NA	NA	NA	NA	NA
mmu-miR-5100	NA	NA	NA	NA	NA	NA	2	3	2	1	0	2	NA	NA	NA	NA	NA	NA
mmu-mir-5101	NA	NA	NA	NA	NA	NA	0	0	0	1	1	0	NA	NA	NA	NA	NA	NA
mmu-miR-5101	NA	NA	NA	NA	NA	NA	0	0	0	3	4	6	NA	NA	NA	NA	NA	NA
mmu-miR-5107-3p	NA	NA	NA	NA	NA	NA	1	0	0	0	0	0	NA	NA	NA	NA	NA	NA
mmu-mir-511	NA	NA	NA	NA	NA	NA	0	0	0	2	2	1	NA	NA	NA	NA	NA	NA
mmu-miR-511-3p	NA	NA	NA	NA	NA	NA	0	0	0	4	0	2	NA	NA	NA	NA	NA	NA
mmu-mir-5113	NA	NA	NA	NA	NA	NA	0	0	0	0	0	1	NA	NA	NA	NA	NA	NA
mmu-miR-5113	NA	NA	NA	NA	NA	NA	1	2	0	2	2	2	NA	NA	NA	NA	NA	NA
mmu-mir-5114	NA	NA	NA	NA	NA	NA	0	0	0	1	0	0	NA	NA	NA	NA	NA	NA
mmu-miR-5114	NA	NA	NA	NA	NA	NA	0	0	0	0	1	0	NA	NA	NA	NA	NA	NA
mmu-mir-5116	NA	NA	NA	NA	NA	NA	0	1	0	1	0	1	NA	NA	NA	NA	NA	NA
mmu-miR-5121	NA	NA	NA	NA	NA	NA	2	0	2	4	4	3	NA	NA	NA	NA	NA	NA
mmu-mir-5122	NA	NA	NA	NA	NA	NA	0	0	0	1	1	0	NA	NA	NA	NA	NA	NA
mmu-mir-5123	NA	NA	NA	NA	NA	NA	0	0	1	2	2	4	NA	NA	NA	NA	NA	NA
mmu-miR-5123	NA	NA	NA	NA	NA	NA	0	0	1	1	2	2	NA	NA	NA	NA	NA	NA
mmu-mir-5125	NA	NA	NA	NA	NA	NA	1	2	0	0	0	0	NA	NA	NA	NA	NA	NA
mmu-miR-5125	NA	NA	NA	NA	NA	NA	0	0	0	0	0	1	NA	NA	NA	NA	NA	NA
mmu-mir-5126	NA	NA	NA	NA	NA	NA	2	2	1	3	0	2	NA	NA	NA	NA	NA	NA
mmu-mir-5128	NA	NA	NA	NA	NA	NA	0	1	0	0	0	0	NA	NA	NA	NA	NA	NA
mmu-mir-5129	NA	NA	NA	NA	NA	NA	0	2	1	1	2	3	NA	NA	NA	NA	NA	NA
mmu-miR-5129-5p	NA	NA	NA	NA	NA	NA	0	0	0	0	0	1	NA	NA	NA	NA	NA	NA
mmu-mir-5130	NA	NA	NA	NA	NA	NA	0	0	0	1	0	1	NA	NA	NA	NA	NA	NA
mmu-mir-5131	NA	NA	NA	NA	NA	NA	0	1	0	0	0	0	NA	NA	NA	NA	NA	NA
mmu-mir-5132	NA	NA	NA	NA	NA	NA	0	0	0	0	0	1	NA	NA	NA	NA	NA	NA
mmu-mir-5133	NA	NA	NA	NA	NA	NA	0	0	0	0	0	1	NA	NA	NA	NA	NA	NA
mmu-mir-5136	NA	NA	NA	NA	NA	NA	0	1	1	0	0	0	NA	NA	NA	NA	NA	NA
mmu-miR-532-3p	NA	NA	NA	NA	NA	NA	0	1	0	1	0	1	NA	NA	NA	NA	NA	NA
mmu-mir-540	NA	NA	NA	NA	NA	NA	0	1	0	0	0	0	NA	NA	NA	NA	NA	NA
mmu-mir-541	NA	NA	NA	NA	NA	NA	0	0	0	0	0	1	NA	NA	NA	NA	NA	NA
mmu-mir-542	NA	NA	NA	NA	NA	NA	1	1	0	1	0	0	NA	NA	NA	NA	NA	NA
mmu-miR-543-3p	NA	NA	NA	NA	NA	NA	1	0	0	2	0	0	NA	NA	NA	NA	NA	NA
mmu-mir-546	NA	NA	NA	NA	NA	NA	1	0	0	1	0	0	NA	NA	NA	NA	NA	NA
mmu-mir-551b	NA	NA	NA	NA	NA	NA	0	0	0	0	0	1	NA	NA	NA	NA	NA	NA
mmu-miR-551b-3p	NA	NA	NA	NA	NA	NA	1	0	1	0	0	0	NA	NA	NA	NA	NA	NA
mmu-miR-551b-5p	NA	NA	NA	NA	NA	NA	0	0	0	1	0	0	NA	NA	NA	NA	NA	NA
mmu-mir-5618	NA	NA	NA	NA	NA	NA	0	0	1	0	0	0	NA	NA	NA	NA	NA	NA
mmu-mir-5621	NA	NA	NA	NA	NA	NA	1	0	0	0	0	0	NA	NA	NA	NA	NA	NA
mmu-miR-5621-3p	NA	NA	NA	NA	NA	NA	0	0	1	0	0	0	NA	NA	NA	NA	NA	NA
mmu-mir-582	NA	NA	NA	NA	NA	NA	2	5	0	3	1	1	NA	NA	NA	NA	NA	NA
mmu-miR-582-3p	NA	NA	NA	NA	NA	NA	1	1	1	0	1	0	NA	NA	NA	NA	NA	NA
mmu-miR-582-5p	NA	NA	NA	NA	NA	NA	1	0	0	0	0	0	NA	NA	NA	NA	NA	NA
mmu-mir-615	NA	NA	NA	NA	NA	NA	0	0	1	0	0	3	NA	NA	NA	NA	NA	NA
mmu-mir-6238	NA	NA	NA	NA	NA	NA	0	0	1	1	0	0	NA	NA	NA	NA	NA	NA
mmu-miR-6238	NA	NA	NA	NA	NA	NA	0	1	0	0	0	0	NA	NA	NA	NA	NA	NA
mmu-mir-6239	NA	NA	NA	NA	NA	NA	2	3	3	5	0	0	NA	NA	NA	NA	NA	NA
mmu-miR-6239	NA	NA	NA	NA	NA	NA	1	4	4	6	0	3	NA	NA	NA	NA	NA	NA
mmu-mir-6338	NA	NA	NA	NA	NA	NA	0	0	1	0	0	0	NA	NA	NA	NA	NA	NA
mmu-mir-6359	NA	NA	NA	NA	NA	NA	1	0	0	0	0	0	NA	NA	NA	NA	NA	NA
mmu-mir-6398	NA	NA	NA	NA	NA	NA	0	1	0	0	0	0	NA	NA	NA	NA	NA	NA
mmu-miR-6402	NA	NA	NA	NA	NA	NA	1	0	1	2	1	2	NA	NA	NA	NA	NA	NA
mmu-mir-6418	NA	NA	NA	NA	NA	NA	0	1	0	1	0	0	NA	NA	NA	NA	NA	NA
mmu-mir-6481	NA	NA	NA	NA	NA	NA	1	1	1	0	1	1	NA	NA	NA	NA	NA	NA
mmu-miR-6481	NA	NA	NA	NA	NA	NA	2	1	0	0	0	0	NA	NA	NA	NA	NA	NA
mmu-mir-6516	NA	NA	NA	NA	NA	NA	1	2	2	5	3	3	NA	NA	NA	NA	NA	NA
mmu-miR-6516-3p	NA	NA	NA	NA	NA	NA	0	1	4	0	2	0	NA	NA	NA	NA	NA	NA
mmu-miR-6516-5p	NA	NA	NA	NA	NA	NA	3	1	1	3	6	3	NA	NA	NA	NA	NA	NA
mmu-mir-653	NA	NA	NA	NA	NA	NA	0	0	0	1	1	1	NA	NA	NA	NA	NA	NA
mmu-miR-653-5p	NA	NA	NA	NA	NA	NA	0	0	0	3	0	1	NA	NA	NA	NA	NA	NA
mmu-mir-6539	NA	NA	NA	NA	NA	NA	0	0	0	0	0	1	NA	NA	NA	NA	NA	NA
mmu-miR-6539	NA	NA	NA	NA	NA	NA	2	2	2	1	3	0	NA	NA	NA	NA	NA	NA
mmu-mir-664	NA	NA	NA	NA	NA	NA	3	2	0	2	2	2	NA	NA	NA	NA	NA	NA
mmu-mir-667	NA	NA	NA	NA	NA	NA	0	0	0	0	0	1	NA	NA	NA	NA	NA	NA
mmu-miR-667-3p	NA	NA	NA	NA	NA	NA	0	0	0	0	1	0	NA	NA	NA	NA	NA	NA
mmu-miR-667-5p	NA	NA	NA	NA	NA	NA	0	1	0	0	0	0	NA	NA	NA	NA	NA	NA
mmu-mir-669a-1	NA	NA	NA	NA	NA	NA	0	0	1	0	0	1	NA	NA	NA	NA	NA	NA
mmu-mir-669a-10	NA	NA	NA	NA	NA	NA	0	0	1	0	0	1	NA	NA	NA	NA	NA	NA
mmu-mir-669a-11	NA	NA	NA	NA	NA	NA	0	0	1	0	0	1	NA	NA	NA	NA	NA	NA
mmu-mir-669a-12	NA	NA	NA	NA	NA	NA	0	0	1	0	0	1	NA	NA	NA	NA	NA	NA
mmu-mir-669a-2	NA	NA	NA	NA	NA	NA	0	0	1	0	0	1	NA	NA	NA	NA	NA	NA
mmu-mir-669a-3	NA	NA	NA	NA	NA	NA	0	0	1	0	0	1	NA	NA	NA	NA	NA	NA
mmu-mir-669a-4	NA	NA	NA	NA	NA	NA	0	0	1	0	0	1	NA	NA	NA	NA	NA	NA
mmu-mir-669a-5	NA	NA	NA	NA	NA	NA	0	0	1	0	0	1	NA	NA	NA	NA	NA	NA
mmu-miR-669a-5p	NA	NA	NA	NA	NA	NA	0	0	0	1	0	0	NA	NA	NA	NA	NA	NA
mmu-mir-669a-6	NA	NA	NA	NA	NA	NA	0	0	1	0	0	1	NA	NA	NA	NA	NA	NA
mmu-mir-669a-7	NA	NA	NA	NA	NA	NA	0	0	1	0	0	1	NA	NA	NA	NA	NA	NA
mmu-mir-669a-8	NA	NA	NA	NA	NA	NA	0	0	1	0	0	1	NA	NA	NA	NA	NA	NA
mmu-mir-669a-9	NA	NA	NA	NA	NA	NA	0	0	1	0	0	1	NA	NA	NA	NA	NA	NA
mmu-mir-669b	NA	NA	NA	NA	NA	NA	0	0	0	1	0	1	NA	NA	NA	NA	NA	NA
mmu-miR-669b-5p	NA	NA	NA	NA	NA	NA	0	0	0	0	0	1	NA	NA	NA	NA	NA	NA
mmu-mir-669c	NA	NA	NA	NA	NA	NA	0	0	0	1	3	2	NA	NA	NA	NA	NA	NA
mmu-mir-669i	NA	NA	NA	NA	NA	NA	0	0	0	0	0	1	NA	NA	NA	NA	NA	NA
mmu-mir-669j	NA	NA	NA	NA	NA	NA	0	0	0	0	0	1	NA	NA	NA	NA	NA	NA
mmu-mir-669k	NA	NA	NA	NA	NA	NA	0	0	0	1	0	0	NA	NA	NA	NA	NA	NA
mmu-miR-669k-5p	NA	NA	NA	NA	NA	NA	0	0	0	0	0	1	NA	NA	NA	NA	NA	NA
mmu-mir-669m-1	NA	NA	NA	NA	NA	NA	0	0	0	1	0	2	NA	NA	NA	NA	NA	NA
mmu-mir-669m-2	NA	NA	NA	NA	NA	NA	0	0	0	1	0	2	NA	NA	NA	NA	NA	NA
mmu-mir-669o	NA	NA	NA	NA	NA	NA	0	0	1	0	0	1	NA	NA	NA	NA	NA	NA
mmu-mir-669p-1	NA	NA	NA	NA	NA	NA	0	0	1	0	0	1	NA	NA	NA	NA	NA	NA
mmu-mir-669p-2	NA	NA	NA	NA	NA	NA	0	0	1	0	0	1	NA	NA	NA	NA	NA	NA
mmu-miR-669p-5p	NA	NA	NA	NA	NA	NA	0	0	0	1	0	0	NA	NA	NA	NA	NA	NA
mmu-miR-670-3p	NA	NA	NA	NA	NA	NA	2	6	2	3	0	2	NA	NA	NA	NA	NA	NA
mmu-mir-672	NA	NA	NA	NA	NA	NA	0	0	1	0	0	0	NA	NA	NA	NA	NA	NA
mmu-miR-674-3p	NA	NA	NA	NA	NA	NA	0	0	0	1	0	0	NA	NA	NA	NA	NA	NA
mmu-mir-675	NA	NA	NA	NA	NA	NA	0	1	0	0	0	0	NA	NA	NA	NA	NA	NA
mmu-mir-676	NA	NA	NA	NA	NA	NA	2	0	1	2	0	1	NA	NA	NA	NA	NA	NA
mmu-miR-677-3p	NA	NA	NA	NA	NA	NA	1	1	0	0	1	0	NA	NA	NA	NA	NA	NA
mmu-mir-679	NA	NA	NA	NA	NA	NA	0	0	0	0	1	0	NA	NA	NA	NA	NA	NA
mmu-mir-682	NA	NA	NA	NA	NA	NA	1	1	0	2	2	0	NA	NA	NA	NA	NA	NA
mmu-miR-682	NA	NA	NA	NA	NA	NA	1	0	0	0	0	0	NA	NA	NA	NA	NA	NA
mmu-mir-684-1	NA	NA	NA	NA	NA	NA	1	1	2	1	3	1	NA	NA	NA	NA	NA	NA
mmu-mir-684-2	NA	NA	NA	NA	NA	NA	1	1	2	1	3	0	NA	NA	NA	NA	NA	NA
mmu-mir-686	NA	NA	NA	NA	NA	NA	1	0	0	1	0	0	NA	NA	NA	NA	NA	NA
mmu-miR-686	NA	NA	NA	NA	NA	NA	0	0	0	1	0	0	NA	NA	NA	NA	NA	NA
mmu-miR-6896-5p	NA	NA	NA	NA	NA	NA	0	0	1	0	0	0	NA	NA	NA	NA	NA	NA
mmu-mir-6897	NA	NA	NA	NA	NA	NA	0	0	0	0	0	1	NA	NA	NA	NA	NA	NA
mmu-miR-6897-3p	NA	NA	NA	NA	NA	NA	0	0	0	0	1	0	NA	NA	NA	NA	NA	NA
mmu-miR-6898-3p	NA	NA	NA	NA	NA	NA	0	0	0	0	1	0	NA	NA	NA	NA	NA	NA
mmu-miR-6899-3p	NA	NA	NA	NA	NA	NA	0	2	0	1	0	1	NA	NA	NA	NA	NA	NA
mmu-mir-6900	NA	NA	NA	NA	NA	NA	0	1	0	0	0	0	NA	NA	NA	NA	NA	NA
mmu-miR-6900-5p	NA	NA	NA	NA	NA	NA	1	0	0	0	0	0	NA	NA	NA	NA	NA	NA
mmu-mir-6901	NA	NA	NA	NA	NA	NA	0	0	0	1	0	0	NA	NA	NA	NA	NA	NA
mmu-mir-6902	NA	NA	NA	NA	NA	NA	1	0	0	0	0	0	NA	NA	NA	NA	NA	NA
mmu-miR-6902-5p	NA	NA	NA	NA	NA	NA	0	0	1	1	0	1	NA	NA	NA	NA	NA	NA
mmu-mir-6905	NA	NA	NA	NA	NA	NA	0	0	0	1	0	0	NA	NA	NA	NA	NA	NA
mmu-miR-6907-3p	NA	NA	NA	NA	NA	NA	0	0	1	0	0	0	NA	NA	NA	NA	NA	NA
mmu-mir-6908	NA	NA	NA	NA	NA	NA	0	0	0	0	1	0	NA	NA	NA	NA	NA	NA
mmu-miR-6908-3p	NA	NA	NA	NA	NA	NA	0	0	0	0	1	0	NA	NA	NA	NA	NA	NA
mmu-mir-6911	NA	NA	NA	NA	NA	NA	0	0	0	1	0	0	NA	NA	NA	NA	NA	NA
mmu-miR-6912-5p	NA	NA	NA	NA	NA	NA	0	0	0	0	1	0	NA	NA	NA	NA	NA	NA
mmu-mir-6917	NA	NA	NA	NA	NA	NA	0	1	0	0	0	0	NA	NA	NA	NA	NA	NA
mmu-miR-6917-5p	NA	NA	NA	NA	NA	NA	1	1	0	0	0	0	NA	NA	NA	NA	NA	NA
mmu-miR-6919-5p	NA	NA	NA	NA	NA	NA	2	4	1	1	0	0	NA	NA	NA	NA	NA	NA
mmu-miR-692	NA	NA	NA	NA	NA	NA	0	1	4	0	2	2	NA	NA	NA	NA	NA	NA
mmu-mir-692-1	NA	NA	NA	NA	NA	NA	0	3	1	0	1	4	NA	NA	NA	NA	NA	NA
mmu-mir-6920	NA	NA	NA	NA	NA	NA	0	0	0	0	0	1	NA	NA	NA	NA	NA	NA
mmu-miR-6925-5p	NA	NA	NA	NA	NA	NA	0	0	1	0	0	0	NA	NA	NA	NA	NA	NA
mmu-mir-6926	NA	NA	NA	NA	NA	NA	0	1	0	0	0	0	NA	NA	NA	NA	NA	NA
mmu-miR-6927-3p	NA	NA	NA	NA	NA	NA	0	0	0	1	1	0	NA	NA	NA	NA	NA	NA
mmu-mir-6931	NA	NA	NA	NA	NA	NA	0	1	0	0	1	0	NA	NA	NA	NA	NA	NA
mmu-mir-6932	NA	NA	NA	NA	NA	NA	0	0	1	0	0	0	NA	NA	NA	NA	NA	NA
mmu-miR-6932-3p	NA	NA	NA	NA	NA	NA	0	0	0	0	1	0	NA	NA	NA	NA	NA	NA
mmu-mir-6935	NA	NA	NA	NA	NA	NA	0	0	0	1	2	1	NA	NA	NA	NA	NA	NA
mmu-miR-6937-5p	NA	NA	NA	NA	NA	NA	0	1	0	0	0	0	NA	NA	NA	NA	NA	NA
mmu-miR-6938-5p	NA	NA	NA	NA	NA	NA	0	1	0	0	0	0	NA	NA	NA	NA	NA	NA
mmu-mir-6942	NA	NA	NA	NA	NA	NA	0	1	0	0	0	0	NA	NA	NA	NA	NA	NA
mmu-mir-6943	NA	NA	NA	NA	NA	NA	0	1	0	0	1	0	NA	NA	NA	NA	NA	NA
mmu-miR-6943-3p	NA	NA	NA	NA	NA	NA	0	0	0	0	0	1	NA	NA	NA	NA	NA	NA
mmu-miR-6944-3p	NA	NA	NA	NA	NA	NA	1	3	1	0	0	1	NA	NA	NA	NA	NA	NA
mmu-mir-6945	NA	NA	NA	NA	NA	NA	1	0	0	0	2	0	NA	NA	NA	NA	NA	NA
mmu-miR-6945-3p	NA	NA	NA	NA	NA	NA	0	0	0	0	0	1	NA	NA	NA	NA	NA	NA
mmu-mir-6946	NA	NA	NA	NA	NA	NA	0	0	1	0	0	0	NA	NA	NA	NA	NA	NA
mmu-mir-6947	NA	NA	NA	NA	NA	NA	0	0	0	0	1	0	NA	NA	NA	NA	NA	NA
mmu-miR-6947-3p	NA	NA	NA	NA	NA	NA	0	1	0	0	0	0	NA	NA	NA	NA	NA	NA
mmu-mir-6948	NA	NA	NA	NA	NA	NA	0	0	0	0	1	0	NA	NA	NA	NA	NA	NA
mmu-miR-6950-3p	NA	NA	NA	NA	NA	NA	0	1	0	0	0	0	NA	NA	NA	NA	NA	NA
mmu-miR-6952-3p	NA	NA	NA	NA	NA	NA	0	0	0	1	0	2	NA	NA	NA	NA	NA	NA
mmu-miR-6953-3p	NA	NA	NA	NA	NA	NA	1	3	7	0	3	3	NA	NA	NA	NA	NA	NA
mmu-miR-6954-5p	NA	NA	NA	NA	NA	NA	0	0	0	1	0	0	NA	NA	NA	NA	NA	NA
mmu-miR-6959-3p	NA	NA	NA	NA	NA	NA	0	0	0	0	1	0	NA	NA	NA	NA	NA	NA
mmu-miR-6959-5p	NA	NA	NA	NA	NA	NA	0	0	0	0	1	0	NA	NA	NA	NA	NA	NA
mmu-miR-6962-3p	NA	NA	NA	NA	NA	NA	0	0	0	0	0	1	NA	NA	NA	NA	NA	NA
mmu-miR-6968-3p	NA	NA	NA	NA	NA	NA	0	0	1	0	0	0	NA	NA	NA	NA	NA	NA
mmu-mir-6970	NA	NA	NA	NA	NA	NA	2	1	0	0	0	1	NA	NA	NA	NA	NA	NA
mmu-miR-6970-3p	NA	NA	NA	NA	NA	NA	1	0	2	3	0	0	NA	NA	NA	NA	NA	NA
mmu-mir-6972	NA	NA	NA	NA	NA	NA	0	0	0	0	0	1	NA	NA	NA	NA	NA	NA
mmu-mir-6975	NA	NA	NA	NA	NA	NA	0	0	0	0	1	1	NA	NA	NA	NA	NA	NA
mmu-mir-6976	NA	NA	NA	NA	NA	NA	0	0	1	0	0	1	NA	NA	NA	NA	NA	NA
mmu-miR-6976-5p	NA	NA	NA	NA	NA	NA	0	0	1	0	0	0	NA	NA	NA	NA	NA	NA
mmu-mir-6978	NA	NA	NA	NA	NA	NA	0	0	0	0	1	1	NA	NA	NA	NA	NA	NA
mmu-miR-6978-3p	NA	NA	NA	NA	NA	NA	0	0	0	0	1	0	NA	NA	NA	NA	NA	NA
mmu-miR-6979-3p	NA	NA	NA	NA	NA	NA	0	0	0	0	0	1	NA	NA	NA	NA	NA	NA
mmu-mir-698	NA	NA	NA	NA	NA	NA	0	0	0	0	0	1	NA	NA	NA	NA	NA	NA
mmu-miR-6983-3p	NA	NA	NA	NA	NA	NA	0	1	0	0	0	0	NA	NA	NA	NA	NA	NA
mmu-miR-6987-3p	NA	NA	NA	NA	NA	NA	2	0	0	0	0	0	NA	NA	NA	NA	NA	NA
mmu-miR-6988-3p	NA	NA	NA	NA	NA	NA	1	10	1	0	2	4	NA	NA	NA	NA	NA	NA
mmu-miR-6988-5p	NA	NA	NA	NA	NA	NA	0	0	0	0	1	0	NA	NA	NA	NA	NA	NA
mmu-miR-6989-3p	NA	NA	NA	NA	NA	NA	1	2	0	1	0	0	NA	NA	NA	NA	NA	NA
mmu-mir-6990	NA	NA	NA	NA	NA	NA	0	0	1	1	0	0	NA	NA	NA	NA	NA	NA
mmu-miR-6990-5p	NA	NA	NA	NA	NA	NA	1	1	4	1	0	0	NA	NA	NA	NA	NA	NA
mmu-mir-6991	NA	NA	NA	NA	NA	NA	0	0	0	1	0	0	NA	NA	NA	NA	NA	NA
mmu-miR-6992-3p	NA	NA	NA	NA	NA	NA	0	0	0	0	1	0	NA	NA	NA	NA	NA	NA
mmu-miR-6996-3p	NA	NA	NA	NA	NA	NA	0	0	0	0	1	0	NA	NA	NA	NA	NA	NA
mmu-mir-6997	NA	NA	NA	NA	NA	NA	0	1	0	0	0	0	NA	NA	NA	NA	NA	NA
mmu-mir-700	NA	NA	NA	NA	NA	NA	2	0	1	1	3	1	NA	NA	NA	NA	NA	NA
mmu-miR-700-3p	NA	NA	NA	NA	NA	NA	3	2	2	5	2	1	NA	NA	NA	NA	NA	NA
mmu-miR-7005-3p	NA	NA	NA	NA	NA	NA	0	0	0	1	0	0	NA	NA	NA	NA	NA	NA
mmu-mir-701	NA	NA	NA	NA	NA	NA	2	0	0	0	2	1	NA	NA	NA	NA	NA	NA
mmu-miR-701-5p	NA	NA	NA	NA	NA	NA	0	0	0	1	1	0	NA	NA	NA	NA	NA	NA
mmu-mir-7011	NA	NA	NA	NA	NA	NA	0	0	0	1	0	1	NA	NA	NA	NA	NA	NA
mmu-miR-7011-5p	NA	NA	NA	NA	NA	NA	0	0	0	1	0	0	NA	NA	NA	NA	NA	NA
mmu-miR-7013-3p	NA	NA	NA	NA	NA	NA	0	0	0	1	1	0	NA	NA	NA	NA	NA	NA
mmu-mir-7014	NA	NA	NA	NA	NA	NA	0	0	1	0	0	0	NA	NA	NA	NA	NA	NA
mmu-miR-7014-5p	NA	NA	NA	NA	NA	NA	0	0	0	1	0	0	NA	NA	NA	NA	NA	NA
mmu-miR-7016-5p	NA	NA	NA	NA	NA	NA	1	0	0	0	1	0	NA	NA	NA	NA	NA	NA
mmu-miR-7017-5p	NA	NA	NA	NA	NA	NA	0	1	0	0	0	0	NA	NA	NA	NA	NA	NA
mmu-mir-7018	NA	NA	NA	NA	NA	NA	0	1	0	2	0	1	NA	NA	NA	NA	NA	NA
mmu-miR-702-3p	NA	NA	NA	NA	NA	NA	3	4	6	1	2	2	NA	NA	NA	NA	NA	NA
mmu-mir-7020	NA	NA	NA	NA	NA	NA	0	0	0	0	1	0	NA	NA	NA	NA	NA	NA
mmu-miR-7020-5p	NA	NA	NA	NA	NA	NA	0	0	0	0	0	1	NA	NA	NA	NA	NA	NA
mmu-mir-7021	NA	NA	NA	NA	NA	NA	0	0	0	1	0	0	NA	NA	NA	NA	NA	NA
mmu-miR-7024-5p	NA	NA	NA	NA	NA	NA	0	0	0	0	1	0	NA	NA	NA	NA	NA	NA
mmu-miR-7025-5p	NA	NA	NA	NA	NA	NA	0	0	0	1	0	0	NA	NA	NA	NA	NA	NA
mmu-mir-7026	NA	NA	NA	NA	NA	NA	2	0	0	0	0	0	NA	NA	NA	NA	NA	NA
mmu-miR-7026-5p	NA	NA	NA	NA	NA	NA	0	1	0	0	0	0	NA	NA	NA	NA	NA	NA
mmu-miR-7029-3p	NA	NA	NA	NA	NA	NA	0	0	0	1	0	0	NA	NA	NA	NA	NA	NA
mmu-miR-703	NA	NA	NA	NA	NA	NA	0	1	1	2	1	2	NA	NA	NA	NA	NA	NA
mmu-miR-704	NA	NA	NA	NA	NA	NA	0	0	0	1	1	0	NA	NA	NA	NA	NA	NA
mmu-mir-7042	NA	NA	NA	NA	NA	NA	0	0	0	1	0	0	NA	NA	NA	NA	NA	NA
mmu-miR-7042-3p	NA	NA	NA	NA	NA	NA	0	0	1	0	0	0	NA	NA	NA	NA	NA	NA
mmu-miR-7042-5p	NA	NA	NA	NA	NA	NA	1	3	0	0	1	2	NA	NA	NA	NA	NA	NA
mmu-miR-7043-5p	NA	NA	NA	NA	NA	NA	0	0	0	0	1	0	NA	NA	NA	NA	NA	NA
mmu-miR-7046-5p	NA	NA	NA	NA	NA	NA	0	0	0	1	0	0	NA	NA	NA	NA	NA	NA
mmu-miR-7048-3p	NA	NA	NA	NA	NA	NA	2	1	0	2	1	0	NA	NA	NA	NA	NA	NA
mmu-mir-7049	NA	NA	NA	NA	NA	NA	1	0	0	0	0	0	NA	NA	NA	NA	NA	NA
mmu-mir-7051	NA	NA	NA	NA	NA	NA	0	1	0	0	1	0	NA	NA	NA	NA	NA	NA
mmu-miR-7051-3p	NA	NA	NA	NA	NA	NA	0	0	0	1	0	0	NA	NA	NA	NA	NA	NA
mmu-mir-7052	NA	NA	NA	NA	NA	NA	0	0	1	0	0	3	NA	NA	NA	NA	NA	NA
mmu-miR-7054-5p	NA	NA	NA	NA	NA	NA	2	0	0	0	0	0	NA	NA	NA	NA	NA	NA
mmu-mir-7057	NA	NA	NA	NA	NA	NA	0	0	0	1	0	0	NA	NA	NA	NA	NA	NA
mmu-mir-7058	NA	NA	NA	NA	NA	NA	0	1	0	0	0	0	NA	NA	NA	NA	NA	NA
mmu-mir-7061	NA	NA	NA	NA	NA	NA	1	0	0	0	0	0	NA	NA	NA	NA	NA	NA
mmu-miR-7061-5p	NA	NA	NA	NA	NA	NA	0	0	0	0	3	0	NA	NA	NA	NA	NA	NA
mmu-mir-7065	NA	NA	NA	NA	NA	NA	0	0	0	0	0	2	NA	NA	NA	NA	NA	NA
mmu-miR-7067-3p	NA	NA	NA	NA	NA	NA	0	0	0	0	1	0	NA	NA	NA	NA	NA	NA
mmu-mir-7070	NA	NA	NA	NA	NA	NA	0	0	0	1	0	0	NA	NA	NA	NA	NA	NA
mmu-mir-7075	NA	NA	NA	NA	NA	NA	0	1	0	3	0	0	NA	NA	NA	NA	NA	NA
mmu-mir-7079	NA	NA	NA	NA	NA	NA	0	0	0	0	1	0	NA	NA	NA	NA	NA	NA
mmu-mir-708	NA	NA	NA	NA	NA	NA	3	0	1	4	2	2	NA	NA	NA	NA	NA	NA
mmu-mir-7085	NA	NA	NA	NA	NA	NA	2	2	1	2	0	1	NA	NA	NA	NA	NA	NA
mmu-miR-7085-3p	NA	NA	NA	NA	NA	NA	0	0	0	1	0	0	NA	NA	NA	NA	NA	NA
mmu-miR-7090-5p	NA	NA	NA	NA	NA	NA	0	1	0	0	0	1	NA	NA	NA	NA	NA	NA
mmu-miR-7091-5p	NA	NA	NA	NA	NA	NA	0	0	0	0	1	0	NA	NA	NA	NA	NA	NA
mmu-miR-7092-3p	NA	NA	NA	NA	NA	NA	1	1	0	2	3	1	NA	NA	NA	NA	NA	NA
mmu-mir-719	NA	NA	NA	NA	NA	NA	0	1	0	2	0	0	NA	NA	NA	NA	NA	NA
mmu-mir-7212	NA	NA	NA	NA	NA	NA	0	1	0	0	0	0	NA	NA	NA	NA	NA	NA
mmu-mir-7213	NA	NA	NA	NA	NA	NA	0	2	0	1	0	0	NA	NA	NA	NA	NA	NA
mmu-miR-7213-3p	NA	NA	NA	NA	NA	NA	0	0	0	1	0	0	NA	NA	NA	NA	NA	NA
mmu-miR-7219-3p	NA	NA	NA	NA	NA	NA	0	0	1	1	0	0	NA	NA	NA	NA	NA	NA
mmu-miR-7219-5p	NA	NA	NA	NA	NA	NA	3	1	2	1	1	1	NA	NA	NA	NA	NA	NA
mmu-mir-7226	NA	NA	NA	NA	NA	NA	0	0	0	3	0	1	NA	NA	NA	NA	NA	NA
mmu-miR-7226-3p	NA	NA	NA	NA	NA	NA	0	0	1	1	2	1	NA	NA	NA	NA	NA	NA
mmu-miR-7235-3p	NA	NA	NA	NA	NA	NA	0	0	1	1	0	1	NA	NA	NA	NA	NA	NA
mmu-miR-7236-5p	NA	NA	NA	NA	NA	NA	0	0	0	0	0	1	NA	NA	NA	NA	NA	NA
mmu-mir-744	NA	NA	NA	NA	NA	NA	0	1	3	1	3	3	NA	NA	NA	NA	NA	NA
mmu-miR-744-3p	NA	NA	NA	NA	NA	NA	1	0	0	1	1	0	NA	NA	NA	NA	NA	NA
mmu-miR-7646-5p	NA	NA	NA	NA	NA	NA	0	0	0	0	0	1	NA	NA	NA	NA	NA	NA
mmu-miR-7649-3p	NA	NA	NA	NA	NA	NA	0	0	0	1	0	0	NA	NA	NA	NA	NA	NA
mmu-miR-7649-5p	NA	NA	NA	NA	NA	NA	0	0	0	0	1	0	NA	NA	NA	NA	NA	NA
mmu-miR-7650-3p	NA	NA	NA	NA	NA	NA	1	0	2	0	0	0	NA	NA	NA	NA	NA	NA
mmu-miR-7652-5p	NA	NA	NA	NA	NA	NA	0	1	0	0	0	0	NA	NA	NA	NA	NA	NA
mmu-mir-7653	NA	NA	NA	NA	NA	NA	0	1	0	0	0	0	NA	NA	NA	NA	NA	NA
mmu-miR-7655-3p	NA	NA	NA	NA	NA	NA	0	1	0	0	0	2	NA	NA	NA	NA	NA	NA
mmu-mir-7657	NA	NA	NA	NA	NA	NA	0	0	0	0	0	1	NA	NA	NA	NA	NA	NA
mmu-mir-7661	NA	NA	NA	NA	NA	NA	0	2	0	0	0	0	NA	NA	NA	NA	NA	NA
mmu-miR-7661-3p	NA	NA	NA	NA	NA	NA	0	0	0	1	0	0	NA	NA	NA	NA	NA	NA
mmu-mir-7666	NA	NA	NA	NA	NA	NA	0	0	1	0	0	0	NA	NA	NA	NA	NA	NA
mmu-miR-7668-5p	NA	NA	NA	NA	NA	NA	0	0	0	0	0	2	NA	NA	NA	NA	NA	NA
mmu-miR-7673-5p	NA	NA	NA	NA	NA	NA	1	0	0	0	0	0	NA	NA	NA	NA	NA	NA
mmu-miR-7682-3p	NA	NA	NA	NA	NA	NA	0	0	0	0	0	1	NA	NA	NA	NA	NA	NA
mmu-mir-7688	NA	NA	NA	NA	NA	NA	0	1	0	0	1	0	NA	NA	NA	NA	NA	NA
mmu-miR-7688-3p	NA	NA	NA	NA	NA	NA	0	0	0	0	0	1	NA	NA	NA	NA	NA	NA
mmu-miR-7688-5p	NA	NA	NA	NA	NA	NA	1	0	0	0	0	0	NA	NA	NA	NA	NA	NA
mmu-mir-770	NA	NA	NA	NA	NA	NA	0	1	0	0	0	0	NA	NA	NA	NA	NA	NA
mmu-miR-7a-1-3p	NA	NA	NA	NA	NA	NA	0	1	0	1	1	0	NA	NA	NA	NA	NA	NA
mmu-miR-7b-5p	NA	NA	NA	NA	NA	NA	2	1	1	1	1	5	NA	NA	NA	NA	NA	NA
mmu-miR-802-3p	NA	NA	NA	NA	NA	NA	0	1	0	4	0	2	NA	NA	NA	NA	NA	NA
mmu-mir-8091	NA	NA	NA	NA	NA	NA	0	0	0	1	0	0	NA	NA	NA	NA	NA	NA
mmu-mir-8093	NA	NA	NA	NA	NA	NA	1	0	1	0	0	0	NA	NA	NA	NA	NA	NA
mmu-mir-8094	NA	NA	NA	NA	NA	NA	0	0	1	1	0	0	NA	NA	NA	NA	NA	NA
mmu-miR-8094	NA	NA	NA	NA	NA	NA	0	0	0	0	1	0	NA	NA	NA	NA	NA	NA
mmu-miR-8097	NA	NA	NA	NA	NA	NA	0	0	0	0	1	0	NA	NA	NA	NA	NA	NA
mmu-mir-8098	NA	NA	NA	NA	NA	NA	0	0	0	0	0	1	NA	NA	NA	NA	NA	NA
mmu-mir-8103	NA	NA	NA	NA	NA	NA	1	0	0	0	0	0	NA	NA	NA	NA	NA	NA
mmu-miR-8103	NA	NA	NA	NA	NA	NA	0	1	0	1	1	0	NA	NA	NA	NA	NA	NA
mmu-miR-8104	NA	NA	NA	NA	NA	NA	0	0	1	0	0	0	NA	NA	NA	NA	NA	NA
mmu-mir-8106	NA	NA	NA	NA	NA	NA	0	1	0	0	0	2	NA	NA	NA	NA	NA	NA
mmu-mir-8108	NA	NA	NA	NA	NA	NA	0	1	0	0	0	0	NA	NA	NA	NA	NA	NA
mmu-mir-8111	NA	NA	NA	NA	NA	NA	0	0	0	0	0	1	NA	NA	NA	NA	NA	NA
mmu-mir-8112	NA	NA	NA	NA	NA	NA	1	1	0	0	0	1	NA	NA	NA	NA	NA	NA
mmu-mir-8114	NA	NA	NA	NA	NA	NA	1	3	1	2	3	4	NA	NA	NA	NA	NA	NA
mmu-miR-8114	NA	NA	NA	NA	NA	NA	0	0	1	2	1	1	NA	NA	NA	NA	NA	NA
mmu-mir-8120	NA	NA	NA	NA	NA	NA	0	0	0	1	0	0	NA	NA	NA	NA	NA	NA
mmu-mir-873a	NA	NA	NA	NA	NA	NA	0	1	0	0	0	2	NA	NA	NA	NA	NA	NA
mmu-mir-874	NA	NA	NA	NA	NA	NA	3	4	2	0	1	5	NA	NA	NA	NA	NA	NA
mmu-miR-874-5p	NA	NA	NA	NA	NA	NA	2	2	1	0	0	3	NA	NA	NA	NA	NA	NA
mmu-miR-877-3p	NA	NA	NA	NA	NA	NA	1	1	2	1	0	1	NA	NA	NA	NA	NA	NA
mmu-miR-877-5p	NA	NA	NA	NA	NA	NA	0	0	1	0	0	0	NA	NA	NA	NA	NA	NA
mmu-mir-878	NA	NA	NA	NA	NA	NA	0	0	1	0	0	0	NA	NA	NA	NA	NA	NA
mmu-mir-9-1	NA	NA	NA	NA	NA	NA	2	0	4	1	0	1	NA	NA	NA	NA	NA	NA
mmu-miR-9-3p	NA	NA	NA	NA	NA	NA	2	1	7	2	1	3	NA	NA	NA	NA	NA	NA
mmu-miR-92a-1-5p	NA	NA	NA	NA	NA	NA	0	0	0	0	1	1	NA	NA	NA	NA	NA	NA
mmu-mir-92b	NA	NA	NA	NA	NA	NA	0	0	0	0	3	2	NA	NA	NA	NA	NA	NA
mmu-miR-92b-5p	NA	NA	NA	NA	NA	NA	1	0	0	0	2	2	NA	NA	NA	NA	NA	NA
mmu-miR-9769-3p	NA	NA	NA	NA	NA	NA	0	1	0	0	0	0	NA	NA	NA	NA	NA	NA
mmu-miR-98-3p	NA	NA	NA	NA	NA	NA	1	2	1	0	0	0	NA	NA	NA	NA	NA	NA
