# Supplementary material for: MicroRNA-mediated attenuation of branched-chain amino acid catabolism promotes ferroptosis in chronic kidney disease
Source: Nat Commun. 2023 Nov 28;14:7814. doi: 10.1038/s41467-023-43529-z (PMC10684653; doi:10.1038/s41467-023-43529-z)
Supplement: Supplementary file 6 — Supplementary Data 3 [file 41467_2023_43529_MOESM6_ESM.xlsx]

## Sheet: miRNA-mRNA
								The numbers (I to N) indicate 'chimeric peaks adjusted by the length of peaks'
Chromosome	Start	End	Strand	Gene	Ensembl.ID	Feature	miRNA	Control 1	Control 2	Control 3	RD Cisplatin 1	RD Cisplatin 2	RD Cisplatin 3
chr1	10030623	10030704	-	Cops5	ENSMUSG00000025917.9	CDS	mmu-miR-26a-5p	0	0.684889	0	1.24864	4.44889	0
chr1	10030655	10030701	-	Cops5	ENSMUSG00000025917.9	CDS	mmu-miR-203-3p	0	1	0	0	0	0
chr1	10067121	10067203	+	Cspp1	ENSMUSG00000056763.16	3' UTR	mmu-miR-23b-3p	1.975	0	0	0	0	0
chr1	10067492	10067695	+	Cspp1	ENSMUSG00000056763.16	3' UTR	mmu-miR-26a-5p	0	1.54238	0	2.1469	0	0.95401
chr1	10067598	10067695	+	Cspp1	ENSMUSG00000056763.16	3' UTR	mmu-miR-26b-5p	0	0	0	1	0	0
chr1	10137693	10137754	-	Arfgef1	ENSMUSG00000067851.11	3' UTR	mmu-miR-30c-5p	1	0	0	0	0	0
chr1	10138354	10138486	-	Arfgef1	ENSMUSG00000067851.11	3' UTR	mmu-miR-30c-5p	0	0	1.785	0	0	0
chr1	10138783	10138825	-	Arfgef1	ENSMUSG00000067851.11	3' UTR	mmu-miR-30c-5p	0	0	0	0	1.818	0
chr1	10137767	10137832	-	Arfgef1	ENSMUSG00000067851.11	3' UTR	mmu-miR-27a-3p	0	0	0	0	0	3.548
chr1	10137767	10137832	-	Arfgef1	ENSMUSG00000067851.11	3' UTR	mmu-miR-27b-3p	0	0	0	0	0	2.934
chr1	10137846	10137917	-	Arfgef1	ENSMUSG00000067851.11	3' UTR	mmu-miR-26a-5p	0	0	0	1.183	0	0
chr1	10138330	10138410	-	Arfgef1	ENSMUSG00000067851.11	3' UTR	mmu-miR-126a-3p	0	0	0	3.587	0	0
chr1	10138330	10138410	-	Arfgef1	ENSMUSG00000067851.11	3' UTR	mmu-miR-19b-3p	0	0	0	1.636	0	0
chr1	10138354	10138486	-	Arfgef1	ENSMUSG00000067851.11	3' UTR	mmu-miR-21a-5p	0	0	1	0	0	0
chr1	10138354	10138486	-	Arfgef1	ENSMUSG00000067851.11	3' UTR	mmu-miR-429-3p	0	0	1	0	0	0
chr1	10138433	10138482	-	Arfgef1	ENSMUSG00000067851.11	3' UTR	mmu-miR-30b-5p	0	0	0	0	0	1.357
chr1	10138783	10138825	-	Arfgef1	ENSMUSG00000067851.11	3' UTR	mmu-miR-30e-5p	0	0	0	0	1.082	0
chr1	10138877	10138977	-	Arfgef1	ENSMUSG00000067851.11	CDS	mmu-let-7c-5p	0	0	0	0	1	0
chr1	10199723	10199787	-	Arfgef1	ENSMUSG00000067851.11	CDS	mmu-let-7c-5p	0	0	0	0	0	1.97
chr1	10138877	10138983	-	Arfgef1	ENSMUSG00000067851.11	CDS	mmu-miR-23a-3p	0	0	0	1.75033	6.5934	3.23066
chr1	10138877	10138983	-	Arfgef1	ENSMUSG00000067851.11	CDS	mmu-miR-23b-3p	1.70976	0	0	1.81307	5.66038	11.0191
chr1	10138877	10138977	-	Arfgef1	ENSMUSG00000067851.11	CDS	mmu-miR-26a-5p	0	0	0	0	1	0
chr1	10138877	10138983	-	Arfgef1	ENSMUSG00000067851.11	CDS	mmu-miR-27a-3p	0	0	0	0.896226	0.943396	0
chr1	10138888	10138983	-	Arfgef1	ENSMUSG00000067851.11	CDS	mmu-miR-29c-3p	0	0	0	1.271	0	0
chr1	10138893	10138983	-	Arfgef1	ENSMUSG00000067851.11	CDS	mmu-miR-26b-5p	0	0	0	0	0	1
chr1	10142659	10142729	-	Arfgef1	ENSMUSG00000067851.11	CDS	mmu-miR-181a-5p	0	1.755	0	0	1	0
chr1	10142659	10142729	-	Arfgef1	ENSMUSG00000067851.11	CDS	mmu-miR-181b-5p	0	0	0	0	1.814	0
chr1	10153385	10153456	-	Arfgef1	ENSMUSG00000067851.11	CDS	mmu-miR-30c-5p	0	0	0	0	0	1.571
chr1	10153677	10153729	-	Arfgef1	ENSMUSG00000067851.11	CDS	mmu-miR-92a-3p	0	1	0	0	0	0
chr1	10188824	10188904	-	Arfgef1	ENSMUSG00000067851.11	CDS	mmu-miR-22-3p	2.937	0	0	0	0	3.192
chr1	10188824	10188904	-	Arfgef1	ENSMUSG00000067851.11	CDS	mmu-miR-151-5p	1	0	0	0	0	0
chr1	10198844	10198940	-	Arfgef1	ENSMUSG00000067851.11	CDS	mmu-miR-200a-3p	0	0	0	0	2.50185	2.00104
chr1	10199723	10199783	-	Arfgef1	ENSMUSG00000067851.11	CDS	mmu-miR-200a-3p	0	0	0	0	1.324	0
chr1	10198844	10198940	-	Arfgef1	ENSMUSG00000067851.11	CDS	mmu-miR-21a-5p	0	0	0	0	0.854167	0.708333
chr1	10198936	10198979	-	Arfgef1	ENSMUSG00000067851.11	CDS	mmu-miR-29a-3p	0	0	0	0	1	0
chr1	105280085	105280159	-	Rnf152	ENSMUSG00000047496.6	3' UTR	mmu-miR-30c-5p	0	0	0	0	0	2.425
chr1	105281534	105281598	-	Rnf152	ENSMUSG00000047496.6	3' UTR	mmu-let-7f-5p	0	0	1.68	0	0	0
chr1	105281542	105281683	-	Rnf152	ENSMUSG00000047496.6	3' UTR	mmu-let-7b-5p	0	0	0	0	2.882	0
chr1	105281542	105281687	-	Rnf152	ENSMUSG00000047496.6	3' UTR	mmu-miR-466i-5p	0	2.15628	0	0	3.69031	4.90519
chr1	105281707	105281769	-	Rnf152	ENSMUSG00000047496.6	3' UTR	mmu-miR-466i-5p	0	5.70968	3.49871	0	0	2.23142
chr1	105284228	105284269	-	Rnf152	ENSMUSG00000047496.6	CDS	mmu-miR-27a-3p	0	0	0	0	0	2
chr1	105313535	105313615	-	Rnf152	ENSMUSG00000047496.6	Distal intron	mmu-let-7a-5p	0	0	0	0	1.724	0
chr1	105313535	105313615	-	Rnf152	ENSMUSG00000047496.6	Distal intron	mmu-let-7b-5p	0	0	0	0	1	0
chr1	105456380	105456420	+	Capza1-ps1	ENSMUSG00000067017.5	Noncoding exon	mmu-miR-30e-5p	0	0	0	0	1.95	0
chr1	105456386	105456453	+	Capza1-ps1	ENSMUSG00000067017.5	Noncoding exon	mmu-miR-30b-5p	1	0	0	0	0	0
chr1	105506131	105506220	-	Gm28403	ENSMUSG00000101214.1	Distal intron (ncRNA)	mmu-miR-26a-5p	0	3	0	0	0	0
chr1	105688348	105688464	+	Relch	ENSMUSG00000026319.13	Distal intron	mmu-let-7b-5p	0	0	0	3	0	0
chr1	105688348	105688464	+	Relch	ENSMUSG00000026319.13	Distal intron	mmu-let-7d-5p	0	0	0	1.69	0	0
chr1	105688348	105688464	+	Relch	ENSMUSG00000026319.13	Distal intron	mmu-let-7e-5p	0	0	0	1	0	0
chr1	105688356	105688444	+	Relch	ENSMUSG00000026319.13	Distal intron	mmu-let-7c-5p	0	0	0	0	0	1.767
chr1	105750994	105751045	+	Relch	ENSMUSG00000026319.13	CDS	mmu-miR-23a-3p	0	0	0	0	1.918	0
chr1	105753646	105753749	+	Relch	ENSMUSG00000026319.13	3' UTR	mmu-miR-26b-5p	0	1.86408	0	0.995553	1.44764	0.495146
chr1	105753653	105753702	+	Relch	ENSMUSG00000026319.13	3' UTR	mmu-miR-26a-5p	0	0	0	0	1.778	0
chr1	105753653	105753749	+	Relch	ENSMUSG00000026319.13	3' UTR	mmu-let-7g-5p	0	1	0	0	0	0
chr1	106030414	106030489	+	Zcchc2	ENSMUSG00000038866.15	CDS	mmu-miR-23b-3p	0	0	0	0	0	1
chr1	106031269	106031393	+	Zcchc2	ENSMUSG00000038866.15	3' UTR	mmu-miR-24-3p	0	1.907	0	0	0	0
chr1	106031269	106031393	+	Zcchc2	ENSMUSG00000038866.15	3' UTR	mmu-miR-30b-5p	0.588718	2	0.33871	1.4719	4.79923	1.99468
chr1	106032408	106032539	+	Zcchc2	ENSMUSG00000038866.15	3' UTR	mmu-miR-30b-5p	0.717557	1.94107	0	0	1.42073	3.45383
chr1	106033856	106033979	+	Zcchc2	ENSMUSG00000038866.15	3' UTR	mmu-miR-30b-5p	0	0	0	0	2	0
chr1	106031269	106031393	+	Zcchc2	ENSMUSG00000038866.15	3' UTR	mmu-miR-30c-5p	0	5.92	0	0	9.96697	3.62255
chr1	106032388	106032539	+	Zcchc2	ENSMUSG00000038866.15	3' UTR	mmu-miR-30c-5p	0.622517	1.01417	1.65976	1.60262	3.0546	3.89914
chr1	106033856	106033979	+	Zcchc2	ENSMUSG00000038866.15	3' UTR	mmu-miR-30c-5p	0	0	0	0	2	0
chr1	106031280	106031383	+	Zcchc2	ENSMUSG00000038866.15	3' UTR	mmu-miR-126a-3p	0	0	0	2	0	0
chr1	106031280	106031383	+	Zcchc2	ENSMUSG00000038866.15	3' UTR	mmu-miR-29a-3p	0	0	0	1	0	0
chr1	106032394	106032522	+	Zcchc2	ENSMUSG00000038866.15	3' UTR	mmu-miR-29a-3p	0	0	1	0	0	0
chr1	106032388	106032539	+	Zcchc2	ENSMUSG00000038866.15	3' UTR	mmu-miR-26a-5p	1.24503	1.72185	0	0.668874	0.450331	1.65728
chr1	106033153	106033222	+	Zcchc2	ENSMUSG00000038866.15	3' UTR	mmu-miR-26a-5p	0	0	1.912	0	0	0
chr1	106032394	106032522	+	Zcchc2	ENSMUSG00000038866.15	3' UTR	mmu-miR-29b-3p	0	0	2	0	0	0
chr1	106033887	106033978	+	Zcchc2	ENSMUSG00000038866.15	3' UTR	mmu-miR-29b-3p	0	0	1	0	0	0
chr1	106032394	106032522	+	Zcchc2	ENSMUSG00000038866.15	3' UTR	mmu-miR-30e-5p	0	0	1	0	0	0
chr1	106033883	106033970	+	Zcchc2	ENSMUSG00000038866.15	3' UTR	mmu-miR-30e-5p	0	0	0	0	0	1
chr1	106032394	106032522	+	Zcchc2	ENSMUSG00000038866.15	3' UTR	mmu-miR-93-5p	0	0	1	0	0	0
chr1	106032408	106032499	+	Zcchc2	ENSMUSG00000038866.15	3' UTR	mmu-miR-199b-3p	0	0	0	0	0	1.897
chr1	106032408	106032499	+	Zcchc2	ENSMUSG00000038866.15	3' UTR	mmu-miR-25-3p	0	0	0	0	0	1
chr1	106032408	106032539	+	Zcchc2	ENSMUSG00000038866.15	3' UTR	mmu-miR-26b-5p	0.981618	0.992366	0	0	0.519084	0.694656
chr1	106033074	106033207	+	Zcchc2	ENSMUSG00000038866.15	3' UTR	mmu-miR-26b-5p	0	0	0	0	0	1
chr1	106032409	106032539	+	Zcchc2	ENSMUSG00000038866.15	3' UTR	mmu-let-7a-5p	0	1	0	0	0	0
chr1	106033856	106033979	+	Zcchc2	ENSMUSG00000038866.15	3' UTR	mmu-let-7a-5p	0	0	0	0	1	0
chr1	106032409	106032539	+	Zcchc2	ENSMUSG00000038866.15	3' UTR	mmu-miR-29c-3p	0	1	0	0	0	0
chr1	106033074	106033207	+	Zcchc2	ENSMUSG00000038866.15	3' UTR	mmu-miR-20a-5p	0	0	0	0	0	1
chr1	106033074	106033207	+	Zcchc2	ENSMUSG00000038866.15	3' UTR	mmu-miR-23a-3p	0	0	0	0	0	1.753
chr1	106033074	106033207	+	Zcchc2	ENSMUSG00000038866.15	3' UTR	mmu-miR-23b-3p	0	0	0	0	0	1
chr1	106033788	106033840	+	Zcchc2	ENSMUSG00000038866.15	3' UTR	mmu-miR-101c	0	0	0	0	0	1
chr1	106033856	106033979	+	Zcchc2	ENSMUSG00000038866.15	3' UTR	mmu-miR-101c	1.08527	0	1.0735	1.89527	6.498	3.3838
chr1	106033856	106033979	+	Zcchc2	ENSMUSG00000038866.15	3' UTR	mmu-miR-194-5p	0.439024	1.06462	0	0	1	0.707317
chr1	106033856	106033979	+	Zcchc2	ENSMUSG00000038866.15	3' UTR	mmu-miR-30d-5p	0	0	0	0	1	0
chr1	106033883	106033970	+	Zcchc2	ENSMUSG00000038866.15	3' UTR	mmu-miR-30a-5p	0	0	0	0	0	1.561
chr1	106196040	106196083	+	Phlpp1	ENSMUSG00000044340.7	Distal intron	mmu-miR-466i-5p	0	0	0	0	0	2.703
chr1	106538237	106538295	-	Bcl2	ENSMUSG00000057329.7	3' UTR	mmu-miR-194-5p	0	0	0	0	2.079	0
chr1	106538250	106538305	-	Bcl2	ENSMUSG00000057329.7	3' UTR	mmu-miR-30d-5p	0	0	0	0	0	1.349
chr1	106540742	106540815	-	Bcl2	ENSMUSG00000057329.7	3' UTR	mmu-miR-15a-5p	0	0	0	0	1.708	0
chr1	106541487	106541552	-	Bcl2	ENSMUSG00000057329.7	3' UTR	mmu-miR-143-3p	0	0	0	0	0	1.516
chr1	106543079	106543178	-	Bcl2	ENSMUSG00000057329.7	3' UTR	mmu-miR-34a-5p	0	0	0	0	1.596	0
chr1	106543079	106543178	-	Bcl2	ENSMUSG00000057329.7	3' UTR	mmu-miR-466f-3p	0	0	0	0	1.561	0
chr1	106722919	106722979	-	Kdsr	ENSMUSG00000009905.5	3' UTR	mmu-miR-30c-5p	0	0	1.273	0	0	0
chr1	106722919	106722979	-	Kdsr	ENSMUSG00000009905.5	3' UTR	mmu-miR-30d-5p	0	0	1	0	0	0
chr1	106724590	106724667	-	Kdsr	ENSMUSG00000009905.5	3' UTR	mmu-miR-10a-5p	0	0	0	0	0	1
chr1	106724590	106724667	-	Kdsr	ENSMUSG00000009905.5	3' UTR	mmu-miR-10b-5p	0	0	0	0	0	2.929
chr1	106724875	106724986	-	Kdsr	ENSMUSG00000009905.5	CDS	mmu-miR-126a-5p	0	0	0	0	2	0
chr1	106724875	106724986	-	Kdsr	ENSMUSG00000009905.5	CDS	mmu-miR-31-5p	0	0	0	0	1.559	0
chr1	106771644	106771739	-	Vps4b	ENSMUSG00000009907.17	3' UTR	mmu-miR-101c	0	0	0	0	0.848221	1.50198
chr1	106771648	106771739	-	Vps4b	ENSMUSG00000009907.17	3' UTR	mmu-miR-144-3p	0	0	0	0	0	1
chr1	106772287	106772384	-	Vps4b	ENSMUSG00000009907.17	3' UTR	mmu-miR-30e-5p	1.15992	2.11932	0	2.68215	3.73165	4.39926
chr1	106772287	106772378	-	Vps4b	ENSMUSG00000009907.17	3' UTR	mmu-miR-331-3p	0	0	0	1	0	0
chr1	106772302	106772384	-	Vps4b	ENSMUSG00000009907.17	3' UTR	mmu-miR-30a-5p	0	2	0	0	1.75171	1
chr1	106772302	106772384	-	Vps4b	ENSMUSG00000009907.17	3' UTR	mmu-miR-30c-5p	0	1	0	0	0	0
chr1	106772305	106772375	-	Vps4b	ENSMUSG00000009907.17	3' UTR	mmu-miR-30d-5p	0.914286	0	0	0	4.805	0
chr1	106772435	106772554	-	Vps4b	ENSMUSG00000009907.17	CDS	mmu-miR-30e-5p	0	0	0	1.7479	0	2.69731
chr1	106782665	106782777	-	Vps4b	ENSMUSG00000009907.17	CDS	mmu-miR-30e-5p	0	0.794643	0	0	0.357143	0
chr1	106772443	106772554	-	Vps4b	ENSMUSG00000009907.17	CDS	mmu-miR-30b-5p	0.720721	0	0	0	1.69369	1.98198
chr1	106772443	106772554	-	Vps4b	ENSMUSG00000009907.17	CDS	mmu-miR-30c-5p	0.98018	0	0	0	1.6649	3.85099
chr1	106772444	106772554	-	Vps4b	ENSMUSG00000009907.17	CDS	mmu-miR-30a-5p	0	0	0	0	2.39956	1.966
chr1	106772459	106772553	-	Vps4b	ENSMUSG00000009907.17	CDS	mmu-miR-16-5p	0	0	0	0	1	0
chr1	106772459	106772553	-	Vps4b	ENSMUSG00000009907.17	CDS	mmu-miR-30d-5p	0	0	0	0	1.873	0
chr1	106782680	106782771	-	Vps4b	ENSMUSG00000009907.17	CDS	mmu-miR-194-5p	0	0	0	0	0	1.9
chr1	106782680	106782771	-	Vps4b	ENSMUSG00000009907.17	CDS	mmu-miR-23a-3p	0	0	0	0	0	1
chr1	106782680	106782777	-	Vps4b	ENSMUSG00000009907.17	CDS	mmu-miR-23b-3p	0	0.917526	0	0	0	1.8322
chr1	11234817	11234908	+	Prex2	ENSMUSG00000048960.13	Distal intron	mmu-miR-200b-3p	0	0	0	0	0	3.924
chr1	113904082	113904129	-	9330185C12Rik	ENSMUSG00000097648.1	Distal intron (ncRNA)	mmu-let-7c-5p	0	0	0	0	0	1
chr1	113904082	113904129	-	9330185C12Rik	ENSMUSG00000097648.1	Distal intron (ncRNA)	mmu-miR-23b-3p	0	0	0	0	0	1
chr1	113904082	113904129	-	9330185C12Rik	ENSMUSG00000097648.1	Distal intron (ncRNA)	mmu-miR-34a-5p	0	0	0	0	0	1.591
chr1	118304703	118304767	-	Tsn	ENSMUSG00000026374.14	CDS	mmu-miR-10b-5p	0	0	0	0	1.758	0
chr1	118304703	118304767	-	Tsn	ENSMUSG00000026374.14	CDS	mmu-miR-99a-5p	0	0	0	0	1	0
chr1	118305236	118305293	-	Tsn	ENSMUSG00000026374.14	CDS	mmu-let-7d-3p	0	0	0	0	0	1
chr1	118308763	118308811	-	Tsn	ENSMUSG00000026374.14	CDS	mmu-miR-143-3p	0	0	0	0	0	1.562
chr1	118461217	118461290	+	Clasp1	ENSMUSG00000064302.13	CDS	mmu-miR-15a-5p	0	0	0	1.921	0	0
chr1	118461217	118461290	+	Clasp1	ENSMUSG00000064302.13	CDS	mmu-miR-195a-5p	0	0	0	1	0	0
chr1	118504912	118504966	+	Clasp1	ENSMUSG00000064302.13	CDS	mmu-let-7b-5p	0	0	0	0	0	1
chr1	118504912	118504966	+	Clasp1	ENSMUSG00000064302.13	CDS	mmu-let-7k	0	0	0	0	0	1
chr1	118504920	118504966	+	Clasp1	ENSMUSG00000064302.13	CDS	mmu-let-7c-5p	0	1.729	0	0	0	0
chr1	118607082	118607140	+	Clasp1	ENSMUSG00000064302.13	3' UTR	mmu-miR-200b-3p	0	0	0	1.753	0	0
chr1	118632266	118632394	+	Tfcp2l1	ENSMUSG00000026380.10	CDS	mmu-let-7a-5p	0	2	0	0	0.695312	0
chr1	118632266	118632394	+	Tfcp2l1	ENSMUSG00000026380.10	CDS	mmu-let-7b-5p	0	1.003	0	0	0	0
chr1	118632266	118632394	+	Tfcp2l1	ENSMUSG00000026380.10	CDS	mmu-let-7c-5p	0	1	0	0	0	0
chr1	118632266	118632394	+	Tfcp2l1	ENSMUSG00000026380.10	CDS	mmu-miR-185-5p	0	1	0	0	0	0
chr1	118632305	118632394	+	Tfcp2l1	ENSMUSG00000026380.10	CDS	mmu-let-7d-5p	0	0	0	0	1	0
chr1	118632305	118632394	+	Tfcp2l1	ENSMUSG00000026380.10	CDS	mmu-let-7f-5p	0	0	0	0	1.001	0.981438
chr1	118632305	118632394	+	Tfcp2l1	ENSMUSG00000026380.10	CDS	mmu-miR-192-5p	0	0	1.5898	0	1	0
chr1	118632305	118632394	+	Tfcp2l1	ENSMUSG00000026380.10	CDS	mmu-miR-26a-5p	0	0	0	0	1.853	0
chr1	118632305	118632394	+	Tfcp2l1	ENSMUSG00000026380.10	CDS	mmu-miR-3970	0	0	0	0	2	0
chr1	118632307	118632394	+	Tfcp2l1	ENSMUSG00000026380.10	CDS	mmu-let-7e-5p	0	0	0	0	0	1
chr1	118633194	118633285	+	Tfcp2l1	ENSMUSG00000026380.10	Distal intron	mmu-miR-30a-5p	0	0	0	0	2	0
chr1	118633194	118633285	+	Tfcp2l1	ENSMUSG00000026380.10	Distal intron	mmu-miR-30e-5p	0	0	0	0	1.803	0
chr1	118633207	118633293	+	Tfcp2l1	ENSMUSG00000026380.10	Distal intron	mmu-miR-30d-5p	0	0	0	1.854	0	0
chr1	118641044	118641239	+	Tfcp2l1	ENSMUSG00000026380.10	Distal intron	mmu-let-7c-5p	0	0	0	0	1.42087	0.561723
chr1	118641158	118641245	+	Tfcp2l1	ENSMUSG00000026380.10	Distal intron	mmu-let-7c-5p	1	0	0	0	0	0
chr1	118641044	118641147	+	Tfcp2l1	ENSMUSG00000026380.10	Distal intron	mmu-miR-196b-5p	0	0	0	0	1	0
chr1	118641119	118641248	+	Tfcp2l1	ENSMUSG00000026380.10	Distal intron	mmu-let-7d-5p	0	3.56034	3.62791	3.63375	2.26236	5.83665
chr1	118641119	118641245	+	Tfcp2l1	ENSMUSG00000026380.10	Distal intron	mmu-let-7f-5p	0	1.4749	0	0.960317	0	0.765714
chr1	118641131	118641248	+	Tfcp2l1	ENSMUSG00000026380.10	Distal intron	mmu-let-7b-5p	0.74359	0	1.265	0	0	0
chr1	118641143	118641245	+	Tfcp2l1	ENSMUSG00000026380.10	Distal intron	mmu-let-7a-5p	0	2.75457	0	0	0.960784	2.74918
chr1	118641143	118641239	+	Tfcp2l1	ENSMUSG00000026380.10	Distal intron	mmu-let-7i-5p	0	0	0	0	0	3
chr1	118641147	118641245	+	Tfcp2l1	ENSMUSG00000026380.10	Distal intron	mmu-let-7e-5p	0	0	0	0	1.244	0
chr1	118651671	118651733	+	Tfcp2l1	ENSMUSG00000026380.10	Distal intron	mmu-miR-24-3p	0	0	0	0	0	1.702
chr1	118666115	118666150	+	Tfcp2l1	ENSMUSG00000026380.10	CDS	mmu-miR-378b	0	0	0	0	0	1.73
chr1	118677794	118677877	+	Tfcp2l1	ENSMUSG00000026380.10	3' UTR	mmu-let-7k	1	0	0	0	0	0
chr1	118677794	118677877	+	Tfcp2l1	ENSMUSG00000026380.10	3' UTR	mmu-miR-26a-5p	1.791	0	0	0	0	0
chr1	118678356	118678445	+	Tfcp2l1	ENSMUSG00000026380.10	3' UTR	mmu-miR-26a-5p	0	0	0	0	1	0
chr1	118680420	118680559	+	Tfcp2l1	ENSMUSG00000026380.10	3' UTR	mmu-miR-26a-5p	0	0	0	0	2	0
chr1	118681885	118681915	+	Tfcp2l1	ENSMUSG00000026380.10	3' UTR	mmu-miR-26a-5p	0	0	0	0	2.717	0
chr1	118685009	118685128	+	Tfcp2l1	ENSMUSG00000026380.10	3' UTR	mmu-miR-26a-5p	0	1.63025	0	1.712	0	0
chr1	118678302	118678457	+	Tfcp2l1	ENSMUSG00000026380.10	3' UTR	mmu-let-7b-5p	0	0	0	4.831	2.44606	2.67308
chr1	118678302	118678457	+	Tfcp2l1	ENSMUSG00000026380.10	3' UTR	mmu-let-7c-5p	0	0	0	1	0	0
chr1	118678302	118678457	+	Tfcp2l1	ENSMUSG00000026380.10	3' UTR	mmu-let-7e-5p	0	0	0	1	0	0
chr1	118678356	118678445	+	Tfcp2l1	ENSMUSG00000026380.10	3' UTR	mmu-miR-146a-5p	0	0	0	0	1	0
chr1	118679381	118679414	+	Tfcp2l1	ENSMUSG00000026380.10	3' UTR	mmu-miR-22-3p	0	0	0	0	0	1.36
chr1	118679577	118679635	+	Tfcp2l1	ENSMUSG00000026380.10	3' UTR	mmu-let-7a-5p	0	0	0	0	0	1
chr1	118679577	118679635	+	Tfcp2l1	ENSMUSG00000026380.10	3' UTR	mmu-let-7f-5p	0	0	0	0	0	1
chr1	118685014	118685156	+	Tfcp2l1	ENSMUSG00000026380.10	3' UTR	mmu-let-7f-5p	0	0	0	0	0	1
chr1	118680420	118680567	+	Tfcp2l1	ENSMUSG00000026380.10	3' UTR	mmu-miR-194-5p	1.41497	0	0	0	0.945578	0
chr1	118680420	118680591	+	Tfcp2l1	ENSMUSG00000026380.10	3' UTR	mmu-miR-30a-5p	1.18901	3.00125	0	2.81937	6.08755	3.33544
chr1	118680420	118680591	+	Tfcp2l1	ENSMUSG00000026380.10	3' UTR	mmu-miR-30e-5p	1.09291	1.44644	0	1.58989	0.812865	3.42542
chr1	118680478	118680574	+	Tfcp2l1	ENSMUSG00000026380.10	3' UTR	mmu-miR-322-5p	0	0	0	1	0	0
chr1	118680493	118680591	+	Tfcp2l1	ENSMUSG00000026380.10	3' UTR	mmu-miR-30b-5p	0	0	0	0	0	1
chr1	118680493	118680591	+	Tfcp2l1	ENSMUSG00000026380.10	3' UTR	mmu-miR-30d-5p	0	0	0	0	0	2
chr1	118685009	118685156	+	Tfcp2l1	ENSMUSG00000026380.10	3' UTR	mmu-miR-19b-3p	0	1.13563	0	2.53816	3.73827	8.07565
chr1	118685014	118685156	+	Tfcp2l1	ENSMUSG00000026380.10	3' UTR	mmu-miR-130a-3p	0	0.683099	0	0	0.598592	1
chr1	118685014	118685156	+	Tfcp2l1	ENSMUSG00000026380.10	3' UTR	mmu-miR-19a-3p	0	0	0	0	0	1
chr1	118685031	118685128	+	Tfcp2l1	ENSMUSG00000026380.10	3' UTR	mmu-miR-26b-5p	0	1	0	0	0	0
chr1	118685031	118685128	+	Tfcp2l1	ENSMUSG00000026380.10	3' UTR	mmu-miR-93-5p	0	1	0	0	0	0
chr1	119527859	119527928	+	Tmem185b	ENSMUSG00000098923.1	3' UTR	mmu-miR-23a-3p	0	0	0	0	0	1
chr1	119527886	119527962	+	Tmem185b	ENSMUSG00000098923.1	3' UTR	mmu-miR-200b-3p	0	1	0	0	0	0
chr1	119594815	119594879	-	Epb41l5	ENSMUSG00000026383.14	3' UTR	mmu-miR-27b-3p	0	0	0	0	0	2.495
chr1	119595757	119595964	-	Epb41l5	ENSMUSG00000026383.14	CDS	mmu-miR-192-5p	1.81981	0	0	0	0	8
chr1	119595757	119595964	-	Epb41l5	ENSMUSG00000026383.14	CDS	mmu-miR-23a-3p	0	0	0	0	0	1.946
chr1	119595757	119595964	-	Epb41l5	ENSMUSG00000026383.14	CDS	mmu-miR-23b-3p	0	0	0	0	0	1
chr1	119595757	119595964	-	Epb41l5	ENSMUSG00000026383.14	CDS	mmu-miR-30b-5p	0	0	0	0	0	1
chr1	119595757	119595964	-	Epb41l5	ENSMUSG00000026383.14	CDS	mmu-miR-365-3p	0	0	0	0	0	1.835
chr1	119595776	119595874	-	Epb41l5	ENSMUSG00000026383.14	3' UTR	mmu-miR-192-5p	0	0.490776	0	0	3.63	0
chr1	119595776	119595874	-	Epb41l5	ENSMUSG00000026383.14	3' UTR	mmu-miR-365-3p	0	0	0	0	2	0
chr1	119609149	119609252	-	Epb41l5	ENSMUSG00000026383.14	CDS	mmu-miR-378a-3p	0	0	0	0	3.519	0
chr1	119610889	119610970	-	Epb41l5	ENSMUSG00000026383.14	Distal intron	mmu-miR-194-5p	0	0	0	0	0	1.841
chr1	119652659	119652705	-	Ptpn4	ENSMUSG00000026384.13	3' UTR	mmu-miR-322-3p	0	0	0	0	0	1.463
chr1	119655360	119655450	-	Ptpn4	ENSMUSG00000026384.13	3' UTR	mmu-miR-26a-5p	0	0	0	3.69131	1.03667	2.9496
chr1	119655380	119655440	-	Ptpn4	ENSMUSG00000026384.13	3' UTR	mmu-miR-26b-5p	0	0	0	0	1.63	0
chr1	119655977	119656127	-	Ptpn4	ENSMUSG00000026384.13	3' UTR	mmu-miR-30a-5p	0	0	0	0	1.50667	2.94894
chr1	119655977	119656127	-	Ptpn4	ENSMUSG00000026384.13	3' UTR	mmu-miR-30c-5p	0.46	1.62493	2.99832	0	5.27333	6.88
chr1	119658805	119658933	-	Ptpn4	ENSMUSG00000026384.13	3' UTR	mmu-miR-30c-5p	2.29125	2.86469	0	0	4.0543	4.09956
chr1	119655977	119656127	-	Ptpn4	ENSMUSG00000026384.13	3' UTR	mmu-miR-30d-5p	0.96508	2.75847	0	0	17.2061	14.3586
chr1	119655998	119656127	-	Ptpn4	ENSMUSG00000026384.13	3' UTR	mmu-miR-30b-5p	0	0	0	0	0	3.66
chr1	119658805	119658899	-	Ptpn4	ENSMUSG00000026384.13	3' UTR	mmu-miR-191-5p	1	0	0	0	0	0.946809
chr1	119658820	119658933	-	Ptpn4	ENSMUSG00000026384.13	3' UTR	mmu-miR-16-5p	0	0.911504	0	0	0.858407	0
chr1	119659630	119659818	-	Ptpn4	ENSMUSG00000026384.13	3' UTR	mmu-miR-106b-5p	0	0.938904	0	1.08511	0.824468	1.86702
chr1	119659630	119659818	-	Ptpn4	ENSMUSG00000026384.13	3' UTR	mmu-miR-17-5p	0	0.494681	0.679596	0.542553	2.4734	1.24468
chr1	119659630	119659786	-	Ptpn4	ENSMUSG00000026384.13	3' UTR	mmu-miR-20a-5p	0	0	0	1.69085	3.75478	2.81625
chr1	119659630	119659786	-	Ptpn4	ENSMUSG00000026384.13	3' UTR	mmu-miR-93-5p	0	0	0	0	2.98077	1.5
chr1	119659631	119659786	-	Ptpn4	ENSMUSG00000026384.13	3' UTR	mmu-let-7a-5p	0	0	0	0	1	0
chr1	119783485	119783542	-	Ptpn4	ENSMUSG00000026384.13	CDS	mmu-miR-30a-5p	0	0	0	0	0	1
chr1	119783485	119783542	-	Ptpn4	ENSMUSG00000026384.13	CDS	mmu-miR-30c-5p	0	0	0	0	1.55818	2.555
chr1	120067752	120068021	-	Tmem37	ENSMUSG00000050777.7	CDS	mmu-let-7a-5p	0	0	0	0	2	0
chr1	120067752	120068021	-	Tmem37	ENSMUSG00000050777.7	CDS	mmu-let-7b-5p	0	0	0	0	2	0
chr1	120067752	120068021	-	Tmem37	ENSMUSG00000050777.7	CDS	mmu-let-7c-5p	0	0	0	0	1	0
chr1	120067752	120068021	-	Tmem37	ENSMUSG00000050777.7	CDS	mmu-let-7f-5p	0	0	0	0	2.65	1.37416
chr1	120067752	120068021	-	Tmem37	ENSMUSG00000050777.7	CDS	mmu-let-7g-5p	0	0	0	0	1	0
chr1	120067752	120068021	-	Tmem37	ENSMUSG00000050777.7	CDS	mmu-let-7k	0	0	0	0	2	0
chr1	120067752	120068021	-	Tmem37	ENSMUSG00000050777.7	CDS	mmu-miR-185-5p	0	0	0	0	1	0.379182
chr1	120067752	120068021	-	Tmem37	ENSMUSG00000050777.7	CDS	mmu-miR-29a-3p	0	0	0	0	1	0
chr1	120067752	120068021	-	Tmem37	ENSMUSG00000050777.7	CDS	mmu-miR-34a-5p	0	0	0	0	1	0.410368
chr1	120067913	120068015	-	Tmem37	ENSMUSG00000050777.7	CDS	mmu-let-7i-5p	0	0	0	0	0	1
chr1	120067913	120068015	-	Tmem37	ENSMUSG00000050777.7	CDS	mmu-miR-23a-3p	0	0	0	0	0	2
chr1	120067913	120068015	-	Tmem37	ENSMUSG00000050777.7	CDS	mmu-miR-23b-3p	0	0	0	0	0	1.598
chr1	120113353	120113459	-	Dbi	ENSMUSG00000026385.16	3' UTR	mmu-let-7b-5p	3.666	0	0.736453	0	0	0
chr1	120113353	120113459	-	Dbi	ENSMUSG00000026385.16	3' UTR	mmu-let-7f-5p	1	0	0	0	0	0
chr1	120113353	120113459	-	Dbi	ENSMUSG00000026385.16	3' UTR	mmu-miR-23b-3p	1	0	0	0	0	0
chr1	120113353	120113459	-	Dbi	ENSMUSG00000026385.16	3' UTR	mmu-miR-455-3p	1	0	0	0	0	0
chr1	120113479	120113537	-	Dbi	ENSMUSG00000026385.16	CDS	mmu-miR-193a-3p	1.36362	0	0	0	0.340586	3.10605
chr1	120119927	120120009	-	Dbi	ENSMUSG00000026385.16	CDS	mmu-miR-21a-5p	0	0	0	0	0	2.687
chr1	120120941	120121028	-	Dbi	ENSMUSG00000026385.16	CDS	mmu-let-7a-5p	0	1.56322	0.908046	0	2.76138	2.02437
chr1	120120941	120121020	-	Dbi	ENSMUSG00000026385.16	CDS	mmu-miR-16-5p	0	0.933924	3.061	0	0.947215	0
chr1	120120941	120121028	-	Dbi	ENSMUSG00000026385.16	CDS	mmu-miR-429-3p	0	0	0.908046	0	0	3.82402
chr1	120120942	120121028	-	Dbi	ENSMUSG00000026385.16	CDS	mmu-let-7d-5p	2.67977	1.55451	0	0	1.62791	1.65849
chr1	120120943	120121028	-	Dbi	ENSMUSG00000026385.16	CDS	mmu-let-7e-5p	0	0	0	0	0.823529	1.868
chr1	120120943	120121028	-	Dbi	ENSMUSG00000026385.16	CDS	mmu-let-7f-5p	0	0	0	0	0	1.944
chr1	120120943	120121028	-	Dbi	ENSMUSG00000026385.16	CDS	mmu-let-7g-5p	0	0	0	0	0	1
chr1	120120943	120121028	-	Dbi	ENSMUSG00000026385.16	CDS	mmu-miR-106b-5p	0	0	0	0	0	1
chr1	120120943	120121028	-	Dbi	ENSMUSG00000026385.16	CDS	mmu-miR-125b-5p	0	0	0	0	0	1
chr1	120120943	120121028	-	Dbi	ENSMUSG00000026385.16	CDS	mmu-miR-15a-5p	0	0	0	0	0	1.07
chr1	120120943	120121028	-	Dbi	ENSMUSG00000026385.16	CDS	mmu-miR-15b-5p	0	0	0	0	0	1
chr1	120120943	120121028	-	Dbi	ENSMUSG00000026385.16	CDS	mmu-miR-24-3p	0	1.4568	0	0	0	2.896
chr1	120120943	120121028	-	Dbi	ENSMUSG00000026385.16	CDS	mmu-miR-3105-5p	0	0	0	0	0	1
chr1	120120943	120121028	-	Dbi	ENSMUSG00000026385.16	CDS	mmu-miR-322-5p	0	0	0	0	1.51118	1
chr1	120120944	120121015	-	Dbi	ENSMUSG00000026385.16	CDS	mmu-let-7b-5p	0	0.957746	0	0.521127	1.97183	0
chr1	120120945	120121015	-	Dbi	ENSMUSG00000026385.16	CDS	mmu-let-7c-5p	0	1.94286	0	0	2.035	0
chr1	120120981	120121017	-	Dbi	ENSMUSG00000026385.16	5' UTR	mmu-miR-16-5p	0	0	0	1.083	0	0
chr1	121304363	121304439	-	Insig2	ENSMUSG00000003721.14	3' UTR	mmu-miR-30a-5p	0	0	0	0	1	0
chr1	121304363	121304439	-	Insig2	ENSMUSG00000003721.14	3' UTR	mmu-miR-30b-5p	0	0	0	0	1	0
chr1	121304363	121304455	-	Insig2	ENSMUSG00000003721.14	3' UTR	mmu-miR-30e-5p	0	0	0	0	0.826087	0.5135
chr1	121304409	121304455	-	Insig2	ENSMUSG00000003721.14	3' UTR	mmu-miR-30c-5p	0	0	0	0	0	1
chr1	121304549	121304582	-	Insig2	ENSMUSG00000003721.14	3' UTR	mmu-miR-30c-5p	1.986	0	0	0	0	0
chr1	125397451	125397540	-	Actr3	ENSMUSG00000026341.16	CDS	mmu-let-7f-5p	0	0	0	0	0.449438	1
chr1	125397451	125397540	-	Actr3	ENSMUSG00000026341.16	CDS	mmu-let-7i-5p	0	0	0	0	0	1
chr1	125579255	125579312	+	Slc35f5	ENSMUSG00000026342.10	CDS	mmu-miR-29a-3p	0	1	0	0	0	0
chr1	125579255	125579312	+	Slc35f5	ENSMUSG00000026342.10	CDS	mmu-miR-29b-3p	0	1.011	0	0	0	0
chr1	125595688	125595761	+	Slc35f5	ENSMUSG00000026342.10	3' UTR	mmu-miR-16-5p	0	0	0	0	0	1
chr1	127436989	127437052	+	Mgat5	ENSMUSG00000036155.13	Distal intron	mmu-miR-466i-5p	0	0	0	0	0	3.452
chr1	127779129	127779226	+	Ccnt2	ENSMUSG00000026349.14	Distal intron	mmu-let-7f-5p	0	0	0	0	0	1
chr1	127779129	127779226	+	Ccnt2	ENSMUSG00000026349.14	Distal intron	mmu-let-7k	0	0	0	0	0	1
chr1	127779129	127779226	+	Ccnt2	ENSMUSG00000026349.14	Distal intron	mmu-miR-26a-5p	0	0	0	0	0	1
chr1	127783030	127783108	+	Ccnt2	ENSMUSG00000026349.14	Distal intron	mmu-miR-103-3p	0	0	0	0	0	1.803
chr1	127803634	127803719	+	Ccnt2	ENSMUSG00000026349.14	3' UTR	mmu-miR-15a-5p	0	0	0	0	1.864	0
chr1	127803634	127803719	+	Ccnt2	ENSMUSG00000026349.14	3' UTR	mmu-miR-16-5p	0	0	0	0	2.919	0
chr1	127805909	127805972	+	Ccnt2	ENSMUSG00000026349.14	3' UTR	mmu-miR-30a-5p	0	1	0	0	0	0
chr1	127919175	127919260	+	Rab3gap1	ENSMUSG00000036104.12	Proximal intron	mmu-let-7a-5p	0	0	0	0	0	1.943
chr1	127930803	127930860	+	Rab3gap1	ENSMUSG00000036104.12	CDS	mmu-miR-145a-5p	0	0	0	0	2.242	0
chr1	127938253	127938301	+	Rab3gap1	ENSMUSG00000036104.12	CDS	mmu-miR-145a-5p	0	0	0	0	0	1.018
chr1	127943121	127943265	+	Rab3gap1	ENSMUSG00000036104.12	3' UTR	mmu-miR-106b-5p	0	0	0	0	0	1
chr1	127943121	127943265	+	Rab3gap1	ENSMUSG00000036104.12	3' UTR	mmu-miR-17-5p	0	0	0	0	0	2
chr1	127943121	127943265	+	Rab3gap1	ENSMUSG00000036104.12	3' UTR	mmu-miR-20a-5p	0	0	0	0	0	1
chr1	127943121	127943265	+	Rab3gap1	ENSMUSG00000036104.12	3' UTR	mmu-miR-93-5p	0	0	0	0	0	1.558
chr1	128197138	128197192	+	R3hdm1	ENSMUSG00000056211.13	5' splice site	mmu-miR-30a-5p	0	0	0	1	0	0
chr1	128197138	128197192	+	R3hdm1	ENSMUSG00000056211.13	5' splice site	mmu-miR-466i-5p	0	0	0	1.343	0	0
chr1	128237662	128237737	+	R3hdm1	ENSMUSG00000056211.13	3' UTR	mmu-miR-203b-3p	0	0	0	0	0	1
chr1	128237662	128237737	+	R3hdm1	ENSMUSG00000056211.13	3' UTR	mmu-miR-30a-5p	0	0	0	0	1.25552	2
chr1	128237662	128237737	+	R3hdm1	ENSMUSG00000056211.13	3' UTR	mmu-miR-30e-5p	0	0	0	0	1.98588	1.194
chr1	128258866	128259005	+	Ubxn4	ENSMUSG00000026353.9	CDS	mmu-let-7a-5p	0	2	0	0.690647	2.17986	0
chr1	128258866	128259005	+	Ubxn4	ENSMUSG00000026353.9	CDS	mmu-let-7b-5p	0	3	0	2.76259	1.33771	1.23977
chr1	128258866	128259005	+	Ubxn4	ENSMUSG00000026353.9	CDS	mmu-let-7f-5p	0	3	0	0.690647	0.726619	0
chr1	128258866	128259005	+	Ubxn4	ENSMUSG00000026353.9	CDS	mmu-miR-23a-3p	0	2.864	0	0	1.38857	1.4964
chr1	128258866	128259005	+	Ubxn4	ENSMUSG00000026353.9	CDS	mmu-miR-23b-3p	0	3	0	1.38129	2.10429	2.82446
chr1	128258866	128259005	+	Ubxn4	ENSMUSG00000026353.9	CDS	mmu-miR-27b-3p	0	2.674	0	0	0	0
chr1	128258876	128258980	+	Ubxn4	ENSMUSG00000026353.9	CDS	mmu-let-7c-5p	0	0	0	2.736	4.85577	6
chr1	128258876	128258980	+	Ubxn4	ENSMUSG00000026353.9	CDS	mmu-let-7e-5p	0	0	0	0	2.91346	1
chr1	128258876	128258977	+	Ubxn4	ENSMUSG00000026353.9	CDS	mmu-let-7k	0	0	0	0	2	0
chr1	128258876	128258977	+	Ubxn4	ENSMUSG00000026353.9	CDS	mmu-miR-214-3p	0	0	0	0	1	0
chr1	128258876	128258977	+	Ubxn4	ENSMUSG00000026353.9	CDS	mmu-miR-98-5p	0	0	0	0.950495	1	0
chr1	128258876	128258980	+	Ubxn4	ENSMUSG00000026353.9	CDS	mmu-miR-1839-5p	0	0	0	0	0	1
chr1	128260829	128260871	+	Ubxn4	ENSMUSG00000026353.9	CDS	mmu-miR-26a-5p	1.83486	1.585	0	1.24143	0	0.785714
chr1	128260833	128260871	+	Ubxn4	ENSMUSG00000026353.9	CDS	mmu-miR-26b-5p	1	0	0	0	0	0
chr1	128363988	128364075	-	Dars	ENSMUSG00000026356.15	3' UTR	mmu-miR-26a-5p	0	0	0	0	2.943	0
chr1	128363988	128364076	-	Dars	ENSMUSG00000026356.15	3' UTR	mmu-miR-26b-5p	0	0	0	0	0.988636	2.48438
chr1	128368361	128368423	-	Dars	ENSMUSG00000026356.15	CDS	mmu-miR-378a-3p	0	0	2	0	0	0
chr1	128376282	128376316	-	Dars	ENSMUSG00000026356.15	CDS	mmu-miR-193a-3p	0	1.605	0	0	0	0
chr1	13166911	13166990	-	Ncoa2	ENSMUSG00000005886.14	CDS	mmu-miR-15a-5p	0	0	0	0	0	1
chr1	13174078	13174189	-	Ncoa2	ENSMUSG00000005886.14	CDS	mmu-miR-27a-3p	0	0	0	0.954108	0	1.382
chr1	13221315	13221380	-	Ncoa2	ENSMUSG00000005886.14	CDS	mmu-miR-27a-3p	0	0	0	0	2	0
chr1	13174078	13174189	-	Ncoa2	ENSMUSG00000005886.14	CDS	mmu-miR-193a-3p	0	0	0	0	0	1
chr1	13175234	13175337	-	Ncoa2	ENSMUSG00000005886.14	CDS	mmu-miR-145a-5p	0	0	0	0	2.993	0
chr1	13221315	13221380	-	Ncoa2	ENSMUSG00000005886.14	CDS	mmu-miR-652-3p	0	0	0	0	1	0
chr1	13221330	13221370	-	Ncoa2	ENSMUSG00000005886.14	CDS	mmu-miR-27b-3p	0	0	0	1.003	0	0
chr1	13340861	13340900	-	Ncoa2	ENSMUSG00000005886.14	Distal intron	mmu-let-7a-5p	0	0	0	0	1.818	0
chr1	13571839	13571902	-	Tram1	ENSMUSG00000025935.10	CDS	mmu-miR-26a-5p	8.01229	7.62746	9.21898	7.60356	8.58724	7.18184
chr1	13571898	13571908	-	Tram1	ENSMUSG00000025935.10	CDS	mmu-miR-26a-5p	0.8556	1.2999	2.459	1.2012	1.0985	2.3163
chr1	13572002	13572058	-	Tram1	ENSMUSG00000025935.10	CDS	mmu-miR-26a-5p	4.0515	0.232125	6.40457	5.56339	7.66391	10.2733
chr1	13572009	13572065	-	Tram1	ENSMUSG00000025935.10	CDS	mmu-miR-26a-5p	0	6.579	0	0	0	0
chr1	13571839	13571901	-	Tram1	ENSMUSG00000025935.10	CDS	mmu-miR-26b-5p	1.53513	2.96174	1.99744	0	1.26968	0
chr1	13572002	13572065	-	Tram1	ENSMUSG00000025935.10	CDS	mmu-miR-26b-5p	0.877333	1.42222	1.06514	0	1.21643	1.04149
chr1	13626005	13626111	-	Lactb2	ENSMUSG00000025937.6	3' UTR	mmu-miR-30d-5p	0	1	0	0	0	0
chr1	13626005	13626111	-	Lactb2	ENSMUSG00000025937.6	3' UTR	mmu-miR-30e-5p	0	3.372	0	0	0	0
chr1	13626005	13626153	-	Lactb2	ENSMUSG00000025937.6	3' UTR	mmu-miR-320-3p	0	0.716216	1.71157	0	0	0
chr1	13626005	13626111	-	Lactb2	ENSMUSG00000025937.6	3' UTR	mmu-miR-378a-3p	0	1	0	0	0	0
chr1	13626016	13626155	-	Lactb2	ENSMUSG00000025937.6	3' UTR	mmu-let-7i-5p	0	0	2.94698	0	0	0.597122
chr1	13626016	13626153	-	Lactb2	ENSMUSG00000025937.6	3' UTR	mmu-miR-106b-5p	0	0	3	0	0	0
chr1	13626016	13626153	-	Lactb2	ENSMUSG00000025937.6	3' UTR	mmu-miR-30c-5p	0	0	1	0	0	0
chr1	13626040	13626155	-	Lactb2	ENSMUSG00000025937.6	3' UTR	mmu-miR-190a-5p	0	0	0	0	1.3576	1.28325
chr1	13626045	13626143	-	Lactb2	ENSMUSG00000025937.6	3' UTR	mmu-miR-196a-5p	1	0	0	0	0	0
chr1	13626072	13626155	-	Lactb2	ENSMUSG00000025937.6	3' UTR	mmu-miR-103-3p	0	0	0	0	0	1
chr1	13626481	13626500	-	Lactb2	ENSMUSG00000025937.6	3' UTR	mmu-miR-22-3p	1.34	0	0	0	0	0
chr1	13626683	13626783	-	Lactb2	ENSMUSG00000025937.6	3' UTR	mmu-miR-23b-3p	0	1	0	0	0	0
chr1	13626683	13626786	-	Lactb2	ENSMUSG00000025937.6	3' UTR	mmu-miR-26a-5p	0	1.94175	0	0	0.699029	1.07095
chr1	13626683	13626786	-	Lactb2	ENSMUSG00000025937.6	3' UTR	mmu-miR-26b-5p	2.8454	3.83398	0.906194	0	2.0132	0
chr1	13626689	13626773	-	Lactb2	ENSMUSG00000025937.6	3' UTR	mmu-miR-17-5p	1.839	0	0	0	0	0
chr1	13626846	13626898	-	Lactb2	ENSMUSG00000025937.6	CDS	mmu-miR-26a-5p	0	0	0	0	0	1
chr1	13626846	13626898	-	Lactb2	ENSMUSG00000025937.6	CDS	mmu-miR-30c-5p	0	0	0	0	0	1
chr1	13627366	13627419	-	Lactb2	ENSMUSG00000025937.6	CDS	mmu-miR-30a-5p	0	1.334	0	0	0	0
chr1	13628520	13628599	-	Lactb2	ENSMUSG00000025937.6	Distal intron	mmu-miR-26a-5p	0	1.582	0	0	0	0
chr1	13628520	13628599	-	Lactb2	ENSMUSG00000025937.6	Distal intron	mmu-miR-26b-5p	0	1.831	0	0	0	0
chr1	13639168	13639288	-	Lactb2	ENSMUSG00000025937.6	Distal intron	mmu-miR-30c-5p	0.716667	2.73922	0	0	0	0
chr1	13639168	13639254	-	Lactb2	ENSMUSG00000025937.6	Distal intron	mmu-miR-30e-5p	1	0	0.686047	0	0	0
chr1	13650720	13650802	-	Lactb2	ENSMUSG00000025937.6	CDS	mmu-miR-194-5p	1.48315	0	1.1676	0.738073	0	1.70488
chr1	130708098	130708187	-	Pfkfb2	ENSMUSG00000026409.14	CDS	mmu-let-7c-5p	0	0	0	0	0	2
chr1	130708098	130708187	-	Pfkfb2	ENSMUSG00000026409.14	CDS	mmu-let-7f-5p	0	0	0	0	0	1
chr1	130718738	130718818	+	Yod1	ENSMUSG00000046404.5	CDS	mmu-miR-29a-3p	0	0	0	0	0	3.521
chr1	130718738	130718818	+	Yod1	ENSMUSG00000046404.5	CDS	mmu-miR-29c-3p	0	0	0	0	0	1.652
chr1	130719418	130719529	+	Yod1	ENSMUSG00000046404.5	CDS	mmu-let-7a-5p	1.6	0	0	0	0	0
chr1	130719418	130719529	+	Yod1	ENSMUSG00000046404.5	CDS	mmu-let-7b-5p	2.894	0	0	0	0	0
chr1	130719428	130719507	+	Yod1	ENSMUSG00000046404.5	3' UTR	mmu-let-7a-5p	0	0	0	0	1.939	0
chr1	130719428	130719507	+	Yod1	ENSMUSG00000046404.5	3' UTR	mmu-miR-21a-5p	0	0	0	0	1	0
chr1	130719548	130719665	+	Yod1	ENSMUSG00000046404.5	3' UTR	mmu-miR-30b-5p	0.786325	0	0	0	4	2.42462
chr1	130721107	130721189	+	Yod1	ENSMUSG00000046404.5	3' UTR	mmu-miR-30b-5p	0	0	0	0	0	1
chr1	130723524	130723641	+	Yod1	ENSMUSG00000046404.5	3' UTR	mmu-miR-30b-5p	0	0	0	0	3.247	0
chr1	130719548	130719665	+	Yod1	ENSMUSG00000046404.5	3' UTR	mmu-miR-30c-5p	3.1107	0	1.08199	1.14909	1	3.28205
chr1	130721107	130721189	+	Yod1	ENSMUSG00000046404.5	3' UTR	mmu-miR-30c-5p	0	0	0	0	0	2.953
chr1	130723516	130723643	+	Yod1	ENSMUSG00000046404.5	3' UTR	mmu-miR-30c-5p	0.68737	0.674394	2.622	0	1.79922	0.534252
chr1	130721107	130721189	+	Yod1	ENSMUSG00000046404.5	3' UTR	mmu-miR-148a-3p	0	0	0	0	0	1
chr1	130721149	130721206	+	Yod1	ENSMUSG00000046404.5	3' UTR	mmu-miR-26a-5p	0	1.841	0	0	0	0
chr1	130721149	130721206	+	Yod1	ENSMUSG00000046404.5	3' UTR	mmu-miR-365-3p	0	1	0	0	0	0
chr1	130723032	130723171	+	Yod1	ENSMUSG00000046404.5	3' UTR	mmu-miR-200b-3p	0	1.60921	0.84682	0	0	2.01056
chr1	130723032	130723152	+	Yod1	ENSMUSG00000046404.5	3' UTR	mmu-miR-429-3p	0	1.373	0	1.10597	0	0
chr1	130723516	130723643	+	Yod1	ENSMUSG00000046404.5	3' UTR	mmu-miR-30a-5p	0	0	2	0	1.83146	0
chr1	130723524	130723641	+	Yod1	ENSMUSG00000046404.5	3' UTR	mmu-miR-143-3p	0	0	0	0	1	0
chr1	130723524	130723641	+	Yod1	ENSMUSG00000046404.5	3' UTR	mmu-miR-30d-5p	0	0	0	0	1	0.786325
chr1	130723524	130723641	+	Yod1	ENSMUSG00000046404.5	3' UTR	mmu-miR-30e-5p	0	0	0	0	2	0.778068
chr1	130811540	130811594	+	Fcamr	ENSMUSG00000026415.11	CDS	mmu-miR-23b-3p	0	1	0	0	0	0
chr1	131074778	131074870	-	Mapkapk2	ENSMUSG00000016528.10	Distal intron	mmu-miR-194-5p	0	0	2.06687	0	1.99112	3.902
chr1	131286573	131286620	-	Srgap2	ENSMUSG00000026425.15	3' UTR	mmu-miR-26a-5p	0	0	0	0	0	1.115
chr1	131287477	131287549	-	Srgap2	ENSMUSG00000026425.15	3' UTR	mmu-miR-24-3p	0	0	0	0	3.92	0
chr1	131931262	131931352	+	Nucks1	ENSMUSG00000026434.12	3' UTR	mmu-let-7a-5p	0	0	0	0	1.256	0
chr1	131931262	131931352	+	Nucks1	ENSMUSG00000026434.12	3' UTR	mmu-miR-26a-5p	0	0	0	0	1.652	0
chr1	131934784	131934906	+	Nucks1	ENSMUSG00000026434.12	3' UTR	mmu-miR-26a-5p	0.875508	7.61656	3.47786	4.95282	1.66882	9.25244
chr1	131932444	131932556	+	Nucks1	ENSMUSG00000026434.12	3' UTR	mmu-miR-15a-5p	0	2.86789	1.25	2.35102	2.78527	4.78457
chr1	131932451	131932547	+	Nucks1	ENSMUSG00000026434.12	3' UTR	mmu-miR-15b-5p	0	0	0	0	0	1
chr1	131932469	131932556	+	Nucks1	ENSMUSG00000026434.12	3' UTR	mmu-let-7b-5p	0	1.941	0	0	0	0
chr1	131933285	131933376	+	Nucks1	ENSMUSG00000026434.12	3' UTR	mmu-let-7b-5p	0	0.76611	1	0	0	0
chr1	131932469	131932556	+	Nucks1	ENSMUSG00000026434.12	3' UTR	mmu-let-7f-5p	0	1	0	0	0	0
chr1	131933304	131933383	+	Nucks1	ENSMUSG00000026434.12	3' UTR	mmu-let-7f-5p	1.8	0	0	0	0	0
chr1	131932469	131932556	+	Nucks1	ENSMUSG00000026434.12	3' UTR	mmu-let-7k	0	1	0	0	0	0
chr1	131935438	131935602	+	Nucks1	ENSMUSG00000026434.12	3' UTR	mmu-let-7k	0	1	0	0	0	0
chr1	131933304	131933383	+	Nucks1	ENSMUSG00000026434.12	3' UTR	mmu-miR-196b-5p	1	0	0	0	0	0
chr1	131934552	131934581	+	Nucks1	ENSMUSG00000026434.12	3' UTR	mmu-miR-125b-5p	0	0	0	0	0	1.176
chr1	131935438	131935602	+	Nucks1	ENSMUSG00000026434.12	3' UTR	mmu-miR-125b-5p	0	1	0	0	0	0
chr1	131934552	131934581	+	Nucks1	ENSMUSG00000026434.12	3' UTR	mmu-miR-423-3p	0	0	0	0	0	1.731
chr1	131934784	131934900	+	Nucks1	ENSMUSG00000026434.12	3' UTR	mmu-miR-214-3p	0	0	0	1	0	0
chr1	131934784	131934906	+	Nucks1	ENSMUSG00000026434.12	3' UTR	mmu-miR-26b-5p	0	2.76821	0.713115	2.726	0.377049	2.28917
chr1	131934784	131934900	+	Nucks1	ENSMUSG00000026434.12	3' UTR	mmu-miR-30b-5p	0	0	0	1	0	0
chr1	131934784	131934900	+	Nucks1	ENSMUSG00000026434.12	3' UTR	mmu-miR-378a-3p	0	0	0	1	0	0
chr1	131934821	131934867	+	Nucks1	ENSMUSG00000026434.12	3' UTR	mmu-miR-145a-5p	0	0	0	0	1	0
chr1	131935340	131935420	+	Nucks1	ENSMUSG00000026434.12	3' UTR	mmu-miR-23a-3p	0	0	0	0.6648	0	3.66113
chr1	131935340	131935486	+	Nucks1	ENSMUSG00000026434.12	3' UTR	mmu-miR-23b-3p	0	0	0	0	0.780966	2.0093
chr1	131935383	131935602	+	Nucks1	ENSMUSG00000026434.12	3' UTR	mmu-miR-194-5p	0	1.98223	0	0	3.15067	0
chr1	131982877	131982959	+	Slc45a3	ENSMUSG00000026435.15	3' UTR	mmu-miR-30c-5p	1.4448	1.26933	0	0	1.48563	1.43159
chr1	131982885	131982959	+	Slc45a3	ENSMUSG00000026435.15	3' UTR	mmu-miR-30a-5p	1.037	0	0	0	0	0
chr1	132017941	132018028	+	Elk4	ENSMUSG00000026436.15	CDS	mmu-miR-124-3p	0	0	0	0	0	1
chr1	132017941	132018028	+	Elk4	ENSMUSG00000026436.15	CDS	mmu-miR-214-3p	0	0	0	0	0	1.94
chr1	132017941	132018028	+	Elk4	ENSMUSG00000026436.15	CDS	mmu-miR-24-3p	0	0	0	0	0	2
chr1	132025010	132025060	+	Elk4	ENSMUSG00000026436.15	3' UTR	mmu-miR-378a-3p	0	0	0	0	1.821	0
chr1	132025263	132025391	+	Elk4	ENSMUSG00000026436.15	3' UTR	mmu-miR-101c	0	0	0	0	1.08633	1.61166
chr1	132025301	132025391	+	Elk4	ENSMUSG00000026436.15	3' UTR	mmu-miR-32-5p	0	0	0	0	2	0
chr1	132025301	132025391	+	Elk4	ENSMUSG00000026436.15	3' UTR	mmu-miR-92a-3p	0	0	0	0	1	0
chr1	132025390	132025473	+	Elk4	ENSMUSG00000026436.15	3' UTR	mmu-miR-20a-5p	0	1	0	0	0	0
chr1	132025390	132025473	+	Elk4	ENSMUSG00000026436.15	3' UTR	mmu-miR-221-3p	0	1.767	0	1.848	0	0
chr1	132025390	132025473	+	Elk4	ENSMUSG00000026436.15	3' UTR	mmu-miR-29a-3p	0	0	0	1	0	0
chr1	132030226	132030341	+	Elk4	ENSMUSG00000026436.15	Distal intron (ncRNA)	mmu-miR-200c-3p	0	0	0	0	0	1
chr1	132030226	132030341	+	Elk4	ENSMUSG00000026436.15	Distal intron (ncRNA)	mmu-miR-30b-5p	0	0	0	0	0	1
chr1	132030233	132030344	+	Elk4	ENSMUSG00000026436.15	Distal intron (ncRNA)	mmu-miR-103-3p	0	0	0	0	1.324	0
chr1	132030233	132030344	+	Elk4	ENSMUSG00000026436.15	Distal intron (ncRNA)	mmu-miR-200b-3p	0	0	0	0	1	0
chr1	132030233	132030344	+	Elk4	ENSMUSG00000026436.15	Distal intron (ncRNA)	mmu-miR-30c-5p	0	0	0	0	1	0
chr1	132030233	132030344	+	Elk4	ENSMUSG00000026436.15	Distal intron (ncRNA)	mmu-miR-429-3p	0	0	0	0	1	0
chr1	132030396	132030471	+	Elk4	ENSMUSG00000026436.15	Distal intron (ncRNA)	mmu-miR-29b-3p	0	0	0	0	1.61656	1.22764
chr1	132030405	132030471	+	Elk4	ENSMUSG00000026436.15	Distal intron (ncRNA)	mmu-miR-29a-3p	0	0	0	0	2.812	0
chr1	132037157	132037262	-	Mfsd4a	ENSMUSG00000059149.17	3' UTR	mmu-let-7c-5p	0	0	0	0	1	0
chr1	132037157	132037262	-	Mfsd4a	ENSMUSG00000059149.17	3' UTR	mmu-miR-30c-5p	0	0	0	0	1.885	0
chr1	132037157	132037262	-	Mfsd4a	ENSMUSG00000059149.17	3' UTR	mmu-miR-3962	0	0	0	0	1	0
chr1	132038702	132038816	-	Mfsd4a	ENSMUSG00000059149.17	3' UTR	mmu-miR-17-5p	0	0	0	0	1.74474	3.92
chr1	132038702	132038825	-	Mfsd4a	ENSMUSG00000059149.17	3' UTR	mmu-miR-20a-5p	0.780488	0.661951	0	0	1.34878	1.46995
chr1	132038702	132038825	-	Mfsd4a	ENSMUSG00000059149.17	3' UTR	mmu-miR-93-5p	1.44312	0	0	0.536585	0	0.926829
chr1	132057794	132057881	-	Mfsd4a	ENSMUSG00000059149.17	CDS	mmu-let-7b-5p	0	0	0	0	0	1.989
chr1	132113676	132113787	-	Cdk18	ENSMUSG00000026437.11	3' UTR	mmu-miR-181b-5p	0	0	0	0	1	2.08578
chr1	132113676	132113787	-	Cdk18	ENSMUSG00000026437.11	3' UTR	mmu-miR-181d-5p	0	0	0	0	1.663	0
chr1	132113676	132113787	-	Cdk18	ENSMUSG00000026437.11	3' UTR	mmu-miR-23b-3p	0	0	0	0	1	0
chr1	132113676	132113828	-	Cdk18	ENSMUSG00000026437.11	3' UTR	mmu-miR-26a-5p	0	2.11776	0	0	0.744138	1.22942
chr1	132113681	132113775	-	Cdk18	ENSMUSG00000026437.11	3' UTR	mmu-miR-144-3p	0	0	0	0	0	1.967
chr1	132332733	132332820	+	Nuak2	ENSMUSG00000009772.15	3' UTR	mmu-miR-143-3p	0	0.651724	0	0	1.05483	2.23167
chr1	132332755	132332820	+	Nuak2	ENSMUSG00000009772.15	3' UTR	mmu-miR-16-5p	0	0	0	0	0	1.141
chr1	132333011	132333083	+	Nuak2	ENSMUSG00000009772.15	3' UTR	mmu-miR-16-5p	0	0	0	0	0.875	1.23287
chr1	132332875	132332994	+	Nuak2	ENSMUSG00000009772.15	3' UTR	mmu-miR-324-5p	0	0	0	0	1	0
chr1	132332875	132333082	+	Nuak2	ENSMUSG00000009772.15	3' UTR	mmu-miR-92a-3p	3.30725	1.26458	0	1.69755	5.7074	9.35156
chr1	132332888	132333007	+	Nuak2	ENSMUSG00000009772.15	3' UTR	mmu-miR-224-5p	0	0	0	0	0	1
chr1	132332888	132333007	+	Nuak2	ENSMUSG00000009772.15	3' UTR	mmu-miR-92b-3p	0	0	0	0	0	1
chr1	132332926	132333082	+	Nuak2	ENSMUSG00000009772.15	3' UTR	mmu-miR-103-3p	0	1	0	0	0	0
chr1	132332926	132333082	+	Nuak2	ENSMUSG00000009772.15	3' UTR	mmu-miR-140-5p	0	1	0	0	0	0
chr1	132332926	132333083	+	Nuak2	ENSMUSG00000009772.15	3' UTR	mmu-miR-23a-3p	0	1.56596	0	0	0	0.556166
chr1	132332926	132333082	+	Nuak2	ENSMUSG00000009772.15	3' UTR	mmu-miR-322-5p	0	2	0	0	0	0
chr1	132333011	132333083	+	Nuak2	ENSMUSG00000009772.15	3' UTR	mmu-miR-23b-3p	0	0	0	0	3.02663	2.324
chr1	132333011	132333074	+	Nuak2	ENSMUSG00000009772.15	3' UTR	mmu-miR-30c-5p	0	0	0	0	1	0
chr1	132442992	132443062	+	Dstyk	ENSMUSG00000042046.15	Distal intron	mmu-miR-22-3p	0	0	0	1	0	0
chr1	132463451	132463555	+	Dstyk	ENSMUSG00000042046.15	CDS	mmu-miR-26a-5p	0	1.01215	0	0	1.49928	0
chr1	132464010	132464108	+	Dstyk	ENSMUSG00000042046.15	3' UTR	mmu-miR-30e-5p	0	0	0	0	1	0
chr1	132464010	132464108	+	Dstyk	ENSMUSG00000042046.15	3' UTR	mmu-miR-328-3p	0	0	0	0	1.592	0
chr1	132465267	132465357	+	Dstyk	ENSMUSG00000042046.15	3' UTR	mmu-miR-101c	0	0	0	0	0	1.927
chr1	132465977	132466088	+	Dstyk	ENSMUSG00000042046.15	3' UTR	mmu-miR-106b-5p	0	0	0	0	2	0
chr1	132465977	132466088	+	Dstyk	ENSMUSG00000042046.15	3' UTR	mmu-miR-20a-5p	0	0	0	0	1.798	0
chr1	132466627	132466706	+	Dstyk	ENSMUSG00000042046.15	3' UTR	mmu-miR-141-3p	0	0	0	0	1	0
chr1	132495829	132495912	+	Rbbp5	ENSMUSG00000026439.14	Proximal intron	mmu-miR-30b-5p	0	0	0	0	0	1.716
chr1	132495829	132495912	+	Rbbp5	ENSMUSG00000026439.14	Proximal intron	mmu-miR-466i-5p	0	0	0	0	2.18808	2.834
chr1	132986249	132986325	-	Mdm4	ENSMUSG00000054387.13	3' UTR	mmu-miR-130a-3p	0	1.16572	0	0	4.77	0
chr1	132986806	132986868	-	Mdm4	ENSMUSG00000054387.13	3' UTR	mmu-let-7b-5p	0	0	0	0	0	1.685
chr1	132987443	132987513	-	Mdm4	ENSMUSG00000054387.13	3' UTR	mmu-miR-21a-5p	0	0	0	2.854	0	0
chr1	132988054	132988154	-	Mdm4	ENSMUSG00000054387.13	3' UTR	mmu-miR-16-5p	0	0	0	0	1	0
chr1	132988054	132988217	-	Mdm4	ENSMUSG00000054387.13	3' UTR	mmu-miR-30b-5p	1.09767	0	2.45409	1.01227	1.88896	2.41546
chr1	132991228	132991316	-	Mdm4	ENSMUSG00000054387.13	3' UTR	mmu-miR-30b-5p	0	0	0	0	2	0
chr1	132988054	132988217	-	Mdm4	ENSMUSG00000054387.13	3' UTR	mmu-miR-30c-5p	1.65037	0	1.72055	3.37423	3.06748	7.46728
chr1	132988062	132988164	-	Mdm4	ENSMUSG00000054387.13	3' UTR	mmu-miR-24-3p	0	0	0	0	0	1.392
chr1	132988076	132988217	-	Mdm4	ENSMUSG00000054387.13	3' UTR	mmu-miR-200b-5p	0	0	1	0	0	0
chr1	132988076	132988217	-	Mdm4	ENSMUSG00000054387.13	3' UTR	mmu-miR-378a-3p	0	0	1	0	0	0
chr1	132988322	132988368	-	Mdm4	ENSMUSG00000054387.13	3' UTR	mmu-miR-27a-3p	0	1.694	0	0	0	0
chr1	132991576	132991649	-	Mdm4	ENSMUSG00000054387.13	3' UTR	mmu-miR-200b-3p	0	0	0	0	0	2.041
chr1	132998283	132998349	-	Mdm4	ENSMUSG00000054387.13	Distal intron	mmu-miR-143-3p	0	0	0	0	0	2.471
chr1	133003772	133003855	-	Mdm4	ENSMUSG00000054387.13	CDS	mmu-let-7k	0	1.03	0	0	0	0
chr1	133003788	133003857	-	Mdm4	ENSMUSG00000054387.13	CDS	mmu-let-7a-5p	0	0	0	0	0	1
chr1	133003788	133003857	-	Mdm4	ENSMUSG00000054387.13	CDS	mmu-let-7b-5p	0	0	0.758232	0	0	1.196
chr1	133003788	133003857	-	Mdm4	ENSMUSG00000054387.13	CDS	mmu-let-7c-5p	0	0	0	0	0.829449	1
chr1	133008363	133008436	-	Mdm4	ENSMUSG00000054387.13	Distal intron	mmu-miR-466i-5p	0	0	0	0	3.22418	1.62908
chr1	133132829	133132941	+	Ppp1r15b	ENSMUSG00000046062.5	CDS	mmu-let-7b-5p	0	0	0	0	1.942	0
chr1	133132829	133132943	+	Ppp1r15b	ENSMUSG00000046062.5	CDS	mmu-miR-23a-3p	0	0	0	0	1.94232	0.815789
chr1	133132850	133132943	+	Ppp1r15b	ENSMUSG00000046062.5	CDS	mmu-miR-23b-3p	0	0	0	0	0	7.741
chr1	133136881	133136970	+	Ppp1r15b	ENSMUSG00000046062.5	CDS	mmu-miR-22-3p	0	1.492	0	0	0	0
chr1	133136881	133136970	+	Ppp1r15b	ENSMUSG00000046062.5	CDS	mmu-miR-24-3p	0	1	0	0	0	0
chr1	133136881	133136970	+	Ppp1r15b	ENSMUSG00000046062.5	CDS	mmu-miR-26a-5p	0	2.775	0	0	0	0
chr1	133136914	133137014	+	Ppp1r15b	ENSMUSG00000046062.5	3' UTR	mmu-miR-22-3p	0.70432	0	0	0	2.897	0
chr1	133136914	133137014	+	Ppp1r15b	ENSMUSG00000046062.5	3' UTR	mmu-miR-26a-5p	0	0	0	0	2.206	0
chr1	133138525	133138590	+	Ppp1r15b	ENSMUSG00000046062.5	3' UTR	mmu-miR-26a-5p	0	0	0	0	0	1
chr1	133138496	133138610	+	Ppp1r15b	ENSMUSG00000046062.5	3' UTR	mmu-let-7c-5p	1	0	0	0	0	0
chr1	133138496	133138610	+	Ppp1r15b	ENSMUSG00000046062.5	3' UTR	mmu-miR-200a-3p	1	0	0	0	0	1.24469
chr1	133138524	133138624	+	Ppp1r15b	ENSMUSG00000046062.5	3' UTR	mmu-let-7a-5p	0	0	0	0	2.772	0
chr1	133138524	133138624	+	Ppp1r15b	ENSMUSG00000046062.5	3' UTR	mmu-miR-192-5p	0	0	0	0	1	0
chr1	133138624	133138710	+	Ppp1r15b	ENSMUSG00000046062.5	3' UTR	mmu-miR-192-5p	0	0	0	0	0	8.61
chr1	133138524	133138624	+	Ppp1r15b	ENSMUSG00000046062.5	3' UTR	mmu-miR-34a-5p	0	0	0	0	1	0
chr1	133138525	133138590	+	Ppp1r15b	ENSMUSG00000046062.5	3' UTR	mmu-let-7e-5p	0	0	0	0	0	1
chr1	133138525	133138590	+	Ppp1r15b	ENSMUSG00000046062.5	3' UTR	mmu-miR-93-5p	0	0	0	0	0	1.158
chr1	133138928	133139012	+	Ppp1r15b	ENSMUSG00000046062.5	3' UTR	mmu-let-7f-5p	0	1	0	0	0	0
chr1	133138928	133139012	+	Ppp1r15b	ENSMUSG00000046062.5	3' UTR	mmu-miR-191-5p	0	2.93	0	1.05429	0	0.518143
chr1	133138928	133139012	+	Ppp1r15b	ENSMUSG00000046062.5	3' UTR	mmu-miR-23a-3p	0	1.9	0	0	0	0.448714
chr1	133138939	133138975	+	Ppp1r15b	ENSMUSG00000046062.5	3' UTR	mmu-miR-23b-3p	0	0	0	0	0	1.316
chr1	133139196	133139278	+	Ppp1r15b	ENSMUSG00000046062.5	3' UTR	mmu-miR-187-3p	0	0	0	0.894488	1	0
chr1	133139196	133139278	+	Ppp1r15b	ENSMUSG00000046062.5	3' UTR	mmu-miR-26b-5p	0	0	0	0	1	0
chr1	133139468	133139558	+	Ppp1r15b	ENSMUSG00000046062.5	3' UTR	mmu-miR-29c-3p	0	1.816	0	0	0	0
chr1	133139658	133139737	+	Ppp1r15b	ENSMUSG00000046062.5	3' UTR	mmu-let-7i-5p	0	0	0	1	0	0
chr1	133287333	133287376	+	Plekha6	ENSMUSG00000041757.17	3' splice site	mmu-miR-34a-5p	0	0	0	0	0	1.5
chr1	133350682	133350798	+	Ren1	ENSMUSG00000070645.5	CDS	mmu-miR-196a-5p	2.918	1.9531	0.75	0	1.57112	0
chr1	133350682	133350798	+	Ren1	ENSMUSG00000070645.5	CDS	mmu-miR-196b-5p	1.803	0.827586	1.29825	0	3.54647	0
chr1	133350682	133350798	+	Ren1	ENSMUSG00000070645.5	CDS	mmu-miR-744-5p	1	0	0	0	0	0
chr1	133350707	133350797	+	Ren1	ENSMUSG00000070645.5	CDS	mmu-miR-20a-5p	0	0	0	0	1	0
chr1	133354230	133354268	+	Ren1	ENSMUSG00000070645.5	CDS	mmu-let-7a-5p	0	0	0	0	0	1.755
chr1	133382870	133383023	-	Sox13	ENSMUSG00000070643.11	3' UTR	mmu-let-7a-5p	0	0	0	0	0.594771	3.449
chr1	133382870	133383023	-	Sox13	ENSMUSG00000070643.11	3' UTR	mmu-let-7b-5p	0	0.581699	0	2.48366	0.594771	2
chr1	133382899	133382994	-	Sox13	ENSMUSG00000070643.11	3' UTR	mmu-let-7e-5p	0	0	0	1	0	0
chr1	133382899	133382994	-	Sox13	ENSMUSG00000070643.11	3' UTR	mmu-miR-24-3p	0	0	0	1	0	0
chr1	133382901	133382992	-	Sox13	ENSMUSG00000070643.11	3' UTR	mmu-let-7c-5p	0	0	0	0	1	0
chr1	133382901	133382992	-	Sox13	ENSMUSG00000070643.11	3' UTR	mmu-let-7g-5p	0	0	0	0	1	0
chr1	133382901	133382992	-	Sox13	ENSMUSG00000070643.11	3' UTR	mmu-let-7i-5p	0	0	0	0	1	0
chr1	133382901	133382992	-	Sox13	ENSMUSG00000070643.11	3' UTR	mmu-let-7k	0	0.978022	0	0	2	0
chr1	133382901	133382992	-	Sox13	ENSMUSG00000070643.11	3' UTR	mmu-miR-101c	0	0	0	0	1	0
chr1	133422997	133423046	-	Sox13	ENSMUSG00000070643.11	Distal intron	mmu-miR-26a-5p	0	0	0	0	0	2.231
chr1	133620087	133620206	-	Gm38394|Zc3h11a	ENSMUSG00000116275.1||ENSMUSG00000102976.6||ENSMUSG00000094410.8	3' UTR	mmu-miR-181a-5p	0	0	0	0	1	0
chr1	133620087	133620206	-	Gm38394|Zc3h11a	ENSMUSG00000116275.1||ENSMUSG00000102976.6||ENSMUSG00000094410.8	3' UTR	mmu-miR-181b-5p	0	0	0	0	2.895	0
chr1	133645461	133645531	-	Gm38394|Zc3h11a	ENSMUSG00000094410.8||ENSMUSG00000116275.1||ENSMUSG00000102976.6	Proximal intron	mmu-miR-26a-5p	0	1	0	0	0	0
chr1	133645461	133645531	-	Gm38394|Zc3h11a	ENSMUSG00000094410.8||ENSMUSG00000116275.1||ENSMUSG00000102976.6	Proximal intron	mmu-miR-26b-5p	0	1.813	0	0	0	0
chr1	133645474	133645542	-	Gm38394|Zc3h11a	ENSMUSG00000102976.6||ENSMUSG00000094410.8||ENSMUSG00000116275.1	Proximal intron	mmu-miR-26a-5p	0	0	0	0	2.002	0
chr1	133654030	133654086	-	Gm38394	ENSMUSG00000094410.8	3' UTR	mmu-miR-30c-5p	0	1	0	0	0	0
chr1	133654047	133654142	-	Zc3h11a	ENSMUSG00000102976.6	5' UTR	mmu-miR-23a-3p	0	0	0	0	3	0
chr1	133654047	133654142	-	Zc3h11a	ENSMUSG00000102976.6	5' UTR	mmu-miR-23b-3p	0	0	0	0	1.955	0
chr1	133654658	133654727	-	Zc3h11a	ENSMUSG00000102976.6	Proximal intron	mmu-miR-126a-3p	1.28896	0	1.613	0	2.44777	0
chr1	133654658	133654727	-	Zc3h11a	ENSMUSG00000102976.6	Proximal intron	mmu-miR-155-5p	0	0	1	0	0	0
chr1	133654780	133654832	-	Zc3h11a	ENSMUSG00000102976.6	Proximal intron	mmu-miR-181a-5p	0	0	0	1.57692	1.73077	0
chr1	133654787	133654832	-	Zc3h11a	ENSMUSG00000102976.6	Proximal intron	mmu-miR-181c-5p	0	0	0	0	2	0
chr1	133657259	133657362	-	Gm38394	ENSMUSG00000094410.8	CDS	mmu-miR-26a-5p	0	0	0	0	1.847	0
chr1	133657259	133657362	-	Gm38394	ENSMUSG00000094410.8	CDS	mmu-miR-98-5p	0	0	0	0	1.636	0
chr1	133658016	133658106	-	Gm38394	ENSMUSG00000094410.8	CDS	mmu-miR-101c	0	0	0	0	0	1
chr1	133658016	133658106	-	Gm38394	ENSMUSG00000094410.8	CDS	mmu-miR-200b-3p	0	0	0	0	0	1
chr1	133658016	133658106	-	Gm38394	ENSMUSG00000094410.8	CDS	mmu-miR-30a-5p	0	0	0	0	0	1
chr1	133660084	133660149	-	Gm38394	ENSMUSG00000094410.8	5' UTR	mmu-miR-29b-3p	0	0	0	1.95	0	0
chr1	133703356	133703453	-	Atp2b4	ENSMUSG00000026463.17	3' UTR	mmu-miR-106b-5p	0	0	0	0	0	3.808
chr1	133703356	133703453	-	Atp2b4	ENSMUSG00000026463.17	3' UTR	mmu-miR-93-5p	0	0	0	0	0	1
chr1	133729872	133729906	-	Atp2b4	ENSMUSG00000026463.17	CDS	mmu-miR-126a-3p	0	0	0	0	1.69	0
chr1	133910827	133910954	-	Prelp	ENSMUSG00000041577.5	3' UTR	mmu-let-7d-5p	0	1	0	0	0	0
chr1	133914464	133914522	-	Prelp	ENSMUSG00000041577.5	CDS	mmu-miR-29b-3p	0	0	0	1.316	0	0
chr1	134040484	134040543	+	Fmod	ENSMUSG00000041559.7	CDS	mmu-let-7c-5p	0	2.333	0	0	0	0
chr1	134075423	134075477	-	Btg2	ENSMUSG00000020423.6	3' UTR	mmu-miR-21a-5p	0	0	0	0	0	4.31
chr1	134075518	134075553	-	Btg2	ENSMUSG00000020423.6	3' UTR	mmu-miR-27a-3p	0	0	0	0	1	0
chr1	134075581	134075754	-	Btg2	ENSMUSG00000020423.6	3' UTR	mmu-miR-27a-3p	0	0	0	1.79145	0.699422	2.09062
chr1	134077270	134077347	-	Btg2	ENSMUSG00000020423.6	3' UTR	mmu-miR-27a-3p	0	0	0	0	0	2
chr1	134075581	134075702	-	Btg2	ENSMUSG00000020423.6	3' UTR	mmu-miR-10b-5p	0	0	0	0	1	0
chr1	134075581	134075702	-	Btg2	ENSMUSG00000020423.6	3' UTR	mmu-miR-191-5p	0	0	0	0	1	0
chr1	134075581	134075702	-	Btg2	ENSMUSG00000020423.6	3' UTR	mmu-miR-27b-3p	0	0	1.05682	0	2.935	2.0729
chr1	134077270	134077347	-	Btg2	ENSMUSG00000020423.6	3' UTR	mmu-miR-27b-3p	0	0	0	0	0	1.661
chr1	134075581	134075702	-	Btg2	ENSMUSG00000020423.6	3' UTR	mmu-miR-29a-3p	0	0	0	0	1	0
chr1	134075624	134075754	-	Btg2	ENSMUSG00000020423.6	3' UTR	mmu-miR-30c-5p	0	0	0	1.963	0	0
chr1	134075988	134076038	-	Btg2	ENSMUSG00000020423.6	3' UTR	mmu-miR-30c-5p	0	0	0	0	0	2.57
chr1	134077028	134077181	-	Btg2	ENSMUSG00000020423.6	3' UTR	mmu-miR-30c-5p	0	0	0	0	0	1
chr1	134075988	134076038	-	Btg2	ENSMUSG00000020423.6	3' UTR	mmu-miR-25-3p	0	0	0	0	0	1.44
chr1	134075988	134076038	-	Btg2	ENSMUSG00000020423.6	3' UTR	mmu-miR-32-5p	0	0	0	0	0	1.484
chr1	134075997	134076034	-	Btg2	ENSMUSG00000020423.6	3' UTR	mmu-miR-199b-3p	0	1.407	0	0	0	0
chr1	134077028	134077181	-	Btg2	ENSMUSG00000020423.6	3' UTR	mmu-miR-124-3p	0	0	0	0	0	1.878
chr1	134077028	134077181	-	Btg2	ENSMUSG00000020423.6	3' UTR	mmu-miR-125b-5p	0	0	0	0	0	1
chr1	134077028	134077181	-	Btg2	ENSMUSG00000020423.6	3' UTR	mmu-miR-16-5p	0	0	0	0	0	1
chr1	134077270	134077347	-	Btg2	ENSMUSG00000020423.6	3' UTR	mmu-miR-16-5p	0	0	0	0	0	2
chr1	134077028	134077181	-	Btg2	ENSMUSG00000020423.6	3' UTR	mmu-miR-22-3p	0	0	0	0	0	1
chr1	134077028	134077181	-	Btg2	ENSMUSG00000020423.6	3' UTR	mmu-miR-24-3p	0	2.24753	0	0.746118	11.0579	19.384
chr1	134077028	134077181	-	Btg2	ENSMUSG00000020423.6	3' UTR	mmu-miR-29b-3p	0	0	0	0	0	1
chr1	134077028	134077181	-	Btg2	ENSMUSG00000020423.6	3' UTR	mmu-miR-30a-5p	0	0	0	0	0	1
chr1	134077270	134077347	-	Btg2	ENSMUSG00000020423.6	3' UTR	mmu-let-7a-5p	0	0	0	1.26758	0	3
chr1	134077270	134077322	-	Btg2	ENSMUSG00000020423.6	3' UTR	mmu-let-7f-5p	0	0	0	1.957	0	0
chr1	134077270	134077363	-	Btg2	ENSMUSG00000020423.6	3' UTR	mmu-let-7c-5p	0.870968	0	0	0	1.30959	1.28499
chr1	134077270	134077347	-	Btg2	ENSMUSG00000020423.6	3' UTR	mmu-let-7d-5p	0	0	0	0	0	2
chr1	134077274	134077338	-	Btg2	ENSMUSG00000020423.6	3' UTR	mmu-let-7b-5p	0	0	0	0	1.65	0
chr1	134077282	134077363	-	Btg2	ENSMUSG00000020423.6	3' UTR	mmu-miR-103-3p	1	0	0	0	0	0
chr1	134077282	134077363	-	Btg2	ENSMUSG00000020423.6	3' UTR	mmu-miR-503-5p	1	0	0	0	0	0
chr1	134347022	134347144	-	Tmem183a	ENSMUSG00000042305.12	3' UTR	mmu-miR-200b-3p	0	0	0	0	0	1
chr1	134347022	134347144	-	Tmem183a	ENSMUSG00000042305.12	3' UTR	mmu-miR-30c-5p	0	0	0	0	0	3.799
chr1	134347686	134347780	-	Tmem183a	ENSMUSG00000042305.12	3' UTR	mmu-miR-26a-5p	0	0	0	0	2	0
chr1	134347686	134347780	-	Tmem183a	ENSMUSG00000042305.12	3' UTR	mmu-miR-29c-3p	0	0	0	0	2	0
chr1	134350120	134350190	-	Tmem183a	ENSMUSG00000042305.12	CDS	mmu-let-7c-5p	0	0	0	0	0	1
chr1	134350120	134350190	-	Tmem183a	ENSMUSG00000042305.12	CDS	mmu-miR-200a-3p	0	0	0	0	0	1.332
chr1	134354682	134354746	-	Tmem183a	ENSMUSG00000042305.12	CDS	mmu-miR-15a-5p	0	0	0	3.23312	2.9425	0
chr1	134354682	134354738	-	Tmem183a	ENSMUSG00000042305.12	CDS	mmu-miR-195a-5p	0	0	0	1	0	0
chr1	134411133	134411181	+	Cyb5r1	ENSMUSG00000026456.18	3' UTR	mmu-miR-30a-5p	0	0	1.21	0	0	0
chr1	134422975	134423034	+	Adipor1	ENSMUSG00000026457.14	CDS	mmu-miR-148a-3p	0	0	0	1	0	0
chr1	134422975	134423034	+	Adipor1	ENSMUSG00000026457.14	CDS	mmu-miR-34a-5p	0	0	0	1.674	0	0
chr1	134428109	134428239	+	Adipor1	ENSMUSG00000026457.14	CDS	mmu-let-7b-5p	6.46047	2.75157	1.79858	2.1	3.96277	3.79605
chr1	134428109	134428239	+	Adipor1	ENSMUSG00000026457.14	CDS	mmu-let-7c-5p	1.79732	0	0	0.7	3.22505	2.31989
chr1	134428109	134428239	+	Adipor1	ENSMUSG00000026457.14	CDS	mmu-let-7d-5p	0	0	0	0.7	0	0.776923
chr1	134428109	134428210	+	Adipor1	ENSMUSG00000026457.14	CDS	mmu-let-7e-5p	0	0	0	0	0	1.77
chr1	134428109	134428226	+	Adipor1	ENSMUSG00000026457.14	CDS	mmu-let-7i-5p	0	0	0	0	0.923077	1.7265
chr1	134428109	134428226	+	Adipor1	ENSMUSG00000026457.14	CDS	mmu-let-7k	0	0	0	0	1.69015	0.863248
chr1	134428109	134428226	+	Adipor1	ENSMUSG00000026457.14	CDS	mmu-miR-15a-5p	0	0	0	0	1.84615	0.863248
chr1	134428109	134428210	+	Adipor1	ENSMUSG00000026457.14	CDS	mmu-miR-16-5p	0	0	0	0	0	1
chr1	134428109	134428210	+	Adipor1	ENSMUSG00000026457.14	CDS	mmu-miR-195a-5p	0	0	0	0	0	1
chr1	134428109	134428226	+	Adipor1	ENSMUSG00000026457.14	CDS	mmu-miR-199b-3p	0	0	1.01614	0	0.923077	0.863248
chr1	134428109	134428210	+	Adipor1	ENSMUSG00000026457.14	CDS	mmu-miR-23a-3p	0	0	0	0	0	1
chr1	134428110	134428231	+	Adipor1	ENSMUSG00000026457.14	CDS	mmu-let-7g-5p	1	0	0	0	0	0
chr1	134428113	134428235	+	Adipor1	ENSMUSG00000026457.14	CDS	mmu-miR-3962	0	1	0	0	0	0
chr1	134428118	134428226	+	Adipor1	ENSMUSG00000026457.14	CDS	mmu-miR-196a-5p	0	0	0	0	1	0
chr1	134428126	134428214	+	Adipor1	ENSMUSG00000026457.14	CDS	mmu-let-7f-5p	0	0	1	0	0	0
chr1	134432151	134432213	+	Adipor1	ENSMUSG00000026457.14	3' UTR	mmu-miR-26a-5p	0	2.255	0	0	0	0
chr1	134490750	134490826	+	Klhl12	ENSMUSG00000026455.14	3' UTR	mmu-miR-26b-5p	0	0	0	0	1.284	0
chr1	134490750	134490826	+	Klhl12	ENSMUSG00000026455.14	3' UTR	mmu-miR-30b-5p	0	0	0	0	1	0
chr1	134506952	134507026	+	Rabif	ENSMUSG00000042229.9	3' UTR	mmu-miR-200b-3p	0	0	0	0	0	1.927
chr1	134507325	134507404	+	Rabif	ENSMUSG00000042229.9	3' UTR	mmu-miR-194-5p	0	0	0	2.752	0	0
chr1	134613261	134613340	+	Kdm5b	ENSMUSG00000042207.17	CDS	mmu-miR-124-3p	0	1	0	0	0	0
chr1	134613261	134613340	+	Kdm5b	ENSMUSG00000042207.17	CDS	mmu-miR-26a-5p	1.88747	1.838	0	0	0	0
chr1	134631364	134631436	+	Kdm5b	ENSMUSG00000042207.17	CDS	mmu-let-7b-5p	0	0	0	0	1.947	0
chr1	134631364	134631436	+	Kdm5b	ENSMUSG00000042207.17	CDS	mmu-miR-196b-5p	0	0	0	0	1	0
chr1	134631918	134631979	+	Kdm5b	ENSMUSG00000042207.17	3' UTR	mmu-miR-29b-3p	0	0	0	0	1.379	0
chr1	135154724	135154759	+	Arl8a	ENSMUSG00000026426.10	CDS	mmu-miR-24-3p	0	2.283	0	0	0	0
chr1	135155309	135155371	+	Arl8a	ENSMUSG00000026426.10	3' UTR	mmu-miR-744-5p	0	1.674	0	0	0	0
chr1	135155654	135155753	+	Arl8a	ENSMUSG00000026426.10	3' UTR	mmu-miR-15a-5p	3.40711	0	1.28753	2.83345	3.34076	0
chr1	135155657	135155753	+	Arl8a	ENSMUSG00000026426.10	3' UTR	mmu-miR-107-3p	0	0	0	1	0	0
chr1	135155674	135155730	+	Arl8a	ENSMUSG00000026426.10	3' UTR	mmu-miR-24-3p	0	0	0	0	0	1.274
chr1	135156168	135156255	+	Arl8a	ENSMUSG00000026426.10	3' UTR	mmu-let-7g-5p	0	1	0	0	0	0
chr1	135156168	135156267	+	Arl8a	ENSMUSG00000026426.10	3' UTR	mmu-miR-101c	0.998909	1.62048	0	0	0	3.90416
chr1	135156169	135156267	+	Arl8a	ENSMUSG00000026426.10	3' UTR	mmu-miR-126a-3p	0	0	0	0	0	1
chr1	135232655	135232790	+	Gm4204	ENSMUSG00000079139.4	Noncoding exon	mmu-miR-26a-5p	3.4019	2.05082	2.02169	3.21467	5.77778	2.96793
chr1	135232655	135232790	+	Gm4204	ENSMUSG00000079139.4	Noncoding exon	mmu-miR-26b-5p	4.21129	0	0.711111	0	3.51578	1.85171
chr1	135232666	135232784	+	Gm4204	ENSMUSG00000079139.4	Noncoding exon	mmu-miR-126a-3p	1	0	0	0	0	0
chr1	135232682	135232785	+	Gm4204	ENSMUSG00000079139.4	Noncoding exon	mmu-miR-27a-3p	0	0	0	0	0	1
chr1	135232689	135232782	+	Gm4204	ENSMUSG00000079139.4	Noncoding exon	mmu-miR-30a-5p	0	1	0	0	0	0
chr1	135232884	135232921	+	Gm4204	ENSMUSG00000079139.4	Noncoding exon	mmu-miR-10a-5p	0	0	0	0	1.185	0
chr1	135233039	135233107	+	Gm4204	ENSMUSG00000079139.4	Noncoding exon	mmu-miR-145a-5p	0	0	0	0	0	1.643
chr1	135298896	135298963	-	Timm17a	ENSMUSG00000062580.9	3' UTR	mmu-miR-26a-5p	0	0	0	1.782	0	0
chr1	135750572	135750660	+	Csrp1	ENSMUSG00000026421.14	CDS	mmu-miR-199b-3p	0	0	0	0.85858	3.89541	2.09918
chr1	135750572	135750659	+	Csrp1	ENSMUSG00000026421.14	CDS	mmu-miR-24-3p	0	0	0	0	1.99382	2.91609
chr1	135750572	135750658	+	Csrp1	ENSMUSG00000026421.14	CDS	mmu-miR-27b-3p	0	0	0	0	1	0
chr1	135750587	135750660	+	Csrp1	ENSMUSG00000026421.14	CDS	mmu-miR-100-5p	0	0	0	1	0	0
chr1	135768940	135769104	+	Phlda3	ENSMUSG00000041801.5	3' UTR	mmu-let-7d-5p	0	0	0	0	0	2.035
chr1	135768940	135769104	+	Phlda3	ENSMUSG00000041801.5	3' UTR	mmu-miR-130a-3p	0	0	0	0	0	1
chr1	135768940	135769104	+	Phlda3	ENSMUSG00000041801.5	3' UTR	mmu-miR-19b-3p	0	0	0	0	0	1
chr1	135768940	135769104	+	Phlda3	ENSMUSG00000041801.5	3' UTR	mmu-miR-23b-3p	0	0	0	0	0	1.38
chr1	135831186	135831222	+	Lad1	ENSMUSG00000041782.14	CDS	mmu-let-7k	0	0	0	0	1	0
chr1	135832840	135832967	+	Lad1	ENSMUSG00000041782.14	3' UTR	mmu-let-7b-5p	0	0	0	4.687	0	0
chr1	135832840	135832967	+	Lad1	ENSMUSG00000041782.14	3' UTR	mmu-miR-24-3p	0	0	0	1	0	0
chr1	135832888	135832964	+	Lad1	ENSMUSG00000041782.14	3' UTR	mmu-miR-361-5p	0	0	0	0	1	0
chr1	136627676	136627713	+	Zfp281	ENSMUSG00000041483.14	CDS	mmu-miR-143-3p	0	0	0	2.878	0	0
chr1	136627786	136627835	+	Zfp281	ENSMUSG00000041483.14	CDS	mmu-miR-10b-5p	1.569	0	0	0	0	0
chr1	136627971	136628145	+	Zfp281	ENSMUSG00000041483.14	3' UTR	mmu-miR-30c-5p	0	0	0	0.971552	0	2.04176
chr1	136627983	136628145	+	Zfp281	ENSMUSG00000041483.14	3' UTR	mmu-miR-126a-5p	0	0	0	0	0	1
chr1	136627983	136628149	+	Zfp281	ENSMUSG00000041483.14	3' UTR	mmu-miR-130a-3p	0	0	0	0	0.686747	0.975904
chr1	136627983	136628145	+	Zfp281	ENSMUSG00000041483.14	3' UTR	mmu-miR-143-3p	0	0	0	0	0	1
chr1	136627983	136628154	+	Zfp281	ENSMUSG00000041483.14	3' UTR	mmu-miR-33-5p	3.18167	3.49246	1.52211	5.60501	16.396	32.2731
chr1	136627983	136628149	+	Zfp281	ENSMUSG00000041483.14	3' UTR	mmu-miR-34a-5p	0	0	0	0	0.834398	1.80249
chr1	136627983	136628145	+	Zfp281	ENSMUSG00000041483.14	3' UTR	mmu-miR-99a-5p	0	0	0	0	0	2
chr1	136628035	136628149	+	Zfp281	ENSMUSG00000041483.14	3' UTR	mmu-let-7c-5p	0	0	0	0	1	0
chr1	136628035	136628149	+	Zfp281	ENSMUSG00000041483.14	3' UTR	mmu-miR-130b-3p	0	0	0	0	1	0
chr1	136628057	136628154	+	Zfp281	ENSMUSG00000041483.14	3' UTR	mmu-miR-20a-5p	0	0	0	1	0	0
chr1	137965285	137965366	+	Gm4258	ENSMUSG00000098243.3	Distal intron (ncRNA)	mmu-let-7c-5p	0	0	0	0	0	1.876
chr1	137966465	137966529	+	mmu-mir-181a-1	MI0000697	miRNA	mmu-miR-181a-1-3p	0	0	0	2.875	0	3
chr1	137966465	137966511	+	mmu-mir-181a-1	MI0000697	miRNA	mmu-miR-181a-2-3p	0	0	0	1	0	0
chr1	137966465	137966511	+	mmu-mir-181a-1	MI0000697	miRNA	mmu-miR-203-3p	0	0	0	1	0	0
chr1	137966465	137966529	+	mmu-mir-181a-1	MI0000697	miRNA	mmu-miR-181a-5p	0	0	0	0	0	3.919
chr1	137966465	137966529	+	mmu-mir-181a-1	MI0000697	miRNA	mmu-miR-181c-5p	0	0	0	0	0	1
chr1	137966465	137966529	+	mmu-mir-181a-1	MI0000697	miRNA	mmu-miR-30c-5p	0	0	0	0	0	1
chr1	138141371	138141417	-	Ptprc	ENSMUSG00000026395.16	Distal intron	mmu-let-7b-5p	0	2	0	0	0	0
chr1	138287787	138287822	+	Atp6v1g3	ENSMUSG00000026394.5	CDS	mmu-miR-22-3p	0	0	0	0	0	1
chr1	138287851	138287899	+	Atp6v1g3	ENSMUSG00000026394.5	CDS	mmu-miR-29c-3p	0	0	0	0	1.811	0
chr1	138288025	138288082	+	Atp6v1g3	ENSMUSG00000026394.5	3' UTR	mmu-miR-30c-5p	0	0	0	0	0	2.912
chr1	138484200	138484395	-	Nek7	ENSMUSG00000026393.10	3' UTR	mmu-let-7b-5p	0	0.901682	0	0	0	1
chr1	138484200	138484395	-	Nek7	ENSMUSG00000026393.10	3' UTR	mmu-let-7c-5p	0	0	0	0	0	1
chr1	138484200	138484469	-	Nek7	ENSMUSG00000026393.10	3' UTR	mmu-let-7f-5p	0	0	0	0.855019	0	0.724907
chr1	138484200	138484395	-	Nek7	ENSMUSG00000026393.10	3' UTR	mmu-let-7i-5p	0	0	0	0	0	1
chr1	138484200	138484395	-	Nek7	ENSMUSG00000026393.10	3' UTR	mmu-miR-101c	0	1.15897	0.45641	0	0.435897	2.716
chr1	138484200	138484469	-	Nek7	ENSMUSG00000026393.10	3' UTR	mmu-miR-181a-5p	0	0	0	1.71004	0	1.44981
chr1	138484200	138484469	-	Nek7	ENSMUSG00000026393.10	3' UTR	mmu-miR-340-5p	0	0	0	0.855019	0	0.724907
chr1	138484220	138484359	-	Nek7	ENSMUSG00000026393.10	3' UTR	mmu-miR-30b-5p	0	0.81295	0.640288	0	0	0
chr1	138484220	138484333	-	Nek7	ENSMUSG00000026393.10	3' UTR	mmu-miR-30e-5p	0	1	0	0	0	0
chr1	138484220	138484333	-	Nek7	ENSMUSG00000026393.10	3' UTR	mmu-miR-378b	0	1	0	0	0	0
chr1	138484230	138484315	-	Nek7	ENSMUSG00000026393.10	3' UTR	mmu-miR-126a-5p	0	0	0	0	1	0
chr1	138484239	138484469	-	Nek7	ENSMUSG00000026393.10	3' UTR	mmu-miR-10b-5p	0	0	0	1	0	0
chr1	138484239	138484469	-	Nek7	ENSMUSG00000026393.10	3' UTR	mmu-miR-15a-5p	0	0	0	1	0	0
chr1	138484239	138484469	-	Nek7	ENSMUSG00000026393.10	3' UTR	mmu-miR-181d-5p	0	0	0	1	0	0
chr1	138484239	138484469	-	Nek7	ENSMUSG00000026393.10	3' UTR	mmu-miR-194-5p	0	0	0	1	0	0
chr1	138484239	138484469	-	Nek7	ENSMUSG00000026393.10	3' UTR	mmu-miR-26a-5p	0	0	0	1	0	0
chr1	138484270	138484359	-	Nek7	ENSMUSG00000026393.10	3' UTR	mmu-miR-186-5p	0	0	1	0	0	0
chr1	138486126	138486183	-	Nek7	ENSMUSG00000026393.10	3' UTR	mmu-miR-33-5p	0	0	0	1.659	0	0
chr1	138486412	138486449	-	Nek7	ENSMUSG00000026393.10	3' UTR	mmu-miR-23b-3p	0	1	0	0	0	0
chr1	138486412	138486449	-	Nek7	ENSMUSG00000026393.10	3' UTR	mmu-miR-27b-3p	0	1	0	0	0	0
chr1	138486904	138486969	-	Nek7	ENSMUSG00000026393.10	3' UTR	mmu-miR-200a-3p	0	0	0	0	1	0
chr1	138486917	138487037	-	Nek7	ENSMUSG00000026393.10	CDS	mmu-let-7g-5p	0	0	0	0	0	1
chr1	138486917	138487037	-	Nek7	ENSMUSG00000026393.10	CDS	mmu-miR-18a-5p	0	0	0	0	0	1
chr1	138553079	138553146	-	Gm37080	ENSMUSG00000102651.1	Noncoding exon	mmu-miR-16-5p	2.284	0	0	0	0	0
chr1	138852083	138852175	-	2310009B15Rik	ENSMUSG00000079283.2	CDS	mmu-miR-23b-3p	0	0	0	0	2	0
chr1	139170529	139170603	+	Dennd1b	ENSMUSG00000056268.15	3' UTR	mmu-miR-21a-5p	0	0	0	0	0	1
chr1	139170529	139170603	+	Dennd1b	ENSMUSG00000056268.15	3' UTR	mmu-miR-29a-3p	0	0	0	0	0	3
chr1	139170936	139170998	+	Dennd1b	ENSMUSG00000056268.15	3' UTR	mmu-let-7a-5p	0	0	0	0	1.482	0
chr1	139170936	139170998	+	Dennd1b	ENSMUSG00000056268.15	3' UTR	mmu-miR-23b-3p	0	0	0	0.693548	1	0
chr1	139170948	139171063	+	Dennd1b	ENSMUSG00000056268.15	3' UTR	mmu-miR-30e-5p	0	0	0	0	0	1
chr1	139170948	139171112	+	Dennd1b	ENSMUSG00000056268.15	3' UTR	mmu-miR-378a-3p	0	0	0	0.578707	0	0.706128
chr1	139170948	139171104	+	Dennd1b	ENSMUSG00000056268.15	3' UTR	mmu-miR-744-5p	0	0	0	0	0.871154	0.737179
chr1	139172049	139172094	+	Dennd1b	ENSMUSG00000056268.15	3' UTR	mmu-miR-143-3p	0	0	0	0	2	0
chr1	139175828	139175933	+	Dennd1b	ENSMUSG00000056268.15	3' UTR	mmu-miR-143-3p	0	0	0	0	3.575	6.154
chr1	139174636	139174748	+	Dennd1b	ENSMUSG00000056268.15	3' UTR	mmu-miR-92a-3p	0	0	0	0	0	2
chr1	139174809	139174931	+	Dennd1b	ENSMUSG00000056268.15	3' UTR	mmu-miR-196a-5p	0	0	0	0	1	0
chr1	139174809	139174931	+	Dennd1b	ENSMUSG00000056268.15	3' UTR	mmu-miR-30b-5p	0	0	0	0	1	0
chr1	139174809	139174931	+	Dennd1b	ENSMUSG00000056268.15	3' UTR	mmu-miR-30c-5p	0	0	0	0	2.667	0
chr1	139447292	139447402	+	Zbtb41	ENSMUSG00000033964.12	CDS	mmu-let-7b-5p	0	0	0	0	1.955	0
chr1	139447292	139447402	+	Zbtb41	ENSMUSG00000033964.12	CDS	mmu-let-7k	0	0	0	0	1	0
chr1	139447292	139447402	+	Zbtb41	ENSMUSG00000033964.12	CDS	mmu-miR-34a-5p	0	0	0	0	1	0
chr1	139447677	139447765	+	Zbtb41	ENSMUSG00000033964.12	3' UTR	mmu-miR-26a-5p	0	2.565	0	0	0	0
chr1	139447859	139447896	+	Zbtb41	ENSMUSG00000033964.12	3' UTR	mmu-miR-26a-5p	0	1	0	0	0	0
chr1	139447859	139447896	+	Zbtb41	ENSMUSG00000033964.12	3' UTR	mmu-let-7a-5p	0	1	0	0	0	0
chr1	139448908	139449117	+	Zbtb41	ENSMUSG00000033964.12	3' UTR	mmu-miR-145a-5p	1.27085	0	0	0	0.851675	0
chr1	139448908	139449133	+	Zbtb41	ENSMUSG00000033964.12	3' UTR	mmu-miR-30a-5p	0.604444	0	0	0	0.791111	2.52184
chr1	139448908	139449133	+	Zbtb41	ENSMUSG00000033964.12	3' UTR	mmu-miR-30c-5p	0.604444	0	0	0	1.58222	0.773333
chr1	139448908	139449159	+	Zbtb41	ENSMUSG00000033964.12	3' UTR	mmu-miR-30e-5p	0.541833	0.250996	0.388709	0.581673	0.709163	2.07968
chr1	139448908	139449159	+	Zbtb41	ENSMUSG00000033964.12	3' UTR	mmu-miR-466i-5p	1.6255	0.250996	0	2.21618	0.86447	1.41418
chr1	139449115	139449161	+	Zbtb41	ENSMUSG00000033964.12	3' UTR	mmu-miR-466i-5p	0	1.814	0	0	0	0
chr1	139448959	139449133	+	Zbtb41	ENSMUSG00000033964.12	3' UTR	mmu-miR-190a-5p	0	0	0	0	0	1.385
chr1	139448959	139449133	+	Zbtb41	ENSMUSG00000033964.12	3' UTR	mmu-miR-20a-5p	0	0	0	0	0	1
chr1	139448959	139449133	+	Zbtb41	ENSMUSG00000033964.12	3' UTR	mmu-miR-26b-5p	0	0	0	0	0	1
chr1	139448959	139449133	+	Zbtb41	ENSMUSG00000033964.12	3' UTR	mmu-miR-30b-5p	0	0	0	0	0	1.897
chr1	139448959	139449133	+	Zbtb41	ENSMUSG00000033964.12	3' UTR	mmu-miR-30d-5p	0	0	0	0	0	2
chr1	139449013	139449159	+	Zbtb41	ENSMUSG00000033964.12	3' UTR	mmu-miR-17-5p	0	0	0	1	0	0
chr1	139449013	139449159	+	Zbtb41	ENSMUSG00000033964.12	3' UTR	mmu-miR-466p-3p	0	0	0	1	0	0
chr1	139449013	139449159	+	Zbtb41	ENSMUSG00000033964.12	3' UTR	mmu-miR-669o-3p	0	0	0	1	0	0
chr1	139450891	139450976	+	Zbtb41	ENSMUSG00000033964.12	3' UTR	mmu-miR-124-3p	0	0	0	0	0	1
chr1	139450891	139450976	+	Zbtb41	ENSMUSG00000033964.12	3' UTR	mmu-miR-29b-3p	0	0	0	0	0	1.477
chr1	139452373	139452462	+	Zbtb41	ENSMUSG00000033964.12	3' UTR	mmu-miR-194-5p	0	0	0	0	3	0
chr1	139523528	139523648	+	F13b	ENSMUSG00000026368.6	3' UTR	mmu-let-7f-5p	1	0	0	0	0	0
chr1	139523528	139523648	+	F13b	ENSMUSG00000026368.6	3' UTR	mmu-miR-30e-5p	2	0	0	0	0	0
chr1	140088657	140088816	-	Cfh	ENSMUSG00000026365.15	CDS	mmu-let-7a-5p	0.855346	0	0.836478	0.918239	3.72327	0.855346
chr1	140088657	140088790	-	Cfh	ENSMUSG00000026365.15	CDS	mmu-let-7d-3p	0	0	1	0	0	0
chr1	140088657	140088816	-	Cfh	ENSMUSG00000026365.15	CDS	mmu-miR-143-3p	2.56604	0	0.836478	1.83648	6.51572	5.13208
chr1	140088657	140088790	-	Cfh	ENSMUSG00000026365.15	CDS	mmu-miR-191-5p	0	0	1	0	0	0
chr1	140088657	140088796	-	Cfh	ENSMUSG00000026365.15	CDS	mmu-miR-200a-3p	0	0	0.956835	0	0	1.95683
chr1	140088657	140088816	-	Cfh	ENSMUSG00000026365.15	CDS	mmu-miR-200b-3p	12.8755	24.8465	15.6564	42.3005	62.3759	75.2362
chr1	140098881	140098958	-	Cfh	ENSMUSG00000026365.15	CDS	mmu-miR-200b-3p	0	1.004	0	0	0	0
chr1	140088657	140088816	-	Cfh	ENSMUSG00000026365.15	CDS	mmu-miR-200c-3p	0	3.59943	1.67296	4.59119	2.79245	8.04795
chr1	140088657	140088816	-	Cfh	ENSMUSG00000026365.15	CDS	mmu-miR-429-3p	0	2.48146	4.94442	3.67296	3.4524	7.69811
chr1	140088660	140088816	-	Cfh	ENSMUSG00000026365.15	CDS	mmu-let-7b-5p	0	0	0	0.935897	0	0.871795
chr1	140088660	140088816	-	Cfh	ENSMUSG00000026365.15	CDS	mmu-let-7c-5p	0.871795	0	0	1.87179	0.948718	0.871795
chr1	140088660	140088816	-	Cfh	ENSMUSG00000026365.15	CDS	mmu-let-7f-5p	0	0.955128	0	0.935897	0	0.871795
chr1	140102819	140102879	-	Cfh	ENSMUSG00000026365.15	CDS	mmu-let-7f-5p	0	1.341	0	0	0	0
chr1	140163039	140163144	-	Cfh	ENSMUSG00000026365.15	CDS	mmu-let-7f-5p	0	0	1	0	0	0
chr1	140088660	140088816	-	Cfh	ENSMUSG00000026365.15	CDS	mmu-miR-190a-5p	0	0	0	0.935897	0.948718	1.22226
chr1	140088660	140088796	-	Cfh	ENSMUSG00000026365.15	CDS	mmu-miR-21a-5p	0	0	0	0	0	1
chr1	140088660	140088796	-	Cfh	ENSMUSG00000026365.15	CDS	mmu-miR-23a-3p	0	0	0	0	0	1
chr1	140147771	140147813	-	Cfh	ENSMUSG00000026365.15	CDS	mmu-miR-23a-3p	0	0	0	1.199	0	0
chr1	140157262	140157338	-	Cfh	ENSMUSG00000026365.15	CDS	mmu-miR-23a-3p	0	0	0	1.848	0	0
chr1	140088660	140088796	-	Cfh	ENSMUSG00000026365.15	CDS	mmu-miR-30a-5p	0	0	0	0	0	1
chr1	140088660	140088796	-	Cfh	ENSMUSG00000026365.15	CDS	mmu-miR-451a	0	0	0	0	0	1
chr1	140088662	140088811	-	Cfh	ENSMUSG00000026365.15	CDS	mmu-let-7g-5p	0	1	0	0	0	0
chr1	140102813	140102886	-	Cfh	ENSMUSG00000026365.15	CDS	mmu-let-7g-5p	0	0	0	0	0	1.058
chr1	140088662	140088811	-	Cfh	ENSMUSG00000026365.15	CDS	mmu-miR-26a-5p	0	1	0	0	0	0
chr1	140108599	140108655	-	Cfh	ENSMUSG00000026365.15	CDS	mmu-miR-26a-5p	0	0	0	3.111	1.87864	0
chr1	140088663	140088811	-	Cfh	ENSMUSG00000026365.15	CDS	mmu-miR-141-3p	0	0	0	0	1.955	0
chr1	140088663	140088811	-	Cfh	ENSMUSG00000026365.15	CDS	mmu-miR-193a-3p	0	0	0	0	1	0
chr1	140088663	140088811	-	Cfh	ENSMUSG00000026365.15	CDS	mmu-miR-199b-3p	0	0	0	0	1	0
chr1	140098941	140099048	-	Cfh	ENSMUSG00000026365.15	CDS	mmu-miR-199b-3p	0	0	0	0	7.12	3.07039
chr1	140088663	140088811	-	Cfh	ENSMUSG00000026365.15	CDS	mmu-miR-29a-5p	0	0	0	0	1	0
chr1	140088663	140088811	-	Cfh	ENSMUSG00000026365.15	CDS	mmu-miR-497a-3p	0	0	0	0	1	0
chr1	140088670	140088816	-	Cfh	ENSMUSG00000026365.15	CDS	mmu-miR-193a-5p	0	0	0	1	0	0
chr1	140088670	140088816	-	Cfh	ENSMUSG00000026365.15	CDS	mmu-miR-34a-5p	0	0	0	1	0	0
chr1	140098881	140099048	-	Cfh	ENSMUSG00000026365.15	CDS	mmu-miR-181a-5p	0	0.721587	0	0	0.640719	0
chr1	140157257	140157336	-	Cfh	ENSMUSG00000026365.15	CDS	mmu-miR-181a-5p	0	0	0	0	1	0
chr1	140163039	140163145	-	Cfh	ENSMUSG00000026365.15	CDS	mmu-miR-181a-5p	0	0	1.88703	0.872198	1.76091	3.81483
chr1	140183163	140183203	-	Cfh	ENSMUSG00000026365.15	CDS	mmu-miR-181a-5p	0	0	0	0	0.9361	0.979875
chr1	140098881	140098958	-	Cfh	ENSMUSG00000026365.15	CDS	mmu-miR-92a-3p	0	1	0	0	0	0
chr1	140163070	140163143	-	Cfh	ENSMUSG00000026365.15	CDS	mmu-miR-92a-3p	1	0	0	0	0	0
chr1	140098941	140099048	-	Cfh	ENSMUSG00000026365.15	CDS	mmu-miR-24-3p	0	0	0	0	2	0
chr1	140108599	140108655	-	Cfh	ENSMUSG00000026365.15	CDS	mmu-miR-24-3p	0	0	0	1.763	0	0
chr1	140101628	140101710	-	Cfh	ENSMUSG00000026365.15	CDS	mmu-miR-194-5p	1.822	0	0	0	0	0
chr1	140101628	140101710	-	Cfh	ENSMUSG00000026365.15	CDS	mmu-miR-30d-5p	1	0	0	0	0	0
chr1	140102386	140102408	-	Cfh	ENSMUSG00000026365.15	CDS	mmu-miR-27a-3p	0	0	0	0	1.135	0
chr1	140154622	140154663	-	Cfh	ENSMUSG00000026365.15	CDS	mmu-miR-27a-3p	0	0	0	0	1.541	0
chr1	140108621	140108654	-	Cfh	ENSMUSG00000026365.15	CDS	mmu-miR-26b-5p	0	0	0	0	1.118	0
chr1	140147674	140147722	-	Cfh	ENSMUSG00000026365.15	CDS	mmu-miR-143-5p	0	0	0	1.989	0	0
chr1	140154622	140154663	-	Cfh	ENSMUSG00000026365.15	CDS	mmu-miR-30b-5p	0	0	0	0	1	0
chr1	140157255	140157336	-	Cfh	ENSMUSG00000026365.15	CDS	mmu-miR-29c-3p	0.765432	1.67106	0	0	0.99579	0.90284
chr1	140157256	140157338	-	Cfh	ENSMUSG00000026365.15	CDS	mmu-miR-29a-3p	0	3.75922	2.78327	1.88795	1.92876	2.58284
chr1	140162546	140162600	-	Cfh	ENSMUSG00000026365.15	CDS	mmu-miR-29a-3p	0	0	0	1.016	0	0
chr1	140157257	140157328	-	Cfh	ENSMUSG00000026365.15	CDS	mmu-miR-15a-5p	0	0	0	0	0	1
chr1	140157257	140157336	-	Cfh	ENSMUSG00000026365.15	CDS	mmu-miR-29b-3p	0	0	0	0	1.871	1.66535
chr1	140163055	140163145	-	Cfh	ENSMUSG00000026365.15	CDS	mmu-miR-125b-5p	0	0	0	0	1.6443	2.68033
chr1	140163070	140163143	-	Cfh	ENSMUSG00000026365.15	CDS	mmu-miR-345-5p	1	0	0	0	0	0
chr1	140405337	140405428	+	Kcnt2	ENSMUSG00000052726.16	Distal intron	mmu-miR-143-3p	0	0	0	0	0	3
chr1	143599900	143599954	-	Cdc73	ENSMUSG00000026361.9	3' UTR	mmu-miR-30c-5p	0	0	0	0	0	1.618
chr1	143602551	143602612	-	Cdc73	ENSMUSG00000026361.9	3' UTR	mmu-miR-101c	0	0	0	0	0	1.301
chr1	143602551	143602612	-	Cdc73	ENSMUSG00000026361.9	3' UTR	mmu-miR-26b-5p	0	0	0	0	0	1
chr1	143602556	143602587	-	Cdc73	ENSMUSG00000026361.9	3' UTR	mmu-miR-26a-5p	0	1.836	0	0	0	0
chr1	143605564	143605589	-	Cdc73	ENSMUSG00000026361.9	3' UTR	mmu-miR-130a-3p	0	0	0	0	2.552	0
chr1	143606106	143606180	-	Cdc73	ENSMUSG00000026361.9	3' UTR	mmu-miR-15a-5p	0	0	0	0	0	1.42
chr1	143746546	143746646	+	Glrx2	ENSMUSG00000018196.18	CDS	mmu-miR-141-3p	0	0	0	0	0	1.655
chr1	143746546	143746646	+	Glrx2	ENSMUSG00000018196.18	CDS	mmu-miR-200a-3p	0	0	0	0	0	1.571
chr1	143754919	143755109	-	Ro60	ENSMUSG00000018199.9	3' UTR	mmu-let-7a-5p	0	0	1.38947	0	1.959	0.684211
chr1	143754919	143755109	-	Ro60	ENSMUSG00000018199.9	3' UTR	mmu-let-7e-5p	0	0	0	0	1	0
chr1	143754919	143755109	-	Ro60	ENSMUSG00000018199.9	3' UTR	mmu-miR-143-3p	0	0	0	0	2	0
chr1	143754935	143755065	-	Ro60	ENSMUSG00000018199.9	3' UTR	mmu-let-7b-5p	0	0	0	0	0	4.699
chr1	143754935	143755095	-	Ro60	ENSMUSG00000018199.9	3' UTR	mmu-let-7c-5p	0	0	0	1.4375	0	1.54375
chr1	143754935	143755065	-	Ro60	ENSMUSG00000018199.9	3' UTR	mmu-let-7f-5p	0	0	0	0	0	2
chr1	143754935	143755065	-	Ro60	ENSMUSG00000018199.9	3' UTR	mmu-let-7k	0	0	0	0	0	1
chr1	143754974	143755106	-	Ro60	ENSMUSG00000018199.9	3' UTR	mmu-miR-23b-3p	0	0	2	0	0	0
chr1	143754980	143755095	-	Ro60	ENSMUSG00000018199.9	3' UTR	mmu-miR-27a-3p	0	0	0	1.5	0	0
chr1	143754980	143755095	-	Ro60	ENSMUSG00000018199.9	3' UTR	mmu-miR-30e-5p	0	0	0	1	0	0
chr1	144001033	144001157	-	Rgs2	ENSMUSG00000026360.9	3' UTR	mmu-miR-124-3p	0	0	0	0	0	1
chr1	144001033	144001157	-	Rgs2	ENSMUSG00000026360.9	3' UTR	mmu-miR-128-3p	0	0	0	0	0.846774	1.955
chr1	144001033	144001157	-	Rgs2	ENSMUSG00000026360.9	3' UTR	mmu-miR-15a-5p	0	0	0	0	0	1
chr1	144001033	144001157	-	Rgs2	ENSMUSG00000026360.9	3' UTR	mmu-miR-182-5p	0	0	0	0	0	1
chr1	144001033	144001157	-	Rgs2	ENSMUSG00000026360.9	3' UTR	mmu-miR-22-3p	0	0	0	0	5.37786	3.717
chr1	144001033	144001157	-	Rgs2	ENSMUSG00000026360.9	3' UTR	mmu-miR-30b-5p	0	0	0	0	0	1.276
chr1	144001183	144001270	-	Rgs2	ENSMUSG00000026360.9	3' UTR	mmu-miR-30b-5p	0	0	0	0.448276	1.714	0
chr1	144001033	144001258	-	Rgs2	ENSMUSG00000026360.9	3' UTR	mmu-miR-30c-5p	0	0	0.760578	0.862222	0.933333	1.55083
chr1	144001157	144001270	-	Rgs2	ENSMUSG00000026360.9	3' UTR	mmu-miR-30c-5p	0	0.699442	0	0.41623	4.32536	2.8
chr1	144001033	144001258	-	Rgs2	ENSMUSG00000026360.9	3' UTR	mmu-miR-30d-5p	0	0	0.484444	0	0	0.551111
chr1	144001033	144001157	-	Rgs2	ENSMUSG00000026360.9	3' UTR	mmu-miR-34a-5p	0	0	0	0	0	1.818
chr1	144001033	144001157	-	Rgs2	ENSMUSG00000026360.9	3' UTR	mmu-miR-96-5p	0	0	0	0	0.875565	1.986
chr1	144001149	144001258	-	Rgs2	ENSMUSG00000026360.9	3' UTR	mmu-miR-30e-5p	0	0	1.911	0	0	1.79083
chr1	144001157	144001257	-	Rgs2	ENSMUSG00000026360.9	3' UTR	mmu-miR-199b-5p	0	0	0	0	0	1
chr1	144001183	144001270	-	Rgs2	ENSMUSG00000026360.9	3' UTR	mmu-miR-30a-5p	0	0	0	0	1.337	0
chr1	149830107	149830159	-	Pla2g4a	ENSMUSG00000056220.14	CDS	mmu-miR-143-3p	0	0	0	0	1.595	0
chr1	15843075	15843169	+	Terf1	ENSMUSG00000025925.14	CDS	mmu-miR-199a-5p	0	0	0	0	1.679	0
chr1	15843075	15843169	+	Terf1	ENSMUSG00000025925.14	CDS	mmu-miR-30e-5p	0	0	0	0	1.562	0
chr1	150333195	150333247	+	Pdc	ENSMUSG00000006007.14	CDS	mmu-miR-124-3p	0	0	0	0	0	7.94
chr1	150431247	150431315	+	Tpr	ENSMUSG00000006005.18	CDS	mmu-miR-181a-5p	0	0	3.25991	0	0	0.576
chr1	151345971	151346044	+	Ivns1abp	ENSMUSG00000023150.14	Distal intron	mmu-miR-145a-5p	0	0	0	0	0	2.219
chr1	151349481	151349518	+	Ivns1abp	ENSMUSG00000023150.14	5' UTR	mmu-miR-101c	0	0	0	0	1.32	0
chr1	151353937	151354091	+	Ivns1abp	ENSMUSG00000023150.14	CDS	mmu-miR-194-5p	0	0.546156	8.07584	0	22.086	0
chr1	151353980	151354096	+	Ivns1abp	ENSMUSG00000023150.14	CDS	mmu-miR-194-5p	5.49954	13.9512	0	11.3147	0	13.644
chr1	151353937	151353980	+	Ivns1abp	ENSMUSG00000023150.14	CDS	mmu-miR-30d-5p	0	1	0	0	0	0
chr1	151353967	151354091	+	Ivns1abp	ENSMUSG00000023150.14	CDS	mmu-miR-26a-5p	0	0	1.07032	0	1.67356	0.685484
chr1	151354628	151354697	+	Ivns1abp	ENSMUSG00000023150.14	CDS	mmu-miR-26a-5p	0	0	3.689	0	4.05606	0
chr1	151353971	151354091	+	Ivns1abp	ENSMUSG00000023150.14	CDS	mmu-miR-191-5p	0	1.236	1	0	0	0
chr1	151353989	151354074	+	Ivns1abp	ENSMUSG00000023150.14	CDS	mmu-miR-31-5p	0	0	0	0	0	1
chr1	151353989	151354074	+	Ivns1abp	ENSMUSG00000023150.14	CDS	mmu-miR-374c-5p	0	0	0	0	0	1
chr1	151354629	151354690	+	Ivns1abp	ENSMUSG00000023150.14	CDS	mmu-miR-29c-3p	0	0	0	0	1	0
chr1	151363656	151363797	+	Ivns1abp	ENSMUSG00000023150.14	3' UTR	mmu-miR-19b-3p	0	0	0	0	5.949	0
chr1	151363656	151363797	+	Ivns1abp	ENSMUSG00000023150.14	3' UTR	mmu-miR-30a-5p	0	0	0	0	1	0
chr1	151363656	151363803	+	Ivns1abp	ENSMUSG00000023150.14	3' UTR	mmu-miR-30c-5p	2.2839	1.24971	0	0	5.7551	5.053
chr1	151364064	151364156	+	Ivns1abp	ENSMUSG00000023150.14	3' UTR	mmu-miR-30c-5p	3.20903	1.59241	0	5.801	0	0.202435
chr1	151363710	151363803	+	Ivns1abp	ENSMUSG00000023150.14	3' UTR	mmu-miR-30b-5p	1.86068	0	0	0	0	1
chr1	151363710	151363803	+	Ivns1abp	ENSMUSG00000023150.14	3' UTR	mmu-miR-19a-3p	0	0	0	0	0	1
chr1	151363710	151363803	+	Ivns1abp	ENSMUSG00000023150.14	3' UTR	mmu-miR-24-1-5p	0	0	0	0	0	1
chr1	151363735	151363799	+	Ivns1abp	ENSMUSG00000023150.14	3' UTR	mmu-miR-145a-5p	0	0	0	1.765	0	0
chr1	151363735	151363799	+	Ivns1abp	ENSMUSG00000023150.14	3' UTR	mmu-miR-30d-5p	0	0	0	1.54	0	0
chr1	151364064	151364156	+	Ivns1abp	ENSMUSG00000023150.14	3' UTR	mmu-let-7c-5p	0	0	0	1	0	0
chr1	151367769	151367852	-	Swt1	ENSMUSG00000052748.14	3' UTR	mmu-miR-30a-5p	0	0	0	1.54217	0	0.891566
chr1	151367769	151367846	-	Swt1	ENSMUSG00000052748.14	3' UTR	mmu-miR-145a-5p	0	0	0	0	1	0
chr1	151367769	151367846	-	Swt1	ENSMUSG00000052748.14	3' UTR	mmu-miR-21a-5p	0	0	0	0	1.841	0
chr1	151367769	151367846	-	Swt1	ENSMUSG00000052748.14	3' UTR	mmu-miR-23a-3p	0	0	0	0	1	0
chr1	151368126	151368182	-	Swt1	ENSMUSG00000052748.14	3' UTR	mmu-miR-23a-3p	0	0	0	0	1.60741	1.37154
chr1	151368182	151368312	-	Swt1	ENSMUSG00000052748.14	3' UTR	mmu-miR-23a-3p	0	0	0	0	0	2.875
chr1	151367769	151367846	-	Swt1	ENSMUSG00000052748.14	3' UTR	mmu-miR-30b-5p	0	0	0	0	1	0
chr1	151367769	151367852	-	Swt1	ENSMUSG00000052748.14	3' UTR	mmu-miR-30c-5p	0	0	0	0	1.30714	1.88834
chr1	151367769	151367852	-	Swt1	ENSMUSG00000052748.14	3' UTR	mmu-miR-30d-5p	0	0	0	0	0.927711	0.891566
chr1	151367769	151367846	-	Swt1	ENSMUSG00000052748.14	3' UTR	mmu-miR-30e-5p	0	0	0	0	1	0
chr1	151367769	151367846	-	Swt1	ENSMUSG00000052748.14	3' UTR	mmu-miR-429-3p	0	0	0	0	1	0
chr1	151367773	151367835	-	Swt1	ENSMUSG00000052748.14	3' UTR	mmu-miR-26a-5p	0	1	0	0	0	0
chr1	151368108	151368186	-	Swt1	ENSMUSG00000052748.14	3' UTR	mmu-miR-23b-3p	0	0	0	1.568	1.35738	1.105
chr1	151368182	151368312	-	Swt1	ENSMUSG00000052748.14	3' UTR	mmu-let-7c-5p	0	0	0	0	0	2
chr1	151368182	151368312	-	Swt1	ENSMUSG00000052748.14	3' UTR	mmu-let-7e-5p	0	0	0	0	0	1
chr1	151368182	151368312	-	Swt1	ENSMUSG00000052748.14	3' UTR	mmu-let-7g-5p	0	0.739115	0	0	0	1
chr1	151368182	151368312	-	Swt1	ENSMUSG00000052748.14	3' UTR	mmu-let-7i-5p	0	0	0	0	0	2
chr1	151471080	151471244	-	Rnf2	ENSMUSG00000026484.13	3' UTR	mmu-miR-140-3p	0	0	0	0	0	1
chr1	151471080	151471250	-	Rnf2	ENSMUSG00000026484.13	3' UTR	mmu-miR-24-3p	0	0	0	1.30588	0	3.85882
chr1	151471080	151471254	-	Rnf2	ENSMUSG00000026484.13	3' UTR	mmu-miR-30a-5p	0.407845	0	0.471264	0	1.14253	3.75032
chr1	151471080	151471244	-	Rnf2	ENSMUSG00000026484.13	3' UTR	mmu-miR-30b-5p	0	0	0	0	1.21951	1.568
chr1	151471080	151471254	-	Rnf2	ENSMUSG00000026484.13	3' UTR	mmu-miR-30c-5p	0	0.781609	0.942529	1.68159	2.27011	4.428
chr1	151471080	151471250	-	Rnf2	ENSMUSG00000026484.13	3' UTR	mmu-miR-30d-5p	0	0.6204	0	1.30588	1.17647	2.84009
chr1	151471080	151471254	-	Rnf2	ENSMUSG00000026484.13	3' UTR	mmu-miR-30e-5p	0	0	0.91708	1.27586	0.928736	3.77011
chr1	151471139	151471250	-	Rnf2	ENSMUSG00000026484.13	3' UTR	mmu-miR-345-3p	0	0	0	1	0	0
chr1	151636422	151636482	+	Fam129a	ENSMUSG00000026483.13	CDS	mmu-miR-200c-3p	0	0	0	0	1.962	0
chr1	151717296	151717385	+	Fam129a	ENSMUSG00000026483.13	CDS	mmu-miR-34a-5p	0	0	0	0	1.34904	2
chr1	151819161	151819202	+	Edem3	ENSMUSG00000043019.12	3' UTR	mmu-miR-429-3p	0	0	0	0	1.2	0
chr1	151820956	151821139	+	Edem3	ENSMUSG00000043019.12	3' UTR	mmu-let-7a-5p	4	0	0	0.540984	0	0.584699
chr1	151820956	151821139	+	Edem3	ENSMUSG00000043019.12	3' UTR	mmu-let-7b-5p	1	0	0	0	0.955169	1.56816
chr1	151820956	151821165	+	Edem3	ENSMUSG00000043019.12	3' UTR	mmu-miR-30c-5p	1.43511	2.06354	0.45933	0	2.50945	5.21312
chr1	151820956	151821139	+	Edem3	ENSMUSG00000043019.12	3' UTR	mmu-miR-3962	1	0	0	0	0	0
chr1	151820964	151821084	+	Edem3	ENSMUSG00000043019.12	3' UTR	mmu-let-7f-5p	0	2.28083	0	1.3959	2.0559	4.53413
chr1	151820964	151821057	+	Edem3	ENSMUSG00000043019.12	3' UTR	mmu-let-7g-5p	0	0.989247	0	0	1.81349	0
chr1	151820964	151821056	+	Edem3	ENSMUSG00000043019.12	3' UTR	mmu-miR-30e-3p	0	1.562	0	0	0	0
chr1	151820964	151821056	+	Edem3	ENSMUSG00000043019.12	3' UTR	mmu-miR-30e-5p	0	1	0	0	0	0
chr1	151821089	151821165	+	Edem3	ENSMUSG00000043019.12	3' UTR	mmu-miR-30e-5p	0	1.56884	0	0	1	0
chr1	151820966	151821084	+	Edem3	ENSMUSG00000043019.12	3' UTR	mmu-let-7c-5p	0	0	1.56203	0	0.754237	0.90678
chr1	151820966	151821062	+	Edem3	ENSMUSG00000043019.12	3' UTR	mmu-miR-30a-5p	0	0	1	0	0	0
chr1	151821084	151821165	+	Edem3	ENSMUSG00000043019.12	3' UTR	mmu-miR-30a-5p	0	0	0	0	3.59827	1.57227
chr1	151821084	151821158	+	Edem3	ENSMUSG00000043019.12	3' UTR	mmu-miR-26b-5p	0	0	0	0	0	1
chr1	151821085	151821168	+	Edem3	ENSMUSG00000043019.12	3' UTR	mmu-miR-26a-5p	0	0	2	0	0	0
chr1	151821085	151821168	+	Edem3	ENSMUSG00000043019.12	3' UTR	mmu-miR-30d-5p	0	0	1.97	0	0	0
chr1	151821089	151821165	+	Edem3	ENSMUSG00000043019.12	3' UTR	mmu-miR-199b-3p	0	0	0	0	1	0
chr1	151821089	151821165	+	Edem3	ENSMUSG00000043019.12	3' UTR	mmu-miR-30b-5p	0	0	0	0	2.77	0
chr1	151821922	151822013	+	Edem3	ENSMUSG00000043019.12	3' UTR	mmu-miR-27a-3p	0	1.75292	0	0.450967	5.71226	2.89499
chr1	151821922	151822013	+	Edem3	ENSMUSG00000043019.12	3' UTR	mmu-miR-27b-3p	0	1.67815	0	0	2.19226	1.29877
chr1	152006684	152006757	-	1700025G04Rik	ENSMUSG00000032666.16	5' UTR	mmu-miR-26a-5p	0	0	0	0	4.849	0
chr1	152006684	152006757	-	1700025G04Rik	ENSMUSG00000032666.16	5' UTR	mmu-miR-26b-5p	0	0	0	0	1	0
chr1	152383286	152383362	-	Tsen15	ENSMUSG00000014980.14	CDS	mmu-let-7c-5p	0	0	0	0	0	1.757
chr1	152518596	152518713	-	Rgl1	ENSMUSG00000026482.13	3' UTR	mmu-miR-19a-3p	0	0	0	0	1.892	0
chr1	152518596	152518713	-	Rgl1	ENSMUSG00000026482.13	3' UTR	mmu-miR-466i-5p	3.46438	5.06315	1.71867	1.34807	6.772	0
chr1	152518718	152518816	-	Rgl1	ENSMUSG00000026482.13	3' UTR	mmu-miR-466i-5p	4.16861	10.7144	3.48612	0	4.52559	9.77327
chr1	152518610	152518707	-	Rgl1	ENSMUSG00000026482.13	3' UTR	mmu-miR-19b-3p	2.05571	2.72406	0	0	0	0
chr1	152518610	152518704	-	Rgl1	ENSMUSG00000026482.13	3' UTR	mmu-miR-378a-5p	0	1	0	0	0	0
chr1	152518718	152518790	-	Rgl1	ENSMUSG00000026482.13	3' UTR	mmu-miR-30e-5p	0	0	1	0	0	0
chr1	152518731	152518813	-	Rgl1	ENSMUSG00000026482.13	3' UTR	mmu-miR-30c-5p	1.885	0	0	0	0	0
chr1	152524680	152524841	-	Rgl1	ENSMUSG00000026482.13	CDS	mmu-let-7b-5p	1.37929	1.11743	0.73913	1.06308	1.63719	1.78882
chr1	152524680	152524824	-	Rgl1	ENSMUSG00000026482.13	CDS	mmu-let-7c-5p	0.798611	1.26389	0	0.708333	0	2.494
chr1	152524680	152524841	-	Rgl1	ENSMUSG00000026482.13	CDS	mmu-let-7d-5p	1.42857	0	0	0	0.919255	0.89441
chr1	152524680	152524824	-	Rgl1	ENSMUSG00000026482.13	CDS	mmu-let-7f-5p	0.798611	0.631944	0	0	0	1.919
chr1	152524680	152524841	-	Rgl1	ENSMUSG00000026482.13	CDS	mmu-let-7g-5p	0.714286	0.565217	0.73913	0.63354	0.919255	0.89441
chr1	152524680	152524824	-	Rgl1	ENSMUSG00000026482.13	CDS	mmu-let-7k	0	0	0	0	0	1
chr1	152524680	152524824	-	Rgl1	ENSMUSG00000026482.13	CDS	mmu-miR-196a-5p	0	0	0	0	0	1
chr1	152524680	152524824	-	Rgl1	ENSMUSG00000026482.13	CDS	mmu-miR-29a-3p	0	0	0	0	0	1
chr1	152524680	152524841	-	Rgl1	ENSMUSG00000026482.13	CDS	mmu-miR-30a-5p	0	0	0	0	0.919255	1.76467
chr1	152524680	152524841	-	Rgl1	ENSMUSG00000026482.13	CDS	mmu-miR-30c-5p	0	0	0	0	0.919255	1.53302
chr1	152524680	152524824	-	Rgl1	ENSMUSG00000026482.13	CDS	mmu-miR-339-3p	0	0	0	0	0	1
chr1	152524680	152524824	-	Rgl1	ENSMUSG00000026482.13	CDS	mmu-miR-34a-5p	0	0	0	0	0	1
chr1	152524693	152524812	-	Rgl1	ENSMUSG00000026482.13	CDS	mmu-let-7a-5p	0	1.89265	1.943	0	0	0
chr1	152524693	152524812	-	Rgl1	ENSMUSG00000026482.13	CDS	mmu-let-7e-5p	0	0	1	0	0	0
chr1	152524693	152524812	-	Rgl1	ENSMUSG00000026482.13	CDS	mmu-miR-26a-5p	0	0	1	0	0	0
chr1	152524693	152524812	-	Rgl1	ENSMUSG00000026482.13	CDS	mmu-miR-26b-5p	0	0	1	0	0	0
chr1	152524693	152524812	-	Rgl1	ENSMUSG00000026482.13	CDS	mmu-miR-28c	0	0	1	0	0	0
chr1	152524693	152524841	-	Rgl1	ENSMUSG00000026482.13	CDS	mmu-let-7i-5p	0	0	0	0	1	0
chr1	152524693	152524841	-	Rgl1	ENSMUSG00000026482.13	CDS	mmu-miR-674-5p	0	0	0	0	1	0
chr1	152524695	152524810	-	Rgl1	ENSMUSG00000026482.13	CDS	mmu-miR-10b-5p	1	0	0	0	0	0
chr1	152524695	152524810	-	Rgl1	ENSMUSG00000026482.13	CDS	mmu-miR-15a-5p	1	0	0	0	0	0
chr1	152524695	152524810	-	Rgl1	ENSMUSG00000026482.13	CDS	mmu-miR-219a-5p	1	0	0	0	0	0
chr1	152524695	152524810	-	Rgl1	ENSMUSG00000026482.13	CDS	mmu-miR-30e-5p	1	0	0	0.886957	0	0
chr1	152524704	152524795	-	Rgl1	ENSMUSG00000026482.13	CDS	mmu-miR-200b-3p	0	1	0	0	0	0
chr1	152530716	152530776	-	Rgl1	ENSMUSG00000026482.13	Distal intron	mmu-let-7b-5p	0	0	1.497	0	0	0
chr1	152552508	152552566	-	Rgl1	ENSMUSG00000026482.13	CDS	mmu-miR-127-3p	0	0	0	0	0	1.563
chr1	152552508	152552566	-	Rgl1	ENSMUSG00000026482.13	CDS	mmu-miR-143-3p	0	0	0	0	0	1
chr1	152607491	152607580	-	Rgl1	ENSMUSG00000026482.13	Distal intron	mmu-let-7a-5p	1	0	0	0	0	0
chr1	152615877	152615933	-	Rgl1	ENSMUSG00000026482.13	Distal intron	mmu-let-7a-5p	0	0	0	1.231	0	0
chr1	152607491	152607580	-	Rgl1	ENSMUSG00000026482.13	Distal intron	mmu-let-7c-5p	1.89	0	0	0	0	0
chr1	152607491	152607580	-	Rgl1	ENSMUSG00000026482.13	Distal intron	mmu-let-7g-5p	1.846	0	0	0	0	0
chr1	152771400	152771439	+	Arpc5	ENSMUSG00000008475.13	CDS	mmu-miR-21a-5p	0	0	0	0	1.18	0
chr1	152774448	152774517	+	Arpc5	ENSMUSG00000008475.13	3' UTR	mmu-miR-190a-5p	0	1	0	0	0	0
chr1	152774448	152774517	+	Arpc5	ENSMUSG00000008475.13	3' UTR	mmu-miR-26a-5p	0	1	0	0	0	0
chr1	152775203	152775435	+	Arpc5	ENSMUSG00000008475.13	3' UTR	mmu-let-7a-5p	0	0	0	0	0	1
chr1	152775203	152775435	+	Arpc5	ENSMUSG00000008475.13	3' UTR	mmu-miR-181a-5p	0	0	0	0	0	2.541
chr1	152775203	152775435	+	Arpc5	ENSMUSG00000008475.13	3' UTR	mmu-miR-29b-3p	0	0	0	0	0	1
chr1	152775203	152775435	+	Arpc5	ENSMUSG00000008475.13	3' UTR	mmu-miR-30a-5p	0	0	0	0	0	1
chr1	152775203	152775435	+	Arpc5	ENSMUSG00000008475.13	3' UTR	mmu-miR-30c-5p	0	0	0	0	0.260138	1
chr1	152775203	152775435	+	Arpc5	ENSMUSG00000008475.13	3' UTR	mmu-miR-30d-5p	0	0	0	0	0	1
chr1	152843407	152843462	-	Smg7	ENSMUSG00000042772.15	3' splice site	mmu-miR-16-5p	0	0	1.632	0	0	0
chr1	152844130	152844184	-	Smg7	ENSMUSG00000042772.15	CDS	mmu-miR-30c-5p	0	0	0	0	2	0
chr1	152844148	152844317	-	Smg7	ENSMUSG00000042772.15	CDS	mmu-let-7b-5p	0	0	0	1	0	0
chr1	152844148	152844317	-	Smg7	ENSMUSG00000042772.15	CDS	mmu-let-7c-5p	0	0	0	3.758	0	5.39207
chr1	152844148	152844317	-	Smg7	ENSMUSG00000042772.15	CDS	mmu-miR-193a-3p	0	0	0	1	0	0
chr1	152844149	152844310	-	Smg7	ENSMUSG00000042772.15	CDS	mmu-let-7a-5p	0	0	0	0	0	1.797
chr1	152861679	152861758	-	Smg7	ENSMUSG00000042772.15	CDS	mmu-let-7a-5p	0	0	0	0	0	1
chr1	152844149	152844310	-	Smg7	ENSMUSG00000042772.15	CDS	mmu-miR-24-3p	0	0	0	0	0	1
chr1	152845458	152845518	-	Smg7	ENSMUSG00000042772.15	CDS	mmu-miR-22-3p	1.436	0	0	0	0	0
chr1	152859357	152859459	-	Smg7	ENSMUSG00000042772.15	CDS	mmu-miR-20a-5p	0	0	0	0	0	1
chr1	152859396	152859484	-	Smg7	ENSMUSG00000042772.15	CDS	mmu-miR-17-5p	0	0	0	0	1.394	0
chr1	152859396	152859484	-	Smg7	ENSMUSG00000042772.15	CDS	mmu-miR-199b-3p	0	0	0	0	2.928	0
chr1	152861679	152861758	-	Smg7	ENSMUSG00000042772.15	CDS	mmu-miR-214-3p	0	0	0	0	0	1.245
chr1	153219204	153219259	-	Lamc1	ENSMUSG00000026478.14	3' UTR	mmu-let-7k	0	0	0	0	1	0
chr1	153220003	153220151	-	Lamc1	ENSMUSG00000026478.14	CDS	mmu-let-7b-5p	0	0	0	1	0	0
chr1	153220003	153220151	-	Lamc1	ENSMUSG00000026478.14	CDS	mmu-let-7g-5p	0	0	0	1	0	0
chr1	153220003	153220151	-	Lamc1	ENSMUSG00000026478.14	CDS	mmu-miR-26a-5p	0	0	0	2	0.743243	0
chr1	153249072	153249097	-	Lamc1	ENSMUSG00000026478.14	CDS	mmu-miR-26a-5p	0	0	0	0	0	2.574
chr1	153220003	153220160	-	Lamc1	ENSMUSG00000026478.14	CDS	mmu-miR-29a-3p	0	0.184713	0	2.82803	0	2.59296
chr1	153220003	153220160	-	Lamc1	ENSMUSG00000026478.14	CDS	mmu-miR-29b-3p	0.533917	0.37349	0	1.55259	1.15045	4.0873
chr1	153220030	153220140	-	Lamc1	ENSMUSG00000026478.14	CDS	mmu-miR-16-5p	0	0	0	0	1	0
chr1	153220030	153220140	-	Lamc1	ENSMUSG00000026478.14	CDS	mmu-miR-27a-3p	0	0	0	0	1	0
chr1	153220030	153220160	-	Lamc1	ENSMUSG00000026478.14	CDS	mmu-miR-29c-3p	0	0	0	0	1.68131	0.876923
chr1	153220046	153220160	-	Lamc1	ENSMUSG00000026478.14	CDS	mmu-miR-199a-5p	0	0	0	0	0	1
chr1	153220046	153220160	-	Lamc1	ENSMUSG00000026478.14	CDS	mmu-miR-30d-5p	0	0	0	0	0	1
chr1	153455830	153455900	-	Dhx9	ENSMUSG00000042699.11	3' UTR	mmu-miR-26a-5p	0	0	0	0	2.324	0
chr1	153458415	153458483	-	Dhx9	ENSMUSG00000042699.11	CDS	mmu-miR-30c-5p	0	0	0	0	0	1.685
chr1	153462666	153462706	-	Dhx9	ENSMUSG00000042699.11	CDS	mmu-miR-30c-5p	0	0	0	0	2.017	1.29455
chr1	153458415	153458483	-	Dhx9	ENSMUSG00000042699.11	CDS	mmu-miR-30e-5p	0	0	0	0	0	1
chr1	153459616	153459715	-	Dhx9	ENSMUSG00000042699.11	CDS	mmu-miR-15a-5p	0	0.920323	0	2.45455	2.9697	4.18217
chr1	153459616	153459714	-	Dhx9	ENSMUSG00000042699.11	CDS	mmu-miR-16-5p	0	0	0	0	1	0
chr1	153459616	153459714	-	Dhx9	ENSMUSG00000042699.11	CDS	mmu-miR-195a-5p	0	0.571429	0	0	1	0
chr1	153459616	153459714	-	Dhx9	ENSMUSG00000042699.11	CDS	mmu-miR-196b-5p	0	0	0	0	1	0
chr1	153459626	153459707	-	Dhx9	ENSMUSG00000042699.11	CDS	mmu-miR-126a-3p	0	0	0	1	0	0
chr1	153459626	153459715	-	Dhx9	ENSMUSG00000042699.11	CDS	mmu-miR-15b-5p	0	0	0	1.80839	0	0.955056
chr1	153464633	153464719	-	Dhx9	ENSMUSG00000042699.11	CDS	mmu-let-7a-5p	0.965116	2.78407	0.883721	0.842442	2.68693	1.65116
chr1	153464633	153464716	-	Dhx9	ENSMUSG00000042699.11	CDS	mmu-let-7g-5p	1.859	0	0	0	0	0
chr1	153464633	153464719	-	Dhx9	ENSMUSG00000042699.11	CDS	mmu-miR-99a-5p	1.4081	1.18183	1.35651	2.80573	0	1.66602
chr1	153464637	153464719	-	Dhx9	ENSMUSG00000042699.11	CDS	mmu-let-7f-5p	0	0.841463	0	0	5.673	2.61315
chr1	153464827	153464923	-	Dhx9	ENSMUSG00000042699.11	CDS	mmu-let-7f-5p	0	1	0	0	0	0
chr1	153464637	153464719	-	Dhx9	ENSMUSG00000042699.11	CDS	mmu-miR-99b-5p	0	0	0	0	1	0
chr1	153464648	153464719	-	Dhx9	ENSMUSG00000042699.11	CDS	mmu-let-7b-5p	0	0	0	1.64823	0	1.782
chr1	153464648	153464717	-	Dhx9	ENSMUSG00000042699.11	CDS	mmu-let-7i-5p	0	0	0	1	0	0
chr1	153464648	153464719	-	Dhx9	ENSMUSG00000042699.11	CDS	mmu-let-7c-5p	0	0	0	0	0	2.58
chr1	153464827	153464929	-	Dhx9	ENSMUSG00000042699.11	CDS	mmu-miR-26a-5p	2.05678	9.26494	0	2.9201	3.68824	8.01328
chr1	153464827	153464929	-	Dhx9	ENSMUSG00000042699.11	CDS	mmu-miR-26b-5p	0.627451	1.82306	0	2.368	1.29412	0.754902
chr1	153464846	153464920	-	Dhx9	ENSMUSG00000042699.11	CDS	mmu-miR-24-3p	0	0	0	1	0	0
chr1	153464852	153464929	-	Dhx9	ENSMUSG00000042699.11	CDS	mmu-let-7d-5p	0	0	0	0	0	1
chr1	153464854	153464901	-	Dhx9	ENSMUSG00000042699.11	CDS	mmu-miR-100-5p	0	0	1	0	0	0
chr1	153469681	153469729	-	Dhx9	ENSMUSG00000042699.11	CDS	mmu-miR-484	0	0	0	1.325	0	0
chr1	153503257	153503363	-	Npl	ENSMUSG00000042684.8	3' UTR	mmu-miR-125b-5p	0	0	0	4.36008	2.36453	3.9616
chr1	153503282	153503352	-	Npl	ENSMUSG00000042684.8	3' UTR	mmu-miR-125a-5p	0	0	0	0	0	1
chr1	153619739	153619791	-	Gm6652	ENSMUSG00000099858.1	Noncoding exon	mmu-miR-181a-5p	0	0	0	0	0	1.78
chr1	153620025	153620074	-	Gm6652	ENSMUSG00000099858.1	Noncoding exon	mmu-miR-125a-5p	0	0	0	0	1.14	0
chr1	153620025	153620080	-	Gm6652	ENSMUSG00000099858.1	Noncoding exon	mmu-miR-16-5p	0	0	0	1.04216	1.05484	0
chr1	153620397	153620479	-	Gm6652	ENSMUSG00000099858.1	Noncoding exon	mmu-miR-16-5p	0	0	0	0	0	4.641
chr1	153620025	153620123	-	Gm6652	ENSMUSG00000099858.1	Noncoding exon	mmu-miR-26b-5p	0	0.887755	0	0	0.7825	0
chr1	153620218	153620282	-	Gm6652	ENSMUSG00000099858.1	Noncoding exon	mmu-miR-26b-5p	1	0	0	0	0	0
chr1	153620036	153620123	-	Gm6652	ENSMUSG00000099858.1	Noncoding exon	mmu-miR-26a-5p	0	1	0	0	0	0
chr1	153620195	153620282	-	Gm6652	ENSMUSG00000099858.1	Noncoding exon	mmu-miR-20a-5p	0.735632	0	0	0	3.98517	0
chr1	153745171	153745236	+	Rgs16	ENSMUSG00000026475.7	3' UTR	mmu-let-7c-5p	0	0	0	0	0	1
chr1	153745171	153745236	+	Rgs16	ENSMUSG00000026475.7	3' UTR	mmu-miR-30c-5p	0	0	0	0	0	2
chr1	153899946	153899986	+	mmu-mir-8114	MI0026046	miRNA	mmu-miR-8114	0	0	0	0	7.037	0
chr1	153904553	153904672	+	Glul	ENSMUSG00000026473.16	CDS	mmu-let-7a-5p	0	1.09099	0	0	0	0.828168
chr1	153904553	153904650	+	Glul	ENSMUSG00000026473.16	CDS	mmu-let-7b-5p	0	0	0	0	0	1.719
chr1	153904553	153904674	+	Glul	ENSMUSG00000026473.16	CDS	mmu-let-7d-5p	0	0	0	0	0.867769	1.49749
chr1	153904553	153904650	+	Glul	ENSMUSG00000026473.16	CDS	mmu-let-7e-5p	0	0	0	0	0	1
chr1	153904553	153904674	+	Glul	ENSMUSG00000026473.16	CDS	mmu-miR-196b-5p	0	0	0	0	0.867769	0.801653
chr1	153904553	153904650	+	Glul	ENSMUSG00000026473.16	CDS	mmu-miR-26b-5p	0	0	0	0	0	1.466
chr1	153904565	153904668	+	Glul	ENSMUSG00000026473.16	CDS	mmu-miR-1843b-5p	0	0	0	1	0	0
chr1	153904565	153904674	+	Glul	ENSMUSG00000026473.16	CDS	mmu-miR-29a-3p	0	0	0	3.24403	2.40055	0
chr1	153904565	153904668	+	Glul	ENSMUSG00000026473.16	CDS	mmu-miR-29b-3p	0	0	0	1	0	0
chr1	153904569	153904674	+	Glul	ENSMUSG00000026473.16	CDS	mmu-let-7c-5p	0	1.77143	0	0	1	0
chr1	153904569	153904674	+	Glul	ENSMUSG00000026473.16	CDS	mmu-miR-187-3p	0	0	0	0	2	0
chr1	153904569	153904674	+	Glul	ENSMUSG00000026473.16	CDS	mmu-miR-29c-3p	0	0	0	0	1	0
chr1	153907988	153908058	+	Glul	ENSMUSG00000026473.16	CDS	mmu-miR-29c-3p	0	0	0	0	0	2
chr1	153907896	153907965	+	Glul	ENSMUSG00000026473.16	CDS	mmu-miR-145a-5p	0	0	0	0	1.466	0
chr1	153907896	153907965	+	Glul	ENSMUSG00000026473.16	CDS	mmu-miR-223-3p	0	0	0	0	1.488	0
chr1	153907984	153908058	+	Glul	ENSMUSG00000026473.16	CDS	mmu-miR-193a-3p	0	0	0	0	4.9153	4.54716
chr1	153908122	153908213	+	Glul	ENSMUSG00000026473.16	CDS	mmu-miR-193a-3p	0	2.1913	0	0	0	0.987231
chr1	153907984	153908052	+	Glul	ENSMUSG00000026473.16	CDS	mmu-miR-34b-5p	0	0	0	0	1	0
chr1	153907988	153908058	+	Glul	ENSMUSG00000026473.16	CDS	mmu-miR-24-3p	0	0	0	0	0	1.9
chr1	153908122	153908210	+	Glul	ENSMUSG00000026473.16	CDS	mmu-miR-101c	0	1.721	0	0	0	0
chr1	153908210	153908285	+	Glul	ENSMUSG00000026473.16	3' UTR	mmu-miR-101c	1.56607	3.2376	0	0	0	0
chr1	153909523	153909658	+	Glul	ENSMUSG00000026473.16	3' UTR	mmu-miR-101c	0	2.11681	0	0	5.538	8.90607
chr1	153908330	153908436	+	Glul	ENSMUSG00000026473.16	3' UTR	mmu-miR-143-3p	0.534434	1.09923	0	9.59934	13.4463	12.7827
chr1	153908334	153908436	+	Glul	ENSMUSG00000026473.16	3' UTR	mmu-let-7a-5p	0	0	0	0	0	1
chr1	153909451	153909509	+	Glul	ENSMUSG00000026473.16	3' UTR	mmu-let-7a-5p	0	0	0	2.149	0	0
chr1	153908334	153908436	+	Glul	ENSMUSG00000026473.16	3' UTR	mmu-miR-26a-5p	0	0	0	0	0	1
chr1	153909115	153909192	+	Glul	ENSMUSG00000026473.16	3' UTR	mmu-miR-128-3p	0	0	0	0	0	1
chr1	153909115	153909192	+	Glul	ENSMUSG00000026473.16	3' UTR	mmu-miR-194-5p	0	0	0	1.76938	0	7.485
chr1	153909115	153909192	+	Glul	ENSMUSG00000026473.16	3' UTR	mmu-miR-802-5p	0	0	0	1.66543	0	3.458
chr1	153909451	153909556	+	Glul	ENSMUSG00000026473.16	3' UTR	mmu-let-7b-5p	1.86309	4	0	1.08488	0	0
chr1	153909451	153909556	+	Glul	ENSMUSG00000026473.16	3' UTR	mmu-let-7c-5p	0	1	0	0	0	0
chr1	153909451	153909556	+	Glul	ENSMUSG00000026473.16	3' UTR	mmu-let-7e-5p	0	1	0	0	0	0
chr1	153909451	153909556	+	Glul	ENSMUSG00000026473.16	3' UTR	mmu-let-7k	0.72381	1	0	0	0	0
chr1	153909458	153909506	+	Glul	ENSMUSG00000026473.16	3' UTR	mmu-let-7i-5p	0	0	1	0	0	0
chr1	153909523	153909656	+	Glul	ENSMUSG00000026473.16	3' UTR	mmu-miR-181a-5p	0	0	0	0	0	2
chr1	153909523	153909656	+	Glul	ENSMUSG00000026473.16	3' UTR	mmu-miR-181c-5p	0	0	0	0	0	1
chr1	153909523	153909656	+	Glul	ENSMUSG00000026473.16	3' UTR	mmu-miR-183-5p	0	0	0	0	0	1.935
chr1	153909523	153909656	+	Glul	ENSMUSG00000026473.16	3' UTR	mmu-miR-193a-3p	0	0	0	0	0	2
chr1	153909523	153909656	+	Glul	ENSMUSG00000026473.16	3' UTR	mmu-miR-199a-5p	0	0	0	0	0	1
chr1	153909523	153909658	+	Glul	ENSMUSG00000026473.16	3' UTR	mmu-miR-200b-3p	0	1.04826	0	0	0	0.985185
chr1	153909523	153909656	+	Glul	ENSMUSG00000026473.16	3' UTR	mmu-miR-31-5p	0	0	0	0	0	1
chr1	153909523	153909656	+	Glul	ENSMUSG00000026473.16	3' UTR	mmu-miR-378a-3p	0	0	0	0	0	1
chr1	153909563	153909643	+	Glul	ENSMUSG00000026473.16	3' UTR	mmu-miR-15b-5p	0	0	0	1.711	0	0
chr1	153909563	153909643	+	Glul	ENSMUSG00000026473.16	3' UTR	mmu-miR-429-3p	0	0	0	1	0	0
chr1	153909563	153909643	+	Glul	ENSMUSG00000026473.16	3' UTR	mmu-miR-451a	0	0	0	1	0	0
chr1	153909575	153909658	+	Glul	ENSMUSG00000026473.16	3' UTR	mmu-miR-200a-3p	0	1	0	0	0	0
chr1	153909579	153909657	+	Glul	ENSMUSG00000026473.16	3' UTR	mmu-miR-199b-5p	0	0	0	0	1	0
chr1	153909579	153909657	+	Glul	ENSMUSG00000026473.16	3' UTR	mmu-miR-34a-5p	0	0	0	0	1.701	0
chr1	155097631	155097729	-	Ier5	ENSMUSG00000056708.5	3' UTR	mmu-miR-30c-5p	0	0	0	0	1.44704	0.862347
chr1	155099268	155099332	-	Ier5	ENSMUSG00000056708.5	CDS	mmu-let-7g-5p	0	0	0	0	0	1
chr1	155173455	155173534	+	Stx6	ENSMUSG00000026470.14	Proximal intron	mmu-miR-27b-3p	0	0	0	0	0	1.828
chr1	155279160	155279309	-	Xpr1	ENSMUSG00000026469.14	3' UTR	mmu-let-7c-5p	0	1	0	0	0	0
chr1	155279160	155279309	-	Xpr1	ENSMUSG00000026469.14	3' UTR	mmu-miR-199b-3p	0	1	0	0	0	0.677852
chr1	155279160	155279309	-	Xpr1	ENSMUSG00000026469.14	3' UTR	mmu-miR-30a-5p	0	1	0.995128	0	0	1.29673
chr1	155279160	155279309	-	Xpr1	ENSMUSG00000026469.14	3' UTR	mmu-miR-30e-5p	0	2	0	0	0.755477	0
chr1	155279169	155279242	-	Xpr1	ENSMUSG00000026469.14	3' UTR	mmu-miR-21a-5p	0	0	0	0	1	0
chr1	155279174	155279272	-	Xpr1	ENSMUSG00000026469.14	3' UTR	mmu-let-7i-5p	0	0	1	0	0	0
chr1	155279174	155279272	-	Xpr1	ENSMUSG00000026469.14	3' UTR	mmu-miR-191-5p	0	0	1	0	0	0
chr1	155279174	155279272	-	Xpr1	ENSMUSG00000026469.14	3' UTR	mmu-miR-30d-5p	0	0	1	0	0	0
chr1	155279184	155279285	-	Xpr1	ENSMUSG00000026469.14	3' UTR	mmu-miR-16-5p	0	0	0	0	0	1
chr1	155279184	155279285	-	Xpr1	ENSMUSG00000026469.14	3' UTR	mmu-miR-30c-5p	0	0	0	0	0	1
chr1	155280703	155280781	-	Xpr1	ENSMUSG00000026469.14	3' UTR	mmu-miR-30c-5p	0	1.908	0	0	0	0
chr1	155279184	155279285	-	Xpr1	ENSMUSG00000026469.14	3' UTR	mmu-miR-34a-5p	0	0	0	0	0	1
chr1	155280921	155280976	-	Xpr1	ENSMUSG00000026469.14	3' UTR	mmu-let-7e-5p	0	1	0	0	0	0
chr1	155312813	155312887	-	Xpr1	ENSMUSG00000026469.14	CDS	mmu-miR-23b-3p	0	0	0	0	1.379	0
chr1	155332157	155332238	-	Xpr1	ENSMUSG00000026469.14	CDS	mmu-let-7a-5p	0	0	0	0	1.759	0
chr1	155332157	155332238	-	Xpr1	ENSMUSG00000026469.14	CDS	mmu-let-7c-5p	0	0	0	1.54389	1	0
chr1	155332157	155332238	-	Xpr1	ENSMUSG00000026469.14	CDS	mmu-let-7g-5p	0	2.22222	0	0	2	0
chr1	155332157	155332238	-	Xpr1	ENSMUSG00000026469.14	CDS	mmu-let-7i-5p	0	0	0	0	1	0
chr1	155332160	155332276	-	Xpr1	ENSMUSG00000026469.14	CDS	mmu-let-7d-5p	0	0	0	0.543103	0	1.67109
chr1	155332173	155332276	-	Xpr1	ENSMUSG00000026469.14	CDS	mmu-let-7b-5p	0	0	0	0	0	1
chr1	155332173	155332276	-	Xpr1	ENSMUSG00000026469.14	CDS	mmu-miR-26a-5p	0	0	0	0	0	1
chr1	155812703	155812800	-	Qsox1	ENSMUSG00000033684.14	CDS	mmu-miR-16-5p	0	0	0	0	0	3.502
chr1	155845148	155845261	-	Cep350	ENSMUSG00000033671.18	3' UTR	mmu-miR-101c	0	1.61968	0	3.30929	0	0
chr1	155845148	155845241	-	Cep350	ENSMUSG00000033671.18	3' UTR	mmu-miR-30c-5p	0	1.75	0	0	0	0
chr1	155845332	155845473	-	Cep350	ENSMUSG00000033671.18	3' UTR	mmu-miR-30c-5p	1.67376	0.489362	0	3.37589	2.34043	6.80752
chr1	155845332	155845465	-	Cep350	ENSMUSG00000033671.18	3' UTR	mmu-miR-23b-3p	0	0	0	0	0	1.489
chr1	155845332	155845473	-	Cep350	ENSMUSG00000033671.18	3' UTR	mmu-miR-30b-5p	0.836879	0	0	1.68794	0.780142	3.77305
chr1	155847243	155847322	-	Cep350	ENSMUSG00000033671.18	3' UTR	mmu-miR-30b-5p	1	0	0	0	0	0
chr1	155845332	155845473	-	Cep350	ENSMUSG00000033671.18	3' UTR	mmu-miR-33-5p	1.67376	0.830447	0	0	2.79447	3.03825
chr1	155845340	155845465	-	Cep350	ENSMUSG00000033671.18	3' UTR	mmu-miR-22-3p	0	0	0	0.952	1.76	0
chr1	155845340	155845465	-	Cep350	ENSMUSG00000033671.18	3' UTR	mmu-miR-23a-3p	0	0	0	1.41086	3.54024	0
chr1	155845340	155845450	-	Cep350	ENSMUSG00000033671.18	3' UTR	mmu-miR-30a-5p	0	0	0	0	1	0
chr1	155845340	155845460	-	Cep350	ENSMUSG00000033671.18	3' UTR	mmu-miR-30e-5p	0	0.575	0	0	0.916667	0
chr1	155845355	155845473	-	Cep350	ENSMUSG00000033671.18	3' UTR	mmu-miR-142a-3p	1.617	0	0	0	0	0
chr1	155845541	155845634	-	Cep350	ENSMUSG00000033671.18	3' UTR	mmu-miR-196a-5p	0	0	0	0	0	1
chr1	155845541	155845647	-	Cep350	ENSMUSG00000033671.18	3' UTR	mmu-miR-26a-5p	0	0	0	0	6.23094	4.89391
chr1	155847659	155847703	-	Cep350	ENSMUSG00000033671.18	3' UTR	mmu-miR-26a-5p	0	0	0	0	0	2.625
chr1	155848036	155848153	-	Cep350	ENSMUSG00000033671.18	3' UTR	mmu-miR-26a-5p	1.08718	0	0	0	1.17757	0
chr1	155846537	155846583	-	Cep350	ENSMUSG00000033671.18	3' UTR	mmu-miR-15a-5p	0	0	0	0	0	1.409
chr1	155847243	155847337	-	Cep350	ENSMUSG00000033671.18	3' UTR	mmu-let-7a-5p	1.16651	2.43517	0	0	0	0
chr1	155847243	155847322	-	Cep350	ENSMUSG00000033671.18	3' UTR	mmu-miR-497a-5p	1	0	0	0	0	0
chr1	155847255	155847319	-	Cep350	ENSMUSG00000033671.18	3' UTR	mmu-let-7c-5p	0	0	0	0	1.477	0
chr1	155847255	155847319	-	Cep350	ENSMUSG00000033671.18	3' UTR	mmu-let-7f-5p	0	0	0	0	1	0
chr1	155847458	155847545	-	Cep350	ENSMUSG00000033671.18	3' UTR	mmu-let-7f-5p	0	0	0	0	0	1.957
chr1	155848036	155848153	-	Cep350	ENSMUSG00000033671.18	3' UTR	mmu-miR-200b-3p	1.64103	0	0	0	0.966231	0
chr1	155928908	155929009	-	Cep350	ENSMUSG00000033671.18	CDS	mmu-let-7a-5p	0	0	0	0	2.62313	1.74345
chr1	155928908	155929009	-	Cep350	ENSMUSG00000033671.18	CDS	mmu-let-7b-5p	0	0	0	0	0.752475	1.82178
chr1	155928916	155929009	-	Cep350	ENSMUSG00000033671.18	CDS	mmu-let-7c-5p	0	0	0	2.24032	0	1.97849
chr1	156005083	156005154	-	Tor1aip1	ENSMUSG00000026466.16	3' UTR	mmu-let-7a-5p	0	0	0	0	1.828	0
chr1	156005666	156005705	-	Tor1aip1	ENSMUSG00000026466.16	3' UTR	mmu-miR-26a-5p	3.648	0	0	0	0	0
chr1	156006970	156007074	-	Tor1aip1	ENSMUSG00000026466.16	CDS	mmu-miR-152-3p	0	0	0	0	0	1
chr1	156006970	156007084	-	Tor1aip1	ENSMUSG00000026466.16	CDS	mmu-miR-34a-5p	0	0	0	0.893921	13.7349	15.3345
chr1	156006970	156007074	-	Tor1aip1	ENSMUSG00000026466.16	CDS	mmu-miR-34c-5p	0	0	0	0	0	1
chr1	156049682	156049752	+	Tor1aip2	ENSMUSG00000050565.16	Distal intron	mmu-let-7c-5p	0	0	0	0	1.892	0
chr1	156049682	156049752	+	Tor1aip2	ENSMUSG00000050565.16	Distal intron	mmu-miR-30a-5p	0	0	0	0	1	0
chr1	156051397	156051460	+	Tor1aip2	ENSMUSG00000050565.16	5' UTR	mmu-miR-34a-5p	0	0	0	0	0	2.399
chr1	156051908	156051998	+	Tor1aip2	ENSMUSG00000050565.16	CDS	mmu-miR-192-5p	0	0	0	1	0	0
chr1	156051908	156052077	+	Tor1aip2	ENSMUSG00000050565.16	CDS	mmu-miR-200a-3p	0	0	0	1.24828	0	1.79351
chr1	156051908	156052077	+	Tor1aip2	ENSMUSG00000050565.16	CDS	mmu-miR-26a-5p	0	0	0	0.825444	0	0.757396
chr1	156051921	156052083	+	Tor1aip2	ENSMUSG00000050565.16	CDS	mmu-miR-181a-5p	0	0	0	0	1	0
chr1	156051921	156052083	+	Tor1aip2	ENSMUSG00000050565.16	CDS	mmu-miR-200b-3p	0	0	0	0	1	0
chr1	156051921	156052113	+	Tor1aip2	ENSMUSG00000050565.16	CDS	mmu-miR-24-3p	0	0	0	0.612865	2.74809	1.41733
chr1	156051949	156052077	+	Tor1aip2	ENSMUSG00000050565.16	CDS	mmu-miR-126a-3p	0	0	0	0	0	1
chr1	156051949	156052077	+	Tor1aip2	ENSMUSG00000050565.16	CDS	mmu-miR-34a-5p	0	0	0	0	0	1
chr1	156052375	156052466	+	Tor1aip2	ENSMUSG00000050565.16	3' UTR	mmu-let-7g-5p	0	1	0	0	0	0
chr1	156052375	156052466	+	Tor1aip2	ENSMUSG00000050565.16	3' UTR	mmu-miR-29b-3p	0	2	0	0	0	0
chr1	156052871	156052953	+	Tor1aip2	ENSMUSG00000050565.16	3' UTR	mmu-let-7c-5p	0	0	0	0	0	2
chr1	156067487	156067612	+	Tor1aip2	ENSMUSG00000050565.16	3' UTR	mmu-let-7c-5p	0	0	0	0	1.48349	5.256
chr1	156052871	156052953	+	Tor1aip2	ENSMUSG00000050565.16	3' UTR	mmu-let-7e-5p	0	0	0	0	0	1
chr1	156067489	156067591	+	Tor1aip2	ENSMUSG00000050565.16	3' UTR	mmu-let-7e-5p	0	0	0	0	1	0
chr1	156066890	156066959	+	Tor1aip2	ENSMUSG00000050565.16	3' UTR	mmu-miR-16-5p	0	0	0	0	1.79	0
chr1	156067487	156067612	+	Tor1aip2	ENSMUSG00000050565.16	3' UTR	mmu-let-7a-5p	0	1.3984	0	0	0	1
chr1	156067487	156067615	+	Tor1aip2	ENSMUSG00000050565.16	3' UTR	mmu-let-7b-5p	0	0	0	0.84925	1.31803	1.82227
chr1	156067487	156067612	+	Tor1aip2	ENSMUSG00000050565.16	3' UTR	mmu-let-7d-5p	0	0.608	0	0	1.632	1
chr1	156067489	156067591	+	Tor1aip2	ENSMUSG00000050565.16	3' UTR	mmu-let-7f-5p	0	0	0	0	1	0
chr1	156067489	156067591	+	Tor1aip2	ENSMUSG00000050565.16	3' UTR	mmu-miR-30c-5p	0	0	0	0	1	0
chr1	156068678	156068767	+	Tor1aip2	ENSMUSG00000050565.16	3' UTR	mmu-miR-15a-5p	0	0	0	1.756	0	0
chr1	156271656	156271746	-	Tdrd5	ENSMUSG00000060985.15	Proximal intron	mmu-miR-30d-5p	3	0	0	0	0	0
chr1	156642817	156642893	+	Abl2	ENSMUSG00000026596.13	3' UTR	mmu-miR-143-3p	0.894737	0	0	1.05537	0	1.95724
chr1	156642845	156642893	+	Abl2	ENSMUSG00000026596.13	3' UTR	mmu-miR-30b-5p	0	0	0	1	0	0
chr1	156642845	156642893	+	Abl2	ENSMUSG00000026596.13	3' UTR	mmu-miR-30c-5p	0	0	0	1	0	0
chr1	156649469	156649541	+	Abl2	ENSMUSG00000026596.13	3' UTR	mmu-miR-27b-3p	0	0	0	0	0	1.906
chr1	156649469	156649541	+	Abl2	ENSMUSG00000026596.13	3' UTR	mmu-miR-34a-5p	0	0	0	0	0	1
chr1	156687413	156687542	-	Fam20b	ENSMUSG00000033557.17	CDS	mmu-miR-26a-5p	0	0	0	0	4.714	0
chr1	156687413	156687542	-	Fam20b	ENSMUSG00000033557.17	CDS	mmu-miR-27a-3p	0	0	0	0	1	0
chr1	156687447	156687545	-	Fam20b	ENSMUSG00000033557.17	CDS	mmu-miR-27b-3p	0	0	0	0	0	3
chr1	157136411	157136454	-	Rasal2	ENSMUSG00000070565.11	3' UTR	mmu-miR-466i-5p	0	0	0	0	0	2.507
chr1	157157134	157157246	-	Rasal2	ENSMUSG00000070565.11	CDS	mmu-let-7b-5p	0	0	0	0	0	1.357
chr1	157157134	157157246	-	Rasal2	ENSMUSG00000070565.11	CDS	mmu-let-7c-5p	0	0	0	0	0	2.697
chr1	157157134	157157252	-	Rasal2	ENSMUSG00000070565.11	CDS	mmu-let-7g-5p	0	0	0	0	0.762712	0.949153
chr1	157157162	157157252	-	Rasal2	ENSMUSG00000070565.11	CDS	mmu-let-7k	0	0	0	0	1.974	0
chr1	157285719	157285804	-	Rasal2	ENSMUSG00000070565.11	Distal intron	mmu-miR-30a-5p	0	0	0	0	0	1
chr1	157285719	157285804	-	Rasal2	ENSMUSG00000070565.11	Distal intron	mmu-miR-30d-5p	0	0	0	0	0	1.862
chr1	157285719	157285808	-	Rasal2	ENSMUSG00000070565.11	Distal intron	mmu-miR-30e-5p	0	0	0	0	0.932584	1.57011
chr1	157377644	157377723	-	Rasal2	ENSMUSG00000070565.11	Distal intron	mmu-miR-26a-5p	0	0	0	0	1.668	0
chr1	157391048	157391177	-	Rasal2	ENSMUSG00000070565.11	Distal intron	mmu-let-7b-5p	0	0	0	1.51938	1.6893	0
chr1	157391048	157391146	-	Rasal2	ENSMUSG00000070565.11	Distal intron	mmu-let-7d-5p	0	0	0	1	0	0
chr1	157391048	157391146	-	Rasal2	ENSMUSG00000070565.11	Distal intron	mmu-let-7e-5p	0	0	0	1	0	0
chr1	157391057	157391177	-	Rasal2	ENSMUSG00000070565.11	Distal intron	mmu-let-7a-5p	1.01777	0	0	0	1	1.78267
chr1	157391057	157391177	-	Rasal2	ENSMUSG00000070565.11	Distal intron	mmu-let-7g-5p	0	0	0	0	1.862	0
chr1	157391078	157391158	-	Rasal2	ENSMUSG00000070565.11	Distal intron	mmu-let-7k	0	0	0	0	0	1
chr1	157472069	157472162	+	Cryzl2	ENSMUSG00000033488.11	3' splice site	mmu-miR-26a-5p	0	1.884	0	0	0	0
chr1	157489529	157489616	+	Cryzl2	ENSMUSG00000033488.11	Distal intron (ncRNA)	mmu-miR-26a-5p	0	0	0	0	0	3.83
chr1	157489529	157489616	+	Cryzl2	ENSMUSG00000033488.11	Distal intron (ncRNA)	mmu-miR-26b-5p	0	0	0	0	0	1
chr1	159331753	159331802	+	Cop1	ENSMUSG00000040782.12	Distal intron	mmu-miR-466i-5p	0	0	0	0	2.922	0
chr1	16131554	16131628	+	Rdh10	ENSMUSG00000025921.7	3' UTR	mmu-miR-16-5p	0	0	0	0	1	0
chr1	16132003	16132062	+	Rdh10	ENSMUSG00000025921.7	3' UTR	mmu-miR-103-3p	0	1	0	0	0	0
chr1	16132295	16132429	+	Rdh10	ENSMUSG00000025921.7	3' UTR	mmu-let-7a-5p	0	0.85094	0.746269	0	0	0.850746
chr1	16132295	16132425	+	Rdh10	ENSMUSG00000025921.7	3' UTR	mmu-let-7g-5p	0	0	0	1.84615	0.930769	1.7442
chr1	16132295	16132409	+	Rdh10	ENSMUSG00000025921.7	3' UTR	mmu-let-7k	0	0	0	0	0	1
chr1	16132295	16132409	+	Rdh10	ENSMUSG00000025921.7	3' UTR	mmu-miR-143-3p	0	0	0	0	0	1
chr1	16132295	16132409	+	Rdh10	ENSMUSG00000025921.7	3' UTR	mmu-miR-200c-3p	0	0	0	0	0	1
chr1	16132295	16132425	+	Rdh10	ENSMUSG00000025921.7	3' UTR	mmu-miR-26a-5p	0	0	0	1.32923	0	1.61968
chr1	16132295	16132409	+	Rdh10	ENSMUSG00000025921.7	3' UTR	mmu-miR-26b-5p	0	0	0	0	0	1
chr1	16132295	16132409	+	Rdh10	ENSMUSG00000025921.7	3' UTR	mmu-miR-30c-5p	0	0	0	0	0	1
chr1	16132295	16132425	+	Rdh10	ENSMUSG00000025921.7	3' UTR	mmu-let-7c-5p	0	0	0	0.923077	1.76474	0
chr1	16132295	16132416	+	Rdh10	ENSMUSG00000025921.7	3' UTR	mmu-miR-10a-5p	0	0	0	0	1	0
chr1	16132295	16132416	+	Rdh10	ENSMUSG00000025921.7	3' UTR	mmu-miR-362-3p	0	0	0	0	1	0
chr1	16132305	16132438	+	Rdh10	ENSMUSG00000025921.7	3' UTR	mmu-let-7f-5p	0.759398	0	0.75188	3.5982	0	0
chr1	16132305	16132425	+	Rdh10	ENSMUSG00000025921.7	3' UTR	mmu-miR-142a-5p	0	0	0	1	0	0
chr1	16132321	16132421	+	Rdh10	ENSMUSG00000025921.7	3' UTR	mmu-let-7b-5p	0	0	1	0	0	0
chr1	16132337	16132438	+	Rdh10	ENSMUSG00000025921.7	3' UTR	mmu-miR-200b-3p	1	0	0	0	0	0
chr1	16570316	16570425	-	Ube2w	ENSMUSG00000025939.19	3' UTR	mmu-miR-24-3p	2.53178	3.42959	2.37769	0	6.15822	3.56653
chr1	16571015	16571070	-	Ube2w	ENSMUSG00000025939.19	3' UTR	mmu-miR-200b-3p	0	2	0	0	0	0
chr1	16571015	16571070	-	Ube2w	ENSMUSG00000025939.19	3' UTR	mmu-miR-429-3p	0	1.704	0	0	0	0
chr1	16574038	16574129	-	Ube2w	ENSMUSG00000025939.19	Distal intron	mmu-miR-26a-5p	0	3	0	0	0	0
chr1	16591412	16591467	-	Ube2w	ENSMUSG00000025939.19	Distal intron	mmu-miR-26a-5p	0	0	0	0	2.266	0
chr1	16582231	16582318	-	Ube2w	ENSMUSG00000025939.19	Proximal intron	mmu-miR-26a-5p	0	0	0	2.955	0	0
chr1	16585363	16585438	-	Ube2w	ENSMUSG00000025939.19	CDS	mmu-miR-30e-5p	0	0	0	0	3.387	0
chr1	16643256	16643366	-	Eloc	ENSMUSG00000079658.9	CDS	mmu-miR-130a-3p	0	0	0	0	0	3
chr1	16643367	16643431	-	Eloc	ENSMUSG00000079658.9	CDS	mmu-miR-23a-3p	0	1.431	0	0	0	0
chr1	16677220	16677311	+	Tmem70	ENSMUSG00000025940.6	CDS	mmu-miR-21a-5p	0.905077	0	0	0.854571	1.50712	3.25855
chr1	16677227	16677260	+	Tmem70	ENSMUSG00000025940.6	CDS	mmu-miR-143-3p	0	0	0	0	1	0
chr1	160075628	160075685	+	4930523C07Rik	ENSMUSG00000090394.8	3' UTR	mmu-miR-22-3p	0	0	0	0	0	2.744
chr1	160219456	160219532	-	Rabgap1l	ENSMUSG00000026721.16	3' UTR	mmu-let-7c-5p	0	0	0	0	0	1.502
chr1	160221932	160221983	-	Rabgap1l	ENSMUSG00000026721.16	3' UTR	mmu-let-7c-5p	0	0	0	0	2	0
chr1	160222794	160222856	-	Rabgap1l	ENSMUSG00000026721.16	3' UTR	mmu-miR-124-3p	0	0	0	0	0	1.37
chr1	160951647	160951713	+	Rc3h1	ENSMUSG00000040423.11	CDS	mmu-let-7f-5p	0	0	0	0	1	0
chr1	160954820	160954933	+	Rc3h1	ENSMUSG00000040423.11	CDS	mmu-let-7a-5p	0	0.752212	0	0	1.49949	0.867257
chr1	160954820	160954918	+	Rc3h1	ENSMUSG00000040423.11	CDS	mmu-let-7g-5p	0	0	0	0	0	1.626
chr1	160954820	160954918	+	Rc3h1	ENSMUSG00000040423.11	CDS	mmu-miR-24-3p	0	0	0	0	0	1.644
chr1	160954835	160954933	+	Rc3h1	ENSMUSG00000040423.11	CDS	mmu-miR-26a-5p	0	0	0	0	1	0
chr1	160959410	160959478	+	Rc3h1	ENSMUSG00000040423.11	CDS	mmu-miR-26a-5p	0	0	1.586	0	1.04831	0
chr1	160954845	160954930	+	Rc3h1	ENSMUSG00000040423.11	CDS	mmu-let-7c-5p	1.2288	1.875	0	0	0	0
chr1	160959410	160959478	+	Rc3h1	ENSMUSG00000040423.11	CDS	mmu-miR-200b-3p	0	0	1	0	0	0
chr1	161003000	161003109	-	Zbtb37	ENSMUSG00000043467.19	3' UTR	mmu-miR-26a-5p	1.61906	0	0	0	0	3.804
chr1	161003000	161003109	-	Zbtb37	ENSMUSG00000043467.19	3' UTR	mmu-miR-26b-5p	0	0	0	0	0.844037	1
chr1	161011447	161011506	-	Zbtb37	ENSMUSG00000043467.19	3' UTR	mmu-miR-30b-5p	0	0	0	0	0	1
chr1	161011447	161011506	-	Zbtb37	ENSMUSG00000043467.19	3' UTR	mmu-miR-30c-5p	0	0	0	0	0	1.38
chr1	161013201	161013245	-	Zbtb37	ENSMUSG00000043467.19	3' UTR	mmu-miR-23b-3p	0	0	0	0	0	1.956
chr1	161016738	161016812	-	Zbtb37	ENSMUSG00000043467.19	3' UTR	mmu-let-7a-5p	0	2.485	0	0	0	0
chr1	161016738	161016812	-	Zbtb37	ENSMUSG00000043467.19	3' UTR	mmu-let-7b-5p	0	1.654	0	0	0	0
chr1	161016744	161016833	-	Zbtb37	ENSMUSG00000043467.19	3' UTR	mmu-let-7c-5p	0	0	0	0	0	1
chr1	161017395	161017476	-	Zbtb37	ENSMUSG00000043467.19	3' UTR	mmu-miR-27b-3p	0	0	0	0	2.41584	2.25911
chr1	161035847	161035908	+	Gas5|Gm22489	ENSMUSG00000080463.1||ENSMUSG00000053332.13	Noncoding exon	mmu-let-7a-5p	0	0	1	0	0	0
chr1	161035847	161035908	+	Gas5|Gm22489	ENSMUSG00000080463.1||ENSMUSG00000053332.13	Noncoding exon	mmu-miR-194-5p	0	0	1	0	0	0
chr1	161035847	161035908	+	Gas5|Gm22489	ENSMUSG00000080463.1||ENSMUSG00000053332.13	Noncoding exon	mmu-miR-200c-3p	0	2.63008	2.983	0	0	0
chr1	161035847	161035908	+	Gm22489|Gas5	ENSMUSG00000080463.1||ENSMUSG00000053332.13	Noncoding exon	mmu-miR-200c-3p	0	0	0	0	1.86885	0
chr1	161035847	161035908	+	Gas5|Gm22489	ENSMUSG00000080463.1||ENSMUSG00000053332.13	Noncoding exon	mmu-miR-30c-5p	0	0.901639	1.953	0	0	0
chr1	161035847	161035908	+	Gm22489|Gas5	ENSMUSG00000080463.1||ENSMUSG00000053332.13	Noncoding exon	mmu-miR-30c-5p	0	0	0	0	4.60859	0
chr1	161035847	161035908	+	Gas5|Gm22489	ENSMUSG00000080463.1||ENSMUSG00000053332.13	Noncoding exon	mmu-miR-3473b	0	0	1	0	0	0
chr1	161035848	161035906	+	Gas5|Gm22489	ENSMUSG00000080463.1||ENSMUSG00000053332.13	Noncoding exon	mmu-miR-126a-3p	0	0.948276	0	0	0	0
chr1	161035848	161035906	+	Gm22489|Gas5	ENSMUSG00000080463.1||ENSMUSG00000053332.13	Noncoding exon	mmu-miR-126a-3p	0	0	0	0	0.982759	0
chr1	161035848	161035903	+	Gas5|Gm22489	ENSMUSG00000080463.1||ENSMUSG00000053332.13	Noncoding exon	mmu-miR-200b-3p	0	1	0	0	0	0
chr1	161035848	161035906	+	Gas5|Gm22489	ENSMUSG00000080463.1||ENSMUSG00000053332.13	Noncoding exon	mmu-miR-455-3p	0	0.948276	0	0	0	0
chr1	161035848	161035906	+	Gm22489|Gas5	ENSMUSG00000080463.1||ENSMUSG00000053332.13	Noncoding exon	mmu-miR-455-3p	0	0	0	0	0.982759	0
chr1	161035848	161035910	+	Gas5|Gm22489	ENSMUSG00000053332.13||ENSMUSG00000080463.1	Noncoding exon	mmu-miR-145a-5p	1	0	0	0	0	0
chr1	161035848	161035910	+	Gas5|Gm22489	ENSMUSG00000053332.13||ENSMUSG00000080463.1	Noncoding exon	mmu-miR-185-5p	1	0	0	0	0	0
chr1	161035848	161035911	+	Gas5|Gm22489	ENSMUSG00000053332.13||ENSMUSG00000080463.1	Noncoding exon	mmu-miR-200c-3p	0.984127	0	0	5.90476	0	1.70867
chr1	161035848	161035911	+	Gas5|Gm22489	ENSMUSG00000053332.13||ENSMUSG00000080463.1	Noncoding exon	mmu-miR-30c-5p	0.984127	0	0	0.984127	0	0
chr1	161035849	161035906	+	Gm22489|Gas5	ENSMUSG00000080463.1||ENSMUSG00000053332.13	Noncoding exon	mmu-miR-27b-3p	0	0	0	0	1	0
chr1	161035849	161035911	+	Gas5|Gm22489	ENSMUSG00000053332.13||ENSMUSG00000080463.1	Noncoding exon	mmu-let-7c-5p	0	0	0	1	0	0
chr1	161035849	161035911	+	Gas5|Gm22489	ENSMUSG00000053332.13||ENSMUSG00000080463.1	Noncoding exon	mmu-miR-126a-3p	0	0	0	1	0	0
chr1	161035849	161035911	+	Gas5|Gm22489	ENSMUSG00000053332.13||ENSMUSG00000080463.1	Noncoding exon	mmu-miR-23a-3p	0	0	0	1	0	0
chr1	161035849	161035911	+	Gas5|Gm22489	ENSMUSG00000053332.13||ENSMUSG00000080463.1	Noncoding exon	mmu-miR-27a-3p	0	0	0	1	0	0
chr1	161035849	161035911	+	Gas5|Gm22489	ENSMUSG00000053332.13||ENSMUSG00000080463.1	Noncoding exon	mmu-miR-455-3p	0	0	0	1	0	0
chr1	161035849	161035911	+	Gas5|Gm22489	ENSMUSG00000053332.13||ENSMUSG00000080463.1	Noncoding exon	mmu-miR-802-5p	0	0	0	1	0	0
chr1	161035850	161035892	+	Gas5|Gm22489	ENSMUSG00000053332.13||ENSMUSG00000080463.1	Noncoding exon	mmu-miR-150-5p	0	0	0	0	0	1
chr1	161035850	161035892	+	Gas5|Gm22489	ENSMUSG00000053332.13||ENSMUSG00000080463.1	Noncoding exon	mmu-miR-192-5p	0	0	0	0	0	1
chr1	161036680	161036736	+	Gm23212|Gas5	ENSMUSG00000084667.1||ENSMUSG00000053332.13	Noncoding exon	mmu-let-7a-5p	0	0	1	0	0	0
chr1	161036680	161036736	+	Gm23212|Gas5	ENSMUSG00000084667.1||ENSMUSG00000053332.13	Noncoding exon	mmu-let-7c-5p	0	0	4	0	0	0
chr1	161036680	161036736	+	Gm23212|Gas5	ENSMUSG00000084667.1||ENSMUSG00000053332.13	Noncoding exon	mmu-let-7f-5p	0	0	1	0	0	0
chr1	161036680	161036736	+	Gm23212|Gas5	ENSMUSG00000084667.1||ENSMUSG00000053332.13	Noncoding exon	mmu-let-7g-5p	0	0	3	0	0	0
chr1	161036680	161036736	+	Gm23212|Gas5	ENSMUSG00000084667.1||ENSMUSG00000053332.13	Noncoding exon	mmu-let-7i-5p	0	0	1	0	0	0
chr1	161036680	161036736	+	Gm23212|Gas5	ENSMUSG00000084667.1||ENSMUSG00000053332.13	Noncoding exon	mmu-miR-23b-3p	0	0	2	0	0	0
chr1	161036680	161036736	+	Gm23212|Gas5	ENSMUSG00000084667.1||ENSMUSG00000053332.13	Noncoding exon	mmu-miR-26b-5p	0	0	1	0	0	0
chr1	161036680	161036736	+	Gm23212|Gas5	ENSMUSG00000084667.1||ENSMUSG00000053332.13	Noncoding exon	mmu-miR-3962	0	0	1	0	0	0
chr1	161036681	161036736	+	Gm23212|Gas5	ENSMUSG00000053332.13||ENSMUSG00000084667.1	Noncoding exon	mmu-let-7b-5p	0	1	0	0.927273	0	0
chr1	161036681	161036736	+	Gm23212|Gas5	ENSMUSG00000053332.13||ENSMUSG00000084667.1	Noncoding exon	mmu-let-7f-5p	0	2	0	3.69147	1.49482	2.89091
chr1	161036681	161036735	+	Gm23212|Gas5	ENSMUSG00000053332.13||ENSMUSG00000084667.1	Noncoding exon	mmu-let-7g-5p	2.94444	5.09259	0	3.75794	2.44417	2.9258
chr1	161036681	161036736	+	Gm23212|Gas5	ENSMUSG00000053332.13||ENSMUSG00000084667.1	Noncoding exon	mmu-let-7i-5p	0	1	0	1.82024	0	0
chr1	161036681	161036734	+	Gm23212|Gas5	ENSMUSG00000053332.13||ENSMUSG00000084667.1	Noncoding exon	mmu-miR-378a-3p	1	0	0	0	0	0
chr1	161036681	161036736	+	Gm23212|Gas5	ENSMUSG00000053332.13||ENSMUSG00000084667.1	Noncoding exon	mmu-let-7a-5p	0	1	0	0	0.841273	0
chr1	161036681	161036736	+	Gm23212|Gas5	ENSMUSG00000053332.13||ENSMUSG00000084667.1	Noncoding exon	mmu-let-7c-5p	0	2.965	0	0	2.89227	2.7666
chr1	161036681	161036736	+	Gm23212|Gas5	ENSMUSG00000053332.13||ENSMUSG00000084667.1	Noncoding exon	mmu-let-7e-5p	0	1	0	0	0	0
chr1	161036681	161036736	+	Gm23212|Gas5	ENSMUSG00000053332.13||ENSMUSG00000084667.1	Noncoding exon	mmu-miR-196a-5p	0	3	0	0	0.789727	2.71167
chr1	161036681	161036736	+	Gm23212|Gas5	ENSMUSG00000053332.13||ENSMUSG00000084667.1	Noncoding exon	mmu-miR-30b-5p	0	1	0	0	0	0
chr1	161036681	161036736	+	Gm23212|Gas5	ENSMUSG00000053332.13||ENSMUSG00000084667.1	Noncoding exon	mmu-miR-455-3p	0	1	0	0	0	0
chr1	161036682	161036735	+	Gm23212|Gas5	ENSMUSG00000053332.13||ENSMUSG00000084667.1	Noncoding exon	mmu-let-7k	0	0	0	0	0	1
chr1	161038077	161038149	+	Gas5|Snord47	ENSMUSG00000053332.13||ENSMUSG00000064968.1	Noncoding exon	mmu-let-7c-5p	0	1	0	0	0	0
chr1	161038077	161038149	+	Gas5|Snord47	ENSMUSG00000053332.13||ENSMUSG00000064968.1	Noncoding exon	mmu-miR-30a-5p	0	1	0	0	0	0
chr1	161038077	161038155	+	Gas5|Snord47	ENSMUSG00000053332.13||ENSMUSG00000064968.1	Noncoding exon	mmu-miR-34a-5p	0	4.61538	0	0	29.5147	0
chr1	161038077	161038149	+	Gas5|Snord47	ENSMUSG00000053332.13||ENSMUSG00000064968.1	Noncoding exon	mmu-miR-96-5p	0	1	0	0	0	0
chr1	161038078	161038156	+	Gas5|Snord47	ENSMUSG00000064968.1||ENSMUSG00000053332.13	Noncoding exon	mmu-miR-182-5p	0	0	0	0	0	2
chr1	161038078	161038156	+	Snord47|Gas5	ENSMUSG00000064968.1||ENSMUSG00000053332.13	Noncoding exon	mmu-miR-182-5p	0	0	0	1.89744	0	0
chr1	161038078	161038152	+	Snord47|Gas5	ENSMUSG00000064968.1||ENSMUSG00000053332.13	Noncoding exon	mmu-miR-30e-5p	0	0	0	1	0	0
chr1	161038078	161038156	+	Gas5|Snord47	ENSMUSG00000064968.1||ENSMUSG00000053332.13	Noncoding exon	mmu-miR-34a-5p	2.34615	0	3.02917	0	0	62.871
chr1	161038078	161038156	+	Snord47|Gas5	ENSMUSG00000064968.1||ENSMUSG00000053332.13	Noncoding exon	mmu-miR-34a-5p	0	0	0	39.6868	0	0
chr1	161038078	161038152	+	Snord47|Gas5	ENSMUSG00000064968.1||ENSMUSG00000053332.13	Noncoding exon	mmu-miR-466i-5p	0	0	0	1	0	0
chr1	161038078	161038155	+	Gas5|Snord47	ENSMUSG00000053332.13||ENSMUSG00000064968.1	Noncoding exon	mmu-miR-182-5p	0	0	0	0	2	0
chr1	161038078	161038155	+	Gas5|Snord47	ENSMUSG00000053332.13||ENSMUSG00000064968.1	Noncoding exon	mmu-miR-709	0	0	0	0	1	0
chr1	161038078	161038156	+	Gas5|Snord47	ENSMUSG00000064968.1||ENSMUSG00000053332.13	Noncoding exon	mmu-miR-183-5p	0	0	0	0	0	1
chr1	161038078	161038156	+	Gas5|Snord47	ENSMUSG00000064968.1||ENSMUSG00000053332.13	Noncoding exon	mmu-miR-23a-3p	0	0	0	0	0	3
chr1	161038078	161038156	+	Gas5|Snord47	ENSMUSG00000064968.1||ENSMUSG00000053332.13	Noncoding exon	mmu-miR-96-5p	0	0	0	0	0	4
chr1	161038079	161038140	+	Gas5|Snord47	ENSMUSG00000064968.1||ENSMUSG00000053332.13	Noncoding exon	mmu-miR-2137	1	0	0	0	0	0
chr1	161038079	161038144	+	Gas5|Snord47	ENSMUSG00000064968.1||ENSMUSG00000053332.13	Noncoding exon	mmu-miR-23b-3p	0	0	1	0	0	0
chr1	161038308	161038375	+	Gas5|Gm25789	ENSMUSG00000065228.1||ENSMUSG00000053332.13	Noncoding exon	mmu-let-7b-5p	0	0	0	1.09316	4.91797	0
chr1	161038308	161038375	+	Gm25789|Gas5	ENSMUSG00000065228.1||ENSMUSG00000053332.13	Noncoding exon	mmu-let-7b-5p	0	0	6	0	0	0
chr1	161038308	161038375	+	Gas5|Gm25789	ENSMUSG00000065228.1||ENSMUSG00000053332.13	Noncoding exon	mmu-let-7k	0	0	0	0	0.835821	0
chr1	161038308	161038375	+	Gm25789|Gas5	ENSMUSG00000065228.1||ENSMUSG00000053332.13	Noncoding exon	mmu-let-7k	0	0	1	0	0	0
chr1	161038308	161038375	+	Gm25789|Gas5	ENSMUSG00000065228.1||ENSMUSG00000053332.13	Noncoding exon	mmu-miR-196b-5p	0	0	1	0	0	0
chr1	161038308	161038375	+	Gas5|Gm25789	ENSMUSG00000065228.1||ENSMUSG00000053332.13	Noncoding exon	mmu-miR-26a-5p	0	0	0	0.887881	2.50746	0
chr1	161038308	161038375	+	Gm25789|Gas5	ENSMUSG00000065228.1||ENSMUSG00000053332.13	Noncoding exon	mmu-miR-26a-5p	0	0	3.942	0	0	0
chr1	161038309	161038372	+	Gas5|Gm25789	ENSMUSG00000053332.13||ENSMUSG00000065228.1	Noncoding exon	mmu-let-7b-5p	2	0	0	0	0	0
chr1	161038309	161038372	+	Gm25789|Gas5	ENSMUSG00000053332.13||ENSMUSG00000065228.1	Noncoding exon	mmu-let-7b-5p	0	0	0	0	0	1.56619
chr1	161038309	161038372	+	Gas5|Gm25789	ENSMUSG00000053332.13||ENSMUSG00000065228.1	Noncoding exon	mmu-let-7k	1	0	0	0	0	0
chr1	161038309	161038372	+	Gm25789|Gas5	ENSMUSG00000053332.13||ENSMUSG00000065228.1	Noncoding exon	mmu-let-7k	0	0	0	0	0	1.023
chr1	161038309	161038372	+	Gas5|Gm25789	ENSMUSG00000053332.13||ENSMUSG00000065228.1	Noncoding exon	mmu-miR-143-3p	1	0	0	0	0	0
chr1	161038309	161038372	+	Gas5|Gm25789	ENSMUSG00000053332.13||ENSMUSG00000065228.1	Noncoding exon	mmu-miR-26a-5p	2	0	0	0	0	0
chr1	161038309	161038372	+	Gm25789|Gas5	ENSMUSG00000053332.13||ENSMUSG00000065228.1	Noncoding exon	mmu-miR-26a-5p	0	0	0	0	0	1.34095
chr1	161038311	161038367	+	Gas5|Gm25789	ENSMUSG00000065228.1||ENSMUSG00000053332.13	Noncoding exon	mmu-miR-26b-5p	0	0	0	0	2.929	0
chr1	161038311	161038367	+	Gas5|Gm25789	ENSMUSG00000065228.1||ENSMUSG00000053332.13	Noncoding exon	mmu-miR-690	0	0	0	0	1	0
chr1	161041718	161041760	-	Dars2	ENSMUSG00000026709.10	CDS	mmu-miR-26a-5p	0	0	0	0	2.116	0
chr1	161088454	161088597	-	Klhl20	ENSMUSG00000026705.16	3' UTR	mmu-miR-200b-3p	0	0	0.741259	0	0.727273	0.503497
chr1	161088454	161088560	-	Klhl20	ENSMUSG00000026705.16	3' UTR	mmu-miR-30a-5p	0	0	2.672	0	0	0
chr1	161088454	161088560	-	Klhl20	ENSMUSG00000026705.16	3' UTR	mmu-miR-30c-5p	0	0	1	0	0	0
chr1	161088493	161088597	-	Klhl20	ENSMUSG00000026705.16	3' UTR	mmu-miR-30d-5p	0	0	0	0	1	0
chr1	161241707	161241826	-	Prdx6	ENSMUSG00000026701.15	CDS	mmu-let-7a-5p	0	0	0	0	0	1.908
chr1	161241707	161241826	-	Prdx6	ENSMUSG00000026701.15	CDS	mmu-let-7d-5p	0	0	0	0	0	1.838
chr1	161241707	161241826	-	Prdx6	ENSMUSG00000026701.15	CDS	mmu-let-7f-5p	0	0	0.946555	0	0	3
chr1	161241707	161241826	-	Prdx6	ENSMUSG00000026701.15	CDS	mmu-let-7g-5p	0	0	0	0.546218	0	1
chr1	161241707	161241826	-	Prdx6	ENSMUSG00000026701.15	CDS	mmu-miR-34a-5p	0	0	0	0	0	1.977
chr1	161251049	161251143	-	Prdx6	ENSMUSG00000026701.15	CDS	mmu-miR-34a-5p	0	0	0	0	10	3.62821
chr1	161241709	161241773	-	Prdx6	ENSMUSG00000026701.15	CDS	mmu-let-7i-5p	0	0	1	0	0	0
chr1	161243652	161243712	-	Prdx6	ENSMUSG00000026701.15	CDS	mmu-miR-26a-5p	0	0	0	0	0	1.208
chr1	161244198	161244263	-	Prdx6	ENSMUSG00000026701.15	CDS	mmu-miR-30e-5p	0	0	0	0	1	0
chr1	161244198	161244263	-	Prdx6	ENSMUSG00000026701.15	CDS	mmu-miR-700-3p	0	0	0	0	1.812	0
chr1	161247289	161247414	-	Prdx6	ENSMUSG00000026701.15	CDS	mmu-miR-193a-3p	0	0	0	0	1	0
chr1	161247295	161247352	-	Prdx6	ENSMUSG00000026701.15	CDS	mmu-let-7b-5p	0	0	0	0	0	1.405
chr1	161251049	161251143	-	Prdx6	ENSMUSG00000026701.15	CDS	mmu-miR-324-5p	0	0	0	0	3	0
chr1	161727189	161727278	-	Gm15429	ENSMUSG00000040323.13	Noncoding exon	mmu-miR-29a-3p	0	0	0	0	0	1
chr1	161727189	161727278	-	Gm15429	ENSMUSG00000040323.13	Noncoding exon	mmu-miR-29b-3p	0	0	0	0	0	3.688
chr1	161816850	161816930	-	Suco	ENSMUSG00000040297.12	3' UTR	mmu-miR-23b-3p	0	0	0	0	0	1
chr1	161816850	161816930	-	Suco	ENSMUSG00000040297.12	3' UTR	mmu-miR-27a-3p	0	0	0	0	0	4.058
chr1	161817066	161817121	-	Suco	ENSMUSG00000040297.12	3' UTR	mmu-miR-16-5p	0	0	0	0	0	1.545
chr1	161818143	161818215	-	Suco	ENSMUSG00000040297.12	3' UTR	mmu-miR-143-3p	0	0	0	0	0	2.65
chr1	161818271	161818355	-	Suco	ENSMUSG00000040297.12	3' UTR	mmu-miR-26a-5p	0	0	0	0	0	4.734
chr1	161818293	161818352	-	Suco	ENSMUSG00000040297.12	3' UTR	mmu-miR-26b-5p	0	0	0	0	1	0
chr1	161818293	161818352	-	Suco	ENSMUSG00000040297.12	3' UTR	mmu-miR-30e-3p	0	0	0	0	1.396	0
chr1	161838749	161838825	-	Suco	ENSMUSG00000040297.12	CDS	mmu-miR-15a-5p	0	0	0	0	0	1
chr1	161838749	161838825	-	Suco	ENSMUSG00000040297.12	CDS	mmu-miR-16-5p	1.26211	0	0	0	0	1
chr1	161838749	161838825	-	Suco	ENSMUSG00000040297.12	CDS	mmu-miR-26a-5p	0	0	0	0	0	1.073
chr1	161838771	161838819	-	Suco	ENSMUSG00000040297.12	CDS	mmu-miR-322-5p	0	0	0	0	1	0
chr1	161859347	161859402	-	Suco	ENSMUSG00000040297.12	CDS	mmu-let-7f-5p	0	0	0	0	0	1
chr1	161863989	161864029	-	Suco	ENSMUSG00000040297.12	CDS	mmu-miR-30c-5p	0	1	0	0	0	0
chr1	161970937	161970968	+	Pigc	ENSMUSG00000026698.8	CDS	mmu-miR-195a-5p	0	0	0	0	1.771	0
chr1	161971202	161971291	+	Pigc	ENSMUSG00000026698.8	CDS	mmu-miR-143-3p	0	0	0	0	1.44782	1.07009
chr1	161971225	161971291	+	Pigc	ENSMUSG00000026698.8	CDS	mmu-let-7c-5p	0	0	0	0	0	1
chr1	161971225	161971291	+	Pigc	ENSMUSG00000026698.8	CDS	mmu-let-7d-5p	0	0	0	0	0	1
chr1	161971412	161971456	+	Pigc	ENSMUSG00000026698.8	3' UTR	mmu-miR-29a-3p	0	0	0	0	0	1.238
chr1	161971526	161971555	+	Pigc	ENSMUSG00000026698.8	3' UTR	mmu-miR-29a-3p	0	0	0	0	0	1.78
chr1	161971510	161971583	+	Pigc	ENSMUSG00000026698.8	3' UTR	mmu-miR-29b-3p	0	0	0	0	1.719	0
chr1	162598134	162598202	+	Vamp4	ENSMUSG00000026696.15	3' UTR	mmu-let-7e-5p	0	0	0	0	0	1
chr1	162672074	162672151	-	Prrc2c	ENSMUSG00000040225.15	3' UTR	mmu-miR-30c-5p	0	0	0	2	0	0
chr1	162672347	162672432	-	Prrc2c	ENSMUSG00000040225.15	3' UTR	mmu-let-7f-5p	0	0	0	0	0	1
chr1	162672347	162672432	-	Prrc2c	ENSMUSG00000040225.15	3' UTR	mmu-miR-200c-3p	0	0	0	0	0	2
chr1	162678083	162678216	-	Prrc2c	ENSMUSG00000040225.15	CDS	mmu-let-7a-5p	0	2.09643	0	1.2782	0.511278	2.00752
chr1	162678126	162678215	-	Prrc2c	ENSMUSG00000040225.15	CDS	mmu-let-7b-5p	0	0	0	0	0	1
chr1	162682350	162682472	-	Prrc2c	ENSMUSG00000040225.15	CDS	mmu-let-7b-5p	0	0	0	1	0	0
chr1	162697692	162697800	-	Prrc2c	ENSMUSG00000040225.15	CDS	mmu-let-7b-5p	0	0	0	0	0	1.92
chr1	162678126	162678216	-	Prrc2c	ENSMUSG00000040225.15	CDS	mmu-let-7c-5p	0	0	0	0.944444	0	2.92711
chr1	162682370	162682447	-	Prrc2c	ENSMUSG00000040225.15	CDS	mmu-let-7c-5p	0	0	0	0	1	0
chr1	162697692	162697800	-	Prrc2c	ENSMUSG00000040225.15	CDS	mmu-let-7c-5p	0	0	0	0	1.37169	1
chr1	162697863	162697976	-	Prrc2c	ENSMUSG00000040225.15	CDS	mmu-let-7c-5p	0	1	0	0	0	0
chr1	162678126	162678215	-	Prrc2c	ENSMUSG00000040225.15	CDS	mmu-let-7f-5p	0	0	0	0	0	1
chr1	162678126	162678215	-	Prrc2c	ENSMUSG00000040225.15	CDS	mmu-let-7g-5p	0	0	0	0	0	1
chr1	162702182	162702223	-	Prrc2c	ENSMUSG00000040225.15	CDS	mmu-let-7g-5p	0	0	0	0	1	0
chr1	162678126	162678215	-	Prrc2c	ENSMUSG00000040225.15	CDS	mmu-miR-26a-5p	0	0	0	0	0	2
chr1	162678131	162678216	-	Prrc2c	ENSMUSG00000040225.15	CDS	mmu-let-7e-5p	0	0	0	1	0	0
chr1	162678131	162678216	-	Prrc2c	ENSMUSG00000040225.15	CDS	mmu-miR-21a-5p	0	0	0	1	0	0
chr1	162697893	162697982	-	Prrc2c	ENSMUSG00000040225.15	CDS	mmu-miR-21a-5p	0	0	0	0	0	1
chr1	162679870	162679924	-	Prrc2c	ENSMUSG00000040225.15	CDS	mmu-miR-23b-3p	0	0	0	0	0	1
chr1	162682350	162682472	-	Prrc2c	ENSMUSG00000040225.15	CDS	mmu-miR-196b-5p	0	0	0	2	1.1752	1.42185
chr1	162682370	162682447	-	Prrc2c	ENSMUSG00000040225.15	CDS	mmu-miR-196a-5p	0	0	0	0	2	0
chr1	162682370	162682447	-	Prrc2c	ENSMUSG00000040225.15	CDS	mmu-miR-30e-5p	0	0	0	0	1	0
chr1	162684109	162684177	-	Prrc2c	ENSMUSG00000040225.15	CDS	mmu-let-7i-5p	0	0	0	1.586	0	0
chr1	162692830	162692877	-	Prrc2c	ENSMUSG00000040225.15	CDS	mmu-miR-29b-3p	0	0	0	0	1.432	0
chr1	162697863	162697976	-	Prrc2c	ENSMUSG00000040225.15	CDS	mmu-let-7k	0	1	0	0	0	0
chr1	162697893	162697982	-	Prrc2c	ENSMUSG00000040225.15	CDS	mmu-miR-143-3p	0	0	0	0	0	3
chr1	162697893	162697982	-	Prrc2c	ENSMUSG00000040225.15	CDS	mmu-miR-34a-5p	0	0	0	0	0	1
chr1	162707765	162707871	-	Prrc2c	ENSMUSG00000040225.15	CDS	mmu-miR-24-3p	0	0	0	0	1.779	0
chr1	162707765	162707871	-	Prrc2c	ENSMUSG00000040225.15	CDS	mmu-miR-484	0	0	0	0	1	0
chr1	162716371	162716449	-	Prrc2c	ENSMUSG00000040225.15	3' splice site	mmu-let-7b-5p	0	0	0	0	1	0.912923
chr1	162716371	162716454	-	Prrc2c	ENSMUSG00000040225.15	3' splice site	mmu-let-7c-5p	0	0	0	0.650602	2.67831	0
chr1	162716371	162716449	-	Prrc2c	ENSMUSG00000040225.15	3' splice site	mmu-miR-143-3p	0	0	0	0	1	0
chr1	162716400	162716454	-	Prrc2c	ENSMUSG00000040225.15	3' splice site	mmu-let-7a-5p	0	0	0	1	0	0
chr1	162716400	162716454	-	Prrc2c	ENSMUSG00000040225.15	3' splice site	mmu-let-7d-5p	0	0	0	1	0	0
chr1	162829766	162829854	-	Fmo1	ENSMUSG00000040181.14	3' UTR	mmu-let-7a-5p	0	1.102	0	0	0	0
chr1	162829766	162829862	-	Fmo1	ENSMUSG00000040181.14	3' UTR	mmu-miR-22-3p	0	5.16817	0	0	0	2.75497
chr1	162829793	162829862	-	Fmo1	ENSMUSG00000040181.14	3' UTR	mmu-let-7i-5p	0	0	0	0	0	1
chr1	162829861	162829903	-	Fmo1	ENSMUSG00000040181.14	3' UTR	mmu-miR-190a-5p	0	0	0	1	0	0
chr1	162830181	162830310	-	Fmo1	ENSMUSG00000040181.14	CDS	mmu-let-7a-5p	1.45736	3.79845	0	2.16929	2.37209	3.21133
chr1	162830181	162830279	-	Fmo1	ENSMUSG00000040181.14	CDS	mmu-let-7b-5p	0	3.852	0.755102	0	0	1.73492
chr1	162830181	162830310	-	Fmo1	ENSMUSG00000040181.14	CDS	mmu-let-7c-5p	0.728682	6.04333	2.0634	4.37209	3.73605	3.94467
chr1	162830181	162830310	-	Fmo1	ENSMUSG00000040181.14	CDS	mmu-let-7f-5p	3.64341	0.75969	0	2.91473	1.5727	2.66667
chr1	162830181	162830282	-	Fmo1	ENSMUSG00000040181.14	CDS	mmu-let-7g-5p	0.930693	0.970297	0	0	0	0
chr1	162830181	162830282	-	Fmo1	ENSMUSG00000040181.14	CDS	mmu-let-7k	0.930693	1.80184	0	0	0	0
chr1	162839660	162839724	-	Fmo1	ENSMUSG00000040181.14	CDS	mmu-miR-200b-3p	0	0	0	0	1.315	0
chr1	162850144	162850236	-	Fmo1	ENSMUSG00000040181.14	CDS	mmu-miR-200b-3p	3.16621	1.74841	1.1863	3.7594	3.956	7.50091
chr1	162840084	162840181	-	Fmo1	ENSMUSG00000040181.14	Proximal intron	mmu-let-7c-5p	0	0	0	0	2	0
chr1	162840084	162840181	-	Fmo1	ENSMUSG00000040181.14	Proximal intron	mmu-let-7d-5p	0	0	0	0	2	0
chr1	162840084	162840189	-	Fmo1	ENSMUSG00000040181.14	Proximal intron	mmu-let-7k	0	0	0	0	0.92381	1.9619
chr1	162840086	162840189	-	Fmo1	ENSMUSG00000040181.14	Proximal intron	mmu-let-7a-5p	0	0	0	0	0	1
chr1	162840086	162840189	-	Fmo1	ENSMUSG00000040181.14	Proximal intron	mmu-let-7b-5p	0	2.27767	0	0	0	2
chr1	162850144	162850236	-	Fmo1	ENSMUSG00000040181.14	CDS	mmu-miR-429-3p	0	0	0	0	1	0
chr1	162850147	162850230	-	Fmo1	ENSMUSG00000040181.14	CDS	mmu-miR-107-3p	0	1	0	0	0	0
chr1	162850557	162850597	-	Fmo1	ENSMUSG00000040181.14	Proximal intron	mmu-miR-30c-5p	0	0	0	0	0	1.409
chr1	162851369	162851450	-	Fmo1	ENSMUSG00000040181.14	CDS	mmu-miR-96-5p	0	0	0	0	1.742	0
chr1	162874454	162874570	-	Fmo2	ENSMUSG00000040170.13	3' UTR	mmu-miR-143-5p	0	1	0	0	0	0
chr1	162874454	162874610	-	Fmo2	ENSMUSG00000040170.13	3' UTR	mmu-miR-17-5p	0.647436	2.23077	1.12821	1.02564	0	0
chr1	162874454	162874570	-	Fmo2	ENSMUSG00000040170.13	3' UTR	mmu-miR-20a-5p	0	1.219	0	0	0	0
chr1	162874454	162874570	-	Fmo2	ENSMUSG00000040170.13	3' UTR	mmu-miR-26a-5p	0	1.947	1.35945	0.845517	0.637931	0
chr1	162874479	162874538	-	Fmo2	ENSMUSG00000040170.13	3' UTR	mmu-miR-101a-5p	0	0	0	0	0	1
chr1	162874509	162874610	-	Fmo2	ENSMUSG00000040170.13	3' UTR	mmu-miR-26b-5p	1.419	0	0	0	0	0
chr1	162875003	162875081	-	Fmo2	ENSMUSG00000040170.13	3' UTR	mmu-let-7c-5p	2.456	0	0	0	0	0
chr1	162875663	162875712	-	Fmo2	ENSMUSG00000040170.13	3' UTR	mmu-miR-194-5p	0	0	0	0	0	1.136
chr1	162876453	162876557	-	Fmo2	ENSMUSG00000040170.13	3' UTR	mmu-miR-194-5p	1.45587	1.40789	1.95418	0	0.5975	5.97363
chr1	162876453	162876544	-	Fmo2	ENSMUSG00000040170.13	3' UTR	mmu-miR-200b-3p	0	0	0	0	0	1.902
chr1	162876987	162877066	-	Fmo2	ENSMUSG00000040170.13	CDS	mmu-let-7b-5p	0	0	0	0	0	1
chr1	162876987	162877066	-	Fmo2	ENSMUSG00000040170.13	CDS	mmu-let-7c-5p	0	0	0	0	0	1
chr1	162876987	162877066	-	Fmo2	ENSMUSG00000040170.13	CDS	mmu-miR-196b-5p	0	0	0	0	0.518987	3.79
chr1	162876987	162877066	-	Fmo2	ENSMUSG00000040170.13	CDS	mmu-miR-500-3p	0	0	0	0	0	1
chr1	162880217	162880262	-	Fmo2	ENSMUSG00000040170.13	Proximal intron	mmu-miR-466i-5p	2.5	0	0	0	0	0
chr1	162880527	162880566	-	Fmo2	ENSMUSG00000040170.13	CDS	mmu-miR-26a-5p	0	0	0	0	0	2.365
chr1	162880649	162880736	-	Fmo2	ENSMUSG00000040170.13	CDS	mmu-let-7g-5p	0	0	0	1.78483	0.83908	0
chr1	162880671	162880717	-	Fmo2	ENSMUSG00000040170.13	CDS	mmu-let-7a-5p	0	0	0	0	0	1
chr1	162880671	162880717	-	Fmo2	ENSMUSG00000040170.13	CDS	mmu-miR-24-3p	0	0	0	0	0	3.744
chr1	162887596	162887687	-	Fmo2	ENSMUSG00000040170.13	CDS	mmu-miR-199a-5p	0	0	0	0	0	1.915
chr1	162887596	162887687	-	Fmo2	ENSMUSG00000040170.13	CDS	mmu-miR-221-3p	0	0	0	0	0	1
chr1	162887713	162887802	-	Fmo2	ENSMUSG00000040170.13	CDS	mmu-miR-103-3p	0	0	0	1.541	0	0
chr1	162887713	162887802	-	Fmo2	ENSMUSG00000040170.13	CDS	mmu-miR-107-3p	0	0	0	1	0	0
chr1	163814369	163814429	+	Kifap3	ENSMUSG00000026585.13	CDS	mmu-miR-145a-5p	0	0	0	1.74773	0	0.616667
chr1	163916500	163916586	+	Kifap3	ENSMUSG00000026585.13	3' UTR	mmu-miR-92a-3p	0	0	0	0	1.67328	2.3534
chr1	163954839	163954876	+	Scyl3	ENSMUSG00000026584.14	3' UTR	mmu-miR-130a-3p	0	0	0	0	0	1.689
chr1	163954839	163954876	+	Scyl3	ENSMUSG00000026584.14	3' UTR	mmu-miR-301a-3p	0	0	0	0	0	1
chr1	164256761	164256861	+	Slc19a2	ENSMUSG00000040918.12	CDS	mmu-let-7i-5p	0	0	0	0	0	1
chr1	164256761	164256861	+	Slc19a2	ENSMUSG00000040918.12	CDS	mmu-miR-107-3p	0	0	0	0	0	1
chr1	164256761	164256861	+	Slc19a2	ENSMUSG00000040918.12	CDS	mmu-miR-15a-5p	0	0	0	0	0	1
chr1	164256761	164256871	+	Slc19a2	ENSMUSG00000040918.12	CDS	mmu-miR-15b-5p	0	0	0	0	0.936364	0.909091
chr1	164256761	164256871	+	Slc19a2	ENSMUSG00000040918.12	CDS	mmu-miR-16-5p	0	0	0	1.82378	5.4075	3.61091
chr1	164256761	164256861	+	Slc19a2	ENSMUSG00000040918.12	CDS	mmu-miR-497a-5p	0	0	0	0	0	1
chr1	164256761	164256861	+	Slc19a2	ENSMUSG00000040918.12	CDS	mmu-miR-503-5p	0	0	0	0	0	1
chr1	164256768	164256871	+	Slc19a2	ENSMUSG00000040918.12	CDS	mmu-let-7a-5p	0	0	0	0	1	0
chr1	164256768	164256871	+	Slc19a2	ENSMUSG00000040918.12	CDS	mmu-let-7f-5p	0	0	0	0	1	0
chr1	164263925	164264057	+	Slc19a2	ENSMUSG00000040918.12	3' UTR	mmu-miR-141-3p	0	0	0	0	0.893939	2.218
chr1	164263925	164264057	+	Slc19a2	ENSMUSG00000040918.12	3' UTR	mmu-miR-200a-3p	0	0	0	0	0.893939	1
chr1	164263925	164264057	+	Slc19a2	ENSMUSG00000040918.12	3' UTR	mmu-miR-200b-3p	1.26933	0	0	0	4.07279	2.989
chr1	164265119	164265187	+	Slc19a2	ENSMUSG00000040918.12	3' UTR	mmu-miR-200b-3p	0	0	0	2.586	0	0
chr1	164263925	164264057	+	Slc19a2	ENSMUSG00000040918.12	3' UTR	mmu-miR-200c-3p	0.666667	0	0	2.2297	1.23364	11.713
chr1	164263925	164264057	+	Slc19a2	ENSMUSG00000040918.12	3' UTR	mmu-miR-26a-5p	0	0	0	0	0	2
chr1	164263933	164264051	+	Slc19a2	ENSMUSG00000040918.12	3' UTR	mmu-miR-466i-5p	0	0	0	0	1	0
chr1	164291845	164291971	-	Blzf1	ENSMUSG00000026577.13	3' UTR	mmu-miR-124-3p	0	0	0	0	0	1
chr1	164291845	164291971	-	Blzf1	ENSMUSG00000026577.13	3' UTR	mmu-miR-29a-3p	0	0	0	0	0	2.841
chr1	164291845	164291971	-	Blzf1	ENSMUSG00000026577.13	3' UTR	mmu-miR-29b-3p	0	0	0	0	1.90157	1.804
chr1	164291845	164291971	-	Blzf1	ENSMUSG00000026577.13	3' UTR	mmu-miR-29c-3p	0	0	0	0	0	1
chr1	164437208	164437257	-	Atp1b1	ENSMUSG00000026576.12	3' UTR	mmu-miR-143-3p	0	0	1.086	0	0	0
chr1	164438131	164438274	-	Atp1b1	ENSMUSG00000026576.12	3' UTR	mmu-miR-143-3p	0	0	0	0	0	2.421
chr1	164437208	164437257	-	Atp1b1	ENSMUSG00000026576.12	3' UTR	mmu-miR-200a-3p	0	0	1	0	0	0
chr1	164437208	164437257	-	Atp1b1	ENSMUSG00000026576.12	3' UTR	mmu-miR-33-5p	0	0	1.284	0	0	0
chr1	164437798	164437915	-	Atp1b1	ENSMUSG00000026576.12	3' UTR	mmu-miR-126a-3p	0	5.93588	0	0	1.76631	0
chr1	164438009	164438100	-	Atp1b1	ENSMUSG00000026576.12	3' UTR	mmu-miR-126a-3p	0	0.853615	1.284	0	0	0
chr1	164438137	164438256	-	Atp1b1	ENSMUSG00000026576.12	3' UTR	mmu-miR-126a-3p	0	0	0	0	1.649	0
chr1	164437798	164437915	-	Atp1b1	ENSMUSG00000026576.12	3' UTR	mmu-miR-145a-5p	0	2.97277	0	0	3.28569	0
chr1	164437798	164437852	-	Atp1b1	ENSMUSG00000026576.12	3' UTR	mmu-miR-425-5p	0	0	0	0	1.825	0
chr1	164437802	164437915	-	Atp1b1	ENSMUSG00000026576.12	3' UTR	mmu-let-7b-5p	0	1	0	0	0	0
chr1	164438131	164438274	-	Atp1b1	ENSMUSG00000026576.12	3' UTR	mmu-let-7b-5p	0.797203	0	0.769231	4.6152	1.66434	1
chr1	164437802	164437915	-	Atp1b1	ENSMUSG00000026576.12	3' UTR	mmu-let-7f-5p	0	1	0	0	0	0
chr1	164438137	164438256	-	Atp1b1	ENSMUSG00000026576.12	3' UTR	mmu-let-7f-5p	0	0	0	0	1	0
chr1	164437802	164437915	-	Atp1b1	ENSMUSG00000026576.12	3' UTR	mmu-miR-101b-3p	0	1	0	0	0	0
chr1	164437992	164438096	-	Atp1b1	ENSMUSG00000026576.12	3' UTR	mmu-miR-101b-3p	0	0	0	0	0	1
chr1	164437802	164437915	-	Atp1b1	ENSMUSG00000026576.12	3' UTR	mmu-miR-106b-5p	0	1.895	0	0	0	0
chr1	164437802	164437915	-	Atp1b1	ENSMUSG00000026576.12	3' UTR	mmu-miR-29a-3p	0	1.479	0	0	0	0
chr1	164438134	164438248	-	Atp1b1	ENSMUSG00000026576.12	3' UTR	mmu-miR-29a-3p	1	0	0	0	0	0
chr1	164437802	164437915	-	Atp1b1	ENSMUSG00000026576.12	3' UTR	mmu-miR-29b-3p	0	1	0	0	0	0
chr1	164437802	164437915	-	Atp1b1	ENSMUSG00000026576.12	3' UTR	mmu-miR-30a-5p	0	1	0	0	0	0
chr1	164438137	164438256	-	Atp1b1	ENSMUSG00000026576.12	3' UTR	mmu-miR-30a-5p	0	0	0	0	2.5	0
chr1	164437986	164438100	-	Atp1b1	ENSMUSG00000026576.12	3' UTR	mmu-miR-101c	4.41844	2.07955	3.97287	5.74839	9.75228	13.2317
chr1	164437986	164438090	-	Atp1b1	ENSMUSG00000026576.12	3' UTR	mmu-miR-191-5p	0	0	0	0	1	0
chr1	164437986	164438100	-	Atp1b1	ENSMUSG00000026576.12	3' UTR	mmu-miR-24-3p	2.70975	2.34813	7.6448	3.404	5.70905	10.9264
chr1	164438132	164438250	-	Atp1b1	ENSMUSG00000026576.12	3' UTR	mmu-miR-24-3p	0	0	0	2.334	0	0
chr1	164437986	164438098	-	Atp1b1	ENSMUSG00000026576.12	3' UTR	mmu-miR-26a-5p	0	0.898875	0	0.821429	1.88036	1.68071
chr1	164438131	164438274	-	Atp1b1	ENSMUSG00000026576.12	3' UTR	mmu-miR-26a-5p	14.2675	0	13.3208	19.1135	23.6086	33.174
chr1	164437986	164438090	-	Atp1b1	ENSMUSG00000026576.12	3' UTR	mmu-miR-378a-3p	0	0	0	0	1	0
chr1	164437986	164438090	-	Atp1b1	ENSMUSG00000026576.12	3' UTR	mmu-miR-532-3p	0	0	0	0	1	0
chr1	164437992	164438097	-	Atp1b1	ENSMUSG00000026576.12	3' UTR	mmu-let-7a-5p	0.819048	0	0	0	0	0.990476
chr1	164438131	164438274	-	Atp1b1	ENSMUSG00000026576.12	3' UTR	mmu-let-7a-5p	0	0	0.769231	0.825175	1.66434	4
chr1	164437992	164438096	-	Atp1b1	ENSMUSG00000026576.12	3' UTR	mmu-miR-141-3p	0	0	0	0	0	1
chr1	164437992	164438096	-	Atp1b1	ENSMUSG00000026576.12	3' UTR	mmu-miR-17-3p	0	0	0	0	0	1.285
chr1	164437992	164438096	-	Atp1b1	ENSMUSG00000026576.12	3' UTR	mmu-miR-199b-3p	0	0	0	0	0	1
chr1	164437992	164438096	-	Atp1b1	ENSMUSG00000026576.12	3' UTR	mmu-miR-200b-3p	0	0	0	0	0	1
chr1	164438131	164438274	-	Atp1b1	ENSMUSG00000026576.12	3' UTR	mmu-miR-200b-3p	0	0	0	0	0	2
chr1	164437992	164438096	-	Atp1b1	ENSMUSG00000026576.12	3' UTR	mmu-miR-200c-3p	0	0	0	0	0	2.257
chr1	164438132	164438256	-	Atp1b1	ENSMUSG00000026576.12	3' UTR	mmu-miR-200c-3p	0	0	0	0.951613	1.2994	0
chr1	164437992	164438096	-	Atp1b1	ENSMUSG00000026576.12	3' UTR	mmu-miR-27a-3p	0	0	0	0	0	2.353
chr1	164437992	164438096	-	Atp1b1	ENSMUSG00000026576.12	3' UTR	mmu-miR-34a-5p	0	0	0	0	0	1.4
chr1	164438131	164438274	-	Atp1b1	ENSMUSG00000026576.12	3' UTR	mmu-miR-34a-5p	0	0	0	0	0	1
chr1	164438011	164438097	-	Atp1b1	ENSMUSG00000026576.12	3' UTR	mmu-miR-93-5p	1	0	0	0	0	0
chr1	164438126	164438287	-	Atp1b1	ENSMUSG00000026576.12	CDS	mmu-let-7b-5p	0	2	0	0	0	0
chr1	164438126	164438287	-	Atp1b1	ENSMUSG00000026576.12	CDS	mmu-let-7c-5p	0	2	0	0	0	0
chr1	164438392	164438530	-	Atp1b1	ENSMUSG00000026576.12	CDS	mmu-let-7c-5p	0.818841	0	0	0	0.956522	1
chr1	164438126	164438287	-	Atp1b1	ENSMUSG00000026576.12	CDS	mmu-let-7f-5p	0	1.922	0	0	0	0
chr1	164453494	164453577	-	Atp1b1	ENSMUSG00000026576.12	CDS	mmu-let-7f-5p	0	0	0	0	0	1
chr1	164438126	164438287	-	Atp1b1	ENSMUSG00000026576.12	CDS	mmu-miR-101c	0	3.744	0	0	0	0
chr1	164438126	164438287	-	Atp1b1	ENSMUSG00000026576.12	CDS	mmu-miR-126a-3p	0	2.023	0	0	0	0
chr1	164438392	164438530	-	Atp1b1	ENSMUSG00000026576.12	CDS	mmu-miR-126a-3p	0	0	0	0	0	1
chr1	164438126	164438287	-	Atp1b1	ENSMUSG00000026576.12	CDS	mmu-miR-140-5p	0	1	0	0	0	0
chr1	164438126	164438287	-	Atp1b1	ENSMUSG00000026576.12	CDS	mmu-miR-143-3p	0	1	0	0	0	0
chr1	164443237	164443298	-	Atp1b1	ENSMUSG00000026576.12	CDS	mmu-miR-143-3p	0	0	0	8.792	0	3.29405
chr1	164453494	164453577	-	Atp1b1	ENSMUSG00000026576.12	CDS	mmu-miR-143-3p	0	0	0	0	0	1.843
chr1	164438126	164438287	-	Atp1b1	ENSMUSG00000026576.12	CDS	mmu-miR-148a-3p	0	1	0	0	0	0
chr1	164438126	164438287	-	Atp1b1	ENSMUSG00000026576.12	CDS	mmu-miR-181b-5p	0	1	0	0	0	0
chr1	164438126	164438287	-	Atp1b1	ENSMUSG00000026576.12	CDS	mmu-miR-181d-5p	0	1	0	0	0	0
chr1	164438126	164438287	-	Atp1b1	ENSMUSG00000026576.12	CDS	mmu-miR-187-3p	0	1	0	0	0	0
chr1	164438126	164438287	-	Atp1b1	ENSMUSG00000026576.12	CDS	mmu-miR-218-5p	0	1.185	0	0	0	0
chr1	164438126	164438287	-	Atp1b1	ENSMUSG00000026576.12	CDS	mmu-miR-21a-5p	0	1	0	0	0	0
chr1	164453489	164453582	-	Atp1b1	ENSMUSG00000026576.12	CDS	mmu-miR-21a-5p	0	0	1.26349	2.75703	0	4.0438
chr1	164438126	164438287	-	Atp1b1	ENSMUSG00000026576.12	CDS	mmu-miR-24-3p	0	1.023	0	0	0	0
chr1	164453494	164453577	-	Atp1b1	ENSMUSG00000026576.12	CDS	mmu-miR-24-3p	0	0	0	0	0	1
chr1	164438126	164438287	-	Atp1b1	ENSMUSG00000026576.12	CDS	mmu-miR-26a-5p	0	33.496	0	0	0	0
chr1	164438126	164438287	-	Atp1b1	ENSMUSG00000026576.12	CDS	mmu-miR-26b-5p	0	20	0	0	0	0
chr1	164438126	164438287	-	Atp1b1	ENSMUSG00000026576.12	CDS	mmu-miR-30e-5p	0	2.1	0	0	0	0
chr1	164438126	164438287	-	Atp1b1	ENSMUSG00000026576.12	CDS	mmu-miR-31-5p	0	1	0	0	0	0
chr1	164438126	164438287	-	Atp1b1	ENSMUSG00000026576.12	CDS	mmu-miR-34a-5p	0	1	0	0	0	0
chr1	164438126	164438287	-	Atp1b1	ENSMUSG00000026576.12	CDS	mmu-miR-378a-3p	0	1	0	0	0	0
chr1	164438392	164438530	-	Atp1b1	ENSMUSG00000026576.12	CDS	mmu-miR-378a-3p	0	0	0	0	0	1
chr1	164438126	164438287	-	Atp1b1	ENSMUSG00000026576.12	CDS	mmu-miR-425-5p	0	1	0	0	0	0
chr1	164438126	164438287	-	Atp1b1	ENSMUSG00000026576.12	CDS	mmu-miR-429-3p	0	1	0	0	0	0
chr1	164438392	164438530	-	Atp1b1	ENSMUSG00000026576.12	CDS	mmu-miR-429-3p	12.3293	8.60236	7.94627	9.31894	27.8472	53.127
chr1	164439299	164439338	-	Atp1b1	ENSMUSG00000026576.12	CDS	mmu-miR-429-3p	0	0	0	1.91372	4.117	1.40577
chr1	164438126	164438287	-	Atp1b1	ENSMUSG00000026576.12	CDS	mmu-miR-92a-3p	0	1	0	0	0	0
chr1	164438126	164438287	-	Atp1b1	ENSMUSG00000026576.12	CDS	mmu-miR-99b-5p	0	1	0	0	0	0
chr1	164438131	164438274	-	Atp1b1	ENSMUSG00000026576.12	3' UTR	mmu-let-7c-5p	0	0	0	0	0.832168	2.944
chr1	164438131	164438274	-	Atp1b1	ENSMUSG00000026576.12	3' UTR	mmu-let-7e-5p	0	0	0	0	0	1
chr1	164438131	164438274	-	Atp1b1	ENSMUSG00000026576.12	3' UTR	mmu-let-7g-5p	0	0	0	0.825175	1.66434	3
chr1	164438131	164438274	-	Atp1b1	ENSMUSG00000026576.12	3' UTR	mmu-let-7i-5p	0	0	0	0	0	1
chr1	164438131	164438274	-	Atp1b1	ENSMUSG00000026576.12	3' UTR	mmu-let-7k	0	0	0.769231	0	0	2
chr1	164438131	164438274	-	Atp1b1	ENSMUSG00000026576.12	3' UTR	mmu-miR-17-5p	0	0	0	0	0	1
chr1	164438131	164438274	-	Atp1b1	ENSMUSG00000026576.12	3' UTR	mmu-miR-181b-5p	0	0	0	0	0	1
chr1	164438131	164438274	-	Atp1b1	ENSMUSG00000026576.12	3' UTR	mmu-miR-196a-5p	0	0	0	0	0	1
chr1	164438131	164438274	-	Atp1b1	ENSMUSG00000026576.12	3' UTR	mmu-miR-210-3p	0	0	0	0	0	3.945
chr1	164438131	164438274	-	Atp1b1	ENSMUSG00000026576.12	3' UTR	mmu-miR-218-5p	0	0	0	0	0	3.034
chr1	164438131	164438274	-	Atp1b1	ENSMUSG00000026576.12	3' UTR	mmu-miR-26b-5p	11.9493	0	7.43308	9.07692	14.2284	26.672
chr1	164438131	164438274	-	Atp1b1	ENSMUSG00000026576.12	3' UTR	mmu-miR-28c	0	0	0	0	0	1
chr1	164438131	164438274	-	Atp1b1	ENSMUSG00000026576.12	3' UTR	mmu-miR-30b-5p	0	0	0	0.825175	0	3.307
chr1	164438131	164438274	-	Atp1b1	ENSMUSG00000026576.12	3' UTR	mmu-miR-30c-5p	0	0	0.769231	0.825175	0	1.135
chr1	164438131	164438274	-	Atp1b1	ENSMUSG00000026576.12	3' UTR	mmu-miR-30d-5p	0	0	0.769231	0.825175	0	1
chr1	164438131	164438274	-	Atp1b1	ENSMUSG00000026576.12	3' UTR	mmu-miR-30e-5p	0.927147	0	0	0	0	2.544
chr1	164438131	164438274	-	Atp1b1	ENSMUSG00000026576.12	3' UTR	mmu-miR-744-5p	0	0	0	0	0	1
chr1	164438132	164438256	-	Atp1b1	ENSMUSG00000026576.12	3' UTR	mmu-miR-15a-5p	2.11911	0	0	1.90323	2.87903	0
chr1	164438132	164438250	-	Atp1b1	ENSMUSG00000026576.12	3' UTR	mmu-miR-1843a-5p	0	0	0	1	0	0
chr1	164438132	164438256	-	Atp1b1	ENSMUSG00000026576.12	3' UTR	mmu-miR-192-5p	0	0	0	1.83852	0.959677	0
chr1	164438134	164438248	-	Atp1b1	ENSMUSG00000026576.12	3' UTR	mmu-miR-140-5p	1	0	0	0	0	0
chr1	164438134	164438248	-	Atp1b1	ENSMUSG00000026576.12	3' UTR	mmu-miR-20a-5p	1	0	0	0	0	0
chr1	164438134	164438248	-	Atp1b1	ENSMUSG00000026576.12	3' UTR	mmu-miR-340-5p	1	0	0	0	0	0
chr1	164438137	164438256	-	Atp1b1	ENSMUSG00000026576.12	3' UTR	mmu-let-7d-5p	0	0	0	0	2.678	0
chr1	164438137	164438256	-	Atp1b1	ENSMUSG00000026576.12	3' UTR	mmu-miR-185-5p	0	0	0	0	1	0
chr1	164438137	164438256	-	Atp1b1	ENSMUSG00000026576.12	3' UTR	mmu-miR-21a-5p	0	0	0	0	1	0
chr1	164438137	164438256	-	Atp1b1	ENSMUSG00000026576.12	3' UTR	mmu-miR-429-3p	0	0	0	0	1.62	0
chr1	164438392	164438530	-	Atp1b1	ENSMUSG00000026576.12	CDS	mmu-miR-200b-3p	5.35194	6.01055	4.36851	9.52329	15.7453	25.265
chr1	164438392	164438530	-	Atp1b1	ENSMUSG00000026576.12	CDS	mmu-miR-200c-3p	1.3994	5.1809	0	2.0353	9.43896	14.953
chr1	164438392	164438486	-	Atp1b1	ENSMUSG00000026576.12	CDS	mmu-miR-27b-3p	0	1.329	0	0	0	0
chr1	164453499	164453586	-	Atp1b1	ENSMUSG00000026576.12	CDS	mmu-miR-27b-3p	0	0	0	0	1	0
chr1	164438392	164438530	-	Atp1b1	ENSMUSG00000026576.12	CDS	mmu-miR-10a-5p	0	0	0	0	1.63278	1.077
chr1	164438392	164438530	-	Atp1b1	ENSMUSG00000026576.12	CDS	mmu-miR-196a-5p	0	0	0	0	0	1
chr1	164438392	164438530	-	Atp1b1	ENSMUSG00000026576.12	CDS	mmu-miR-30c-5p	0	0	0	0	0	1
chr1	164438392	164438530	-	Atp1b1	ENSMUSG00000026576.12	CDS	mmu-miR-322-5p	0	0	0	0	0	1
chr1	164453499	164453586	-	Atp1b1	ENSMUSG00000026576.12	CDS	mmu-miR-322-5p	0.62069	0	0	0	2	0
chr1	164438392	164438530	-	Atp1b1	ENSMUSG00000026576.12	CDS	mmu-miR-744-5p	0	0	0	0	0	1.048
chr1	164438396	164438528	-	Atp1b1	ENSMUSG00000026576.12	CDS	mmu-let-7d-5p	0	0	0	0	1	0
chr1	164438396	164438528	-	Atp1b1	ENSMUSG00000026576.12	CDS	mmu-miR-30d-5p	0	0	0	0	1.968	0
chr1	164438399	164438496	-	Atp1b1	ENSMUSG00000026576.12	CDS	mmu-let-7a-5p	0	0	1	0	0	0
chr1	164438399	164438496	-	Atp1b1	ENSMUSG00000026576.12	CDS	mmu-miR-221-3p	0	0	1	0	0	0
chr1	164439299	164439338	-	Atp1b1	ENSMUSG00000026576.12	CDS	mmu-miR-181a-5p	0	0	0	0	1	0
chr1	164447361	164447458	-	Atp1b1	ENSMUSG00000026576.12	Distal intron	mmu-miR-466i-5p	1.65868	0	1.97242	0	0	0
chr1	164450468	164450575	-	Atp1b1	ENSMUSG00000026576.12	Distal intron	mmu-miR-200b-3p	0.894804	1.3664	2.39662	3.04186	0	0
chr1	164450478	164450575	-	Atp1b1	ENSMUSG00000026576.12	Distal intron	mmu-miR-429-3p	0.789773	1.56322	0	0	0	0
chr1	164453489	164453586	-	Atp1b1	ENSMUSG00000026576.12	CDS	mmu-miR-15a-5p	1.67845	12.4573	3.22355	7.04891	18.2565	8.49766
chr1	164453489	164453586	-	Atp1b1	ENSMUSG00000026576.12	CDS	mmu-miR-15b-5p	0	0.793814	0	2.71637	2.67547	0.85567
chr1	164453489	164453586	-	Atp1b1	ENSMUSG00000026576.12	CDS	mmu-miR-16-5p	2.8826	6.55611	5.71074	9.41151	13.5182	15.0923
chr1	164453489	164453586	-	Atp1b1	ENSMUSG00000026576.12	CDS	mmu-miR-30a-3p	0	1.59239	0	0	1.60636	0
chr1	164453489	164453581	-	Atp1b1	ENSMUSG00000026576.12	CDS	mmu-miR-103-3p	0	0	0	1.712	0	0
chr1	164453489	164453581	-	Atp1b1	ENSMUSG00000026576.12	CDS	mmu-miR-497a-5p	0	0	0	1	0	2.67946
chr1	164453494	164453586	-	Atp1b1	ENSMUSG00000026576.12	CDS	mmu-miR-22-3p	0	0	0	0	1.62747	1.54903
chr1	164453499	164453586	-	Atp1b1	ENSMUSG00000026576.12	CDS	mmu-miR-30e-3p	0	0	0	0	2	0
chr1	164576370	164576427	+	D630023O14Rik	ENSMUSG00000102389.1	Noncoding exon	mmu-miR-466i-5p	0	0	0	0	0	2.349
chr1	165178640	165178700	-	Sft2d2	ENSMUSG00000040848.11	3' UTR	mmu-miR-27b-3p	0	0	0	0	0	1.02
chr1	165185005	165185085	-	Sft2d2	ENSMUSG00000040848.11	CDS	mmu-miR-16-5p	1.05495	0	0	0	0	1.052
chr1	165429254	165429308	-	Dcaf6	ENSMUSG00000026571.12	CDS	mmu-miR-26a-5p	0	0	0	0	1.922	0
chr1	165460221	165460297	-	Dcaf6	ENSMUSG00000026571.12	CDS	mmu-miR-26a-5p	0	0	0	0	0	1.669
chr1	165453703	165453755	-	Gm37864	ENSMUSG00000102401.1	Noncoding exon	mmu-let-7e-5p	0	0	0	0	0	2.769
chr1	165478214	165478307	+	Mpc2	ENSMUSG00000026568.6	CDS	mmu-miR-193a-3p	3.76384	0	0	0	2.78494	0
chr1	165478215	165478308	+	Mpc2	ENSMUSG00000026568.6	CDS	mmu-miR-145a-5p	0	0	0	0	0	1.005
chr1	165478215	165478308	+	Mpc2	ENSMUSG00000026568.6	CDS	mmu-miR-181d-5p	0	0	0	0	0	1
chr1	165478215	165478308	+	Mpc2	ENSMUSG00000026568.6	CDS	mmu-miR-194-5p	0	0	0	0	0	3.085
chr1	165479464	165479580	+	Mpc2	ENSMUSG00000026568.6	CDS	mmu-miR-194-5p	5.64253	6.1753	0	7.66521	21.1482	15.5362
chr1	165478220	165478307	+	Mpc2	ENSMUSG00000026568.6	CDS	mmu-miR-345-5p	0	0	0	0	1.849	0
chr1	165479464	165479579	+	Mpc2	ENSMUSG00000026568.6	CDS	mmu-miR-99a-5p	0	1	0	0	0	0
chr1	165479467	165479578	+	Mpc2	ENSMUSG00000026568.6	CDS	mmu-miR-192-5p	0	0	0	0	0	1.034
chr1	165479467	165479578	+	Mpc2	ENSMUSG00000026568.6	CDS	mmu-miR-9-5p	0	0	0	0	0	1
chr1	165479487	165479580	+	Mpc2	ENSMUSG00000026568.6	CDS	mmu-miR-23a-3p	1	0	0	0	0	0
chr1	165592713	165592881	-	Mpzl1	ENSMUSG00000026566.15	3' UTR	mmu-let-7a-5p	0	0	0	0	1	0
chr1	165592713	165592881	-	Mpzl1	ENSMUSG00000026566.15	3' UTR	mmu-let-7b-5p	0	0	0	0.875643	2.806	2.46429
chr1	165592713	165592881	-	Mpzl1	ENSMUSG00000026566.15	3' UTR	mmu-miR-29a-3p	0	0	0	0.861405	3.862	1.64286
chr1	165592713	165592881	-	Mpzl1	ENSMUSG00000026566.15	3' UTR	mmu-miR-29c-3p	0	0	0	0	1.966	3.84757
chr1	165592726	165592864	-	Mpzl1	ENSMUSG00000026566.15	3' UTR	mmu-let-7g-5p	0	0	0	0	0	1
chr1	165592726	165592864	-	Mpzl1	ENSMUSG00000026566.15	3' UTR	mmu-let-7i-5p	0	0	0	0	0	1
chr1	165592772	165592816	-	Mpzl1	ENSMUSG00000026566.15	3' UTR	mmu-let-7f-5p	0	0	1.25	0	0	0
chr1	165649336	165649466	-	Rcsd1	ENSMUSG00000040723.14	3' UTR	mmu-miR-26a-5p	4.7594	3.23288	0	2.35631	6.19762	6.34904
chr1	165774890	165775082	+	Creg1	ENSMUSG00000040713.12	3' UTR	mmu-let-7d-5p	0	1	0	0	0	0
chr1	165774890	165775082	+	Creg1	ENSMUSG00000040713.12	3' UTR	mmu-let-7f-5p	0	2	0	0.578125	0	1.78131
chr1	165774890	165775082	+	Creg1	ENSMUSG00000040713.12	3' UTR	mmu-miR-181c-5p	0	1	0	0	0	0
chr1	165774890	165775082	+	Creg1	ENSMUSG00000040713.12	3' UTR	mmu-miR-30a-5p	0	1	0	0	0	0
chr1	165774890	165775082	+	Creg1	ENSMUSG00000040713.12	3' UTR	mmu-miR-378a-5p	0	1	0	0	0	0
chr1	165774925	165775057	+	Creg1	ENSMUSG00000040713.12	3' UTR	mmu-let-7a-5p	0	0	0	0	0	1
chr1	165774925	165775057	+	Creg1	ENSMUSG00000040713.12	3' UTR	mmu-let-7g-5p	0	0	0	0	0	1
chr1	165906680	165906782	-	Pou2f1	ENSMUSG00000026565.18	CDS	mmu-let-7a-5p	0	0	0	3.75341	0	1.88235
chr1	165906680	165906783	-	Pou2f1	ENSMUSG00000026565.18	CDS	mmu-let-7b-5p	0	0	1.84466	0.948816	0.761068	0
chr1	165911308	165911379	-	Pou2f1	ENSMUSG00000026565.18	CDS	mmu-let-7b-5p	0	0	0	1	0	0
chr1	165906680	165906781	-	Pou2f1	ENSMUSG00000026565.18	CDS	mmu-let-7f-5p	0	0.976723	0	0.950495	0	0
chr1	165906680	165906781	-	Pou2f1	ENSMUSG00000026565.18	CDS	mmu-let-7g-5p	0	0.960396	0	0.950495	0	0
chr1	165906684	165906781	-	Pou2f1	ENSMUSG00000026565.18	CDS	mmu-let-7e-5p	0	1	0	0	0	0
chr1	165906686	165906782	-	Pou2f1	ENSMUSG00000026565.18	CDS	mmu-let-7c-5p	0	0	0	0	0	1.948
chr1	165906686	165906782	-	Pou2f1	ENSMUSG00000026565.18	CDS	mmu-let-7d-5p	0	0	0	0	0	1
chr1	165906686	165906782	-	Pou2f1	ENSMUSG00000026565.18	CDS	mmu-let-7k	0	0	0	0	0	1
chr1	165908869	165908986	-	Pou2f1	ENSMUSG00000026565.18	CDS	mmu-miR-143-3p	1.38231	3.22919	0	0	2.00821	3.80506
chr1	166312177	166312269	+	Ildr2	ENSMUSG00000040612.13	3' UTR	mmu-miR-24-3p	1.50888	0	0	0	3.65	1.13752
chr1	166312177	166312269	+	Ildr2	ENSMUSG00000040612.13	3' UTR	mmu-miR-26a-5p	0	0	0	0	1	0
chr1	166392836	166392912	+	Tada1	ENSMUSG00000026563.13	3' UTR	mmu-miR-27b-3p	0	0	0	0	0	1.747
chr1	167354483	167354540	+	Aldh9a1	ENSMUSG00000026687.14	CDS	mmu-miR-26a-5p	0	0	0	0	0	1.705
chr1	167357374	167357417	+	Aldh9a1	ENSMUSG00000026687.14	CDS	mmu-miR-101c	0	2.308	0	0	0	0
chr1	167357374	167357417	+	Aldh9a1	ENSMUSG00000026687.14	CDS	mmu-miR-27b-3p	0	1	0	0	0	0
chr1	167367749	167367815	+	Aldh9a1	ENSMUSG00000026687.14	3' UTR	mmu-miR-30e-5p	0	2.402	0	0	0	0
chr1	167367999	167368104	+	Aldh9a1	ENSMUSG00000026687.14	3' UTR	mmu-miR-30e-5p	3.83704	3.3176	2.47371	2.61893	3.65714	2.67041
chr1	167367999	167368099	+	Aldh9a1	ENSMUSG00000026687.14	3' UTR	mmu-miR-30a-5p	0	2.70907	1.7694	3.10868	3.84	2.04911
chr1	167368003	167368099	+	Aldh9a1	ENSMUSG00000026687.14	3' UTR	mmu-miR-30d-5p	0	0	0	0	2.977	0
chr1	168156308	168156379	-	Pbx1	ENSMUSG00000052534.15	3' UTR	mmu-miR-466i-5p	0	0	0	0	2.59	0
chr1	168158167	168158266	-	Pbx1	ENSMUSG00000052534.15	3' UTR	mmu-let-7a-5p	0	0	0	1	0	0
chr1	168158167	168158266	-	Pbx1	ENSMUSG00000052534.15	3' UTR	mmu-let-7c-5p	0	0	0	2	0	0
chr1	168158167	168158266	-	Pbx1	ENSMUSG00000052534.15	3' UTR	mmu-let-7f-5p	0	0.793212	0	1	0	0
chr1	168191313	168191431	-	Pbx1	ENSMUSG00000052534.15	CDS	mmu-miR-195a-5p	1.49207	0.59322	0.822034	0	0.635593	0.966102
chr1	168191315	168191431	-	Pbx1	ENSMUSG00000052534.15	CDS	mmu-miR-16-5p	0	1.68181	3.24365	0	2.85582	4.82141
chr1	168191315	168191385	-	Pbx1	ENSMUSG00000052534.15	CDS	mmu-miR-322-5p	0	1	0	0	0	0
chr1	168191317	168191431	-	Pbx1	ENSMUSG00000052534.15	CDS	mmu-miR-204-5p	0	0	0	0	0	1
chr1	168191317	168191431	-	Pbx1	ENSMUSG00000052534.15	CDS	mmu-miR-22-3p	0	0	0	0	0	1
chr1	168195754	168195833	-	Pbx1	ENSMUSG00000052534.15	CDS	mmu-miR-126a-3p	0	0	0	0	0	1
chr1	168224674	168224702	-	Pbx1	ENSMUSG00000052534.15	Distal intron	mmu-let-7d-5p	0	0	0	0	1.45	0
chr1	168261842	168261931	-	Pbx1	ENSMUSG00000052534.15	Distal intron	mmu-miR-466i-5p	1.68539	1.87751	0	0	0	0
chr1	168261950	168262011	-	Pbx1	ENSMUSG00000052534.15	Distal intron	mmu-miR-466i-5p	0	0.770492	0	1.616	0	0
chr1	168326249	168326315	-	Pbx1	ENSMUSG00000052534.15	Distal intron	mmu-miR-466i-5p	0	1.903	0	0	0	0
chr1	168339721	168339789	-	Pbx1	ENSMUSG00000052534.15	Distal intron	mmu-miR-466i-5p	0	0	0	0	0	2.725
chr1	168362320	168362380	-	Pbx1	ENSMUSG00000052534.15	Distal intron	mmu-miR-466i-5p	2.876	0	0	0	0	0
chr1	168367820	168367866	-	Pbx1	ENSMUSG00000052534.15	Distal intron	mmu-miR-466i-5p	0	0	2.499	0	0	0
chr1	168374466	168374520	-	Pbx1	ENSMUSG00000052534.15	Distal intron	mmu-miR-466i-5p	0	0	3.927	0	0	0
chr1	168380865	168380921	-	Pbx1	ENSMUSG00000052534.15	Distal intron	mmu-miR-466i-5p	2.851	0	0	0	0	0
chr1	168423914	168423971	-	Pbx1	ENSMUSG00000052534.15	Distal intron	mmu-miR-466i-5p	1.54495	0	0	2.01763	0	0
chr1	168424007	168424082	-	Pbx1	ENSMUSG00000052534.15	Distal intron	mmu-miR-466i-5p	1.24549	0	0	0	3.783	3.69499
chr1	168425110	168425134	-	Pbx1	ENSMUSG00000052534.15	Distal intron	mmu-miR-466i-5p	2.148	0	0	0	0	0
chr1	168425152	168425225	-	Pbx1	ENSMUSG00000052534.15	Distal intron	mmu-miR-466i-5p	0	0	0	0	0	3.272
chr1	168261881	168261931	-	Pbx1	ENSMUSG00000052534.15	Distal intron	mmu-miR-30e-5p	1	0	0	0	0	0
chr1	168263473	168263564	-	Pbx1	ENSMUSG00000052534.15	Distal intron	mmu-miR-26a-5p	0	0	0	2.807	0.896615	0
chr1	168359842	168359916	-	Pbx1	ENSMUSG00000052534.15	Distal intron	mmu-miR-26a-5p	1.539	0	0	0	1.37442	0
chr1	168317702	168317765	-	Pbx1	ENSMUSG00000052534.15	Distal intron	mmu-miR-16-5p	0	0	1.853	0	0	0
chr1	168420469	168420547	-	Pbx1	ENSMUSG00000052534.15	Distal intron	mmu-miR-16-5p	0	1.034	0	0	0	0
chr1	168337257	168337347	-	Gm37524	ENSMUSG00000103780.1	Noncoding exon	mmu-miR-16-5p	0	2.898	0	0	0	0
chr1	168339686	168339741	-	Pbx1	ENSMUSG00000052534.15	Distal intron	mmu-let-7b-5p	0	0	1	0	0	0
chr1	168357909	168357982	-	Pbx1	ENSMUSG00000052534.15	Distal intron	mmu-miR-22-3p	0	2.787	0	0	0	0
chr1	168392076	168392169	-	Pbx1	ENSMUSG00000052534.15	Distal intron	mmu-miR-22-3p	2.02909	9.56989	4.05613	4.73118	0.483742	0.59772
chr1	168406839	168406924	-	Pbx1	ENSMUSG00000052534.15	Distal intron	mmu-miR-126a-3p	0	0	0	3.897	0	0
chr1	168414292	168414413	-	Pbx1	ENSMUSG00000052534.15	Distal intron	mmu-miR-23b-3p	0	0	0	1.42149	1.70076	0.586785
chr1	168414304	168414413	-	Pbx1	ENSMUSG00000052534.15	Distal intron	mmu-miR-23a-3p	0	0.637596	0	0	2.844	0
chr1	168420469	168420547	-	Pbx1	ENSMUSG00000052534.15	Distal intron	mmu-miR-200a-3p	0	1	0	0	0	0
chr1	168423545	168423621	-	Pbx1	ENSMUSG00000052534.15	Distal intron	mmu-miR-139-5p	0	0	2.704	0	0	0
chr1	168424419	168424476	-	Pbx1	ENSMUSG00000052534.15	Distal intron	mmu-miR-30a-5p	0	0	1	0	0	0
chr1	168424419	168424476	-	Pbx1	ENSMUSG00000052534.15	Distal intron	mmu-miR-30d-5p	0	0	1.682	0	0	0
chr1	168425932	168426000	-	Pbx1	ENSMUSG00000052534.15	Distal intron	mmu-miR-192-5p	0	0	0	0	0	2.357
chr1	169690458	169690554	+	Rgs5	ENSMUSG00000026678.10	CDS	mmu-miR-145a-5p	0	0	0	0	1	0
chr1	169690458	169690554	+	Rgs5	ENSMUSG00000026678.10	CDS	mmu-miR-23a-3p	0	0	0	0	1	0
chr1	169690458	169690554	+	Rgs5	ENSMUSG00000026678.10	CDS	mmu-miR-26a-5p	0	0	0	0	2.487	0
chr1	169690458	169690554	+	Rgs5	ENSMUSG00000026678.10	CDS	mmu-miR-27a-3p	0	0	0	0	1	0
chr1	169692317	169692399	+	Rgs5	ENSMUSG00000026678.10	CDS	mmu-miR-143-3p	0	0	0	1.942	0	1.92859
chr1	169692317	169692399	+	Rgs5	ENSMUSG00000026678.10	CDS	mmu-miR-192-5p	0	0	0	1	0	0
chr1	169692341	169692433	+	Rgs5	ENSMUSG00000026678.10	3' UTR	mmu-miR-194-5p	0	0	0	0	1.877	0
chr1	169692341	169692490	+	Rgs5	ENSMUSG00000026678.10	3' UTR	mmu-miR-22-3p	0	3.36556	0	0	1.05275	1.09846
chr1	169692359	169692490	+	Rgs5	ENSMUSG00000026678.10	3' UTR	mmu-miR-143-3p	0	1.044	0	0	0	0
chr1	169692359	169692490	+	Rgs5	ENSMUSG00000026678.10	3' UTR	mmu-miR-17-5p	0	1	0	0	0	0
chr1	169693459	169693494	+	Rgs5	ENSMUSG00000026678.10	3' UTR	mmu-let-7b-5p	0	0	0	1.213	0	0
chr1	169693500	169693616	+	Rgs5	ENSMUSG00000026678.10	3' UTR	mmu-let-7b-5p	0	1.6339	0	0	2.69669	3.55244
chr1	169693500	169693626	+	Rgs5	ENSMUSG00000026678.10	3' UTR	mmu-let-7c-5p	0	1.04067	0.739286	4.80952	1.56333	0
chr1	169693500	169693616	+	Rgs5	ENSMUSG00000026678.10	3' UTR	mmu-let-7a-5p	0	1.68966	0	0	1.43162	0.801724
chr1	169693511	169693604	+	Rgs5	ENSMUSG00000026678.10	3' UTR	mmu-let-7d-5p	0	0	0	0	0	1
chr1	169693511	169693604	+	Rgs5	ENSMUSG00000026678.10	3' UTR	mmu-let-7g-5p	0	0	0	0	0	2
chr1	169693511	169693604	+	Rgs5	ENSMUSG00000026678.10	3' UTR	mmu-miR-98-5p	0	0	0	0	0	1
chr1	169693525	169693626	+	Rgs5	ENSMUSG00000026678.10	3' UTR	mmu-let-7e-5p	0	0	0	1	0	0
chr1	169693525	169693626	+	Rgs5	ENSMUSG00000026678.10	3' UTR	mmu-let-7f-5p	0	0	0	1	0	0
chr1	169694553	169694600	+	Rgs5	ENSMUSG00000026678.10	3' UTR	mmu-miR-145a-5p	0	0	0	0	0	3.475
chr1	169695193	169695269	+	Rgs5	ENSMUSG00000026678.10	3' UTR	mmu-miR-99b-3p	0	0	0	0	0	1.716
chr1	169743299	169743394	-	Rgs4	ENSMUSG00000038530.11	3' UTR	mmu-let-7b-5p	0	0	0	0	0	1
chr1	169743299	169743394	-	Rgs4	ENSMUSG00000038530.11	3' UTR	mmu-let-7c-5p	0	0	0	0	0	3
chr1	169949545	169949639	-	Hsd17b7	ENSMUSG00000026675.12	3' UTR	mmu-miR-26a-5p	0	3.904	1.31633	0	0	0
chr1	169961033	169961094	-	Hsd17b7	ENSMUSG00000026675.12	CDS	mmu-miR-185-5p	0	1.39	0	0	0	0
chr1	169982017	169982104	-	Ddr2	ENSMUSG00000026674.9	CDS	mmu-miR-199a-5p	0	0	0	0	0	2.357
chr1	169982017	169982104	-	Ddr2	ENSMUSG00000026674.9	CDS	mmu-miR-99b-5p	0	0	0	0	0	1
chr1	17629327	17629427	+	Pi15	ENSMUSG00000067780.3	3' UTR	mmu-miR-16-5p	0	1.16235	0	0.7	2.13921	0
chr1	17629327	17629408	+	Pi15	ENSMUSG00000067780.3	3' UTR	mmu-miR-195a-5p	0	0.506173	0	0	3	0.931062
chr1	17629357	17629401	+	Pi15	ENSMUSG00000067780.3	3' UTR	mmu-miR-29c-3p	0	0	0	0	0	1
chr1	17629357	17629427	+	Pi15	ENSMUSG00000067780.3	3' UTR	mmu-miR-15a-5p	0	0	0	2	0	0
chr1	170142030	170142108	-	Uap1	ENSMUSG00000026670.15	3' UTR	mmu-miR-29a-3p	0	2.659	0	0	0	0
chr1	170166859	170166926	-	Uap1	ENSMUSG00000026670.15	CDS	mmu-let-7d-5p	0	2	0	0	0	0
chr1	170166859	170166926	-	Uap1	ENSMUSG00000026670.15	CDS	mmu-miR-142a-3p	0	1	0	0	0	0
chr1	170172632	170172672	-	Uap1	ENSMUSG00000026670.15	Distal intron	mmu-let-7f-5p	0	0	0	0	0	1.471
chr1	170193573	170193611	-	Uhmk1	ENSMUSG00000026667.14	3' UTR	mmu-miR-23b-3p	0	0	0	0	1.608	0
chr1	170193702	170193760	-	Uhmk1	ENSMUSG00000026667.14	3' UTR	mmu-miR-23b-3p	0	1	0	0	0	0
chr1	170194170	170194263	-	Uhmk1	ENSMUSG00000026667.14	3' UTR	mmu-miR-30a-5p	2	1.69391	0	0	0	0
chr1	170195691	170195754	-	Uhmk1	ENSMUSG00000026667.14	3' UTR	mmu-miR-30a-5p	0	0	0	0	1.542	0
chr1	170194170	170194263	-	Uhmk1	ENSMUSG00000026667.14	3' UTR	mmu-miR-30e-5p	3.573	1.71266	0	0	0	0
chr1	170194774	170194828	-	Uhmk1	ENSMUSG00000026667.14	3' UTR	mmu-miR-26a-5p	0	0	0	0	3.545	0
chr1	170198194	170198258	-	Uhmk1	ENSMUSG00000026667.14	3' UTR	mmu-miR-26a-5p	0	0	1.384	0	0	0
chr1	170199282	170199370	-	Uhmk1	ENSMUSG00000026667.14	3' UTR	mmu-miR-26a-5p	0	0	0	0	1	0
chr1	170194902	170194973	-	Uhmk1	ENSMUSG00000026667.14	3' UTR	mmu-miR-34a-5p	0	0	0	0	0	2.819
chr1	170195059	170195101	-	Uhmk1	ENSMUSG00000026667.14	3' UTR	mmu-miR-143-3p	0	0	0	0	0	1.683
chr1	170195292	170195347	-	Uhmk1	ENSMUSG00000026667.14	3' UTR	mmu-miR-16-5p	0	0	0	1.896	0	0
chr1	170197758	170197855	-	Uhmk1	ENSMUSG00000026667.14	3' UTR	mmu-miR-16-5p	0	0	0	0	1.52742	4.39522
chr1	170195297	170195394	-	Uhmk1	ENSMUSG00000026667.14	3' UTR	mmu-miR-200a-3p	0	1	0	0	0	0
chr1	170198288	170198430	-	Uhmk1	ENSMUSG00000026667.14	3' UTR	mmu-miR-200a-3p	1.99925	2.66424	0	0	0	0
chr1	170199293	170199429	-	Uhmk1	ENSMUSG00000026667.14	3' UTR	mmu-miR-200a-3p	1	0	0	0	0	0
chr1	170195316	170195354	-	Uhmk1	ENSMUSG00000026667.14	3' UTR	mmu-miR-195a-5p	0	0	0	0	1.068	0
chr1	170196499	170196549	-	Uhmk1	ENSMUSG00000026667.14	3' UTR	mmu-miR-106b-5p	0	0	0	0	0	1.595
chr1	170196782	170196829	-	Uhmk1	ENSMUSG00000026667.14	3' UTR	mmu-miR-17-5p	0	0	0	0	1	0
chr1	170197759	170197855	-	Uhmk1	ENSMUSG00000026667.14	3' UTR	mmu-let-7a-5p	0	0	0	0	0	1
chr1	170197759	170197855	-	Uhmk1	ENSMUSG00000026667.14	3' UTR	mmu-miR-15a-5p	0	0	0	0	0	1.625
chr1	170197928	170197983	-	Uhmk1	ENSMUSG00000026667.14	3' UTR	mmu-miR-15a-5p	0	0	0	0	0	1.448
chr1	170197759	170197855	-	Uhmk1	ENSMUSG00000026667.14	3' UTR	mmu-miR-15b-5p	0	0	0	0	0	1
chr1	170198288	170198430	-	Uhmk1	ENSMUSG00000026667.14	3' UTR	mmu-miR-141-3p	1.71831	0.859155	0	0	0	0
chr1	170199232	170199429	-	Uhmk1	ENSMUSG00000026667.14	3' UTR	mmu-miR-24-3p	1.38071	1.92248	3.01782	1.38701	1.92841	4.96169
chr1	170199262	170199345	-	Uhmk1	ENSMUSG00000026667.14	3' UTR	mmu-miR-26b-5p	0	1	0	0	0	0
chr1	170199270	170199429	-	Uhmk1	ENSMUSG00000026667.14	3' UTR	mmu-miR-101c	0.855346	0	1.5684	0	0.897157	0
chr1	170199293	170199429	-	Uhmk1	ENSMUSG00000026667.14	3' UTR	mmu-miR-30c-5p	1	0	0	0	0	0
chr1	170211026	170211093	-	Uhmk1	ENSMUSG00000026667.14	CDS	mmu-miR-125a-5p	0	0	0	0	1.894	0
chr1	170211026	170211093	-	Uhmk1	ENSMUSG00000026667.14	CDS	mmu-miR-21a-5p	0	0	0	0	1	0
chr1	170211107	170211169	-	Uhmk1	ENSMUSG00000026667.14	CDS	mmu-let-7f-5p	0	0	0	0	0	1
chr1	170212441	170212475	-	Uhmk1	ENSMUSG00000026667.14	CDS	mmu-miR-15a-5p	0	0	0	0	0	2.068
chr1	170457364	170457458	-	Nos1ap	ENSMUSG00000038473.14	Distal intron	mmu-miR-26a-5p	0	0	0	0	2.977	0
chr1	170457364	170457458	-	Nos1ap	ENSMUSG00000038473.14	Distal intron	mmu-miR-26b-5p	0	0	0	0	1	0
chr1	170457836	170457912	-	Nos1ap	ENSMUSG00000038473.14	Distal intron	mmu-miR-30d-5p	0	0	0	1.695	0	0
chr1	170470580	170470645	-	Nos1ap	ENSMUSG00000038473.14	Distal intron	mmu-miR-30c-5p	2.267	0	0	0	0	0
chr1	170777964	170778016	-	Atf6	ENSMUSG00000026663.6	Distal intron	mmu-miR-466i-5p	0	0	0	2.601	0	0
chr1	170794710	170794749	-	Atf6	ENSMUSG00000026663.6	CDS	mmu-miR-29a-3p	0	0	0	0	0	1.667
chr1	170960762	170960865	-	Fcgr2b	ENSMUSG00000026656.15	3' UTR	mmu-miR-34a-5p	0	0	0	0	4.42	0
chr1	171054040	171054107	-	Fcgr3	ENSMUSG00000059498.13	CDS	mmu-miR-142a-3p	0	0	0	0	1.51233	1.96827
chr1	171129739	171129795	-	Sdhc	ENSMUSG00000058076.12	3' UTR	mmu-miR-144-3p	0	1.583	0	0	0	0
chr1	171129785	171129830	-	Sdhc	ENSMUSG00000058076.12	CDS	mmu-miR-144-3p	0	0	1.236	0	0	0
chr1	171135993	171136153	-	Sdhc	ENSMUSG00000058076.12	CDS	mmu-miR-15a-5p	0.95625	1.1875	0	0	0	0.725
chr1	171135993	171136155	-	Sdhc	ENSMUSG00000058076.12	CDS	mmu-miR-16-5p	1.88889	2.9321	0.876543	0	1.51111	5.71909
chr1	171135993	171136146	-	Sdhc	ENSMUSG00000058076.12	CDS	mmu-miR-181a-5p	1	0	0	0	0	0
chr1	171135993	171136156	-	Sdhc	ENSMUSG00000058076.12	CDS	mmu-miR-26a-5p	2.81595	5.65512	2.17791	3.05588	9.52933	5.72101
chr1	171135993	171136156	-	Sdhc	ENSMUSG00000058076.12	CDS	mmu-miR-27a-3p	0.93865	0	0	0.631902	0.736196	2.84663
chr1	171135993	171136155	-	Sdhc	ENSMUSG00000058076.12	CDS	mmu-miR-27b-3p	1.85678	0	0	0	1.32	0
chr1	171135993	171136156	-	Sdhc	ENSMUSG00000058076.12	CDS	mmu-miR-30a-5p	0.93865	0	0	0.631902	0	0
chr1	171136035	171136155	-	Sdhc	ENSMUSG00000058076.12	CDS	mmu-miR-145a-5p	0	0	0	0	1	0
chr1	171136035	171136156	-	Sdhc	ENSMUSG00000058076.12	CDS	mmu-miR-214-3p	0	2.35537	0	3.41517	3.98281	4.45977
chr1	171136035	171136155	-	Sdhc	ENSMUSG00000058076.12	CDS	mmu-miR-24-3p	0	0	0	0	1	3.4916
chr1	171136035	171136155	-	Sdhc	ENSMUSG00000058076.12	CDS	mmu-miR-26b-5p	0	2.375	0.591667	0	1	3.88407
chr1	171136035	171136155	-	Sdhc	ENSMUSG00000058076.12	CDS	mmu-miR-29b-3p	0	0	0	0	3.448	2.42923
chr1	171136035	171136155	-	Sdhc	ENSMUSG00000058076.12	CDS	mmu-miR-30e-5p	0	0	0	0	3	0
chr1	171136037	171136156	-	Sdhc	ENSMUSG00000058076.12	CDS	mmu-miR-107-3p	0	1.59664	0.596639	0.865546	0	0.97479
chr1	171136037	171136153	-	Sdhc	ENSMUSG00000058076.12	CDS	mmu-miR-195a-5p	0	0.818966	0	0	0	1
chr1	171136037	171136153	-	Sdhc	ENSMUSG00000058076.12	CDS	mmu-miR-339-5p	0	0	0	0	0	1
chr1	171136053	171136156	-	Sdhc	ENSMUSG00000058076.12	CDS	mmu-miR-103-3p	0	0.92233	1.37864	1	0	0
chr1	171136053	171136156	-	Sdhc	ENSMUSG00000058076.12	CDS	mmu-miR-30c-5p	0	0	0	2	0	0
chr1	171136055	171136150	-	Sdhc	ENSMUSG00000058076.12	CDS	mmu-miR-425-5p	0	1	0	0	0	0
chr1	171136079	171136150	-	Sdhc	ENSMUSG00000058076.12	CDS	mmu-miR-23b-3p	0	0	1	0	0	0
chr1	171138690	171138756	-	Sdhc	ENSMUSG00000058076.12	CDS	mmu-miR-191-5p	0	0	0	0	1.911	0
chr1	171138690	171138759	-	Sdhc	ENSMUSG00000058076.12	CDS	mmu-miR-22-3p	0	0	0	0	0.956522	1.82313
chr1	171236609	171236702	-	Ndufs2	ENSMUSG00000013593.12	CDS	mmu-miR-21a-5p	0	1.58338	2.44413	0	5.29058	9.4407
chr1	171236609	171236692	-	Ndufs2	ENSMUSG00000013593.12	CDS	mmu-miR-101b-3p	0	0	0	0	1	0
chr1	171236609	171236692	-	Ndufs2	ENSMUSG00000013593.12	CDS	mmu-miR-497a-5p	0	0	0	0	1	0
chr1	171236613	171236702	-	Ndufs2	ENSMUSG00000013593.12	CDS	mmu-miR-101c	0	0	0	0	0	2.908
chr1	171236613	171236702	-	Ndufs2	ENSMUSG00000013593.12	CDS	mmu-miR-194-5p	0	0	0	0	0	1
chr1	171237976	171238045	-	Ndufs2	ENSMUSG00000013593.12	CDS	mmu-miR-30a-5p	0	1.184	0	0	0	0
chr1	171237976	171238045	-	Ndufs2	ENSMUSG00000013593.12	CDS	mmu-miR-30e-5p	0	1.617	0	0	0	0
chr1	171238512	171238596	-	Ndufs2	ENSMUSG00000013593.12	CDS	mmu-let-7c-5p	1.889	0	0	0	0	0
chr1	171279713	171279782	-	Ppox	ENSMUSG00000062729.11	5' splice site	mmu-miR-143-3p	0	0	2.152	0	0	0
chr1	171281968	171282023	-	Usp21	ENSMUSG00000053483.13	3' UTR	mmu-let-7c-5p	1.057	0	0	0	0	0
chr1	171282124	171282208	-	Usp21	ENSMUSG00000053483.13	3' UTR	mmu-miR-23b-3p	0	2.48857	0	0	1.18151	0
chr1	171282145	171282242	-	Usp21	ENSMUSG00000053483.13	CDS	mmu-let-7c-5p	0	0	0	0	0	1.726
chr1	171282145	171282242	-	Usp21	ENSMUSG00000053483.13	CDS	mmu-miR-140-5p	0	0	0	0	0	1
chr1	171282145	171282242	-	Usp21	ENSMUSG00000053483.13	CDS	mmu-miR-23b-3p	0	0	0	0	0	2
chr1	171387066	171387107	+	Nectin4	ENSMUSG00000006411.12	3' UTR	mmu-miR-466i-5p	0	0	0	0	1.789	0
chr1	171387189	171387264	+	Nectin4	ENSMUSG00000006411.12	3' UTR	mmu-miR-200c-3p	0	0	0	0	0	1.528
chr1	171419941	171420017	+	Tstd1	ENSMUSG00000103711.1	CDS	mmu-miR-16-5p	0	0	0	0	2.928	0
chr1	171463741	171463845	+	F11r	ENSMUSG00000038235.4	3' UTR	mmu-miR-466i-5p	0	0	0	3.76581	7.92404	9.3555
chr1	171463862	171463952	+	F11r	ENSMUSG00000038235.4	3' UTR	mmu-miR-466i-5p	0	0	0	3.373	0	0
chr1	171503045	171503128	-	B930036N10Rik|Gm24871	ENSMUSG00000091993.2||ENSMUSG00000094668.1	Noncoding exon	mmu-miR-142a-3p	0	1.0753	1.647	0	0	0
chr1	171503045	171503128	-	B930036N10Rik|Gm24871	ENSMUSG00000091993.2||ENSMUSG00000094668.1	Noncoding exon	mmu-miR-30a-5p	0	0	1	0	0	0
chr1	171679366	171679474	-	Gm37981	ENSMUSG00000103137.1	Noncoding exon	mmu-miR-194-5p	8.60013	0.643519	0.837241	0.704	2.09053	9.7
chr1	172001667	172001710	-	Vangl2	ENSMUSG00000026556.15	3' UTR	mmu-let-7c-5p	0	0	0	0	0	1.574
chr1	172066524	172066616	-	Ncstn	ENSMUSG00000003458.12	3' UTR	mmu-miR-214-3p	0	0	0	0	5.929	0
chr1	172066552	172066717	-	Ncstn	ENSMUSG00000003458.12	CDS	mmu-miR-152-3p	0	0	0	0	0	1
chr1	172066552	172066717	-	Ncstn	ENSMUSG00000003458.12	CDS	mmu-miR-199a-5p	0	0	0	0	0	1
chr1	172066552	172066717	-	Ncstn	ENSMUSG00000003458.12	CDS	mmu-miR-214-3p	0	0	0	0	0	1.336
chr1	172066552	172066717	-	Ncstn	ENSMUSG00000003458.12	CDS	mmu-miR-34a-5p	0	0	0	0	0	1
chr1	172066552	172066717	-	Ncstn	ENSMUSG00000003458.12	CDS	mmu-miR-93-5p	0	0	0	0	0	1
chr1	172091463	172091533	+	Copa	ENSMUSG00000026553.17	Proximal intron	mmu-miR-26b-5p	0	1.437	0	0	0	0
chr1	172101420	172101502	+	Copa	ENSMUSG00000026553.17	CDS	mmu-let-7c-5p	0	0	0	0	1	0
chr1	172101420	172101502	+	Copa	ENSMUSG00000026553.17	CDS	mmu-miR-101c	0	0	0	0	1	0
chr1	172101420	172101502	+	Copa	ENSMUSG00000026553.17	CDS	mmu-miR-199b-3p	0	0	0	0	1.865	0
chr1	172102241	172102286	+	Copa	ENSMUSG00000026553.17	CDS	mmu-let-7a-5p	0	0	0	0	0	1.075
chr1	172113131	172113216	+	Copa	ENSMUSG00000026553.17	CDS	mmu-let-7a-5p	0	0	0	0	1	0
chr1	172105182	172105253	+	Copa	ENSMUSG00000026553.17	CDS	mmu-miR-30e-5p	0	0	0	0	2.074	0
chr1	172110501	172110586	+	Copa	ENSMUSG00000026553.17	CDS	mmu-miR-221-3p	0	0	0	3.028	0.704282	0.307941
chr1	172111931	172112002	+	Copa	ENSMUSG00000026553.17	CDS	mmu-miR-29a-3p	0	0	0	0	0	1.816
chr1	172113131	172113216	+	Copa	ENSMUSG00000026553.17	CDS	mmu-miR-126a-5p	0	0	0	0	1.962	0
chr1	172113131	172113216	+	Copa	ENSMUSG00000026553.17	CDS	mmu-miR-192-3p	0	0	0	0	1	0
chr1	172113131	172113218	+	Copa	ENSMUSG00000026553.17	CDS	mmu-miR-26a-5p	1.46362	1.2408	0	1.48851	6.21086	2.13301
chr1	172113331	172113382	+	Copa	ENSMUSG00000026553.17	CDS	mmu-miR-26a-5p	0	0	0	1.331	0	0
chr1	172113150	172113218	+	Copa	ENSMUSG00000026553.17	CDS	mmu-miR-145a-5p	0	0	0	0	0	1.54
chr1	172118920	172118970	+	Copa	ENSMUSG00000026553.17	CDS	mmu-miR-31-5p	0	0	0	0	1.304	0
chr1	172119186	172119270	+	Copa	ENSMUSG00000026553.17	CDS	mmu-miR-24-1-5p	0	1	0	0	0	0
chr1	172119186	172119270	+	Copa	ENSMUSG00000026553.17	CDS	mmu-miR-378a-3p	0	1.839	0	0	0	0
chr1	172119275	172119378	+	Copa	ENSMUSG00000026553.17	CDS	mmu-miR-191-5p	0.843204	0	0	0	0.893204	0.469515
chr1	172119953	172120031	+	Copa	ENSMUSG00000026553.17	CDS	mmu-miR-191-5p	0	0	0	0	1	0
chr1	172119953	172120031	+	Copa	ENSMUSG00000026553.17	CDS	mmu-miR-214-3p	0	0	0	0	2	0
chr1	172121873	172121965	+	Copa	ENSMUSG00000026553.17	3' UTR	mmu-let-7a-5p	0	0	0	0	0	1
chr1	172121873	172121965	+	Copa	ENSMUSG00000026553.17	3' UTR	mmu-miR-21a-5p	0	0	0	0	0	1
chr1	172121873	172121965	+	Copa	ENSMUSG00000026553.17	3' UTR	mmu-miR-451a	0	0	0	0	0	2.534
chr1	172135173	172135275	+	Pex19	ENSMUSG00000003464.13	3' UTR	mmu-miR-29b-3p	0	0.911765	0	1.30612	0	0
chr1	172135182	172135275	+	Pex19	ENSMUSG00000003464.13	3' UTR	mmu-miR-29a-3p	0	3	0	0	0	0
chr1	172172790	172172829	+	Dcaf8	ENSMUSG00000026554.15	CDS	mmu-miR-191-5p	0	0	0	0	0	2.367
chr1	172192463	172192518	+	Dcaf8	ENSMUSG00000026554.15	CDS	mmu-let-7c-5p	0	0	0	0	0	1
chr1	172199167	172199243	-	Pea15a	ENSMUSG00000013698.12	CDS	mmu-let-7a-5p	0	0	0	0	1.818	0.987092
chr1	172199167	172199243	-	Pea15a	ENSMUSG00000013698.12	CDS	mmu-let-7c-5p	0	0	0	0	1	0
chr1	172199167	172199243	-	Pea15a	ENSMUSG00000013698.12	CDS	mmu-miR-674-5p	0	0	0	0	1	0
chr1	172199183	172199232	-	Pea15a	ENSMUSG00000013698.12	CDS	mmu-let-7d-5p	0	0	0	0	0	1
chr1	172369017	172369133	+	Kcnj10	ENSMUSG00000044708.5	CDS	mmu-let-7b-5p	0	0	0	0	1	0
chr1	172369017	172369133	+	Kcnj10	ENSMUSG00000044708.5	CDS	mmu-let-7c-5p	0	0	0	0	1	0.741379
chr1	172369017	172369133	+	Kcnj10	ENSMUSG00000044708.5	CDS	mmu-miR-3962	0	0	0	0	2	0.741379
chr1	172369034	172369120	+	Kcnj10	ENSMUSG00000044708.5	CDS	mmu-let-7f-5p	0	0	0	0	0	2
chr1	172369034	172369120	+	Kcnj10	ENSMUSG00000044708.5	CDS	mmu-let-7g-5p	1.50851	0	0	0	0	2.816
chr1	172369034	172369120	+	Kcnj10	ENSMUSG00000044708.5	CDS	mmu-let-7i-5p	0	0	0	0	0	2.687
chr1	172372107	172372165	+	Kcnj10	ENSMUSG00000044708.5	3' UTR	mmu-miR-466i-5p	0	0	0	0	0	4.647
chr1	172372180	172372272	+	Kcnj10	ENSMUSG00000044708.5	3' UTR	mmu-miR-466i-5p	0	0.616	0	0	2.08367	7.775
chr1	172373802	172373881	+	Kcnj10	ENSMUSG00000044708.5	3' UTR	mmu-miR-15a-5p	0	0.972911	0	0	0	1.75823
chr1	172376925	172377033	+	Pigm	ENSMUSG00000050229.3	CDS	mmu-let-7b-5p	0	0	0	1.905	0	0
chr1	172376925	172377033	+	Pigm	ENSMUSG00000050229.3	CDS	mmu-let-7d-5p	0	0	0	1	0	0
chr1	172376925	172377033	+	Pigm	ENSMUSG00000050229.3	CDS	mmu-let-7g-5p	0	0	0	1	0	0
chr1	172376925	172377033	+	Pigm	ENSMUSG00000050229.3	CDS	mmu-miR-185-5p	0	0	0	1	0	0
chr1	172376925	172377033	+	Pigm	ENSMUSG00000050229.3	CDS	mmu-miR-21a-5p	0	0	0	1	0	0
chr1	172376937	172377011	+	Pigm	ENSMUSG00000050229.3	CDS	mmu-let-7c-5p	0	0	0	0	0	1
chr1	172378399	172378465	+	Pigm	ENSMUSG00000050229.3	3' UTR	mmu-miR-126a-3p	0	0	0	2	0	0
chr1	172378631	172378702	+	Pigm	ENSMUSG00000050229.3	3' UTR	mmu-miR-26a-5p	0	2.091	0	0	0	0.943423
chr1	172380998	172381164	+	Pigm	ENSMUSG00000050229.3	3' UTR	mmu-miR-26a-5p	0	6.06188	0	0	1.38554	3.26984
chr1	172380998	172381164	+	Pigm	ENSMUSG00000050229.3	3' UTR	mmu-let-7f-5p	0	0.86747	0	0	1.29479	0
chr1	172380998	172381163	+	Pigm	ENSMUSG00000050229.3	3' UTR	mmu-miR-26b-5p	0	0.872727	0	0	0	0.830303
chr1	172381026	172381163	+	Pigm	ENSMUSG00000050229.3	3' UTR	mmu-miR-200a-3p	0	0	0	0	0	1.218
chr1	172381049	172381164	+	Pigm	ENSMUSG00000050229.3	3' UTR	mmu-let-7d-5p	0	0	0	0	2	0
chr1	172381049	172381164	+	Pigm	ENSMUSG00000050229.3	3' UTR	mmu-miR-30b-5p	0	0	0	0	1	0
chr1	172381680	172381746	+	Pigm	ENSMUSG00000050229.3	3' UTR	mmu-miR-17-5p	0	0	1	0	0	0
chr1	172381698	172381770	+	Pigm	ENSMUSG00000050229.3	3' UTR	mmu-miR-190a-5p	0	0	0	0	0	1
chr1	172381698	172381770	+	Pigm	ENSMUSG00000050229.3	3' UTR	mmu-miR-191-5p	0	0	0	0	0	1.753
chr1	172383807	172383844	+	Pigm	ENSMUSG00000050229.3	3' UTR	mmu-miR-27a-3p	0	0	0	0	1.397	0
chr1	172383872	172383923	+	Pigm	ENSMUSG00000050229.3	3' UTR	mmu-miR-21a-5p	0	0	0	0	1.986	0
chr1	172475447	172475540	+	Slamf9	ENSMUSG00000026548.4	CDS	mmu-miR-16-5p	0	0	0	0	0	1.284
chr1	172495978	172496037	+	Igsf9	ENSMUSG00000037995.15	CDS	mmu-miR-124-3p	0	0	0	0	0	1.593
chr1	172498759	172498804	+	Igsf9	ENSMUSG00000037995.15	3' UTR	mmu-miR-466i-5p	0	0	0	0	3.588	0
chr1	172505848	172505890	+	Tagln2	ENSMUSG00000026547.15	CDS	mmu-miR-155-5p	0	0	0	1	0	0
chr1	172505848	172505890	+	Tagln2	ENSMUSG00000026547.15	CDS	mmu-miR-24-3p	0	0	0	1.722	0	0
chr1	172506863	172506915	+	Tagln2	ENSMUSG00000026547.15	3' UTR	mmu-let-7b-5p	0	1.225	0	0	0	0
chr1	175609685	175609757	-	Fh1	ENSMUSG00000026526.14	CDS	mmu-miR-16-5p	0	0	0	0	0	4.767
chr1	175614808	175614864	-	Fh1	ENSMUSG00000026526.14	CDS	mmu-miR-181a-5p	0	0	0	1.58	0	0
chr1	175619052	175619176	-	Fh1	ENSMUSG00000026526.14	CDS	mmu-miR-181a-5p	0	0	0	0	0	1
chr1	175614808	175614864	-	Fh1	ENSMUSG00000026526.14	CDS	mmu-miR-221-3p	0	0	0	1	0	0
chr1	175616592	175616630	-	Fh1	ENSMUSG00000026526.14	CDS	mmu-miR-21a-5p	0	0	0	0	1.173	0
chr1	175619049	175619176	-	Fh1	ENSMUSG00000026526.14	CDS	mmu-miR-200b-3p	0.897638	1.6378	1.78024	0	0.866142	4.85943
chr1	175619049	175619163	-	Fh1	ENSMUSG00000026526.14	CDS	mmu-miR-200c-3p	1	0	0	0	0	0
chr1	175619049	175619176	-	Fh1	ENSMUSG00000026526.14	CDS	mmu-miR-29a-3p	15.022	15.288	14.3487	9.17123	21.1399	31.8914
chr1	175619049	175619176	-	Fh1	ENSMUSG00000026526.14	CDS	mmu-miR-29b-3p	0.910205	3.27559	0	2.72869	0.866142	0.976378
chr1	175619049	175619176	-	Fh1	ENSMUSG00000026526.14	CDS	mmu-miR-29c-3p	5.38583	5.41619	5.27913	5.7032	16.7243	15.6094
chr1	175619052	175619176	-	Fh1	ENSMUSG00000026526.14	CDS	mmu-miR-10b-5p	0	0	0	0	0	1
chr1	175619052	175619176	-	Fh1	ENSMUSG00000026526.14	CDS	mmu-miR-339-3p	0	0	0	0	0	1
chr1	175619052	175619176	-	Fh1	ENSMUSG00000026526.14	CDS	mmu-miR-429-3p	0	0.83871	0.927419	0	0	2.989
chr1	176772342	176772362	-	mmu-mir-350	MI0000640	miRNA	mmu-let-7b-5p	0	0	1.826	0	0	0
chr1	177023707	177023820	-	Akt3	ENSMUSG00000019699.16	3' UTR	mmu-miR-29a-3p	0	0	0	0	0	3.544
chr1	177023707	177023820	-	Akt3	ENSMUSG00000019699.16	3' UTR	mmu-miR-29b-3p	0	0	0	0	0	1.671
chr1	177023707	177023820	-	Akt3	ENSMUSG00000019699.16	3' UTR	mmu-miR-29c-3p	0	0	0	0	0	1.89
chr1	177447954	177448060	+	Zbtb18	ENSMUSG00000063659.11	CDS	mmu-miR-27a-3p	0	0	0	1.45291	3.69332	5.66038
chr1	177447954	177448051	+	Zbtb18	ENSMUSG00000063659.11	CDS	mmu-miR-27b-3p	0	0	0	0	1	0
chr1	177449300	177449442	+	Zbtb18	ENSMUSG00000063659.11	3' UTR	mmu-miR-101c	1.39689	0	0	0	0	0.690141
chr1	177449300	177449442	+	Zbtb18	ENSMUSG00000063659.11	3' UTR	mmu-miR-23b-3p	1.66197	0	0	0	0	2.5411
chr1	177449324	177449554	+	Zbtb18	ENSMUSG00000063659.11	3' UTR	mmu-miR-30e-5p	1.02609	0	0	0.589487	0	0
chr1	177449720	177449782	+	Zbtb18	ENSMUSG00000063659.11	3' UTR	mmu-miR-30e-5p	0	0	0	0	1	0
chr1	177449436	177449554	+	Zbtb18	ENSMUSG00000063659.11	3' UTR	mmu-miR-30a-5p	0	0	0	1	0	0
chr1	177449700	177449782	+	Zbtb18	ENSMUSG00000063659.11	3' UTR	mmu-miR-30c-5p	0	0	0	0	1.0782	0.780488
chr1	177449700	177449782	+	Zbtb18	ENSMUSG00000063659.11	3' UTR	mmu-miR-30d-5p	0	0	0	0	0.756098	1.20741
chr1	177450365	177450445	+	Zbtb18	ENSMUSG00000063659.11	3' UTR	mmu-miR-26a-5p	0	0	0	0	0.9125	2.506
chr1	177450365	177450445	+	Zbtb18	ENSMUSG00000063659.11	3' UTR	mmu-miR-27a-3p	0	0	0	0	0	1
chr1	177450365	177450445	+	Zbtb18	ENSMUSG00000063659.11	3' UTR	mmu-miR-375-3p	0	0	0	0	0	1
chr1	177450366	177450439	+	Zbtb18	ENSMUSG00000063659.11	3' UTR	mmu-miR-27b-3p	0	0	0	0	3	0
chr1	177769933	177770024	-	Adss	ENSMUSG00000015961.8	CDS	mmu-miR-30a-5p	0	0	0	0	0.879121	1.78488
chr1	177769933	177770013	-	Adss	ENSMUSG00000015961.8	CDS	mmu-miR-30b-5p	0	0	0	0	1.82	0
chr1	177769933	177770024	-	Adss	ENSMUSG00000015961.8	CDS	mmu-miR-30c-5p	0	0	0	0	1.72044	0.868132
chr1	177769933	177770024	-	Adss	ENSMUSG00000015961.8	CDS	mmu-miR-30d-5p	0	0	0	1.23646	2.32088	3.97691
chr1	177769963	177770009	-	Adss	ENSMUSG00000015961.8	CDS	mmu-miR-30e-5p	0	0	1	0	0	0
chr1	177771140	177771247	-	Adss	ENSMUSG00000015961.8	CDS	mmu-miR-199b-3p	0	0	0	0	0	1
chr1	177771140	177771247	-	Adss	ENSMUSG00000015961.8	CDS	mmu-miR-21a-5p	0	0	0	0	0	3
chr1	177771213	177771263	-	Adss	ENSMUSG00000015961.8	CDS	mmu-miR-194-5p	0	0	0	3.717	0	0
chr1	178249730	178249841	+	Desi2	ENSMUSG00000026502.13	3' UTR	mmu-miR-200b-3p	0	2.03301	0	1.38829	2	6.24959
chr1	178249730	178249841	+	Desi2	ENSMUSG00000026502.13	3' UTR	mmu-miR-200c-3p	0	0	0	0	1	0
chr1	178249730	178249841	+	Desi2	ENSMUSG00000026502.13	3' UTR	mmu-miR-30a-5p	0	1.47748	0	0.828829	4.7	1.85586
chr1	178249730	178249841	+	Desi2	ENSMUSG00000026502.13	3' UTR	mmu-miR-30b-5p	0	0	0	0.828829	4	1.85586
chr1	178249730	178249841	+	Desi2	ENSMUSG00000026502.13	3' UTR	mmu-miR-30c-5p	0	2.95495	0	0	6.814	5.64551
chr1	178249730	178249841	+	Desi2	ENSMUSG00000026502.13	3' UTR	mmu-miR-30d-5p	0	0	0	0.828829	2	0
chr1	178249730	178249841	+	Desi2	ENSMUSG00000026502.13	3' UTR	mmu-miR-30e-5p	0	1.98868	0	0.828829	5.675	0
chr1	178252471	178252591	+	Desi2	ENSMUSG00000026502.13	3' UTR	mmu-miR-30e-5p	0	0	0	0	1.95	0
chr1	178249730	178249841	+	Desi2	ENSMUSG00000026502.13	3' UTR	mmu-miR-429-3p	0	0	0	0	1	0.927928
chr1	178249731	178249834	+	Desi2	ENSMUSG00000026502.13	3' UTR	mmu-let-7f-5p	0	0	0	0	0	1
chr1	178251991	178252042	+	Desi2	ENSMUSG00000026502.13	3' UTR	mmu-miR-466i-5p	0	0	0	0	0	2.297
chr1	178252082	178252132	+	Desi2	ENSMUSG00000026502.13	3' UTR	mmu-miR-466i-5p	0	2.259	0	0	2.40112	0
chr1	178252471	178252591	+	Desi2	ENSMUSG00000026502.13	3' UTR	mmu-let-7c-5p	0	0	0	0	1	0
chr1	178252471	178252591	+	Desi2	ENSMUSG00000026502.13	3' UTR	mmu-miR-1839-5p	0	0	0	0	1	0
chr1	178252471	178252591	+	Desi2	ENSMUSG00000026502.13	3' UTR	mmu-miR-196b-5p	0	0	0	0	1	0
chr1	178252474	178252538	+	Desi2	ENSMUSG00000026502.13	3' UTR	mmu-miR-106b-5p	0	0	0	0	0	1
chr1	178325794	178325853	-	Hnrnpu	ENSMUSG00000039630.10	3' UTR	mmu-miR-30c-5p	0	1.294	0	0	0	0
chr1	178329065	178329149	-	Hnrnpu	ENSMUSG00000039630.10	3' UTR	mmu-miR-193a-3p	0	0	0	0	1	0
chr1	178329751	178329851	-	Hnrnpu	ENSMUSG00000039630.10	5' splice site	mmu-miR-30a-5p	0	1.12	0	1	0	0.98
chr1	178329751	178329851	-	Hnrnpu	ENSMUSG00000039630.10	5' splice site	mmu-miR-30b-5p	0	2.24	0	2.494	0	3.7926
chr1	178329751	178329851	-	Hnrnpu	ENSMUSG00000039630.10	5' splice site	mmu-miR-30c-5p	0	7.84	0	7.975	4.04542	18.0575
chr1	178329751	178329863	-	Hnrnpu	ENSMUSG00000039630.10	5' splice site	mmu-miR-30d-5p	0	1.887	0	0	0	0
chr1	178329755	178329911	-	Hnrnpu	ENSMUSG00000039630.10	CDS	mmu-miR-30b-5p	0	0	2	0	0	0
chr1	178331194	178331246	-	Hnrnpu	ENSMUSG00000039630.10	CDS	mmu-miR-30b-5p	1.363	0	0	0	0	0
chr1	178329755	178329911	-	Hnrnpu	ENSMUSG00000039630.10	CDS	mmu-miR-30c-5p	2.36733	0	6.832	0	0	0
chr1	178329776	178329926	-	Hnrnpu	ENSMUSG00000039630.10	CDS	mmu-miR-125b-5p	0.973733	0	0	0	0.84	0
chr1	178329863	178329926	-	Hnrnpu	ENSMUSG00000039630.10	CDS	mmu-miR-10b-5p	0	0	0	0	1	0
chr1	178329863	178329926	-	Hnrnpu	ENSMUSG00000039630.10	CDS	mmu-miR-143-3p	0	0	0	0	1.971	1.7127
chr1	178329871	178329921	-	Hnrnpu	ENSMUSG00000039630.10	CDS	mmu-miR-125a-5p	0	0	0	0	0	1
chr1	178331192	178331270	-	Hnrnpu	ENSMUSG00000039630.10	CDS	mmu-miR-15b-5p	0	0	0	0	1	0
chr1	178331873	178331931	-	Hnrnpu	ENSMUSG00000039630.10	CDS	mmu-miR-145a-5p	0	0	0	1.523	0	0
chr1	178332131	178332215	-	Hnrnpu	ENSMUSG00000039630.10	CDS	mmu-miR-17-5p	0	0	0	0	1	0
chr1	178332131	178332215	-	Hnrnpu	ENSMUSG00000039630.10	CDS	mmu-miR-26a-5p	0	0	0	0	1.606	0
chr1	178332185	178332239	-	Hnrnpu	ENSMUSG00000039630.10	CDS	mmu-miR-10a-3p	0	1.187	0	0	0	0
chr1	178332246	178332352	-	Hnrnpu	ENSMUSG00000039630.10	CDS	mmu-miR-10a-5p	0	0	0	1.04009	1.75515	1
chr1	178333553	178333609	-	Hnrnpu	ENSMUSG00000039630.10	CDS	mmu-miR-10a-5p	0	0	0	0	0	1
chr1	178332246	178332352	-	Hnrnpu	ENSMUSG00000039630.10	CDS	mmu-miR-23a-3p	0	0	0	0	0	1
chr1	178332246	178332352	-	Hnrnpu	ENSMUSG00000039630.10	CDS	mmu-miR-27a-3p	0	0	0	0	0	1.692
chr1	178332246	178332352	-	Hnrnpu	ENSMUSG00000039630.10	CDS	mmu-miR-27b-3p	0	0	0	0	0	1
chr1	178333036	178333093	-	Hnrnpu	ENSMUSG00000039630.10	CDS	mmu-miR-27b-3p	0	1	0	0	0	0.964912
chr1	178332246	178332352	-	Hnrnpu	ENSMUSG00000039630.10	CDS	mmu-miR-6914-3p	0	0	0	0	0	1
chr1	178332252	178332349	-	Hnrnpu	ENSMUSG00000039630.10	CDS	mmu-miR-181a-5p	0	0	0	0	1	0
chr1	178333037	178333092	-	Hnrnpu	ENSMUSG00000039630.10	CDS	mmu-miR-34a-5p	0	0	0	0	0	1
chr1	178333556	178333593	-	Hnrnpu	ENSMUSG00000039630.10	CDS	mmu-miR-99b-5p	0	0	0	0	1	0
chr1	178762713	178762788	+	Kif26b	ENSMUSG00000026494.12	Distal intron	mmu-miR-466i-5p	0	0	0	0	2.443	0
chr1	179290273	179290340	-	Smyd3	ENSMUSG00000055067.15	Distal intron	mmu-miR-10b-5p	0	0	2.233	0	0	0
chr1	179745521	179745569	-	Ahctf1	ENSMUSG00000026491.13	3' UTR	mmu-miR-27a-3p	0	0	0	0	1.569	0
chr1	179745521	179745569	-	Ahctf1	ENSMUSG00000026491.13	3' UTR	mmu-miR-27b-3p	0	0	0	0	1	0
chr1	179745732	179745914	-	Ahctf1	ENSMUSG00000026491.13	3' UTR	mmu-let-7b-5p	0	1	0	0	0	0
chr1	179745732	179745914	-	Ahctf1	ENSMUSG00000026491.13	3' UTR	mmu-let-7f-5p	0	1.897	0	0	0.414374	0
chr1	179745732	179745914	-	Ahctf1	ENSMUSG00000026491.13	3' UTR	mmu-let-7g-5p	0	1	0	0	0	0
chr1	179745732	179745914	-	Ahctf1	ENSMUSG00000026491.13	3' UTR	mmu-miR-140-3p	0	1	0	0	0	0
chr1	179745732	179745914	-	Ahctf1	ENSMUSG00000026491.13	3' UTR	mmu-miR-30a-5p	0	1	0	0	0	0
chr1	179765941	179765992	-	Ahctf1	ENSMUSG00000026491.13	CDS	mmu-miR-24-3p	0	0	0	0	1	0
chr1	179769365	179769428	-	Ahctf1	ENSMUSG00000026491.13	CDS	mmu-miR-196b-5p	0	0	0	0	0	1.744
chr1	179770619	179770665	-	Ahctf1	ENSMUSG00000026491.13	CDS	mmu-miR-126a-5p	0	0	0	0	0	1.746
chr1	179770623	179770701	-	Ahctf1	ENSMUSG00000026491.13	CDS	mmu-miR-141-3p	0	0	0	1	0	0
chr1	179776077	179776163	-	Ahctf1	ENSMUSG00000026491.13	CDS	mmu-miR-15a-5p	1.75442	0	0	0	1.22919	0
chr1	180042032	180042110	+	Cdc42bpa	ENSMUSG00000026490.18	Distal intron	mmu-miR-30b-5p	0	0	0	2.361	0	0
chr1	180106419	180106510	+	Cdc42bpa	ENSMUSG00000026490.18	Proximal intron	mmu-let-7a-5p	0	0	0	0	1	0
chr1	180106419	180106510	+	Cdc42bpa	ENSMUSG00000026490.18	Proximal intron	mmu-let-7d-5p	0	0	0	0	1	0
chr1	180163672	180163722	+	Cdc42bpa	ENSMUSG00000026490.18	3' UTR	mmu-miR-26a-5p	0	0	0	0	1.758	0
chr1	180192316	180192436	-	Coq8a	ENSMUSG00000026489.13	Distal intron	mmu-miR-30b-5p	1.28097	0	0	0.975	0	2.81464
chr1	180192316	180192442	-	Coq8a	ENSMUSG00000026489.13	Distal intron	mmu-miR-30c-5p	1.85433	0	1.21308	7.22057	0	5.86972
chr1	180192318	180192436	-	Coq8a	ENSMUSG00000026489.13	Distal intron	mmu-miR-466i-5p	0	0.661017	0	0	0	1.91525
chr1	180192515	180192559	-	Coq8a	ENSMUSG00000026489.13	Distal intron	mmu-miR-466i-5p	0	1.744	0	0	0	0
chr1	180227052	180227118	-	Psen2	ENSMUSG00000010609.15	3' UTR	mmu-miR-194-5p	0	0	0	0	0	1.514
chr1	180227357	180227459	-	Psen2	ENSMUSG00000010609.15	3' UTR	mmu-miR-30c-5p	1.73588	3.5808	0	2.4021	2.89253	8.07217
chr1	180227363	180227449	-	Psen2	ENSMUSG00000010609.15	3' UTR	mmu-miR-30a-5p	0	1	0	0	0	0
chr1	180227364	180227438	-	Psen2	ENSMUSG00000010609.15	3' UTR	mmu-miR-30b-5p	0	0	0	0	1.808	0
chr1	180355538	180355607	+	Itpkb	ENSMUSG00000038855.10	Distal intron	mmu-miR-30b-5p	0	0	0	1.479	0	0
chr1	180585852	180585887	+	Parp1	ENSMUSG00000026496.11	CDS	mmu-let-7f-5p	0	0	0	1.388	0	0
chr1	180585865	180585983	+	Parp1	ENSMUSG00000026496.11	CDS	mmu-let-7a-5p	0	0	0	0	0	1.674
chr1	180585865	180585983	+	Parp1	ENSMUSG00000026496.11	CDS	mmu-miR-27a-3p	0	0	0	0	0	1
chr1	180585865	180585983	+	Parp1	ENSMUSG00000026496.11	CDS	mmu-miR-320-3p	0	0	0	0	0	1
chr1	180585865	180585983	+	Parp1	ENSMUSG00000026496.11	CDS	mmu-miR-34a-5p	0	0	0	0	0	1
chr1	180598977	180599042	+	Parp1	ENSMUSG00000026496.11	CDS	mmu-miR-34a-5p	0	0	0	0	0	1
chr1	180585865	180585983	+	Parp1	ENSMUSG00000026496.11	CDS	mmu-miR-484	0	0	0	0	0	1
chr1	180587298	180587354	+	Parp1	ENSMUSG00000026496.11	CDS	mmu-miR-27b-3p	0	0	0	0	2.469	0
chr1	180753026	180753068	+	Acbd3	ENSMUSG00000026499.5	3' UTR	mmu-miR-16-5p	0	1.782	0	0	0	0
chr1	180938208	180938267	+	Lefty1	ENSMUSG00000038793.8	3' UTR	mmu-miR-106b-5p	0	0	0	0	1.447	0
chr1	181093833	181093879	-	Nvl	ENSMUSG00000026516.8	CDS	mmu-miR-30e-5p	0	1.205	0	0	0	0
chr1	181153758	181153786	+	Cnih4	ENSMUSG00000062169.13	CDS	mmu-miR-16-5p	0	0	0	0	0	1.386
chr1	181166293	181166358	+	Cnih4	ENSMUSG00000062169.13	3' UTR	mmu-miR-200b-3p	0	0	0	0	1.383	0
chr1	181173727	181173804	-	Wdr26	ENSMUSG00000038733.14	3' UTR	mmu-miR-466i-5p	0	2.24521	0	0	0	9.339
chr1	181174062	181174127	-	Wdr26	ENSMUSG00000038733.14	3' UTR	mmu-miR-466i-5p	0	0	0	0	0	4.582
chr1	181174295	181174348	-	Wdr26	ENSMUSG00000038733.14	3' UTR	mmu-miR-106b-5p	0	1	0	0	0	0
chr1	181175727	181175918	-	Wdr26	ENSMUSG00000038733.14	3' UTR	mmu-let-7a-5p	0	0	1.03428	1.33233	0	3.24607
chr1	181176484	181176608	-	Wdr26	ENSMUSG00000038733.14	3' UTR	mmu-let-7a-5p	0	0	0	0	1.28526	2.50052
chr1	181175727	181175918	-	Wdr26	ENSMUSG00000038733.14	3' UTR	mmu-let-7c-5p	0	0	0	1.29063	0	0.811518
chr1	181176494	181176608	-	Wdr26	ENSMUSG00000038733.14	3' UTR	mmu-let-7c-5p	0.45614	0	0	0	2	0
chr1	181175727	181175918	-	Wdr26	ENSMUSG00000038733.14	3' UTR	mmu-let-7d-5p	0	0	0	0.706806	0	0.811518
chr1	181176530	181176585	-	Wdr26	ENSMUSG00000038733.14	3' UTR	mmu-let-7d-5p	0	1	0	0	0	0
chr1	181175727	181175882	-	Wdr26	ENSMUSG00000038733.14	3' UTR	mmu-miR-652-3p	0	0	0	0	0	1
chr1	181175766	181175918	-	Wdr26	ENSMUSG00000038733.14	3' UTR	mmu-let-7b-5p	0	0	0.861842	0.888158	0	0
chr1	181176494	181176608	-	Wdr26	ENSMUSG00000038733.14	3' UTR	mmu-let-7b-5p	0	0.482456	0	0	1	0
chr1	181175783	181175918	-	Wdr26	ENSMUSG00000038733.14	3' UTR	mmu-miR-181a-5p	0	0	0	1	0	0
chr1	181175783	181175918	-	Wdr26	ENSMUSG00000038733.14	3' UTR	mmu-miR-26a-5p	0	0	0	1	0	0
chr1	181180513	181180605	-	Wdr26	ENSMUSG00000038733.14	3' UTR	mmu-miR-26a-5p	0	0	0	0	0.809576	1.925
chr1	181176484	181176608	-	Wdr26	ENSMUSG00000038733.14	3' UTR	mmu-miR-29b-3p	0	0	0	0	1.40018	3.29903
chr1	181176484	181176608	-	Wdr26	ENSMUSG00000038733.14	3' UTR	mmu-miR-29c-3p	0.419355	0	0	1.25763	1.68242	1.59617
chr1	181176491	181176608	-	Wdr26	ENSMUSG00000038733.14	3' UTR	mmu-miR-29a-3p	0	0.718291	0	1.35043	5.70097	0
chr1	181177458	181177587	-	Wdr26	ENSMUSG00000038733.14	3' UTR	mmu-miR-15a-5p	0	1	0	0	0	0
chr1	181177458	181177587	-	Wdr26	ENSMUSG00000038733.14	3' UTR	mmu-miR-429-3p	0	3.52	0	1.25	0	0
chr1	181177473	181177543	-	Wdr26	ENSMUSG00000038733.14	3' UTR	mmu-miR-200c-3p	0	0	0	0	1.405	0
chr1	181177528	181177583	-	Wdr26	ENSMUSG00000038733.14	3' UTR	mmu-miR-23b-3p	0	0	0	0	0	2
chr1	181177706	181177756	-	Wdr26	ENSMUSG00000038733.14	3' UTR	mmu-miR-92a-3p	0	0	0	0	0	2.56
chr1	181180513	181180605	-	Wdr26	ENSMUSG00000038733.14	3' UTR	mmu-miR-21a-5p	0	0	0	0	0	1.893
chr1	181180513	181180605	-	Wdr26	ENSMUSG00000038733.14	3' UTR	mmu-miR-26b-5p	0	0	0	0	0.663043	2.258
chr1	181181397	181181489	-	Wdr26	ENSMUSG00000038733.14	CDS	mmu-miR-10a-5p	0	0	0	0	1.974	0
chr1	181182810	181182893	-	Wdr26	ENSMUSG00000038733.14	CDS	mmu-miR-140-5p	0	0	0	0	0	3
chr1	181183727	181183770	-	Wdr26	ENSMUSG00000038733.14	CDS	mmu-miR-181a-5p	0	0	0	0	1	0
chr1	181197594	181197678	-	Wdr26	ENSMUSG00000038733.14	CDS	mmu-miR-378a-3p	0	0	0	0	1	0
chr1	181816092	181816206	-	Lbr	ENSMUSG00000004880.11	3' UTR	mmu-miR-23b-3p	0.596491	0	0	0	2.08037	0.657895
chr1	181816116	181816236	-	Lbr	ENSMUSG00000004880.11	3' UTR	mmu-let-7c-5p	0	2	0	0	0	0
chr1	181816116	181816236	-	Lbr	ENSMUSG00000004880.11	3' UTR	mmu-let-7e-5p	0	1	0	0	0	0
chr1	181816116	181816236	-	Lbr	ENSMUSG00000004880.11	3' UTR	mmu-miR-27a-3p	0	1	0	0	0	0
chr1	181816116	181816236	-	Lbr	ENSMUSG00000004880.11	3' UTR	mmu-miR-27b-3p	0	1	0	0	0	0
chr1	181816120	181816188	-	Lbr	ENSMUSG00000004880.11	3' UTR	mmu-let-7a-5p	1	0	0	0	0	0
chr1	181816120	181816188	-	Lbr	ENSMUSG00000004880.11	3' UTR	mmu-let-7g-5p	1.758	0	0	0	0	0
chr1	181816120	181816188	-	Lbr	ENSMUSG00000004880.11	3' UTR	mmu-miR-23a-3p	1	0	0	0	0	0
chr1	181903602	181903636	-	Enah	ENSMUSG00000022995.16	3' UTR	mmu-miR-124-3p	0	0	0	0	0	2.128
chr1	182131492	182131591	+	Srp9	ENSMUSG00000026511.7	3' UTR	mmu-miR-30c-5p	6.30909	4.22345	0	0	8.07545	3.46291
chr1	182132132	182132369	+	Srp9	ENSMUSG00000026511.7	3' UTR	mmu-miR-30c-5p	0	1	0	0	0	0
chr1	182132132	182132369	+	Srp9	ENSMUSG00000026511.7	3' UTR	mmu-miR-193a-3p	0	1	0	0	0	0
chr1	182132132	182132369	+	Srp9	ENSMUSG00000026511.7	3' UTR	mmu-miR-26a-5p	0	2	0	0	0	0
chr1	182132132	182132369	+	Srp9	ENSMUSG00000026511.7	3' UTR	mmu-miR-30a-5p	0	2	0	0	0	0
chr1	182276429	182276520	-	Degs1	ENSMUSG00000038633.5	3' UTR	mmu-miR-30b-5p	0	0	0	1	0	0
chr1	182276429	182276555	-	Degs1	ENSMUSG00000038633.5	3' UTR	mmu-miR-30c-5p	0	0.896825	0	1.33539	0	0
chr1	182276442	182276555	-	Degs1	ENSMUSG00000038633.5	3' UTR	mmu-miR-194-5p	0	3.655	0	0	0	0
chr1	182279102	182279189	-	Degs1	ENSMUSG00000038633.5	CDS	mmu-miR-18a-5p	0	1.758	0	0	0	0
chr1	182279102	182279189	-	Degs1	ENSMUSG00000038633.5	CDS	mmu-miR-30e-5p	0	1	0	0	0	0
chr1	182279374	182279416	-	Degs1	ENSMUSG00000038633.5	CDS	mmu-let-7a-5p	0	2.483	0	0	0	0
chr1	182279430	182279539	-	Degs1	ENSMUSG00000038633.5	CDS	mmu-miR-30c-5p	0	0	0	0	0	1.816
chr1	182279430	182279539	-	Degs1	ENSMUSG00000038633.5	CDS	mmu-miR-30d-5p	0	0	0	0	0	1.989
chr1	182279517	182279591	-	Degs1	ENSMUSG00000038633.5	CDS	mmu-miR-22-3p	2.709	0	0	0	0	0
chr1	182279533	182279602	-	Degs1	ENSMUSG00000038633.5	CDS	mmu-miR-15a-5p	0	0	0	0	1	0
chr1	182279533	182279656	-	Degs1	ENSMUSG00000038633.5	CDS	mmu-miR-185-5p	0	0	0	0	1.36205	1.10976
chr1	182279565	182279656	-	Degs1	ENSMUSG00000038633.5	CDS	mmu-miR-30a-5p	0	0	0	0	0	1
chr1	182316454	182316568	-	Fbxo28	ENSMUSG00000047539.9	3' UTR	mmu-miR-26a-5p	1.47114	0	1.84177	1.20972	5.08984	6.49649
chr1	182316454	182316562	-	Fbxo28	ENSMUSG00000047539.9	3' UTR	mmu-miR-26b-5p	0	0	0	0	2.3443	3.18148
chr1	182316476	182316562	-	Fbxo28	ENSMUSG00000047539.9	3' UTR	mmu-miR-30e-5p	0	0	0	0	1	0
chr1	182419869	182419915	+	Trp53bp2	ENSMUSG00000026510.10	Distal intron	mmu-miR-345-5p	0	0	0	0	0	2.248
chr1	182428895	182428944	+	Trp53bp2	ENSMUSG00000026510.10	CDS	mmu-let-7c-5p	0	0	0	0	0	2.388
chr1	182446326	182446432	+	Trp53bp2	ENSMUSG00000026510.10	CDS	mmu-miR-16-5p	0	0	0	0	0	3.461
chr1	182446326	182446432	+	Trp53bp2	ENSMUSG00000026510.10	CDS	mmu-miR-378a-3p	0	0	0	0	0	1
chr1	182462231	182462285	+	Trp53bp2	ENSMUSG00000026510.10	3' UTR	mmu-miR-196a-5p	0	0	0	0	0	1.836
chr1	182462231	182462285	+	Trp53bp2	ENSMUSG00000026510.10	3' UTR	mmu-miR-196b-5p	0	0	0	0	0	1.26
chr1	182467263	182467362	-	Capn2	ENSMUSG00000026509.15	3' UTR	mmu-let-7b-5p	0	1.56206	0	2.83804	0	3.72677
chr1	182467263	182467367	-	Capn2	ENSMUSG00000026509.15	3' UTR	mmu-let-7c-5p	6.50567	3.67096	0.756673	3.48162	5.90798	8.75285
[truncated: 53,796 more rows]
