# Supplementary material for: MicroRNA-mediated attenuation of branched-chain amino acid catabolism promotes ferroptosis in chronic kidney disease
Source: Nat Commun. 2023 Nov 28;14:7814. doi: 10.1038/s41467-023-43529-z (PMC10684653; doi:10.1038/s41467-023-43529-z)
Supplement: Supplementary file 7 — Supplementary Data 4 [file 41467_2023_43529_MOESM7_ESM.xlsx]

## Sheet: LNA miR429 inhibtor_DE mRNA
ensembl.gene.id	baseMean	log2FoldChange	lfcSE	stat	pvalue	padj
0610005C13Rik	1103.58	-0.296531	0.0868865	-3.41285	0.000642874	0.00615405
0610009B22Rik	146.384	0.13995	0.173224	0.807914	0.41914	0.671164
0610009E02Rik	180.562	-0.137578	0.151998	-0.905132	0.365396	0.623899
0610010F05Rik	240.562	-0.0859551	0.140629	-0.611221	0.541053	0.76496
0610010K14Rik	175.37	-0.0201745	0.15474	-0.130377	0.896269	0.957587
0610012G03Rik	135.875	0.0817717	0.180023	0.454228	0.649665	0.834189
0610030E20Rik	434.807	-0.00740831	0.110408	-0.0670996	0.946502	0.978898
0610038B21Rik	86.7513	0.109057	0.220738	0.494058	0.621265	0.817085
0610039K10Rik	1096.24	-0.316883	0.0949356	-3.33787	0.000844219	0.00768371
0610040F04Rik	284.014	-0.443957	0.137518	-3.22835	0.00124506	0.0106811
0610040J01Rik	698.95	-0.344337	0.0960381	-3.58542	0.00033654	0.00362691
1110002L01Rik	146.663	-0.0464589	0.169446	-0.274181	0.783946	0.908737
1110004F10Rik	512.007	-0.198474	0.105109	-1.88826	0.0589906	0.195461
1110008P14Rik	321.823	-0.260247	0.123996	-2.09883	0.0358318	0.137361
1110025M09Rik	183.314	-0.0356286	0.156501	-0.227658	0.819912	0.92441
1110032A03Rik	324.274	-0.155363	0.122314	-1.2702	0.204013	0.443673
1110051M20Rik	545.097	-0.0590716	0.103925	-0.568409	0.569758	0.785338
1110065P20Rik	95.6711	-0.396258	0.201998	-1.96169	0.0497982	0.173127
1300002E11Rik	228.993	0.0834452	0.152135	0.548493	0.583353	0.793928
1500002F19Rik	102.269	-0.119208	0.191545	-0.622351	0.533711	0.759186
1500004A13Rik	167.543	-0.196694	0.171992	-1.14362	0.252782	0.504351
1500011B03Rik	89.7983	-0.897318	0.215075	-4.17212	3.01778e-05	0.000467514
1600012H06Rik	269.387	-0.133494	0.129898	-1.02768	0.3041	0.561897
1600014C10Rik	352.901	0.430492	0.134359	3.20404	0.00135515	0.0113661
1700001L05Rik	128.131	-0.584573	0.173319	-3.37281	0.000744052	0.00691244
1700003D09Rik	110.583	-0.267166	0.187356	-1.42598	0.153874	0.371154
1700007J10Rik	340.911	0.0124349	0.126963	0.0979411	0.921979	0.968448
1700008J07Rik	110.809	0.0341639	0.187512	0.182196	0.855429	0.939434
1700016C15Rik	154.051	0.128026	0.181799	0.704217	0.481298	0.718678
1700017B05Rik	719.539	-0.408564	0.107869	-3.78761	0.000152104	0.00184392
1700018A23Rik	226.022	0.148614	0.152904	0.971946	0.331077	0.590576
1700018L02Rik	100.083	-0.0579935	0.201816	-0.287359	0.773838	0.903056
1700022N22Rik	1233.67	0.191255	0.104658	1.82743	0.0676355	0.214936
1700023D09Rik	171.489	-0.0616991	0.16564	-0.372489	0.709529	0.871036
1700025G04Rik	207.229	0.0973547	0.156527	0.621967	0.533963	0.759452
1700028J19Rik	85.2519	-0.570706	0.220251	-2.59116	0.00956531	0.0518789
1700034H15Rik	158.179	-0.425677	0.181476	-2.34564	0.0189946	0.086648
1700037H04Rik	274.212	0.120923	0.140628	0.859878	0.389856	0.646155
1700052K11Rik	90.4488	-0.526387	0.218728	-2.40658	0.0161027	0.0769467
1700066M21Rik	127.285	0.222377	0.193997	1.14629	0.251675	0.503005
1700071M16Rik	146.108	0.0196063	0.225477	0.0869547	0.930708	0.972731
1700086O06Rik	116.95	0.0677644	0.194263	0.348828	0.727218	0.881276
1700088E04Rik	412.432	-0.397456	0.124191	-3.20037	0.00137253	0.0114871
1700101I11Rik	189.045	0.199869	0.166	1.20403	0.228579	0.476631
1700110K17Rik	310.487	-0.680599	0.134848	-5.04717	4.48397e-07	1.13561e-05
1700123O20Rik	372.794	-0.00686147	0.122395	-0.0560601	0.955294	0.982535
1810013L24Rik	1136.47	-0.0321638	0.0930053	-0.345828	0.729472	0.882429
1810019D21Rik	257.845	-0.538027	0.139358	-3.86076	0.000113034	0.00144391
1810030O07Rik	282.102	0.0173857	0.134694	0.129076	0.897298	0.958132
1810034E14Rik	106.157	0.412076	0.20066	2.0536	0.040014	0.148365
1810055G02Rik	141.29	-0.23789	0.172625	-1.37807	0.168183	0.393914
1810058I24Rik	290.463	0.00136909	0.123811	0.0110579	0.991177	0.996566
2010315B03Rik	146.334	-0.0521616	0.162178	-0.321632	0.747732	0.892191
2210016F16Rik	309.083	-0.163189	0.131327	-1.24261	0.21401	0.457622
2210016L21Rik	443.154	-0.232785	0.124048	-1.87657	0.0605777	0.199549
2210408I21Rik	202.988	-0.181286	0.145036	-1.24994	0.211323	0.45406
2300009A05Rik	175.224	-0.0961447	0.165361	-0.581422	0.560956	0.780315
2310011J03Rik	193.428	0.0369999	0.15484	0.238956	0.81114	0.92157
2310015A10Rik	115.627	-0.505267	0.18917	-2.67096	0.00756341	0.0432602
2310022A10Rik	252.333	-0.0790238	0.135349	-0.583851	0.55932	0.778691
2310022B05Rik	969.535	0.278652	0.0952257	2.92622	0.00343103	0.0234299
2310030G06Rik	370.416	0.386582	0.162256	2.38255	0.0171933	0.0809161
2310033P09Rik	108.107	-0.0695466	0.184979	-0.375971	0.706939	0.869679
2310039H08Rik	148.583	-0.052207	0.169205	-0.308543	0.75767	0.895921
2310057M21Rik	99.5974	-0.162918	0.208269	-0.782249	0.434068	0.684509
2310061I04Rik	658.629	-0.010078	0.0991783	-0.101615	0.919062	0.967147
2310067E19Rik	104.604	0.144998	0.208555	0.695249	0.486899	0.72418
2410002F23Rik	366.583	-0.535846	0.122749	-4.36539	1.26896e-05	0.00022433
2510002D24Rik	155.616	0.0347617	0.162255	0.214241	0.830359	0.928863
2510009E07Rik	816.501	0.290669	0.0900699	3.22715	0.0012503	0.0107181
2510022D24Rik	117.001	0.289709	0.186355	1.55461	0.12004	0.31776
2510039O18Rik	882.207	-0.0684559	0.0920262	-0.743874	0.456953	0.701942
2610001J05Rik	268.96	-0.0750337	0.147057	-0.510234	0.609887	0.810724
2610002M06Rik	354.571	0.175155	0.12658	1.38374	0.166437	0.391084
2610005L07Rik	139.874	-0.208489	0.167596	-1.24399	0.213502	0.457225
2610008E11Rik	195.943	-0.116521	0.151865	-0.76727	0.442921	0.690952
2610020C07Rik	393.849	0.204957	0.114932	1.78328	0.0745402	0.230649
2610027K06Rik	136.797	0.207861	0.181993	1.14214	0.253397	0.505147
2610203C22Rik	207.946	0.11079	0.148877	0.744168	0.456775	0.701896
2610206C17Rik	113.753	0.0852259	0.204043	0.417685	0.676177	0.851274
2610301B20Rik	141.105	0.100059	0.165566	0.604344	0.545615	0.769262
2610507B11Rik	6550.37	0.0708758	0.0730507	0.970228	0.331933	0.591577
2610507I01Rik	157.98	-0.157579	0.168012	-0.937903	0.348294	0.607885
2610528J11Rik	388.119	-0.0887447	0.128441	-0.690939	0.489604	0.726147
2700049A03Rik	212.743	0.121258	0.153225	0.791372	0.428727	0.679896
2700062C07Rik	95.1346	-0.21279	0.205389	-1.03603	0.300186	0.557584
2700081O15Rik	258.53	0.500383	0.131153	3.81525	0.000136045	0.00167894
2810004N23Rik	157.662	-0.00497968	0.17602	-0.0282904	0.977431	0.991646
2810013P06Rik	106.23	-0.258107	0.214224	-1.20485	0.228261	0.476225
2810021J22Rik	104.678	-0.123219	0.206076	-0.597928	0.549888	0.772389
2810025M15Rik	167.307	-0.0386246	0.155414	-0.248527	0.803726	0.918612
2900009J06Rik	274.391	0.0600757	0.130713	0.4596	0.645803	0.831614
2900026A02Rik	1447.13	-0.308558	0.085333	-3.61593	0.000299267	0.00327568
2900052L18Rik	251.5	-0.774433	0.153147	-5.05679	4.26379e-07	1.08694e-05
2900089D17Rik	320.053	-0.0873501	0.137801	-0.633884	0.526157	0.752847
2900092D14Rik	300.551	-0.430514	0.142982	-3.01097	0.00260414	0.0187504
3110009E18Rik	171.394	-0.133416	0.160064	-0.833521	0.404551	0.658144
3110053B16Rik	146.963	0.19053	0.170422	1.11799	0.263571	0.517386
3300002I08Rik	298.075	0.0249238	0.125693	0.198291	0.842818	0.933629
3830406C13Rik	385.39	-0.0610278	0.122726	-0.497267	0.619	0.815759
4430402I18Rik	552.68	-0.269044	0.108898	-2.4706	0.0134888	0.0676471
4632415L05Rik	203.363	0.0282976	0.142377	0.198751	0.842458	0.933565
4732471J01Rik	218.5	-0.392689	0.147465	-2.66293	0.00774629	0.0440915
4833420G17Rik	333.002	-0.183517	0.125137	-1.46653	0.142504	0.353833
4833438C02Rik	125.867	-0.344793	0.17753	-1.94216	0.0521175	0.178789
4833439L19Rik	10507.6	-0.113284	0.0801419	-1.41354	0.157497	0.376841
4921522P10Rik	179.955	0.0119426	0.154441	0.0773281	0.938363	0.976691
4921524J17Rik	115.02	0.251773	0.182438	1.38005	0.167572	0.392957
4930402H24Rik	1789	0.211136	0.0795414	2.65442	0.00794447	0.0448416
4930404N11Rik	100.373	0.156652	0.211065	0.742198	0.457967	0.702756
4930426D05Rik	95.9669	-0.645793	0.206585	-3.12604	0.00177178	0.0139483
4930426I24Rik	166.141	-0.0911926	0.17333	-0.526122	0.598803	0.804599
4930430F08Rik	102.381	-0.0220956	0.219413	-0.100703	0.919786	0.967314
4930445K14Rik	128.048	-0.233519	0.177487	-1.31569	0.188277	0.42129
4930451E10Rik	89.7991	0.551024	0.217049	2.53871	0.0111263	0.0582828
4930453N24Rik	325.244	-0.0124797	0.122183	-0.102139	0.918646	0.967127
4930455C13Rik	99.8757	0.0917182	0.203521	0.450657	0.652237	0.836201
4930470G03Rik	229.091	0.0521011	0.139001	0.374827	0.707789	0.870447
4930473A02Rik	179.959	-0.0831703	0.176509	-0.471196	0.637501	0.826845
4930502C15Rik	900.877	0.0106663	0.0898473	0.118716	0.9055	0.96156
4930506C21Rik	1087.27	0.123795	0.099421	1.24516	0.213072	0.456639
4930512B01Rik	143.014	0.21122	0.173016	1.22082	0.222156	0.468437
4930513N10Rik	122.428	0.064472	0.19299	0.33407	0.738327	0.887668
4930523C07Rik	331.6	-0.060027	0.12283	-0.488698	0.625055	0.819627
4930526I15Rik	194.993	0.011095	0.148479	0.0747241	0.940434	0.977434
4930533K18Rik	946.408	0.108517	0.100938	1.07509	0.282334	0.537977
4930544F09Rik	248.165	0.0461668	0.137395	0.336015	0.73686	0.887074
4930562F07Rik	124.842	-0.271924	0.177033	-1.536	0.124538	0.325288
4930579G18Rik	190.922	-0.0410875	0.155655	-0.263965	0.791807	0.913289
4930592A05Rik	246.805	0.504615	0.142392	3.54386	0.00039432	0.00413486
4930594M22Rik	200.722	-0.120152	0.151253	-0.794376	0.426977	0.678596
4930597O21Rik	142.875	-0.224815	0.193854	-1.15971	0.246166	0.497249
4930599N23Rik	104.836	-0.0031482	0.194966	-0.0161474	0.987117	0.99463
4931406C07Rik	5725.29	0.0739119	0.0818908	0.902566	0.366756	0.625214
4931408D14Rik	387.112	-0.166615	0.13186	-1.26357	0.206385	0.446797
4931431C16Rik	366.904	0.263358	0.1395	1.88788	0.0590421	0.195576
4932438A13Rik	3630.23	0.0729148	0.077789	0.93734	0.348584	0.608207
4932702P03Rik	130.927	0.287941	0.17256	1.66864	0.0951882	0.272467
4933416M07Rik	114.612	-0.525025	0.187286	-2.80334	0.00505762	0.0317806
4933417A18Rik	284.995	0.517222	0.193648	2.67093	0.00756404	0.0432602
4933427D14Rik	206.438	-0.175305	0.14593	-1.2013	0.229635	0.477999
4933431E20Rik	606.06	-0.0946299	0.103989	-0.909997	0.362824	0.621552
4933433G19Rik	125.455	0.0220625	0.175203	0.125925	0.899791	0.959181
4933434E20Rik	516.479	0.124438	0.110851	1.12256	0.261623	0.514861
4933439C10Rik	140.521	-0.530207	0.168307	-3.15023	0.00163144	0.0130988
4933440N22Rik	159.549	-0.704823	0.176782	-3.98695	6.69286e-05	0.000926031
5031425E22Rik	183.33	-0.15841	0.150786	-1.05056	0.29346	0.55026
5031439G07Rik	1052.07	0.258588	0.0930787	2.77816	0.00546672	0.0336614
5033421B08Rik	151.198	-0.170437	0.174495	-0.976745	0.328695	0.588307
5430400D12Rik	244.776	0.00375622	0.134926	0.0278392	0.97779	0.991752
5730405A17Rik	118.392	-0.135578	0.204078	-0.664343	0.506471	0.738693
5730409E04Rik	119.934	-0.340319	0.179795	-1.89281	0.0583829	0.193833
5730409K12Rik	1312.52	-0.1644	0.0861526	-1.90824	0.0563598	0.188784
5730455P16Rik	337.686	-0.109781	0.119153	-0.921339	0.356873	0.615937
5830417I10Rik	636.188	0.0632289	0.0993944	0.636141	0.524684	0.752687
5930403L14Rik	512.725	-0.38018	0.118053	-3.22041	0.00128008	0.0109092
5930430L01Rik	177.742	-0.502063	0.168941	-2.97183	0.0029603	0.0208636
6030458C11Rik	308.374	0.12227	0.130212	0.939007	0.347727	0.60735
6330410L21Rik	1162.11	0.244329	0.119689	2.04137	0.0412142	0.151705
6330537M06Rik	117.841	-0.0386036	0.192823	-0.200202	0.841323	0.932845
6430548M08Rik	263.034	0.00921353	0.151708	0.0607319	0.951573	0.981072
6530402F18Rik	108.329	0.329789	0.193713	1.70246	0.0886686	0.260199
6820431F20Rik	122.209	-0.307378	0.183482	-1.67525	0.093885	0.270064
8030431J09Rik	332.897	-0.138896	0.137435	-1.01063	0.312196	0.5721
8030462N17Rik	476.644	0.0641922	0.107043	0.599685	0.548716	0.77191
9030619P08Rik	154.003	-1.61252	0.19884	-8.10966	5.07622e-16	8.57072e-14
9130023H24Rik	269.38	-0.00433758	0.128637	-0.0337195	0.973101	0.989493
9130024F11Rik	96.9156	-0.398169	0.201995	-1.97119	0.0487024	0.170479
9130401M01Rik	104.01	-0.179442	0.189041	-0.949225	0.342506	0.602139
9230114K14Rik	98.0329	-0.684547	0.218722	-3.12975	0.00174953	0.0138559
9330020H09Rik	130.736	0.0555918	0.1724	0.322458	0.747105	0.892055
9330133O14Rik	132.774	-0.384854	0.169435	-2.2714	0.0231227	0.0991196
9330162012Rik	128.964	0.0350842	0.174426	0.201141	0.840588	0.932842
9430053O09Rik	131.291	0.389156	0.189135	2.05756	0.0396323	0.147372
9430091E24Rik	159.514	0.00868987	0.164901	0.0526976	0.957973	0.98338
9530018F02Rik	105.304	0.126281	0.192411	0.656306	0.511627	0.743013
9530068E07Rik	2814.33	0.0724964	0.0800885	0.905204	0.365357	0.623899
9530082P21Rik	268.447	-0.381412	0.128486	-2.9685	0.00299255	0.0210399
9530091C08Rik	95.7343	0.408175	0.217067	1.88041	0.0600521	0.198301
9930014A18Rik	564.251	-0.333322	0.103432	-3.22261	0.0012703	0.0108457
9930021J03Rik	722.169	0.107589	0.0976479	1.10181	0.270544	0.525131
A130051J06Rik	180.876	-0.0733267	0.14992	-0.489106	0.624767	0.81947
A1cf	2139.42	0.556235	0.0902138	6.16574	7.01534e-10	3.56894e-08
A230045G11Rik	225.078	-0.0746289	0.142365	-0.524207	0.600134	0.805294
A230103J11Rik	228.39	-0.0748019	0.139801	-0.535059	0.592609	0.800081
A330001L22Rik	95.7254	-0.31569	0.202224	-1.56109	0.118502	0.314763
A330023F24Rik	217.567	-0.308169	0.144197	-2.13714	0.0325867	0.127866
A330033J07Rik	82.5157	-1.27825	0.221481	-5.77138	7.86272e-09	3.11567e-07
A330040F15Rik	96.297	-0.361643	0.196421	-1.84116	0.0655976	0.210478
A330041J22Rik	828.745	1.17381	0.284197	4.13026	3.62352e-05	0.000546814
A430005L14Rik	195.335	0.123418	0.147719	0.835492	0.403441	0.657538
A430018G15Rik	122.984	-0.232748	0.179632	-1.29569	0.195083	0.431748
A430033K04Rik	161.976	-0.141561	0.173434	-0.816226	0.414371	0.667511
A4galt	786.497	-0.205035	0.108755	-1.8853	0.0593892	0.196558
A4gnt	114.312	0.598305	0.182427	3.27969	0.00103921	0.00911656
A630026N12Rik	125.983	-0.180715	0.18348	-0.984934	0.324656	0.584402
A630072M18Rik	155.045	0.0623232	0.158446	0.39334	0.694068	0.862158
A730008H23Rik	114.449	0.0669839	0.187457	0.357329	0.720845	0.877518
A730017L22Rik	144.573	0.238704	0.173902	1.37264	0.169865	0.395787
A730081D07Rik	405.331	-0.156679	0.117668	-1.33153	0.183015	0.413683
A830035O19Rik	216.546	-0.0586749	0.146463	-0.400612	0.688706	0.858605
A930001C03Rik	122.776	-0.318463	0.186605	-1.70662	0.0878935	0.258445
A930007A09Rik	121.046	-0.734617	0.187616	-3.91554	9.02039e-05	0.00118609
A930017K11Rik	138.903	-0.191587	0.169122	-1.13284	0.257283	0.509556
A930037H05Rik	270.462	0.395015	0.136549	2.89284	0.00381773	0.0253117
AA986860	260.231	-0.180507	0.146748	-1.23004	0.218681	0.464303
Aaas	297.822	-0.193897	0.130977	-1.48039	0.13877	0.348641
Aacs	745.797	1.23533	0.375769	3.28748	0.0010109	0.00896269
Aadac	824.2	0.202774	0.0891594	2.27428	0.022949	0.0985824
Aadat	2624.5	-1.4549	0.236427	-6.15372	7.56859e-10	3.80061e-08
Aagab	394.601	0.043607	0.115628	0.377132	0.706076	0.869074
Aak1	2750.67	0.0346525	0.0721072	0.48057	0.630822	0.822728
Aamp	1094.08	-0.00913725	0.0927955	-0.0984666	0.921562	0.968236
Aar2	325.787	-0.00736756	0.126361	-0.0583056	0.953505	0.98212
Aars	949.624	-0.149198	0.100872	-1.47907	0.139121	0.349169
Aars2	137.143	-0.0604875	0.181878	-0.332571	0.739458	0.888134
Aarsd1	180.76	-0.284425	0.170821	-1.66505	0.0959018	0.273874
Aasdh	143.321	0.255101	0.175742	1.45157	0.146622	0.360628
Aasdhppt	202.945	0.1414	0.143697	0.984015	0.325108	0.584854
Aass	5784.36	0.045565	0.0753769	0.604495	0.545515	0.769262
Aatf	235.332	-0.131376	0.155212	-0.846432	0.397312	0.653233
AB010352	158.882	0.299854	0.167467	1.79052	0.0733696	0.228239
Abat	6311.5	0.204023	0.0728386	2.80102	0.00509409	0.0319065
Abca1	3983.83	0.548925	0.0888315	6.17939	6.43487e-10	3.30248e-08
Abca13	5889.16	-0.425437	0.098307	-4.32763	1.50721e-05	0.000260133
Abca2	2417.01	0.0731819	0.0759517	0.963531	0.335281	0.594738
Abca3	11181.4	0.195965	0.0718334	2.72805	0.00637101	0.0379072
Abca4	221.978	0.145172	0.158906	0.913574	0.36094	0.6202
Abca5	518.771	-0.245887	0.106002	-2.31964	0.0203602	0.0908103
Abca6	87.8274	-0.649105	0.206318	-3.14614	0.0016544	0.0132557
Abca7	640.574	-0.463658	0.12499	-3.70956	0.000207621	0.00239246
Abca8a	503.789	-0.0402791	0.125759	-0.320289	0.74875	0.892724
Abca8b	128.96	0.0397646	0.179862	0.221084	0.825027	0.927067
Abca9	505.735	0.448522	0.108817	4.12178	3.7595e-05	0.000564409
Abcb10	376.215	-0.131912	0.121259	-1.08786	0.276659	0.532994
Abcb1a	182.623	0.227507	0.178442	1.27497	0.202321	0.441559
Abcb1b	401.683	-0.635789	0.396226	-1.60461	0.108579	0.297284
Abcb6	518.526	0.00739294	0.103154	0.0716692	0.942865	0.978041
Abcb7	1055.17	0.108296	0.0946096	1.14466	0.252351	0.503872
Abcb8	643.793	0.173773	0.114009	1.5242	0.127458	0.330488
Abcb9	105.114	-0.068749	0.188275	-0.365153	0.714997	0.873411
Abcc1	816.913	-0.58936	0.0952396	-6.18818	6.08624e-10	3.16539e-08
Abcc10	313.203	-0.202139	0.12493	-1.61802	0.105658	0.292466
Abcc2	8414.42	-0.193519	0.101564	-1.90538	0.0567312	0.189756
Abcc3	543.335	-1.60497	0.323548	-4.96052	7.0305e-07	1.68877e-05
Abcc4	3960.06	0.282379	0.319054	0.885052	0.376128	0.634046
Abcc5	844.088	-0.0950688	0.0886629	-1.07225	0.283608	0.539345
Abcc6	152.059	-0.059267	0.165708	-0.35766	0.720598	0.877518
Abcc9	390.148	0.333639	0.120386	2.77142	0.00558129	0.0341861
Abcd1	304.276	0.272415	0.129374	2.10564	0.0352354	0.135565
Abcd3	3552.72	0.00484815	0.0768442	0.0630906	0.949694	0.980118
Abcd4	280.468	0.0351829	0.128065	0.274726	0.783527	0.908538
Abce1	1262.85	0.0593847	0.0825526	0.719356	0.471921	0.712634
Abcf1	818.882	0.0204968	0.0925697	0.22142	0.824765	0.927066
Abcf2	566.177	-0.153816	0.106171	-1.44875	0.147407	0.361382
Abcf3	443.771	-0.041396	0.114629	-0.361131	0.718001	0.875918
Abcg1	482.959	0.0949917	0.129924	0.731132	0.464699	0.707493
Abcg2	2545.7	0.2982	0.0842569	3.53918	0.000401372	0.0041982
Abhd1	179.279	0.0152957	0.164436	0.0930193	0.925888	0.970192
Abhd10	143.416	0.101156	0.170382	0.593701	0.552712	0.774081
Abhd11	341.012	-0.145267	0.119555	-1.21507	0.22434	0.471636
Abhd12	613.545	0.030555	0.0987837	0.309313	0.757084	0.895699
Abhd13	467.832	-0.0300845	0.105452	-0.28529	0.775422	0.90409
Abhd14a	439.819	-0.0068651	0.118233	-0.0580642	0.953697	0.98212
Abhd14b	2930.51	-0.0553706	0.0863423	-0.641292	0.521333	0.749818
Abhd16a	901.932	-0.0505546	0.0930096	-0.543542	0.586757	0.795498
Abhd17a	825.476	-0.157113	0.101153	-1.55322	0.12037	0.318217
Abhd17b	332.717	0.133626	0.120235	1.11137	0.26641	0.521364
Abhd17c	1841.06	0.00664106	0.0937929	0.0708056	0.943552	0.978318
Abhd18	126.278	0.405556	0.183596	2.20896	0.0271778	0.111801
Abhd2	5795.34	0.149471	0.0819122	1.82477	0.0680362	0.215856
Abhd3	300.582	0.322985	0.136573	2.36492	0.0180337	0.0834558
Abhd4	1517.35	-0.0757356	0.0904403	-0.83741	0.402362	0.656515
Abhd5	425.008	0.159543	0.11217	1.42233	0.154932	0.372847
Abhd6	345.515	-0.333979	0.125463	-2.66197	0.0077685	0.0441469
Abhd8	125.205	-0.0558557	0.192172	-0.290654	0.771316	0.902282
Abi1	828.212	-0.0386376	0.0930082	-0.415422	0.677833	0.851862
Abi2	781.66	-0.0638909	0.10742	-0.59478	0.551991	0.774081
Abi3	323.272	-0.0373943	0.144719	-0.258392	0.796104	0.915267
Abi3bp	396.031	1.02116	0.123206	8.2883	1.14882e-16	2.26842e-14
Abitram	230.662	-0.0667023	0.152206	-0.438237	0.661215	0.841323
Abl1	1489.13	-0.156205	0.0869446	-1.7966	0.0723985	0.226124
Abl2	929.044	0.178663	0.0905398	1.97331	0.0484605	0.169896
Ablim1	1786.45	-0.0963972	0.0797114	-1.20933	0.226537	0.474236
Ablim3	232.391	0.352822	0.145232	2.42936	0.0151253	0.073482
Abr	1456	-0.154583	0.0830545	-1.86123	0.0627123	0.203907
Abracl	161.586	0.348121	0.162324	2.1446	0.0319848	0.126099
Abraxas1	130.175	-0.32146	0.174941	-1.83754	0.0661308	0.211651
Abraxas2	430.436	0.122269	0.108961	1.12213	0.261806	0.514861
Abt1	118.971	-0.055429	0.190304	-0.291266	0.770848	0.902007
Abtb1	146.228	-0.0887198	0.189202	-0.468917	0.639129	0.827685
Abtb2	264.373	-0.172283	0.137969	-1.24871	0.211771	0.454855
Acaa1a	592.029	-0.00117805	0.108123	-0.0108955	0.991307	0.996611
Acaa1b	2008.53	-0.0456994	0.0747347	-0.611489	0.540876	0.76482
Acaa2	2196.81	0.00595579	0.082846	0.0718899	0.94269	0.977946
Acaca	939.837	0.286601	0.103979	2.75633	0.00584545	0.0354685
Acacb	691.516	-0.166999	0.111339	-1.49992	0.133636	0.340669
Acad10	532.849	0.174981	0.116083	1.50738	0.131713	0.337541
Acad11	3164.91	0.081819	0.0735004	1.11318	0.265632	0.520278
Acad12	182.028	0.265364	0.165796	1.60055	0.109478	0.298273
Acad8	440.377	0.0665285	0.115847	0.574279	0.565779	0.783459
Acad9	684.062	0.144136	0.103022	1.39908	0.161789	0.383643
Acadl	2120.58	0.120946	0.0835405	1.44775	0.147687	0.361575
Acadm	3148.22	0.148964	0.13219	1.12689	0.259789	0.512539
Acads	1696.97	0.336341	0.102877	3.26936	0.00107791	0.00941356
Acadsb	1057	0.00206829	0.0897509	0.0230448	0.981615	0.993123
Acadvl	1229.49	0.111586	0.0871054	1.28105	0.200177	0.43865
Acap2	1045.65	-0.162128	0.0932489	-1.73866	0.0820947	0.246416
Acap3	174.613	0.0322409	0.16158	0.199535	0.841844	0.933246
Acat1	2213.41	0.490403	0.129633	3.78302	0.000154937	0.00187242
Acat2	728.525	0.0630151	0.098771	0.637992	0.523479	0.75142
Acat3	474.885	-0.243332	0.11161	-2.1802	0.0292426	0.117932
Acbd3	605.156	0.033607	0.0983412	0.341738	0.732548	0.884288
Acbd4	603.04	-0.0919739	0.101109	-0.909649	0.363008	0.621552
Acbd5	1244.01	-0.0236402	0.084518	-0.279706	0.779703	0.90627
Acbd6	255.159	-0.139479	0.13958	-0.999279	0.31766	0.577224
Accs	123.509	-0.0316302	0.185807	-0.170231	0.864829	0.943204
Acd	350.42	0.0329929	0.118591	0.278208	0.780853	0.906791
Ace	2018.91	0.592147	0.318451	1.85946	0.0629617	0.204604
Ace2	403.379	-0.0843611	0.122744	-0.687293	0.491898	0.727789
Acer2	461.551	-0.0064936	0.144378	-0.0449763	0.964126	0.986291
Acer3	292.836	-0.0163583	0.126713	-0.129097	0.897281	0.958132
Ache	146.086	-0.220413	0.166724	-1.32203	0.186159	0.418435
Acin1	1831.44	0.0419003	0.0773871	0.541438	0.588206	0.796999
Ackr3	855.526	0.290787	0.114501	2.5396	0.011098	0.0581609
Ackr4	252.728	-0.0649509	0.134614	-0.482499	0.629452	0.821913
Acly	2981.18	0.246969	0.0832599	2.96624	0.00301466	0.0211444
Acmsd	1396.93	0.140108	0.092869	1.50867	0.131384	0.336845
Acnat1	2449.59	0.189086	0.117357	1.61121	0.107134	0.295133
Acnat2	3900.26	-0.377679	0.109206	-3.4584	0.000543394	0.00534223
Aco1	3053.41	0.0905559	0.0981071	0.923031	0.355991	0.615141
Aco2	9033.71	0.105999	0.0783446	1.35298	0.176061	0.404861
Acot1	797.519	-0.196158	0.135375	-1.449	0.147339	0.361368
Acot11	1758.45	0.281615	0.091289	3.08488	0.00203637	0.0153651
Acot12	1229.05	0.274467	0.112351	2.44294	0.0145681	0.0715418
Acot13	544.539	-0.145252	0.107843	-1.34688	0.17802	0.406574
Acot2	556.209	0.0844696	0.115952	0.728487	0.466315	0.708552
Acot3	319.908	-0.557828	0.186077	-2.99784	0.00271899	0.0193743
Acot4	614.875	-0.0779464	0.104289	-0.747411	0.454816	0.700966
Acot6	170.861	0.0745453	0.167626	0.444711	0.656529	0.838907
Acot7	185.768	-0.685202	0.156128	-4.38873	1.14015e-05	0.000204666
Acot8	178.277	0.251954	0.156691	1.60797	0.107842	0.296452
Acot9	344.122	-0.0228122	0.119654	-0.190652	0.848798	0.93649
Acox1	11872	0.094756	0.0690157	1.37296	0.169764	0.395629
Acox2	1421.99	-0.435805	0.0885399	-4.92213	8.56081e-07	2.00671e-05
Acox3	2491.75	0.186814	0.0955275	1.9556	0.0505118	0.174929
Acp1	355.723	-0.098036	0.12115	-0.80921	0.418394	0.670651
Acp2	614.019	0.188551	0.0982074	1.91992	0.0548674	0.185223
Acp5	510.835	0.736942	0.116901	6.30397	2.90111e-10	1.59275e-08
Acp6	595.308	-0.272588	0.0987437	-2.76056	0.00577025	0.0350487
Acpp	147.316	-0.235374	0.182937	-1.28664	0.19822	0.436204
Acsf2	881.977	0.311154	0.130324	2.38754	0.0169618	0.0800343
Acsf3	568.445	0.144165	0.109039	1.32214	0.18612	0.418429
Acsl1	4287.58	-0.337159	0.0944256	-3.57064	0.000356115	0.00378881
Acsl3	164.238	-0.116867	0.160826	-0.726666	0.467431	0.709282
Acsl4	1470.46	-0.406668	0.0902204	-4.50749	6.55984e-06	0.000125901
Acsl5	917.913	-0.21202	0.0964665	-2.19786	0.0279588	0.114288
Acsm1	747.732	0.272002	0.135359	2.00949	0.0444852	0.160538
Acsm2	19338.3	0.866222	0.247226	3.50377	0.000458721	0.00466801
Acsm3	1402.83	4.51738	0.558839	8.08351	6.29284e-16	1.01822e-13
Acsm5	786.658	0.189923	0.106882	1.77695	0.0755765	0.232743
Acss1	2372.04	-0.06916	0.0901591	-0.767089	0.443029	0.691028
Acss2	1616.26	0.606373	0.104675	5.79293	6.9168e-09	2.7986e-07
Acss2os	296.383	0.599143	0.143301	4.181	2.90224e-05	0.000452085
Acss3	225.674	-0.112521	0.153321	-0.733896	0.463012	0.706249
Acta2	937.296	0.130053	0.124449	1.04502	0.296012	0.553449
Actb	38845.1	0.100099	0.0792731	1.26271	0.206693	0.447247
Actg1	10198.7	-0.00590721	0.0831373	-0.0710536	0.943355	0.978288
Actl6a	391.245	-0.011934	0.115336	-0.103472	0.917589	0.966956
Actn1	1553.09	0.111151	0.0976577	1.13817	0.255051	0.506984
Actn4	7697.41	-0.221657	0.0776737	-2.85369	0.00432145	0.0281268
Actr10	734.157	-0.0580539	0.0949178	-0.611623	0.540787	0.76482
Actr1a	1307.75	0.0752626	0.0861827	0.873292	0.382504	0.639617
Actr1b	1324.44	-0.17356	0.0875753	-1.98184	0.0474971	0.167781
Actr2	2298.16	0.00493283	0.0754388	0.0653885	0.947865	0.979542
Actr3	1833.1	0.0768178	0.0774202	0.99222	0.32109	0.580406
Actr8	425.163	-0.0334897	0.113291	-0.295607	0.76753	0.899932
Acvr1	246.16	0.169127	0.134695	1.25562	0.209253	0.45136
Acvr1b	922.349	-0.232572	0.0874045	-2.66087	0.00779383	0.0442152
Acvr2a	732.463	-0.00743545	0.101579	-0.0731986	0.941648	0.977475
Acvr2b	416.265	-0.0835	0.119222	-0.700375	0.483693	0.721329
Acvrl1	324.419	0.258319	0.120439	2.14482	0.0319676	0.126099
Acy1	768.607	0.0599538	0.121063	0.495228	0.620439	0.816552
Acy3	11254.3	1.19664	0.330037	3.62577	0.000288103	0.00316683
Acyp2	131.778	0.127422	0.178809	0.712618	0.476082	0.714995
Adal	322.155	0.104846	0.136931	0.765688	0.443862	0.691661
Adam10	1648.29	0.0857849	0.0843173	1.01741	0.30896	0.568444
Adam11	150.246	0.612057	0.230514	2.65518	0.00792663	0.0447626
Adam12	255.28	1.39083	0.147747	9.41359	4.79491e-21	2.23443e-18
Adam15	984.782	0.123547	0.0965044	1.28022	0.200469	0.438749
Adam17	576.569	0.173801	0.107926	1.61037	0.107317	0.295426
Adam19	212.113	0.841092	0.156679	5.36827	7.94969e-08	2.41182e-06
Adam22	241.816	0.180265	0.1464	1.23131	0.218206	0.464077
Adam9	1402.2	0.0259213	0.0819594	0.316271	0.751797	0.893846
Adamts1	2183.01	0.0926261	0.110431	0.838765	0.401601	0.656051
Adamts10	331.635	0.210223	0.125333	1.67732	0.0934799	0.269165
Adamts12	124.776	0.797303	0.209108	3.81287	0.000137364	0.00168807
Adamts15	165.119	0.844031	0.189765	4.44776	8.67685e-06	0.000159633
Adamts16	108.048	-0.0212755	0.200082	-0.106334	0.915317	0.966248
Adamts2	269.873	0.875529	0.162153	5.3994	6.68643e-08	2.06076e-06
Adamts4	110.056	0.128194	0.21638	0.592447	0.553551	0.77457
Adamts5	695.373	0.727092	0.104595	6.95149	3.61448e-12	2.9654e-10
Adamts6	215.482	-0.357585	0.150443	-2.37688	0.0174599	0.0816822
Adamts7	155.871	0.522267	0.170741	3.05882	0.00222214	0.0164471
Adamts9	550.396	0.30547	0.113394	2.69388	0.00706251	0.0409956
Adamtsl1	444.079	0.139692	0.129718	1.07689	0.281531	0.537336
Adamtsl2	501.397	-0.173639	0.279687	-0.620833	0.534709	0.760049
Adamtsl4	260.083	-0.40007	0.150267	-2.6624	0.00775867	0.0441135
Adamtsl5	123.046	0.389238	0.190432	2.04397	0.0409566	0.151118
Adap1	296.908	-0.296345	0.127181	-2.3301	0.0198008	0.0890998
Adap2	954.726	0.165565	0.0946198	1.74979	0.0801542	0.242923
Adar	740.636	0.14654	0.0966531	1.51614	0.129484	0.333958
Adarb1	300.955	-0.0797465	0.12582	-0.633816	0.526201	0.752847
Adat1	113.866	-0.146269	0.18933	-0.772563	0.439781	0.689563
Adat2	102.8	-0.125044	0.1945	-0.642903	0.520287	0.749534
Adck1	261.365	0.0436025	0.133887	0.325666	0.744677	0.890341
Adck2	263.769	0.0189463	0.138236	0.137058	0.890985	0.955535
Adck5	199.059	-0.0647503	0.146136	-0.443083	0.657706	0.839333
Adcy1	474.165	0.163011	0.107987	1.50955	0.131159	0.336639
Adcy3	152.525	0.31812	0.174295	1.82518	0.0679736	0.215845
Adcy4	116.381	0.335985	0.187255	1.79426	0.0727715	0.227045
Adcy5	165.063	0.101863	0.165813	0.614322	0.539003	0.763554
Adcy6	2277.36	-0.231077	0.074023	-3.12169	0.00179815	0.0141252
Adcy7	251.577	0.495294	0.152608	3.24552	0.00117236	0.0101768
Adcy9	633.897	0.0426633	0.0966036	0.441633	0.658755	0.840028
Add1	2192.01	0.052498	0.0742766	0.706791	0.479697	0.717539
Add3	2067.43	0.128963	0.0748342	1.72332	0.0848306	0.25224
Adgra1	142.597	-0.00389435	0.191029	-0.0203862	0.983735	0.993775
Adgra2	944.906	0.285927	0.0914095	3.12798	0.00176013	0.0139098
Adgra3	1366.75	0.0420668	0.094651	0.444441	0.656724	0.838907
Adgre1	262.028	1.07676	0.151924	7.08753	1.36528e-12	1.19591e-10
Adgre5	606.611	0.285638	0.108848	2.6242	0.00868528	0.0481597
Adgrf5	2710.69	0.0530921	0.0836973	0.634334	0.525863	0.752847
Adgrg1	8900.44	-0.501358	0.077028	-6.50878	7.5762e-11	4.66998e-09
Adgrg2	139.178	-0.136504	0.186321	-0.732624	0.463787	0.706627
Adgrg6	263.023	-0.309355	0.129443	-2.38989	0.0168533	0.0796514
Adgrl1	977.219	0.0240048	0.0900806	0.266482	0.789868	0.91226
Adgrl2	1126.08	0.202255	0.0975743	2.07283	0.0381879	0.14342
Adgrl3	115.617	0.679905	0.20307	3.34812	0.000813605	0.00743674
Adgrl4	1084.06	0.0175581	0.0914378	0.192023	0.847724	0.935794
Adh1	2906.25	0.942522	0.114785	8.21121	2.18977e-16	4.11464e-14
Adh5	1242.14	-0.0473869	0.0870072	-0.544632	0.586007	0.794805
Adhfe1	2302.87	0.220618	0.0972204	2.26926	0.0232525	0.0993367
Adi1	603.427	-0.162899	0.100092	-1.62749	0.103633	0.289142
Adipor1	2231.89	-0.0461397	0.0792193	-0.58243	0.560277	0.779743
Adipor2	1191.8	0.0964045	0.0856234	1.12591	0.260203	0.513
Adk	790.935	-0.108519	0.0914963	-1.18604	0.235605	0.483509
Adnp	226.316	-0.233933	0.172314	-1.3576	0.17459	0.403007
Adnp2	497.127	-0.0825786	0.115502	-0.714952	0.474639	0.713918
Ado	649.392	0.0241727	0.0983986	0.245661	0.805945	0.919704
Adora1	298.813	-0.405959	0.129632	-3.13163	0.00173839	0.0137938
Adora2a	90.4161	0.563664	0.220409	2.55735	0.0105473	0.0559547
Adpgk	177.876	0.0239083	0.156413	0.152854	0.878514	0.94871
Adprh	138.308	-0.108791	0.197967	-0.549542	0.582633	0.793231
Adprhl2	136.508	-0.193179	0.175381	-1.10148	0.270688	0.525149
Adprm	134.353	-0.143212	0.174778	-0.81939	0.412564	0.665794
Adra1a	887.963	0.0508349	0.0924725	0.549729	0.582505	0.793227
Adra2a	83.6117	-0.61532	0.236688	-2.59971	0.0093303	0.0508172
Adra2b	2644.01	-0.0757897	0.28989	-0.261443	0.793751	0.91403
Adrm1	871.436	-0.0282579	0.0944164	-0.299291	0.764718	0.898508
Adsl	275.236	0.257334	0.137673	1.86917	0.0615993	0.201606
Adss	1085.12	-0.0608671	0.0890955	-0.683166	0.494502	0.730065
Adtrp	756.379	0.0657872	0.108531	0.606163	0.544407	0.768477
Aebp1	2400.2	0.435133	0.107413	4.05103	5.09925e-05	0.000729929
Aebp2	696.456	-0.184423	0.095477	-1.93159	0.05341	0.18181
Aen	333.779	-0.504806	0.145614	-3.46675	0.000526785	0.00519648
Afap1	1282.08	0.123192	0.0831973	1.48072	0.138681	0.348498
Afap1l1	250.456	0.068276	0.14615	0.467164	0.640382	0.828479
Afap1l2	422.938	0.132413	0.127596	1.03776	0.299384	0.556716
Afdn	2043.8	-0.241978	0.0785248	-3.08155	0.00205923	0.0154934
Aff1	3282.18	-0.119863	0.0831105	-1.44222	0.149241	0.364117
Aff4	3361.55	0.00445214	0.0712752	0.062464	0.950193	0.98035
Afg1l	211.325	0.0897251	0.146011	0.614508	0.53888	0.763554
Afg3l1	561.368	0.231765	0.11392	2.03446	0.0419051	0.153713
Afg3l2	849.527	0.00490765	0.0920917	0.053291	0.9575	0.983033
Afm	193.148	0.0678628	0.157323	0.431358	0.666208	0.844518
Afmid	735.334	0.0423884	0.0943419	0.449307	0.653211	0.836565
Aftph	1446.67	-0.0866769	0.0843251	-1.02789	0.304002	0.561805
Aga	220.461	-0.0664094	0.158165	-0.419874	0.674577	0.850062
Agap1	2924.68	-0.239958	0.0784395	-3.05914	0.00221972	0.0164471
Agap3	350.013	-0.0973489	0.119693	-0.813323	0.416033	0.66889
Agbl3	222.342	-0.440845	0.139165	-3.1678	0.00153599	0.0125135
Agbl5	495.602	-0.121324	0.10476	-1.15812	0.246817	0.497908
Agfg1	1189.58	0.178217	0.0838833	2.12459	0.0336211	0.130693
Agfg2	637.36	-0.200205	0.111766	-1.79129	0.0732465	0.227978
Aggf1	364.886	0.228326	0.117148	1.94903	0.0512915	0.176893
Agk	188.279	0.243067	0.15725	1.54573	0.12217	0.321441
Agl	1080.5	0.0685903	0.0833586	0.822834	0.410602	0.663807
Agmo	88.1279	0.615444	0.227141	2.70953	0.00673793	0.039545
Ago1	1451.93	0.0638857	0.0806385	0.792249	0.428216	0.679569
Ago2	2064.22	0.279203	0.0802972	3.47712	0.000506829	0.00504191
Ago3	718.981	0.407389	0.0966408	4.21549	2.49234e-05	0.000398843
Ago4	107.188	0.385342	0.188989	2.03896	0.0414538	0.152346
Agpat1	880.581	-0.0271958	0.093499	-0.290867	0.771153	0.902273
Agpat2	399.536	0.0186283	0.128385	0.145097	0.884635	0.951264
Agpat3	4902.31	-0.163076	0.0703499	-2.31806	0.0204458	0.0910474
Agpat4	95.091	0.255533	0.232286	1.10008	0.271297	0.526067
Agpat5	264.739	0.0452783	0.140142	0.323089	0.746628	0.891758
Agps	1596.97	0.47587	0.136898	3.47609	0.000508776	0.00505306
Agrn	5010.51	-0.359987	0.071109	-5.06247	4.13869e-07	1.05736e-05
Agt	1064.84	-0.719063	0.0883939	-8.13476	4.12758e-16	7.17706e-14
Agtpbp1	622.637	0.104122	0.100362	1.03746	0.29952	0.556783
Agtr1a	934.958	0.290114	0.0927871	3.12667	0.00176801	0.013943
Agtrap	1264.95	0.553693	0.0999081	5.54202	2.98999e-08	1.00384e-06
Agxt2	925.429	0.662372	0.0940574	7.04221	1.89218e-12	1.61585e-10
Ahctf1	1255.77	0.0573981	0.085106	0.67443	0.500038	0.734515
Ahcy	2576.09	-0.148567	0.0843752	-1.76079	0.0782744	0.239155
Ahcyl1	2586.5	0.0289486	0.0812428	0.356322	0.721599	0.877977
Ahcyl2	4453.43	0.374898	0.0959883	3.90566	9.39678e-05	0.00122727
Ahdc1	1603.7	-0.0823765	0.093953	-0.876784	0.380604	0.637819
Ahi1	237.606	0.00794226	0.135444	0.0586387	0.95324	0.982039
Ahnak	11909.8	-0.015023	0.0899654	-0.166986	0.867381	0.943686
Ahr	327.221	-0.0800327	0.126134	-0.634506	0.525751	0.752847
Ahsa1	278.287	0.0580419	0.129083	0.449647	0.652965	0.836399
Ahsa2	402.054	0.0380876	0.120814	0.315257	0.752567	0.894086
AI314278	464.762	0.086212	0.106266	0.811284	0.417202	0.669892
AI597479	185.905	0.101229	0.159027	0.636551	0.524417	0.752582
AI661453	700.665	-0.610181	0.126655	-4.81767	1.45241e-06	3.24771e-05
AI837181	390.927	-0.0840283	0.12178	-0.689999	0.490195	0.726746
AI854703	373.477	-0.11509	0.122779	-0.93737	0.348568	0.608207
AI987944	165.994	-0.325539	0.164702	-1.97653	0.0480949	0.169175
Aida	393.997	-0.0364147	0.132207	-0.275437	0.782981	0.908177
Aif1l	2372.25	-0.424444	0.0861674	-4.92581	8.40118e-07	1.97725e-05
Aifm1	729.131	-0.0791655	0.0946055	-0.836796	0.402707	0.656803
Aifm2	211.096	-0.173281	0.147811	-1.17231	0.241071	0.490821
Aifm3	91.0776	-0.0523077	0.228672	-0.228745	0.819067	0.924148
Aig1	304.122	0.0163256	0.143591	0.113695	0.909479	0.963254
Aimp1	233.298	-0.256314	0.137889	-1.85885	0.0630487	0.204715
Aimp2	275.524	-0.0858738	0.136109	-0.630922	0.528092	0.754324
Aip	255.249	-0.0283496	0.144912	-0.195633	0.844898	0.935101
Ajuba	541.274	0.123306	0.115567	1.06696	0.285989	0.542424
Ak1	286.912	-0.114262	0.127559	-0.895759	0.370381	0.629184
Ak2	849.037	0.0663125	0.109202	0.607248	0.543686	0.767844
Ak3	3511.2	0.151722	0.0772276	1.96461	0.0494594	0.172311
Ak4	2363.79	0.150521	0.111317	1.35218	0.176318	0.40491
Ak5	81.3942	1.13386	0.220398	5.14462	2.68066e-07	7.16277e-06
Akap1	1188.63	-0.104442	0.0849955	-1.22879	0.219149	0.46476
Akap10	816.263	-0.0755936	0.0939783	-0.804374	0.421181	0.672896
Akap11	2133.14	-0.0301715	0.0750654	-0.401936	0.687731	0.858156
Akap12	1594.19	-0.869411	0.339726	-2.55915	0.0104927	0.0557882
Akap13	3207.49	0.0115786	0.0781308	0.148195	0.882189	0.950388
Akap17a	204.369	0.105226	0.161585	0.651211	0.514911	0.746263
Akap17b	117.962	-0.150566	0.205062	-0.734245	0.4628	0.706249
Akap7	270.326	-0.28929	0.139466	-2.07427	0.0380541	0.143102
Akap8	734.724	-0.216833	0.0940315	-2.30596	0.0211128	0.0931328
Akap8l	423.252	-0.191635	0.119374	-1.60534	0.108419	0.297265
Akap9	1850.86	-0.0290736	0.0775499	-0.374901	0.707734	0.870447
Akip1	130.8	-0.009859	0.188985	-0.0521683	0.958395	0.983549
Akirin1	386.884	0.00949156	0.123477	0.0768689	0.938728	0.976878
Akirin2	482.326	0.192181	0.119741	1.60498	0.108499	0.297275
Akna	314.218	0.647504	0.137739	4.70093	2.58974e-06	5.41659e-05
Akr1a1	11649.8	0.268921	0.0701439	3.83385	0.000126154	0.00158202
Akr1b10	131.962	0.444348	0.180461	2.46229	0.0138053	0.0688457
Akr1b3	383.444	0.0395072	0.160388	0.246322	0.805433	0.91966
Akr1b8	178.203	0.237629	0.60542	0.392502	0.694687	0.862369
Akr1c13	118.862	-0.499284	0.203088	-2.45846	0.0139533	0.0693203
Akr1c14	222.344	3.01952	0.786184	3.84073	0.000122668	0.00154941
Akr1c19	274.932	-0.496597	0.160783	-3.08862	0.0020109	0.0152619
Akr1c21	8066.13	0.599245	0.0961971	6.22934	4.68405e-10	2.46919e-08
Akr1d1	279.22	0.27985	0.15857	1.76484	0.0775904	0.237501
Akr1e1	153.68	-1.23948	0.170191	-7.2829	3.26726e-13	3.39853e-11
Akr7a5	940.983	-0.120676	0.119021	-1.01391	0.310628	0.570051
Akt1	1343.95	-0.261002	0.0873994	-2.98631	0.00282365	0.0200072
Akt1s1	557.588	-0.048231	0.111704	-0.431776	0.665904	0.844518
Akt2	1260.18	0.201554	0.0814702	2.47396	0.0133624	0.0671577
Akt3	382.113	0.0545267	0.117797	0.462889	0.643444	0.830228
Aktip	1750.48	-0.256381	0.0831559	-3.08314	0.00204831	0.0154352
Alad	987.755	-0.0178099	0.097987	-0.181758	0.855773	0.939434
Alas1	2545.64	-0.0161066	0.126191	-0.127637	0.898436	0.958526
Alas2	226.027	-0.362415	0.138587	-2.61507	0.00892104	0.0491163
Alb	67.9264	1.35999	0.257155	5.2886	1.23254e-07	3.55423e-06
Alcam	774.069	0.0621188	0.102613	0.60537	0.544933	0.768699
Aldh16a1	506.93	0.156606	0.121124	1.29294	0.196031	0.433158
Aldh18a1	127.987	-0.0645925	0.176342	-0.36629	0.714149	0.873107
Aldh1a1	641.306	-0.71325	0.444189	-1.60573	0.108332	0.297206
Aldh1a2	370.868	0.0408275	0.153096	0.26668	0.789716	0.912212
Aldh1a3	158.577	0.652498	0.216	3.02082	0.00252088	0.0182901
Aldh1a7	316.965	-0.00982823	0.151363	-0.0649315	0.948229	0.979542
Aldh1l1	3903.58	-0.708433	0.0823751	-8.60009	7.96552e-18	2.20948e-15
Aldh1l2	92.825	-0.758525	0.208352	-3.64059	0.000272015	0.00303542
Aldh2	10745	-0.073776	0.0870244	-0.847763	0.39657	0.652733
Aldh3a2	1989.03	0.354903	0.114724	3.09352	0.00197795	0.0151003
Aldh3b1	155.779	-0.288667	0.180946	-1.59532	0.11064	0.300385
Aldh4a1	4071.44	0.258377	0.100795	2.56339	0.0103656	0.0552928
Aldh5a1	790.534	0.0950666	0.0981639	0.968447	0.332821	0.592646
Aldh6a1	10265.8	0.04282	0.0721315	0.593639	0.552754	0.774081
Aldh7a1	1900.63	0.219619	0.0831202	2.64218	0.0082374	0.0461152
Aldh8a1	2383.76	0.303577	0.102637	2.95776	0.00309885	0.0216177
Aldh9a1	3621.18	0.286865	0.0753669	3.80624	0.000141094	0.00172482
Aldoa	9498.38	-0.182867	0.0668989	-2.73348	0.00626694	0.0374794
Aldob	44036.1	-0.130413	0.0637228	-2.04657	0.0407006	0.150289
Aldoc	171.827	-0.345886	0.168125	-2.05731	0.0396561	0.147413
Alg1	401.612	0.0365516	0.113804	0.321179	0.748074	0.892364
Alg10b	936.431	0.130561	0.0900354	1.4501	0.14703	0.361181
Alg11	395.216	-0.134449	0.118788	-1.13184	0.257701	0.509975
Alg12	208.551	0.0503314	0.141374	0.356017	0.721828	0.878072
Alg13	96.1123	0.593508	0.205435	2.88903	0.00386436	0.0255794
Alg14	172.925	0.248198	0.15507	1.60056	0.109475	0.298273
Alg2	514.863	0.250768	0.103659	2.41916	0.0155563	0.0749819
Alg3	243.77	0.144561	0.134443	1.07526	0.282259	0.53797
Alg5	212.208	-0.0376454	0.143174	-0.262935	0.792601	0.913393
Alg6	107.032	0.0784406	0.199162	0.393853	0.693689	0.861841
Alg8	101.415	0.409692	0.197	2.07965	0.0375576	0.141968
Alg9	347.974	0.0848993	0.117852	0.720388	0.471286	0.712261
Alkbh3	317.461	-0.064923	0.128005	-0.507191	0.612021	0.8118
Alkbh5	3967.7	-0.0826568	0.0770836	-1.0723	0.283585	0.539345
Alkbh6	110.424	-0.190933	0.190226	-1.00372	0.315513	0.575239
Alkbh8	317.045	0.29898	0.137136	2.18017	0.0292452	0.117932
Alms1	217.125	0.139332	0.141737	0.983031	0.325592	0.585452
Alpk1	125.411	0.151286	0.186769	0.810017	0.41793	0.670233
Alpl	7441.19	-0.0613929	0.0851878	-0.720677	0.471108	0.712144
Als2	614.293	0.189597	0.10327	1.83593	0.0663681	0.211891
Als2cl	415.441	-0.230536	0.112825	-2.04331	0.0410218	0.151258
Alx1	91.3389	0.486495	0.217936	2.23228	0.0255963	0.106842
Alyref	171.114	-0.332539	0.154838	-2.14766	0.0317404	0.125646
Amacr	986.412	0.98135	0.293001	3.3493	0.000810147	0.00741415
Ambra1	959.948	0.000334368	0.0887348	0.00376817	0.996993	0.998861
Amd1	433.817	0.0553978	0.109664	0.505162	0.613445	0.812496
Amdhd2	486.691	0.0242095	0.107291	0.225643	0.821479	0.925465
Amer1	314.553	-0.08745	0.128464	-0.680735	0.496039	0.731257
Amfr	3627.07	0.0488916	0.073257	0.667399	0.504517	0.737099
Amigo1	291.128	0.22589	0.123787	1.82483	0.0680274	0.215856
Ammecr1	154.124	0.152308	0.162857	0.935223	0.349673	0.609639
Ammecr1l	1145	0.289478	0.0907479	3.18991	0.00142317	0.0118152
Amn	1048.68	0.477713	0.115681	4.12959	3.63407e-05	0.000547696
Amn1	115.999	0.151181	0.194627	0.776771	0.437294	0.68668
Amot	1424.34	0.0451003	0.0851401	0.529719	0.596307	0.802655
Amotl1	980.265	0.301548	0.0933811	3.22922	0.0012413	0.0106567
Amotl2	1720.38	0.10217	0.118399	0.862923	0.38818	0.644853
Ampd2	517.17	-0.0118065	0.110723	-0.106631	0.915082	0.966168
Ampd3	755.399	-0.133442	0.0969056	-1.37703	0.168503	0.394269
Amt	924.617	0.0473788	0.093195	0.508384	0.611184	0.810967
Amz2	479.954	0.0522822	0.113353	0.461234	0.644631	0.830746
Anapc1	1863.37	0.131303	0.0777858	1.688	0.0914109	0.264646
Anapc11	286.659	0.0331623	0.128311	0.258453	0.796057	0.915267
Anapc13	239.702	0.106476	0.140384	0.758462	0.448174	0.694867
Anapc15	109.168	-0.149071	0.191473	-0.778548	0.436246	0.685866
Anapc16	451.657	-0.210442	0.109435	-1.92299	0.0544813	0.184293
Anapc2	828.875	-0.0384664	0.0940856	-0.408845	0.682653	0.854968
Anapc4	463.141	0.00928643	0.110448	0.0840794	0.932993	0.973348
Anapc5	2260.77	-0.0977053	0.0734811	-1.32967	0.183629	0.414347
Anapc7	415.11	-0.10254	0.110142	-0.930984	0.351862	0.611363
Angel1	158.929	0.0810496	0.164497	0.492713	0.622215	0.81767
Angel2	504.767	-0.155712	0.102157	-1.52425	0.127446	0.330488
Angpt1	204.733	0.0353719	0.157417	0.224702	0.822211	0.926006
Angpt2	234.136	-0.336904	0.137537	-2.44955	0.0143033	0.0706074
Angptl2	872.37	0.412001	0.0943391	4.36723	1.25832e-05	0.000222787
Angptl4	427.016	0.476659	0.531777	0.89635	0.370066	0.62874
Angptl7	603.678	2.85036	0.285096	9.99791	1.55645e-23	1.13329e-20
Ank	365.156	0.176854	0.120915	1.46263	0.143568	0.355638
Ank2	283.776	-0.250004	0.150231	-1.66413	0.0960862	0.274095
Ank3	5323.67	-0.235165	0.0668881	-3.5158	0.000438429	0.00451609
Ankfy1	1865.3	0.232369	0.076376	3.04244	0.0023467	0.0172052
Ankhd1	2252.27	0.0359992	0.0787218	0.457296	0.647458	0.832732
Ankib1	2403.33	0.191382	0.0847613	2.2579	0.0239519	0.101654
Ankle2	693.301	0.0295363	0.0975441	0.3028	0.762043	0.897267
Ankmy2	439.56	-0.0115052	0.116462	-0.0987893	0.921306	0.968177
Ankra2	126.172	0.0636018	0.178933	0.355451	0.722251	0.878495
Ankrd10	439.648	-0.195093	0.107837	-1.80914	0.0704286	0.221396
Ankrd11	2252.2	-0.0400661	0.0794034	-0.50459	0.613847	0.812557
Ankrd12	781.868	0.0626973	0.0996923	0.628908	0.529409	0.755155
Ankrd13a	1083.32	-0.0229109	0.0896188	-0.255648	0.798222	0.916006
Ankrd13b	273.248	-0.406108	0.128722	-3.15493	0.00160539	0.0129342
Ankrd13c	3235.54	0.154124	0.0910092	1.6935	0.0903595	0.263106
Ankrd16	298.97	-0.334093	0.127831	-2.61356	0.00896041	0.0493097
Ankrd17	2935.07	0.0288516	0.0744584	0.387486	0.698396	0.864093
Ankrd24	224.829	-0.371667	0.145848	-2.54831	0.0108245	0.0570615
Ankrd26	133.725	0.147983	0.1763	0.839384	0.401254	0.655712
Ankrd27	463.088	0.0335639	0.113445	0.295861	0.767336	0.899886
Ankrd28	1072.16	-0.388838	0.091437	-4.25252	2.11379e-05	0.000348399
Ankrd29	211.211	-0.128548	0.145589	-0.882946	0.377265	0.634952
Ankrd33b	1823.72	-0.164415	0.0865953	-1.89866	0.0576089	0.19181
Ankrd40	1402.32	-0.020666	0.084866	-0.243513	0.807608	0.92043
Ankrd44	593.193	-0.0738663	0.103903	-0.710919	0.477134	0.715975
Ankrd46	763.021	-0.075417	0.0957197	-0.787894	0.430759	0.68184
Ankrd49	112.036	-0.282713	0.185578	-1.52342	0.127654	0.330923
Ankrd50	633.54	0.248459	0.102257	2.42976	0.0151089	0.0734328
Ankrd52	1547.04	0.0648991	0.0785377	0.826344	0.408609	0.66198
Ankrd54	224.919	-0.359932	0.136638	-2.6342	0.00843366	0.0470087
Ankrd6	189.971	0.286854	0.165992	1.72812	0.0839675	0.250154
Anks1	815.981	-0.0248542	0.0945114	-0.262976	0.792569	0.913393
Anks3	352.732	-0.149997	0.120645	-1.24329	0.213761	0.457611
Anks4b	183.498	-0.0362114	0.152731	-0.237092	0.812585	0.922055
Anks6	396.361	-0.338665	0.12862	-2.63306	0.00846184	0.0470776
Ankzf1	603.637	0.0622957	0.104585	0.595649	0.55141	0.773501
Ano1	327.852	0.649847	0.135125	4.80924	1.51502e-06	3.38122e-05
Ano10	602.69	0.196947	0.0997442	1.97453	0.048322	0.169615
Ano3	236.33	-0.342752	0.18657	-1.83713	0.0661912	0.211729
Ano5	105.524	1.04364	0.209811	4.97419	6.55202e-07	1.58363e-05
Ano6	2974.02	-0.0556627	0.07527	-0.739507	0.459599	0.704273
Ano8	141.262	-0.0587379	0.168719	-0.34814	0.727735	0.881276
Ano9	89.5279	-0.674858	0.215092	-3.13752	0.00170382	0.0135769
Anp32a	1009.39	-0.033352	0.086113	-0.387306	0.69853	0.864093
Anp32b	576.75	-0.0335486	0.112298	-0.298745	0.765135	0.898817
Anp32e	525.463	0.0520937	0.106944	0.487113	0.626178	0.820121
Anpep	2596.51	0.498266	0.0912309	5.46159	4.71881e-08	1.50203e-06
Antkmt	189.026	-0.0692216	0.152024	-0.455332	0.648871	0.833704
Antxr1	275.492	0.261546	0.165948	1.57607	0.115009	0.308664
Antxr2	225.979	0.35647	0.149908	2.37792	0.0174107	0.081558
Anxa1	227.901	0.169153	0.169681	0.99689	0.318818	0.57827
Anxa11	1662.19	-0.227144	0.079068	-2.87277	0.00406889	0.0267057
Anxa2	1426.29	-0.188451	0.108079	-1.74364	0.0812225	0.245141
Anxa3	355.028	-0.565466	0.134324	-4.20971	2.55697e-05	0.000406155
Anxa4	1071.4	-0.306863	0.0840713	-3.65003	0.000262209	0.00294291
Anxa5	1470.45	-0.0520556	0.0842919	-0.617564	0.536863	0.761691
Anxa6	1394.25	0.10057	0.091176	1.10303	0.270012	0.524649
Anxa7	1138.07	-0.00391888	0.0849592	-0.0461266	0.963209	0.986291
Anxa9	91.2806	-0.685637	0.209913	-3.26629	0.00108967	0.00949489
Aoah	1366.67	0.121855	0.0877626	1.38846	0.164998	0.388485
Aoc1	812.546	0.267966	0.125405	2.13681	0.0326135	0.127929
Aoc3	106.492	0.162365	0.189367	0.857409	0.391219	0.647677
Aopep	540.594	0.1264	0.105785	1.19487	0.232137	0.479807
Ap1ar	536.732	0.0512464	0.105129	0.487462	0.625931	0.820121
Ap1b1	1800.77	-0.0700982	0.0801444	-0.87465	0.381765	0.638833
Ap1g1	3852.12	-0.0545078	0.0716036	-0.761244	0.446511	0.693626
Ap1g2	250.893	-0.010129	0.1369	-0.0739885	0.94102	0.977449
Ap1m1	724.261	0.0849209	0.101313	0.838205	0.401916	0.656233
Ap1m2	264.129	-0.553146	0.134667	-4.1075	3.99959e-05	0.000595847
Ap1s1	591.478	0.0271334	0.101954	0.266134	0.790136	0.912312
Ap1s2	104.967	0.258776	0.200903	1.28806	0.197725	0.435773
Ap1s3	156.218	-0.270058	0.161386	-1.67337	0.0942541	0.270725
Ap2a1	1324.43	-0.0563027	0.0888608	-0.633605	0.526338	0.752847
Ap2a2	4612.76	0.0136036	0.068152	0.199607	0.841788	0.933246
Ap2b1	2877.44	-0.0541753	0.0716288	-0.756334	0.449449	0.69601
Ap2m1	2664.52	-0.264139	0.0752716	-3.50914	0.00044955	0.00459409
Ap2s1	299.318	-0.0498668	0.131712	-0.378606	0.704981	0.868552
Ap3b1	1345.43	-0.10909	0.0837672	-1.3023	0.192814	0.427946
Ap3d1	2217.59	0.114725	0.0807883	1.42007	0.155589	0.373664
Ap3m1	434.294	0.180282	0.122814	1.46792	0.142126	0.353317
Ap3m2	115.728	0.145087	0.184455	0.786571	0.431533	0.682539
Ap3s1	340.944	0.364038	0.132213	2.75343	0.00589747	0.035634
Ap3s2	368.802	-0.0801039	0.123023	-0.651129	0.514963	0.746263
Ap4b1	230.269	0.0250924	0.147054	0.170634	0.864512	0.943204
Ap4e1	263.793	-0.050636	0.133434	-0.379484	0.704328	0.868186
Ap4m1	419.454	0.075879	0.111489	0.680596	0.496127	0.731257
Ap4s1	796.039	0.0527222	0.106108	0.496875	0.619277	0.81576
Ap5b1	317.923	-0.45189	0.125136	-3.61118	0.000304809	0.00332182
Ap5m1	694.617	-0.147709	0.0926564	-1.59416	0.1109	0.300951
Ap5s1	232.542	-0.386824	0.147633	-2.62017	0.00878852	0.0485013
Ap5z1	225.928	-0.0725289	0.139919	-0.518363	0.604205	0.807472
Apaf1	284.044	0.0597452	0.149508	0.399613	0.689442	0.858883
Apba1	95.7916	0.507033	0.23058	2.19894	0.027882	0.114054
Apba3	278.422	-0.00686704	0.140261	-0.0489588	0.960952	0.984963
Apbb1	198.024	-0.00541053	0.150476	-0.0359561	0.971317	0.98895
Apbb2	2138.06	0.0250686	0.0814453	0.307797	0.758237	0.895921
Apbb3	108.545	-0.200872	0.19002	-1.05711	0.290461	0.54702
Apc	2523.44	-0.174088	0.0743019	-2.34298	0.0191304	0.0871264
Apcdd1	152.852	0.0738271	0.187708	0.393307	0.694093	0.862158
Apeh	1544.18	0.299693	0.101355	2.95686	0.00310791	0.0216503
Apela	465.753	-0.419936	0.130522	-3.21736	0.00129374	0.0109855
Apex1	214.345	-0.109406	0.150175	-0.728525	0.466292	0.708552
Apex2	320.905	0.0380799	0.12794	0.297639	0.765979	0.898996
Aph1a	1399.86	-0.0527777	0.0801452	-0.658527	0.5102	0.742354
Aph1b	279.74	-0.0495627	0.145364	-0.340956	0.733136	0.884898
Aph1c	324.781	0.0213903	0.146331	0.146178	0.883781	0.951136
Api5	1528.44	-0.029037	0.0812466	-0.357394	0.720797	0.877518
Apln	108.035	-0.317	0.212289	-1.49325	0.135372	0.343591
Aplnr	87.88	2.23268	0.261882	8.52552	1.52122e-17	4.02779e-15
Aplp1	102.878	0.573475	0.206146	2.78188	0.00540444	0.0334547
Aplp2	5751.66	-0.0888611	0.067016	-1.32597	0.18485	0.416217
Apmap	767.284	-0.145312	0.105286	-1.38016	0.167538	0.392956
Apob	11128.3	0.363839	0.0872753	4.16886	3.06122e-05	0.000472361
Apobec1	203.225	0.304853	0.153709	1.98332	0.047332	0.167449
Apobec3	1031.76	-0.176073	0.106669	-1.65065	0.0988099	0.279741
Apoe	2847.34	0.379437	0.129041	2.94044	0.00327747	0.0225399
Apom	214.5	0.181489	0.150363	1.20701	0.22743	0.475172
Apoo	423.598	0.107237	0.122659	0.874268	0.381972	0.638997
Apool	275.506	0.273734	0.136363	2.00739	0.0447077	0.161053
App	13905.4	-0.110197	0.071717	-1.53655	0.124403	0.325115
Appbp2	592.603	0.095204	0.0988489	0.963127	0.335484	0.594948
Appl1	614.781	0.0454203	0.0998357	0.454951	0.649144	0.833704
Appl2	636.894	0.0956265	0.0974115	0.981677	0.326259	0.585936
Aprt	500.943	-0.274313	0.121574	-2.25636	0.0240484	0.101989
Aptx	169.005	-0.213763	0.17019	-1.25603	0.209106	0.45121
Aqp1	10671.5	-0.428862	0.0675082	-6.35275	2.11504e-10	1.21981e-08
Aqp11	392.901	0.0515621	0.120964	0.42626	0.669919	0.847216
Aqp2	6018.3	-0.582564	0.25496	-2.28492	0.0223174	0.0965097
Aqp3	2405.54	-0.158365	0.107247	-1.47663	0.139774	0.34966
Aqp4	708.447	-1.16299	0.143745	-8.09065	5.93455e-16	9.87678e-14
Aqp6	1083.59	-0.344225	0.0947322	-3.63366	0.000279429	0.00310624
Aqp7	471.111	-0.205473	0.109843	-1.8706	0.0614009	0.201102
Aqr	1060.66	0.0434366	0.085871	0.505836	0.612972	0.812414
Ar	2169.98	0.0551088	0.0812351	0.678387	0.497527	0.732674
Araf	931.685	-0.0599897	0.0951971	-0.630163	0.528588	0.75455
Arap1	757.913	0.225759	0.0968877	2.33011	0.0198002	0.0890998
Arap2	1136.81	-0.238527	0.0824234	-2.89392	0.00380466	0.025256
Arap3	409.05	0.485945	0.119294	4.07352	4.63088e-05	0.000671852
Arcn1	2445.62	-0.0988127	0.0752865	-1.31249	0.189355	0.423009
Arel1	719.485	-0.0121054	0.0954707	-0.126797	0.899101	0.958943
Arf1	2990.84	-0.134412	0.0729153	-1.84339	0.0652716	0.209885
Arf2	220.335	-0.00810124	0.156458	-0.0517789	0.958705	0.983549
Arf3	3275.63	-0.148322	0.0693148	-2.13983	0.0323686	0.127354
Arf4	1190.39	0.0401863	0.0845034	0.475559	0.634389	0.825492
Arf5	514.17	-0.210983	0.107512	-1.96241	0.0497152	0.17293
Arf6	1718.69	-0.0557262	0.0763698	-0.729689	0.465581	0.708298
Arfgap1	355.076	0.175485	0.122362	1.43415	0.15153	0.367698
Arfgap2	590.229	-0.101288	0.100251	-1.01034	0.312334	0.572195
Arfgap3	390.738	0.146041	0.120092	1.21607	0.223957	0.471042
Arfgef1	3538.25	-0.0219507	0.0773015	-0.283962	0.776439	0.90482
Arfgef2	1951.88	-0.0282738	0.0758621	-0.3727	0.709372	0.871036
Arfgef3	288.436	-0.226182	0.13492	-1.67642	0.0936567	0.269474
Arfip1	547.639	-0.0782466	0.103187	-0.758301	0.448271	0.694924
Arfip2	483.222	-0.267094	0.110216	-2.42337	0.0153774	0.0743963
Arfrp1	169.224	0.035033	0.15834	0.221251	0.824897	0.927067
Arg2	230.76	-1.30386	0.175591	-7.42556	1.12304e-13	1.30834e-11
Arglu1	273.624	-0.0444058	0.133968	-0.331465	0.740293	0.888134
Arhgap1	1764.96	-0.0162638	0.0792579	-0.205202	0.837415	0.931438
Arhgap10	618.987	0.1526	0.116436	1.31059	0.189995	0.423949
Arhgap12	423.997	0.129732	0.109284	1.18712	0.235181	0.483322
Arhgap15	179.659	0.573021	0.178027	3.21873	0.0012876	0.0109493
Arhgap17	657.283	0.354003	0.107069	3.30632	0.000945297	0.00848257
Arhgap18	821.341	0.229788	0.10054	2.28553	0.0222815	0.0964264
Arhgap21	1501.17	-0.186573	0.0819035	-2.27796	0.0227292	0.0979896
Arhgap22	138.786	0.101812	0.192735	0.52825	0.597326	0.803376
Arhgap23	542.013	0.0481718	0.105838	0.455147	0.649003	0.833704
Arhgap24	3968.74	-0.124323	0.0804903	-1.54457	0.12245	0.321584
Arhgap26	1086.95	0.199527	0.0934856	2.13431	0.0328176	0.128556
Arhgap27	784.763	-0.269749	0.0948431	-2.84417	0.00445278	0.0287529
Arhgap28	216.13	0.339914	0.155947	2.17968	0.0292809	0.118035
Arhgap29	1833.92	0.281892	0.0912778	3.08828	0.00201318	0.0152692
Arhgap31	817.061	-0.023637	0.0980803	-0.240997	0.809558	0.920999
Arhgap32	2895.73	-0.121403	0.0864175	-1.40484	0.160068	0.380929
Arhgap35	3680.54	-0.170341	0.0711078	-2.39553	0.0165963	0.0786601
Arhgap39	236.274	0.235431	0.145743	1.61539	0.106227	0.293344
Arhgap4	112.013	0.237993	0.186214	1.27806	0.201228	0.44009
Arhgap42	1341.16	0.324357	0.0979113	3.31277	0.000923782	0.00833622
Arhgap44	314.422	0.068916	0.123917	0.556145	0.578112	0.790469
Arhgap45	195.965	0.783987	0.17392	4.50775	6.55187e-06	0.000125901
Arhgap5	3370.37	-0.174058	0.0705678	-2.46654	0.0136425	0.0682418
Arhgap6	290.933	0.113205	0.12886	0.878512	0.379666	0.636968
Arhgap8	110.196	-0.286239	0.196439	-1.45714	0.145078	0.358007
Arhgdia	4328.02	-0.0591731	0.0726709	-0.814262	0.415495	0.668635
Arhgdib	355.638	0.283817	0.122259	2.32144	0.0202634	0.0905169
Arhgef1	707.501	0.0592797	0.108488	0.546418	0.584779	0.794557
Arhgef10	333.95	0.0913532	0.123037	0.742486	0.457793	0.702673
Arhgef10l	1311.63	0.171649	0.0919753	1.86625	0.0620058	0.202231
Arhgef11	1728.82	-0.073407	0.0804385	-0.912586	0.36146	0.620819
Arhgef12	9151.72	0.00938815	0.0651204	0.144166	0.885369	0.951703
Arhgef15	254.569	0.0901321	0.134707	0.669095	0.503435	0.736461
Arhgef16	921.961	-0.376444	0.0980388	-3.83974	0.000123162	0.00155118
Arhgef17	2245.03	-0.176436	0.078789	-2.23935	0.0251332	0.105325
Arhgef18	1258.32	-0.137263	0.089559	-1.53266	0.12536	0.3267
Arhgef19	179.443	-0.177519	0.164109	-1.08171	0.279381	0.535138
Arhgef2	1329.87	0.11414	0.0915024	1.2474	0.212251	0.455596
Arhgef25	91.2407	0.521505	0.202123	2.58014	0.00987608	0.0531976
Arhgef26	119.638	0.260656	0.181917	1.43283	0.151907	0.368262
Arhgef28	1941.47	-0.206016	0.0762621	-2.70142	0.00690442	0.0402182
Arhgef3	1190.25	-0.3023	0.0890178	-3.39595	0.000683916	0.00645151
Arhgef33	104.357	0.11238	0.201199	0.558551	0.576468	0.789264
Arhgef37	147.21	-0.642619	0.182964	-3.51228	0.000444285	0.00456028
Arhgef38	240.477	-0.429255	0.150583	-2.85061	0.00436348	0.0283675
Arhgef39	103.918	0.359908	0.265176	1.35724	0.174704	0.403085
Arhgef40	527.482	0.0625093	0.111131	0.562483	0.573787	0.788362
Arhgef5	1716.93	-0.332306	0.0782725	-4.2455	2.1811e-05	0.000357381
Arhgef6	278.394	0.349655	0.129373	2.70268	0.00687831	0.0401464
Arhgef7	1422.91	0.180941	0.0817269	2.21397	0.0268306	0.110725
Arhgef9	117.062	-0.290931	0.199912	-1.45529	0.145588	0.358887
Arid1a	3963.78	-0.0164121	0.0733718	-0.223684	0.823003	0.926032
Arid1b	2873.74	-0.168848	0.0768981	-2.19574	0.0281107	0.114707
Arid2	1357.71	-0.123684	0.085223	-1.45129	0.146698	0.360707
Arid3a	272.159	-0.316421	0.153012	-2.06795	0.0386444	0.144575
Arid3b	100.525	-0.207371	0.191445	-1.08319	0.278724	0.534684
Arid4a	531.549	0.109121	0.10331	1.05625	0.290853	0.54714
Arid4b	553.581	0.0718167	0.103343	0.694934	0.487096	0.72418
Arid5a	103.086	0.0954316	0.197089	0.484205	0.62824	0.821344
Arid5b	1909.63	0.25385	0.0834271	3.04278	0.00234401	0.0171963
Arih1	1530.45	0.0896344	0.0808342	1.10887	0.267488	0.522507
Arih2	651.755	-0.291179	0.106615	-2.73114	0.00631164	0.0376887
Arl1	487.354	-0.162335	0.107241	-1.51374	0.130092	0.334563
Arl10	304.21	-0.140609	0.126909	-1.10795	0.267883	0.523104
Arl13b	122.175	0.0461547	0.175649	0.262766	0.792731	0.913393
Arl14ep	293.64	0.0994212	0.126694	0.784738	0.432607	0.68291
Arl15	776.01	-0.0411306	0.106291	-0.386963	0.698784	0.864275
Arl16	108.036	-0.0740626	0.197966	-0.374118	0.708316	0.870819
Arl2	224.039	-0.101924	0.139529	-0.730486	0.465093	0.707816
Arl2bp	701.195	0.00735381	0.0978317	0.0751679	0.940081	0.9773
Arl3	135.157	0.130306	0.184292	0.707065	0.479526	0.717411
Arl4a	165.042	-0.0139752	0.164179	-0.0851214	0.932165	0.973268
Arl4c	273.891	-0.254117	0.140894	-1.8036	0.0712936	0.223504
Arl4d	161.928	-0.305693	0.163406	-1.87076	0.0613782	0.201085
Arl5a	1296.77	0.20151	0.0870828	2.31401	0.0206674	0.0917238
Arl5b	515.587	0.415441	0.118845	3.49565	0.0004729	0.00477908
Arl6	169.592	-0.114884	0.165966	-0.692215	0.488802	0.72542
Arl6ip1	3670.09	0.410704	0.0993798	4.13267	3.58576e-05	0.000541817
Arl6ip4	161.277	-0.148668	0.167127	-0.889555	0.373705	0.632065
Arl6ip5	497.483	0.107477	0.10915	0.984673	0.324785	0.584452
Arl6ip6	175.353	-0.0713704	0.158118	-0.451375	0.651719	0.835722
Arl8a	1041.16	0.0743376	0.0862	0.862385	0.388476	0.645
Arl8b	1144.26	0.189032	0.0934244	2.02337	0.0430349	0.156752
Armc1	492.837	0.262052	0.112454	2.33031	0.0197897	0.0890998
Armc10	243.314	-0.135455	0.133535	-1.01438	0.310403	0.569929
Armc5	411.308	0.0520591	0.115334	0.451375	0.651719	0.835722
Armc8	430.347	-0.0341688	0.108251	-0.315643	0.752274	0.894011
Armc9	266.192	-0.0737669	0.134114	-0.55003	0.582299	0.793227
Armcx1	108.066	0.237487	0.191436	1.24055	0.214772	0.45893
Armcx2	261.999	0.355198	0.131494	2.70124	0.00690817	0.04022
Armcx3	116.251	0.14318	0.186546	0.767534	0.442764	0.690892
Armcx4	112.878	-0.140623	0.189312	-0.742811	0.457596	0.702463
Armh3	346.859	-0.28215	0.124074	-2.27405	0.0229633	0.0986075
Armt1	106.211	-0.0277624	0.188636	-0.147175	0.882994	0.950992
Arnt	877.636	-0.0542342	0.0881518	-0.615236	0.538399	0.763059
Arnt2	1548.6	-0.258161	0.0892449	-2.89273	0.00381914	0.0253117
Arntl	189.569	0.467216	0.167089	2.79621	0.0051705	0.0322983
Arpc1a	439.074	-0.0877938	0.109914	-0.798752	0.424434	0.676601
Arpc1b	796.925	-0.155164	0.117233	-1.32355	0.185652	0.417619
Arpc2	2105.46	-0.147923	0.0836551	-1.76825	0.077019	0.236186
Arpc3	480.133	0.0198205	0.105819	0.187305	0.851422	0.93783
Arpc4	778.352	-0.0657047	0.0988636	-0.664599	0.506307	0.738602
Arpc5	1039.88	-0.146307	0.0884413	-1.65428	0.09807	0.278351
Arpc5l	188.717	-0.071028	0.153197	-0.463638	0.642907	0.829626
Arpin	391.188	-0.0336152	0.11183	-0.300592	0.763726	0.898002
Arpp19	888.331	0.175551	0.0936787	1.87397	0.060935	0.200149
Arrb1	2067.49	-0.0109436	0.0816038	-0.134106	0.893319	0.956189
Arrb2	227.689	0.26658	0.137994	1.93182	0.0533814	0.181787
Arrdc1	355.523	-0.401249	0.129083	-3.10845	0.0018807	0.0145389
Arrdc2	126.139	0.0861083	0.53587	0.160689	0.872339	0.946064
Arrdc3	1591.82	0.212494	0.0959454	2.21474	0.026778	0.110665
Arrdc4	314.216	-0.099152	0.133248	-0.744118	0.456805	0.701896
Arsa	226.66	0.313255	0.138163	2.26728	0.0233729	0.0998145
Arsb	3793.8	0.328796	0.0863653	3.80704	0.000140642	0.0017221
Arsg	500.013	-0.0428167	0.122683	-0.349003	0.727087	0.881276
Arsk	387.117	0.0576827	0.114751	0.502676	0.615192	0.813322
Art4	205.81	0.583563	0.208243	2.80232	0.00507362	0.0318125
Arv1	252.815	-0.252185	0.134481	-1.87525	0.060758	0.199896
Arvcf	670.581	0.285117	0.113658	2.50855	0.0121228	0.0620313
As3mt	501.083	0.299276	0.111477	2.68464	0.00726072	0.0419789
Asah1	1070.93	0.0381122	0.0911977	0.417907	0.676015	0.851229
Asah2	1255.07	0.168522	0.0993643	1.696	0.0898865	0.262385
Asap1	833.571	0.273762	0.0893626	3.06349	0.00218769	0.0162853
Asap2	443.001	0.0326998	0.108018	0.302725	0.762099	0.897267
Asap3	149.272	0.174718	0.167214	1.04488	0.29608	0.553458
Asb1	211.325	0.00667514	0.146113	0.0456848	0.963561	0.986291
Asb13	817.287	-0.0979291	0.099362	-0.985579	0.32434	0.584016
Asb15	138.353	0.117918	0.177009	0.666169	0.505303	0.737606
Asb3	112.147	0.222262	0.183308	1.21251	0.225319	0.472541
Asb6	115.297	-0.0285514	0.183882	-0.155271	0.876608	0.947822
Asb7	460.208	-0.0421286	0.107376	-0.392348	0.694801	0.862369
Asb8	473.195	-0.0895698	0.10763	-0.832205	0.405293	0.658899
Asb9	141.207	-0.284155	0.180645	-1.573	0.115718	0.310118
Ascc1	332.889	-0.049061	0.127987	-0.383328	0.701476	0.866158
Ascc2	566.039	-0.0723583	0.10223	-0.707796	0.479072	0.7171
Ascc3	780.651	0.220225	0.096681	2.27785	0.0227353	0.0979896
Asf1a	180.097	0.103281	0.155301	0.665036	0.506027	0.738287
Ash1l	2936.77	-0.0227931	0.0759733	-0.300015	0.764166	0.898429
Ash2l	491.952	-0.0245913	0.107857	-0.228	0.819646	0.924221
Asl	1453.05	-0.0266353	0.0884146	-0.301255	0.76322	0.897596
Asnsd1	223.324	-0.0657105	0.144803	-0.453793	0.649978	0.834499
Aspa	838.811	0.130374	0.107874	1.20858	0.226826	0.47442
Aspdh	243.817	0.700487	0.188657	3.71301	0.000204808	0.00237414
Aspg	101.162	0.816267	0.260027	3.13916	0.00169433	0.0135106
Asph	1043.3	-0.176048	0.0844287	-2.08517	0.0370539	0.140933
Aspscr1	724.208	-0.20231	0.104237	-1.94088	0.0522734	0.179008
Asrgl1	132.763	-0.505506	0.172058	-2.938	0.00330334	0.0226497
Ass1	33504.7	0.274953	0.0749478	3.66859	0.000243896	0.00277479
Aste1	205.417	0.0792272	0.146868	0.539445	0.58958	0.798025
Asxl1	854.933	-0.102716	0.0897744	-1.14416	0.252559	0.50408
Asxl2	1501.34	-0.00428714	0.0915373	-0.0468349	0.962645	0.986178
Asxl3	125.6	0.973824	0.194768	4.99991	5.73584e-07	1.40383e-05
Atad1	943.474	-0.0800421	0.0911431	-0.878203	0.379834	0.636999
Atad2	86.2318	0.43815	0.214498	2.04267	0.0410849	0.151374
Atad2b	695.818	0.253189	0.102885	2.46089	0.0138594	0.0690008
Atad3a	376.26	-0.115729	0.125815	-0.919831	0.357661	0.616672
Atat1	261.511	0.122382	0.132211	0.925656	0.354625	0.614148
Ate1	663.402	0.0214803	0.099979	0.214848	0.829886	0.928817
Atf1	443.848	-0.0982589	0.107986	-0.909919	0.362865	0.621552
Atf2	1242.49	0.114428	0.0875313	1.30728	0.191116	0.425541
Atf4	746.235	0.00552587	0.0970026	0.0569662	0.954572	0.982151
Atf5	289.097	-0.0297973	0.16099	-0.185087	0.85316	0.938291
Atf6	1092.36	-0.00821172	0.0855472	-0.0959904	0.923528	0.969114
Atf6b	638.453	0.153967	0.0978875	1.5729	0.115742	0.310118
Atf7	1464.86	0.0163426	0.0845356	0.193322	0.846707	0.935209
Atf7ip	1855.24	-0.00256503	0.0886837	-0.0289233	0.976926	0.991625
Atg10	97.6603	0.0836825	0.199492	0.419478	0.674867	0.850235
Atg101	132.076	-0.236184	0.174652	-1.35231	0.176276	0.404908
Atg12	557.25	0.0740136	0.115451	0.641083	0.521469	0.749921
Atg13	723.822	-0.0839779	0.0926471	-0.906428	0.36471	0.62341
Atg14	222.272	-0.0297989	0.138139	-0.215717	0.829208	0.928817
Atg16l1	295.384	-0.0605518	0.130142	-0.465276	0.641734	0.828939
Atg16l2	104.32	0.123828	0.189241	0.654341	0.512892	0.743996
Atg2a	1068.02	0.0533106	0.0850982	0.626459	0.531014	0.75655
Atg2b	1056.96	-0.140518	0.086393	-1.62649	0.103845	0.289424
Atg3	513.957	0.0902073	0.104203	0.865684	0.386663	0.643426
Atg4a	307.096	-0.166202	0.123332	-1.3476	0.177788	0.406492
Atg4b	398.954	0.123987	0.126265	0.981959	0.32612	0.585936
Atg4c	250.762	-0.0132656	0.143044	-0.0927375	0.926112	0.97034
Atg4d	381.845	-0.159686	0.115342	-1.38446	0.166219	0.390728
Atg5	353.43	0.0972822	0.120298	0.808678	0.4187	0.670792
Atg7	411.037	-0.129167	0.110843	-1.16532	0.243891	0.494432
Atg9a	1266.73	-0.133077	0.0855946	-1.55473	0.12001	0.317753
Atic	478.903	0.100463	0.105738	0.950114	0.342054	0.601863
Atl2	624.084	0.0647772	0.0966925	0.669929	0.502903	0.736193
Atl3	1896.27	-0.0359322	0.0795029	-0.45196	0.651298	0.835426
Atm	818.58	0.0211288	0.0911817	0.231722	0.816754	0.923087
Atmin	749.922	-0.150826	0.0914994	-1.64838	0.0992753	0.28065
Atn1	3139	-0.159109	0.083749	-1.89982	0.0574561	0.191575
Atoh8	86.5158	0.345712	0.21261	1.62604	0.103942	0.289625
Atox1	984.93	-0.1411	0.0883563	-1.59695	0.110278	0.299822
Atp10b	230.059	-0.0136921	0.142111	-0.0963478	0.923244	0.968974
Atp10d	149.124	0.479075	0.167361	2.86251	0.00420293	0.0274771
Atp11a	10991.4	0.930011	0.335536	2.77172	0.00557616	0.0341861
Atp11b	946.15	0.143722	0.0883375	1.62696	0.103745	0.289283
Atp11c	581.434	-0.00397201	0.105425	-0.0376764	0.969946	0.988269
Atp13a1	1296.69	-0.0136519	0.0896149	-0.15234	0.878919	0.948793
Atp13a2	461.439	-0.0511306	0.123644	-0.41353	0.679218	0.852781
Atp13a3	2930.21	0.181697	0.0797751	2.27762	0.0227494	0.0980142
Atp1a1	65121.1	-0.46608	0.0679488	-6.85928	6.92081e-12	5.26977e-10
Atp1a2	244.085	0.361278	0.13367	2.70276	0.0068766	0.0401464
Atp1b1	22233.9	-0.392037	0.0681458	-5.75291	8.77189e-09	3.40642e-07
Atp1b2	660.791	0.374034	0.0946903	3.95007	7.81277e-05	0.00105346
Atp1b3	1059.7	0.0558698	0.0874109	0.639163	0.522717	0.750882
Atp2a2	7217.05	-0.157285	0.0725476	-2.16803	0.0301565	0.120605
Atp2a3	530.66	0.0591985	0.108401	0.546108	0.584992	0.794557
Atp2b1	1633.44	0.0854441	0.0854543	0.999881	0.317368	0.577224
Atp2b2	98.715	-0.0375829	0.202574	-0.185527	0.852816	0.938266
Atp2b4	790.291	0.0614347	0.106556	0.576548	0.564245	0.781996
Atp2c1	1374.23	0.0510592	0.0932387	0.547618	0.583955	0.79438
Atp4a	923.754	-0.16781	0.0987146	-1.69995	0.0891404	0.261057
Atp5a1	13165.9	-0.0269762	0.0817892	-0.329827	0.741531	0.888769
Atp5b	13708.3	0.068848	0.0793967	0.86714	0.385866	0.642798
Atp5c1	2255.76	-0.0125456	0.0844652	-0.14853	0.881925	0.950388
Atp5d	2599.47	-0.0184263	0.0835451	-0.220555	0.825439	0.927067
Atp5e	477.204	0.0526508	0.113864	0.462403	0.643792	0.830277
Atp5g1	1129.09	0.0483545	0.102261	0.472856	0.636316	0.826462
Atp5g2	484.312	-0.157387	0.111911	-1.40636	0.159617	0.380196
Atp5g3	3987.34	-0.0230636	0.0775873	-0.297259	0.766269	0.898996
Atp5h	1396.83	-0.0677822	0.0853425	-0.794237	0.427057	0.678596
Atp5j	390.341	0.130416	0.117794	1.10716	0.268225	0.523246
Atp5j2	740.419	-0.0589742	0.127641	-0.462033	0.644057	0.830292
Atp5l	622.714	-0.151969	0.102665	-1.48024	0.13881	0.348641
Atp5md	342.977	-0.0814778	0.139304	-0.584891	0.558621	0.778461
Atp5mpl	732.846	0.0210281	0.0978975	0.214797	0.829926	0.928817
Atp5o	2673.75	-0.160784	0.0746316	-2.15437	0.0312109	0.124013
Atp5pb	1553.98	0.0640315	0.0849881	0.753417	0.451199	0.697488
ATP6	242.273	0.226897	0.147272	1.54067	0.123398	0.323125
Atp6ap1	2790.96	0.00332959	0.0737692	0.0451353	0.963999	0.986291
Atp6ap2	1020.97	0.0234793	0.0874641	0.268445	0.788357	0.911508
Atp6v0a1	1298.27	0.0665693	0.0882662	0.754188	0.450736	0.697262
Atp6v0a2	1150.15	0.34641	0.104785	3.30592	0.000946653	0.00848257
Atp6v0a4	3093.93	-0.279178	0.0764132	-3.65353	0.000258657	0.00291145
Atp6v0b	1141.42	0.169636	0.0890561	1.90482	0.0568036	0.189889
Atp6v0c	2372.54	0.215429	0.0818247	2.63281	0.00846828	0.0470909
Atp6v0d1	1002.04	0.138184	0.0928075	1.48893	0.136505	0.345263
Atp6v0d2	598.434	-0.477097	0.103434	-4.61258	3.97699e-06	7.93356e-05
Atp6v0e	1476	0.152744	0.0846936	1.80348	0.0713123	0.223504
Atp6v0e2	351.629	0.483648	0.126556	3.82162	0.00013258	0.00164184
Atp6v1a	6438.66	0.0409125	0.0833654	0.490761	0.623595	0.818671
Atp6v1b1	863.827	-0.304494	0.0990796	-3.07322	0.00211759	0.0158344
Atp6v1b2	4554.63	0.231775	0.072791	3.18411	0.00145198	0.0120139
Atp6v1c1	567.504	-0.115057	0.112546	-1.02231	0.306636	0.565324
Atp6v1c2	205.015	-0.421911	0.145367	-2.90239	0.00370323	0.0247235
Atp6v1d	640.267	0.0572406	0.11036	0.518672	0.603989	0.807472
Atp6v1e1	2195.31	0.0234408	0.0769441	0.304648	0.760634	0.896818
Atp6v1f	1101.62	0.0292085	0.0869493	0.335926	0.736927	0.887074
Atp6v1g1	739.69	0.0568306	0.102407	0.554947	0.578931	0.790811
Atp6v1g3	86.3839	-0.429976	0.217784	-1.97433	0.0483445	0.169643
Atp6v1h	828.164	0.00477208	0.09142	0.0521995	0.95837	0.983549
Atp7a	1339.24	-0.0130989	0.0863542	-0.151688	0.879433	0.948911
Atp7b	92.4538	-0.763773	0.204582	-3.73334	0.000188956	0.00221017
Atp8a1	701.56	0.14293	0.106094	1.3472	0.177914	0.406492
Atp8b1	391.325	-0.209888	0.121509	-1.72734	0.084107	0.250408
Atp8b2	361.902	0.230625	0.129416	1.78204	0.074742	0.23091
Atp9a	733.072	0.0778955	0.107221	0.726497	0.467534	0.709282
Atp9b	597.976	0.0270285	0.10242	0.2639	0.791857	0.913289
Atpaf1	230.102	-0.126047	0.135579	-0.929696	0.352529	0.611974
Atpaf2	343.612	0.126726	0.132085	0.959424	0.337345	0.596655
Atpif1	1648.05	-0.157178	0.0881951	-1.78216	0.0747236	0.23091
Atpsckmt	191.645	-0.0298615	0.159711	-0.186973	0.851682	0.937863
Atr	582.781	-0.0463731	0.106277	-0.43634	0.66259	0.841786
Atraid	684.849	-0.0572364	0.0959322	-0.596634	0.550752	0.773005
Atrn	1791.59	-0.0881758	0.0764852	-1.15285	0.248973	0.499933
Atrnl1	1401.21	0.204344	0.105019	1.94578	0.0516816	0.177765
Atrx	1694.38	-0.0348083	0.0795573	-0.437525	0.66173	0.841469
Atxn1	2203.91	0.0636139	0.089321	0.712195	0.476344	0.715038
Atxn10	1064.65	0.081	0.0948262	0.854194	0.392998	0.649422
Atxn1l	1536.82	0.060566	0.0788499	0.768117	0.442418	0.690537
Atxn2	2381.41	0.0761576	0.0787	0.967695	0.333197	0.592814
Atxn2l	1651.17	-0.0352889	0.0827785	-0.426305	0.669885	0.847216
Atxn3	423.889	0.115306	0.116196	0.992335	0.321034	0.580406
Atxn7	896.195	-0.129232	0.0938336	-1.37725	0.168435	0.394188
Atxn7l1	750.721	0.109968	0.094	1.16987	0.242052	0.491615
Atxn7l2	209.723	-0.0485051	0.144253	-0.336251	0.736682	0.887074
Atxn7l3	445.015	-0.0216267	0.107358	-0.201446	0.84035	0.932842
Atxn7l3b	1510.57	-0.0758716	0.0805554	-0.941857	0.346266	0.606252
AU020206	117.994	0.463614	0.195859	2.36708	0.0179291	0.0832499
AU021092	178.231	0.27196	0.152342	1.78519	0.0742311	0.23012
AU022252	389.801	0.0138908	0.12348	0.112495	0.910431	0.963677
AU040320	1822.37	-0.0871919	0.0756575	-1.15246	0.249134	0.500071
Auh	374.251	-0.0082776	0.118778	-0.0696895	0.944441	0.97863
Aup1	2001.07	-0.0730161	0.0786742	-0.928082	0.353365	0.613001
Aurkaip1	265.524	0.061667	0.129433	0.47644	0.633761	0.824952
Auts2	803.332	-0.18543	0.112595	-1.64688	0.0995836	0.281112
AV039307	93.1191	0.0857913	0.209563	0.409383	0.682259	0.854934
AV051173	1918.4	0.498006	0.090674	5.49227	3.96811e-08	1.29492e-06
Avl9	945.636	0.0451488	0.0903943	0.499465	0.617452	0.814657
Avpi1	95.5193	-0.576111	0.204786	-2.81324	0.00490449	0.0310255
Avpr1a	193.33	-0.081949	0.161107	-0.508661	0.61099	0.810967
Avpr2	295.182	-0.376796	0.174268	-2.16217	0.0306053	0.121898
AW209491	115.971	0.0904394	0.18386	0.491892	0.622796	0.818082
AW495222	186.41	0.387759	0.162167	2.39111	0.0167977	0.0794532
AW549877	1452.72	0.253023	0.102614	2.46576	0.0136722	0.0682854
AW554918	260.092	-0.20192	0.146496	-1.37834	0.168099	0.393797
Axin1	482.788	-0.0877367	0.122723	-0.714916	0.474661	0.713918
Axin2	136.32	0.0314231	0.179491	0.175068	0.861026	0.941683
Axl	1570.61	0.0997811	0.0998471	0.999339	0.317631	0.577224
AY036118	19974.4	-0.141356	0.110902	-1.2746	0.202451	0.441611
Azgp1	385.006	0.0988949	0.114055	0.867078	0.385899	0.642798
Azi2	838.634	-0.00226606	0.0961081	-0.0235783	0.981189	0.993123
Azin1	1581.56	-0.0830916	0.0834388	-0.995839	0.319328	0.578926
Azin2	102.581	-0.896203	0.199784	-4.48586	7.26208e-06	0.000136677
B230206H07Rik	649.133	-0.385399	0.110185	-3.49773	0.000469228	0.00475349
B230219D22Rik	1739.34	-0.0866429	0.0797152	-1.08691	0.277078	0.533128
B230354K17Rik	239.911	0.243729	0.163094	1.49441	0.135068	0.342904
B230398E01Rik	238.467	-0.127218	0.140534	-0.905249	0.365333	0.623899
B2m	6303.31	0.967552	0.0846475	11.4304	2.94888e-30	3.81716e-27
B3galnt1	232.663	0.324735	0.14516	2.23708	0.0252809	0.105791
B3galnt2	285.392	-0.0511883	0.13187	-0.388173	0.697888	0.864093
B3galt5	622.13	0.161411	0.121156	1.33226	0.182773	0.413618
B3gat2	1688.64	0.137029	0.0903211	1.51713	0.129233	0.333607
B3gat3	486.187	-0.0674172	0.105456	-0.639292	0.522633	0.750882
B3glct	227.61	0.129337	0.143061	0.904073	0.365957	0.62449
B3gnt2	732.8	-0.131721	0.0956819	-1.37665	0.168619	0.394423
B3gnt3	141.157	0.00126949	0.166775	0.00761197	0.993927	0.997267
B3gnt7	141.752	-0.286511	0.189967	-1.50821	0.1315	0.337067
B3gnt9	98.5094	0.644553	0.199292	3.23421	0.00121979	0.0104993
B3gntl1	142.795	0.06133	0.169683	0.361438	0.717772	0.87579
B430010I23Rik	205.374	-0.00212922	0.145024	-0.0146818	0.988286	0.995291
B4galnt1	654.268	-0.460209	0.115817	-3.97357	7.08032e-05	0.000971564
B4galnt3	811.068	-0.298527	0.096691	-3.08743	0.00201895	0.0152931
B4galt1	1352.21	-0.0338442	0.111779	-0.302778	0.762059	0.897267
B4galt3	340.387	0.063216	0.118607	0.532987	0.594042	0.800995
B4galt4	93.1596	0.0699493	0.216864	0.32255	0.747036	0.892055
B4galt5	1557.12	0.586074	0.249796	2.34621	0.0189652	0.0866111
B4galt6	753.896	-0.328935	0.102451	-3.21065	0.00132434	0.0111882
B4galt7	109.08	-0.159152	0.189779	-0.838619	0.401683	0.656051
B4gat1	571.028	0.0890954	0.100825	0.883667	0.376876	0.634755
B930095G15Rik	181.371	-0.0655694	0.152892	-0.42886	0.668025	0.845739
Babam1	1084.15	0.0721507	0.0845812	0.853035	0.39364	0.650199
Babam2	761.696	-0.284697	0.0948438	-3.00175	0.00268432	0.0192091
Bace1	1226.58	0.0678016	0.0857078	0.791079	0.428898	0.67991
Bach1	881.916	-0.161956	0.0993668	-1.62988	0.103127	0.288319
Bach2	353.101	0.492717	0.123237	3.99813	6.38462e-05	0.000890789
Bad	154.124	-0.0536332	0.163738	-0.327555	0.743248	0.889615
Bag1	1082.65	-0.323006	0.089087	-3.62574	0.00028814	0.00316683
Bag2	282.005	-0.438641	0.125193	-3.50373	0.000458787	0.00466801
Bag3	847.644	0.0487116	0.0982494	0.495796	0.620038	0.816209
Bag4	781.697	-0.204441	0.0902999	-2.26402	0.0235731	0.100273
Bag5	110.455	-0.179986	0.189097	-0.951819	0.341189	0.600884
Bag6	2222.74	-0.052717	0.0736321	-0.715952	0.474021	0.713918
Bahcc1	937.796	-0.423487	0.0940654	-4.50205	6.73011e-06	0.00012844
Bahd1	831.927	-0.0176215	0.095878	-0.183791	0.854178	0.939055
Baiap2	772.037	-0.473733	0.112834	-4.19848	2.68717e-05	0.000423621
Baiap2l1	415.831	-0.228393	0.110616	-2.06475	0.0389469	0.145338
Baiap2l2	904.694	-0.348483	0.0915648	-3.80586	0.000141313	0.00172567
Bak1	288.193	0.0838675	0.130619	0.642079	0.520822	0.749818
Banf1	251.843	0.135825	0.135767	1.00043	0.317102	0.576955
Banp	123.651	0.701253	0.197215	3.55577	0.000376869	0.00397273
Bap1	937.968	0.101141	0.0874389	1.1567	0.247395	0.49843
Basp1	118.177	-0.247957	0.197992	-1.25236	0.21044	0.45283
Bax	333.053	-0.383468	0.138486	-2.76901	0.00562262	0.0343851
Baz1a	303.272	0.518143	0.141811	3.65376	0.000258427	0.00291145
Baz1b	1370.32	0.257837	0.0888288	2.90263	0.00370041	0.0247189
Baz2a	1927.22	0.00429773	0.0743168	0.0578299	0.953884	0.98212
Baz2b	1121.61	-0.0187474	0.0867921	-0.216003	0.828985	0.928712
Bbc3	153.604	-0.514063	0.166367	-3.08994	0.00200196	0.0152238
Bbip1	195.292	-0.0380173	0.150668	-0.252325	0.80079	0.917506
Bbof1	3835.28	0.035696	0.075845	0.470644	0.637895	0.827098
Bbs1	324.638	0.109261	0.12415	0.880068	0.378822	0.636154
Bbs2	240.211	-0.0535987	0.134043	-0.399863	0.689258	0.858883
Bbs4	138.321	-0.0785865	0.170884	-0.459883	0.645601	0.831614
Bbs7	141.419	0.159542	0.175464	0.90926	0.363213	0.621661
Bbs9	274.558	0.0683147	0.147845	0.46207	0.644031	0.830292
Bbx	1618.99	-0.0521715	0.0774498	-0.673617	0.500555	0.734719
BC003965	99.5095	-0.0533294	0.207277	-0.257285	0.796959	0.915367
BC004004	1638.29	0.0755234	0.0782831	0.964747	0.334672	0.594167
BC005537	4169.91	-0.0461758	0.0697955	-0.661587	0.508236	0.740577
BC005624	318.314	0.0782174	0.125375	0.623869	0.532713	0.758295
BC024386	465.825	-0.0562331	0.12802	-0.439251	0.66048	0.840755
BC024978	496.333	0.155347	0.102647	1.51341	0.130177	0.334707
BC029722	344.29	-0.273305	0.116485	-2.34627	0.0189623	0.0866111
BC031181	615.136	0.0630303	0.101171	0.623009	0.533279	0.758849
BC034090	1171.55	-0.108356	0.0855339	-1.26682	0.205221	0.445367
BC037032	729.619	0.70644	0.133104	5.30742	1.11187e-07	3.26279e-06
BC040756	502.636	0.179483	0.11178	1.60567	0.108346	0.297206
BC048403	126.33	0.0171462	0.177147	0.0967911	0.922892	0.968911
BC055324	168.26	-0.251639	0.159996	-1.57279	0.115768	0.310118
Bcam	2755	-0.575517	0.100523	-5.72525	1.0328e-08	3.93208e-07
Bcap29	235.176	-0.303238	0.139514	-2.17353	0.0297406	0.119393
Bcap31	1091.29	0.0653447	0.0869418	0.751592	0.452297	0.698562
Bcar1	1837.44	-0.395529	0.0813565	-4.86168	1.16395e-06	2.65882e-05
Bcar3	320.561	-0.200884	0.1364	-1.47276	0.140816	0.351212
Bcas2	333.083	-0.0741482	0.118635	-0.625009	0.531965	0.757535
Bcas3	808.188	0.00176378	0.0975675	0.0180775	0.985577	0.994401
Bcat1	410.519	0.445613	0.173271	2.57177	0.010118	0.054295
Bcat2	951.706	-0.51499	0.0914633	-5.63056	1.79624e-08	6.39946e-07
Bccip	337.331	0.0171169	0.12173	0.140614	0.888175	0.953574
Bckdha	2759.09	0.203168	0.0812605	2.50021	0.0124119	0.0633093
Bckdhb	350.503	-0.0798372	0.124	-0.643846	0.519675	0.749284
Bckdk	813.055	-0.172804	0.0969702	-1.78204	0.0747435	0.23091
Bcl10	277.83	-0.0709824	0.12999	-0.546059	0.585026	0.794557
Bcl11b	136.964	0.661094	0.179436	3.68428	0.000229346	0.00262464
Bcl2	346.233	0.109052	0.11965	0.911427	0.362071	0.621355
Bcl2l1	1587.07	-0.21064	0.100938	-2.08683	0.0369038	0.140525
Bcl2l11	356.823	-0.449454	0.145587	-3.08719	0.00202056	0.0152953
Bcl2l12	118.531	0.0453674	0.182797	0.248184	0.803992	0.918735
Bcl2l13	727.913	0.144916	0.101269	1.43099	0.152432	0.369043
Bcl2l2	611.105	-0.137454	0.100318	-1.37018	0.170631	0.396883
Bcl3	276.868	0.0913156	0.149338	0.61147	0.540889	0.76482
Bcl6	663.587	1.06936	0.471863	2.26624	0.0234364	0.099976
Bcl6b	108.233	0.447137	0.22137	2.01986	0.043398	0.157602
Bcl7a	1105.47	-0.0956302	0.100348	-0.952989	0.340596	0.600021
Bcl7b	284.139	-0.071978	0.13784	-0.522184	0.601542	0.806167
Bcl7c	194.866	0.0253038	0.153065	0.165314	0.868697	0.944588
Bcl9	586.071	-0.149424	0.105582	-1.41524	0.156998	0.375955
Bcl9l	2030.13	-0.0789007	0.0832047	-0.948272	0.342991	0.602708
Bclaf1	1142.37	-0.0725175	0.0950053	-0.7633	0.445284	0.692653
Bclaf3	110.043	0.0791327	0.184401	0.429133	0.667826	0.845647
Bcor	735.802	-0.130394	0.0972971	-1.34016	0.180194	0.409532
Bcorl1	493.998	0.355396	0.112135	3.16935	0.00152779	0.0124728
Bcr	1246.96	0.0491919	0.0882774	0.557242	0.577362	0.790024
Bcs1l	183.913	0.0171984	0.157028	0.109524	0.912787	0.964845
Bdh1	790.928	0.0821738	0.293335	0.280136	0.779373	0.906067
Bdh2	1274.6	0.0568075	0.0896734	0.633494	0.526411	0.752847
Bdp1	726.949	0.218192	0.098816	2.20806	0.02724	0.111978
Becn1	572.52	-0.332419	0.10468	-3.17558	0.00149537	0.0122856
Bend3	287.025	-0.116449	0.13853	-0.840607	0.400568	0.655516
Bend5	235.93	0.202913	0.151057	1.34329	0.179179	0.408101
Bend7	364.203	0.102755	0.126224	0.814072	0.415604	0.668635
Bet1	145.144	0.0781583	0.171205	0.456519	0.648017	0.833174
Bet1l	136.849	0.0809149	0.171688	0.47129	0.637434	0.826845
Bex3	219.527	-0.423039	0.150809	-2.80512	0.00502971	0.0316565
Bfar	357.894	0.0958718	0.114792	0.835175	0.403619	0.657639
Bgn	7068.92	0.297731	0.105972	2.80953	0.00496139	0.0312992
Bhlhb9	120.855	0.155257	0.191038	0.812704	0.416388	0.669277
Bhlhe40	2279.48	-0.492141	0.109344	-4.50087	6.76751e-06	0.000128826
Bhlhe41	239.145	-0.722981	0.162808	-4.44069	8.96714e-06	0.000164257
Bhmt2	716.834	0.352728	0.129145	2.73126	0.00630927	0.0376887
Bicc1	5927.36	0.0302215	0.080538	0.375245	0.707478	0.870248
Bicd1	421.111	-0.219316	0.11298	-1.94118	0.0522361	0.178933
Bicd2	524.862	0.164358	0.11187	1.46918	0.141784	0.352793
Bicdl1	488.312	-0.223268	0.111173	-2.00829	0.0446121	0.160817
Bicra	777.484	-0.134956	0.0950092	-1.42045	0.155476	0.37362
Bicral	1266.29	-0.0113081	0.0832067	-0.135903	0.891898	0.955634
Bid	683.19	-0.203915	0.0983424	-2.07352	0.0381241	0.143227
Bin1	225.313	-0.0644746	0.143176	-0.450318	0.652481	0.836209
Bin3	192.421	-0.257043	0.146784	-1.75116	0.0799184	0.242587
Birc2	386.149	-0.0523897	0.113232	-0.462677	0.643596	0.830277
Birc3	472.464	0.138707	0.1079	1.28552	0.198612	0.436572
Birc6	7508.04	0.0186241	0.0668088	0.278766	0.780424	0.906655
Bivm	311.958	0.122105	0.120111	1.0166	0.309343	0.568879
Blcap	460.712	0.0330276	0.112174	0.294431	0.768428	0.900386
Blmh	710.494	0.0294849	0.0964726	0.305629	0.759887	0.896818
Blnk	437.423	-0.223773	0.116382	-1.92275	0.0545118	0.184343
Bloc1s3	177.125	-0.101064	0.149792	-0.6747	0.499867	0.734515
Bloc1s5	204.556	0.216137	0.143748	1.50358	0.13269	0.339066
Bloc1s6	252.864	-0.0373696	0.133196	-0.280562	0.779047	0.905942
Blvra	274.752	-0.374701	0.126856	-2.95376	0.00313931	0.0218476
Blvrb	139.595	-0.0415424	0.168891	-0.245971	0.805704	0.919704
Blzf1	237.58	0.0665733	0.145476	0.457623	0.647223	0.832706
Bmf	385.296	0.0238916	0.166923	0.143129	0.886188	0.952278
Bmi1	1084.64	-0.116494	0.0884654	-1.31683	0.187896	0.420947
Bmp1	446.113	0.0189639	0.134643	0.140846	0.887992	0.953466
Bmp2k	1363.17	0.221753	0.0876778	2.52918	0.011433	0.0594087
Bmp3	249.804	-0.283383	0.155945	-1.8172	0.069186	0.218331
Bmp4	378.167	0.0596098	0.123899	0.481114	0.630435	0.822708
Bmp6	1281.84	-0.108108	0.0990107	-1.09188	0.274884	0.530463
Bmp7	715.667	-0.161184	0.102825	-1.56755	0.116986	0.311587
Bmpr1a	1483.87	-0.0143694	0.0802173	-0.179131	0.857835	0.940428
Bmpr1b	220.292	-0.112606	0.143606	-0.784129	0.432964	0.683288
Bmpr2	4512.23	0.0151749	0.0774787	0.19586	0.84472	0.935011
Bms1	377.958	0.0304994	0.124018	0.245928	0.805738	0.919704
Bmt2	316.88	0.157171	0.131424	1.1959	0.231735	0.479537
Bnc2	1405.94	0.186298	0.0996815	1.86894	0.0616317	0.201631
Bnip2	450.609	0.114049	0.112479	1.01395	0.310604	0.570051
Bnip3	1128.87	-0.446588	0.0877644	-5.08848	3.60942e-07	9.34439e-06
Bnip3l	1132.59	-0.0668343	0.0828078	-0.807102	0.419608	0.671488
Boc	391.863	-0.0918463	0.126962	-0.723417	0.469424	0.711156
Bod1	503.948	-0.0188671	0.104756	-0.180105	0.85707	0.939929
Bod1l	1012.09	0.134003	0.0856169	1.56514	0.11755	0.312804
Bok	291.947	0.154551	0.135792	1.13815	0.255059	0.506984
Bola2	205.99	-0.352966	0.145697	-2.4226	0.0154097	0.0745217
Bola3	330.98	-0.0497549	0.120065	-0.414401	0.67858	0.852433
Bop1	474.371	-0.0173058	0.119116	-0.145286	0.884485	0.951264
Borcs5	135.285	-0.228832	0.193508	-1.18255	0.236989	0.485822
Borcs6	114.288	-0.217619	0.182086	-1.19514	0.232031	0.479795
Borcs8	375.322	0.0521781	0.117143	0.445424	0.656014	0.838736
Bpgm	299.64	-0.146829	0.128522	-1.14245	0.253269	0.504978
Bphl	1211.94	0.10839	0.0946959	1.14462	0.252369	0.503872
Bpnt1	2505.62	-0.129358	0.0969009	-1.33495	0.181893	0.412027
Bpnt2	1478.79	-0.0103031	0.0816865	-0.12613	0.899629	0.959181
Bptf	2339.13	0.111402	0.0777521	1.43278	0.15192	0.368262
Braf	1481.28	0.110832	0.0946677	1.17075	0.2417	0.491501
Brap	1128.72	0.00879848	0.0891973	0.0986406	0.921424	0.968214
Brat1	264.505	0.0396485	0.136691	0.290059	0.771771	0.902444
Brca2	189.561	-0.221762	0.158645	-1.39785	0.162158	0.384362
Brcc3	389.848	-0.261758	0.127306	-2.05613	0.0397696	0.147694
Brd1	1164.49	-0.104851	0.0830077	-1.26315	0.206536	0.44699
Brd2	2809.86	-0.0688657	0.0745782	-0.923403	0.355797	0.614991
Brd3	825.226	-0.0618328	0.0918313	-0.67333	0.500737	0.734801
Brd4	3335.7	0.0176347	0.0733692	0.240356	0.810054	0.921415
Brd7	451.734	0.0448264	0.106201	0.422089	0.67296	0.849139
Brd8	403.707	0.0397292	0.118875	0.334211	0.738221	0.887632
Brd9	169.916	0.106638	0.159088	0.67031	0.50266	0.736139
Brf1	620.924	-0.222273	0.101779	-2.18388	0.0289709	0.117197
Brf2	131.938	-0.0430497	0.181379	-0.237347	0.812388	0.922055
Bri3	423.199	0.00160137	0.112404	0.0142466	0.988633	0.995469
Bri3bp	450.646	0.28128	0.113751	2.47277	0.0134071	0.0673245
Bricd5	89.3704	0.299252	0.2074	1.44287	0.149057	0.363848
Brip1os	1532.49	0.152403	0.0789547	1.93026	0.0535749	0.181914
Brix1	213.612	0.219427	0.154256	1.42249	0.154885	0.372811
Brk1	630.526	0.00238379	0.101608	0.0234607	0.981283	0.993123
Brms1	178.34	-0.148675	0.152467	-0.975128	0.329497	0.589019
Brms1l	211.472	-0.0171546	0.140817	-0.121822	0.90304	0.960067
Brox	692.07	0.0714214	0.0956697	0.746542	0.45534	0.701171
Brpf1	476.065	-0.234059	0.123237	-1.89926	0.0575308	0.19166
Brpf3	1147.82	-0.171473	0.0853002	-2.01023	0.044407	0.160416
Brwd1	1412.03	0.0302795	0.0901184	0.335997	0.736873	0.887074
Brwd3	370.577	0.11405	0.114585	0.995325	0.319578	0.579099
Bscl2	924.469	0.0812474	0.0929161	0.874418	0.381891	0.638953
Bsdc1	820.151	0.112676	0.109356	1.03035	0.302844	0.560555
Bsg	2694.27	0.0695122	0.0880041	0.789875	0.429601	0.680747
Bsnd	850.154	-0.13334	0.109706	-1.21543	0.224202	0.471472
Bspry	365.671	-0.557714	0.137556	-4.05445	5.02532e-05	0.000720998
Bst1	274.521	-0.909613	0.142607	-6.37847	1.78871e-10	1.04716e-08
Bst2	106.026	0.640891	0.195099	3.28496	0.00101997	0.00901058
Btaf1	1168.09	0.141076	0.0847348	1.66492	0.0959296	0.273874
Btbd1	879.448	-0.157221	0.0925528	-1.69871	0.0893731	0.261476
Btbd10	152.524	0.219482	0.171366	1.28077	0.200273	0.43865
Btbd11	133.325	0.602556	0.191044	3.15403	0.00161035	0.0129562
Btbd2	685.071	0.0212599	0.0982213	0.216449	0.828637	0.92859
Btbd3	456.744	0.0308277	0.115842	0.266118	0.790148	0.912312
Btbd6	330.364	-0.273927	0.126951	-2.15774	0.0309483	0.123138
Btbd7	1396.82	0.125233	0.0853124	1.46793	0.142123	0.353317
Btbd8	96.2358	0.0574053	0.201509	0.284876	0.775739	0.904369
Btbd9	674.794	0.00595343	0.0983192	0.0605521	0.951716	0.981107
Btc	124.483	0.0114753	0.199952	0.0573902	0.954234	0.982143
Btd	1108.09	-0.196533	0.0985653	-1.99394	0.0461585	0.165018
Btf3	1291.72	-0.0116579	0.0877778	-0.132812	0.894342	0.956991
Btf3l4	565.953	-0.211356	0.116036	-1.82146	0.0685372	0.217031
Btg1	1567.09	-0.235985	0.0814959	-2.89567	0.00378347	0.0251584
Btg2	597.791	-0.456668	0.115786	-3.94405	8.01161e-05	0.00107529
Btg3	114.427	-0.250946	0.187367	-1.33933	0.180465	0.409827
Btrc	349.771	0.203114	0.115774	1.7544	0.0793619	0.241338
Bub3	411.654	0.0581774	0.116095	0.50112	0.616287	0.813753
Bud13	178.179	-0.255566	0.152802	-1.67254	0.0944185	0.270981
Bud23	612.714	0.049252	0.0982063	0.501516	0.616008	0.813477
Bud31	357.106	0.0150024	0.116574	0.128694	0.8976	0.958132
Bysl	289.229	0.10576	0.130788	0.808638	0.418724	0.670792
Bzw1	2029.87	0.0106786	0.0751277	0.142139	0.88697	0.952457
Bzw2	290.223	-0.34459	0.126269	-2.72902	0.00635222	0.0378534
C030005K06Rik	329.186	-0.293403	0.13185	-2.22529	0.0260621	0.108398
C030006K11Rik	402.745	0.0235008	0.112612	0.208688	0.834692	0.93026
C030034L19Rik	657.97	0.0882545	0.115582	0.763564	0.445127	0.69254
C130046K22Rik	112.107	0.576022	0.185154	3.11104	0.00186428	0.0144599
C130074G19Rik	3769.63	-0.09636	0.0829177	-1.16212	0.245189	0.496041
C130083M11Rik	95.9636	-0.338251	0.203169	-1.66487	0.0959383	0.273874
C1d	295.905	0.0597533	0.124326	0.48062	0.630787	0.822728
C1galt1	940.569	0.0787173	0.105874	0.743499	0.45718	0.702009
C1galt1c1	258.812	0.108147	0.135192	0.799955	0.423737	0.675939
C1qa	436.71	0.683494	0.159286	4.29099	1.77877e-05	0.00030154
C1qb	690.806	0.538409	0.13718	3.92483	8.67914e-05	0.00114919
C1qbp	828.911	0.0923176	0.0893727	1.03295	0.301627	0.559368
C1qc	357.806	0.718604	0.163042	4.40748	1.04581e-05	0.000188894
C1ql3	301.006	0.100959	0.124493	0.810956	0.417391	0.669892
C1qtnf1	286.769	0.0830011	0.128842	0.644207	0.519441	0.749132
C1qtnf12	342.723	0.508016	0.121057	4.19649	2.71079e-05	0.000426766
C1qtnf3	428.641	0.732435	0.340522	2.15092	0.0314825	0.12488
C1qtnf6	101.6	0.728214	0.202186	3.6017	0.000316146	0.00341872
C1ra	338.613	0.938837	0.130056	7.21874	5.2472e-13	5.01065e-11
C1rl	243.348	0.0958187	0.136432	0.702316	0.482482	0.719807
C1s1	486.805	0.732475	0.111056	6.59553	4.23751e-11	2.82097e-09
C2	891.995	0.36124	0.0903311	3.99907	6.35921e-05	0.000888307
C2cd2	557.67	0.392097	0.102099	3.84035	0.00012286	0.00154941
C2cd2l	1411.42	0.247564	0.0814155	3.04075	0.00235993	0.0172804
C2cd3	719.095	0.154116	0.101974	1.51132	0.130706	0.335771
C2cd5	424.746	-0.360479	0.113364	-3.17985	0.00147352	0.0121662
C3	12719.8	-0.638511	0.104989	-6.08172	1.18901e-09	5.65386e-08
C330002G04Rik	97.1519	0.17716	0.197521	0.896918	0.369763	0.628316
C330007P06Rik	439.521	0.00372216	0.116374	0.0319845	0.974484	0.990036
C330018D20Rik	113.447	0.0993243	0.183618	0.540929	0.588557	0.79712
C3ar1	220.641	0.188606	0.154241	1.2228	0.221404	0.467568
C430014B12Rik	106.07	0.076149	0.194824	0.39086	0.695901	0.862932
C4b	353.339	0.941907	0.14249	6.61031	3.83511e-11	2.56776e-09
C530005A16Rik	271.015	-0.165167	0.134315	-1.2297	0.218808	0.46432
C7	1076.1	-0.443637	0.130019	-3.41209	0.000644676	0.00616118
C77080	2715.66	-0.500223	0.0800606	-6.24806	4.15595e-10	2.22096e-08
C87436	326.263	-0.010694	0.124821	-0.085675	0.931725	0.97307
C8a	105.93	-0.0779905	0.486314	-0.160371	0.872589	0.946064
C9orf72	149.941	0.243246	0.166523	1.46073	0.144089	0.356583
Cab39	1470.8	-0.117701	0.0843909	-1.39471	0.163104	0.385911
Cab39l	848.384	-0.200048	0.0971486	-2.05919	0.0394759	0.146884
Cabcoco1	153.892	-0.232814	0.179791	-1.29491	0.19535	0.432174
Cabin1	1355.41	-0.0733808	0.0829772	-0.884349	0.376508	0.634503
Cables1	151.971	0.309067	0.166375	1.85766	0.0632176	0.205056
Cables2	178.177	-0.101046	0.150373	-0.67197	0.501603	0.735545
Cabp7	98.7906	-0.0853036	0.206139	-0.413815	0.679009	0.852696
Cacfd1	469.039	0.0221709	0.107316	0.206594	0.836327	0.930672
Cachd1	947.637	-0.0591478	0.0932954	-0.633984	0.526091	0.752847
Cacna1a	104.153	0.168876	0.198234	0.851903	0.394268	0.650506
Cacna1c	176.643	0.103458	0.159976	0.64671	0.51782	0.747931
Cacna1d	892.01	-0.215626	0.089758	-2.40231	0.016292	0.0776605
Cacna1g	91.2511	0.888081	0.209726	4.23448	2.29078e-05	0.000371693
Cacna2d1	229.267	0.358641	0.139327	2.5741	0.0100501	0.0540056
Cacnb3	286.859	-0.21263	0.139723	-1.5218	0.12806	0.331385
Cacnb4	202.871	-0.158925	0.150422	-1.05652	0.290728	0.5471
Cactin	161.079	0.157024	0.165593	0.948254	0.343	0.602708
Cacul1	1437.96	0.329001	0.0856562	3.84095	0.000122557	0.00154941
Cacybp	276.368	0.0269768	0.138673	0.194535	0.845757	0.935135
Cad	484.879	-0.215122	0.12101	-1.77771	0.0754514	0.23248
Cadm1	472.467	0.136337	0.106929	1.27502	0.202302	0.441559
Cadm4	398.989	0.0087228	0.11912	0.0732269	0.941626	0.977475
Cadps2	371.626	-0.188377	0.11561	-1.62941	0.103225	0.288456
Calb1	2457.18	-0.514832	0.0936084	-5.49985	3.80123e-08	1.24394e-06
Calcoco1	1126.12	-0.119969	0.102084	-1.1752	0.239914	0.489434
Calcrl	563.707	0.560346	0.104237	5.37572	7.62789e-08	2.32023e-06
Cald1	1403	0.371764	0.0914827	4.06377	4.82864e-05	0.000697071
Calm1	3742.65	-0.0131572	0.0723202	-0.18193	0.855638	0.939434
Calm2	1378.1	-0.0577817	0.0898844	-0.642845	0.520325	0.749534
Calm3	3531.6	-0.0177826	0.0711095	-0.250074	0.80253	0.918189
Calml4	561.831	0.109433	0.120242	0.910106	0.362766	0.621552
Calr	8877.76	0.0758797	0.0668967	1.13428	0.256677	0.508811
Calu	1423.44	0.138204	0.0816453	1.69274	0.0905059	0.263269
Camk1	398.787	0.172194	0.113617	1.51557	0.129628	0.334126
Camk1d	203.618	0.37834	0.153388	2.46655	0.0136422	0.0682418
Camk2b	147.846	-0.821318	0.17911	-4.58555	4.52787e-06	8.97104e-05
Camk2d	871.25	-0.0904067	0.0897558	-1.00725	0.313814	0.573732
Camk2g	296.53	0.0292607	0.127022	0.230359	0.817813	0.923768
Camk2n1	1635.83	-0.11057	0.0847998	-1.3039	0.192268	0.427384
Camkk2	796.332	-0.0171471	0.0994205	-0.17247	0.863068	0.942691
Camkmt	237.862	0.0311377	0.133178	0.233805	0.815136	0.922786
Caml	165.183	-0.302781	0.156794	-1.93107	0.0534744	0.181878
Camsap1	465.784	0.196945	0.11519	1.70974	0.0873137	0.257407
Camsap2	1323.04	0.171238	0.0847381	2.02079	0.0433017	0.15735
Camsap3	829.625	-0.240858	0.0925006	-2.60386	0.00921809	0.0504253
Camta1	306.139	-0.382761	0.131351	-2.91403	0.00356795	0.0240502
Camta2	937.456	0.0193414	0.0876814	0.220587	0.825414	0.927067
Cand1	1778.92	0.12233	0.0787634	1.55313	0.120393	0.318217
Cand2	401.827	-0.0177422	0.116045	-0.152891	0.878485	0.94871
Cant1	1026.65	-0.215535	0.0951432	-2.26537	0.0234897	0.100093
Canx	8501.28	0.00970026	0.067343	0.144043	0.885467	0.95172
Cap1	2363.62	0.0408183	0.0768496	0.531145	0.595318	0.802019
Capg	485.301	-0.639116	0.12132	-5.26804	1.37891e-07	3.95672e-06
Capn1	770.872	-0.104569	0.0927821	-1.12704	0.259727	0.512539
Capn10	217.454	-0.235856	0.149468	-1.57797	0.114572	0.307904
Capn12	724.028	-0.111677	0.0998262	-1.11872	0.26326	0.516936
Capn15	544.533	-0.0817908	0.100992	-0.809877	0.418011	0.670233
Capn2	1690.31	-0.25147	0.0846594	-2.97038	0.00297433	0.0209498
Capn5	702.098	-0.250601	0.107634	-2.32827	0.019898	0.0893988
Capn7	804.354	0.0650141	0.0947376	0.686254	0.492553	0.728481
Capns1	4344.89	-0.0893679	0.0736683	-1.21311	0.225087	0.47232
Caprin1	3301.36	0.228561	0.0795085	2.87467	0.00404452	0.0265756
Caprin2	126.557	-0.0753759	0.1851	-0.407216	0.683849	0.85573
Capza1	569.506	0.159498	0.101255	1.57521	0.115208	0.309043
Capza2	820.264	0.0977661	0.106068	0.921734	0.356667	0.615764
Capzb	1708.16	-0.169544	0.0872588	-1.943	0.0520163	0.178497
Car12	4089.62	0.238737	0.0936189	2.55009	0.0107694	0.0568359
Car13	97.2841	0.546654	0.20857	2.62096	0.00876835	0.0484359
Car14	964.341	0.378751	0.110488	3.428	0.000608045	0.00590503
Car15	1414.8	-0.0562253	0.0966335	-0.581841	0.560674	0.780016
Car2	4341.13	-0.050104	0.078096	-0.64157	0.521152	0.749818
Car3	476.229	0.57952	0.375232	1.54443	0.122484	0.321601
Car4	538.237	0.0228642	0.282043	0.0810665	0.935389	0.975061
Car5b	1022.33	-0.117967	0.0930322	-1.26802	0.204791	0.444699
Car8	108.531	0.172526	0.190283	0.906681	0.364575	0.62332
Card10	1138.34	0.120936	0.0890615	1.3579	0.174497	0.402871
Card14	208.848	0.0234132	0.148815	0.15733	0.874984	0.94712
Card19	232.911	-0.321442	0.15354	-2.09354	0.0363009	0.138712
Card6	284.923	0.105803	0.127596	0.829204	0.406989	0.660457
Carf	138.077	-0.108156	0.174189	-0.620915	0.534656	0.760049
Carhsp1	644.644	0.0675358	0.0959022	0.704216	0.481298	0.718678
Carm1	861.443	0.0413724	0.0961474	0.430301	0.666977	0.845238
Carmil1	988.641	-0.271884	0.0899295	-3.0233	0.00250031	0.0181713
Carnmt1	184.778	0.106034	0.150417	0.704932	0.480853	0.718473
Cars	183.478	-0.127757	0.156389	-0.816917	0.413976	0.667426
Cars2	231.531	0.298069	0.141645	2.10433	0.0353493	0.135914
Casc3	701.272	0.026186	0.0977744	0.267821	0.788837	0.911973
Casd1	481.973	0.385061	0.108476	3.54974	0.000385605	0.00405808
Cask	588.84	-0.138896	0.102954	-1.34911	0.177302	0.406368
Caskin2	990.056	-0.165514	0.100298	-1.65023	0.0988964	0.279918
Casp2	369.893	0.169997	0.116382	1.46068	0.144102	0.356583
Casp3	194.216	-0.0100698	0.147679	-0.068187	0.945637	0.978898
Casp6	225.327	0.0991339	0.14489	0.684202	0.493847	0.729654
Casp7	213.812	-0.18544	0.151524	-1.22383	0.221015	0.467216
Casp8	264.139	0.160119	0.129138	1.2399	0.215012	0.459119
Casp8ap2	220.933	-0.0338023	0.139433	-0.242428	0.808449	0.920544
Casp9	427.997	-0.0114587	0.112791	-0.101593	0.91908	0.967147
Casr	2110.46	0.156747	0.0928795	1.68764	0.091481	0.264784
Cast	1459.02	-0.00504276	0.0889546	-0.0566892	0.954793	0.982193
Castor1	119.573	-0.31129	0.186825	-1.66622	0.0956701	0.273424
Castor2	1756.96	0.212417	0.0939376	2.26126	0.0237433	0.100952
Casz1	871.031	-0.499967	0.111058	-4.50186	6.73623e-06	0.00012844
Cat	11705.5	0.215599	0.0677965	3.18009	0.00147232	0.0121649
Catsper2	184.254	-0.00847809	0.15605	-0.0543293	0.956673	0.982986
Catspere2	127.358	-0.422283	0.19513	-2.16412	0.0304554	0.121467
Cav1	501.253	-0.12426	0.115424	-1.07655	0.281683	0.537336
Cav2	791.518	-0.354401	0.101663	-3.48604	0.000490222	0.00491065
Cavin1	922.626	-0.102826	0.107269	-0.958579	0.337771	0.597121
Cavin2	267.751	0.0677962	0.130948	0.517733	0.604645	0.807718
Cbarp	183.738	-0.0223719	0.15086	-0.148296	0.882109	0.950388
Cbfa2t2	716.085	-0.217456	0.094899	-2.29144	0.0219378	0.0954325
Cbfa2t3	370.569	0.202685	0.123933	1.63545	0.101955	0.285798
Cbfb	348.273	0.317378	0.12435	2.5523	0.0107014	0.0565916
Cbl	1586.54	0.167797	0.0794068	2.11313	0.0345892	0.133609
Cblb	623.986	0.171807	0.0981193	1.751	0.079946	0.242608
Cblc	261.027	-0.384434	0.137174	-2.80252	0.00507058	0.0318125
Cbll1	407.407	0.127829	0.115456	1.10717	0.268222	0.523246
Cbr1	2651.86	-1.7376	0.596178	-2.91457	0.00356176	0.0240269
Cbr3	210.873	-1.58243	0.669019	-2.3653	0.0180153	0.0834505
Cbs	1378.15	0.0255835	0.102577	0.249407	0.803046	0.918317
Cbx1	393.417	0.049697	0.114192	0.435207	0.663412	0.842647
Cbx2	112.452	0.017069	0.19692	0.0866801	0.930926	0.972737
Cbx3	286.965	-0.22498	0.12502	-1.79956	0.07193	0.224929
Cbx4	347.067	-0.209105	0.120269	-1.73864	0.0820976	0.246416
Cbx5	2658.87	-0.00245274	0.0758697	-0.0323283	0.97421	0.990017
Cbx6	1478.21	-0.157916	0.091278	-1.73005	0.0836206	0.249598
Cbx7	686.532	-0.337355	0.10521	-3.20648	0.00134369	0.0113025
Cby1	137.898	0.161679	0.186837	0.865348	0.386848	0.64355
Cc2d1a	478.971	-0.152569	0.112781	-1.35279	0.176123	0.404861
Cc2d1b	725.869	-0.141	0.0920451	-1.53186	0.125557	0.326941
Cc2d2a	475.962	0.0866493	0.105451	0.821704	0.411245	0.664495
Ccar1	952.685	0.0639164	0.0922575	0.692805	0.488432	0.725227
Ccar2	523.439	-0.0992032	0.1034	-0.959407	0.337354	0.596655
Ccbe1	292.935	0.0962128	0.129785	0.741325	0.458496	0.703104
Ccdc107	773.202	-0.169505	0.103253	-1.64165	0.100663	0.283265
Ccdc115	130.674	0.00303708	0.182572	0.016635	0.986728	0.99463
Ccdc117	287.041	0.244767	0.128858	1.89951	0.0574972	0.191603
Ccdc12	165.887	-0.0801242	0.163396	-0.490369	0.623873	0.818673
Ccdc120	203.381	-0.517927	0.145315	-3.56416	0.000365018	0.00386924
Ccdc124	204.521	0.0623732	0.161797	0.385503	0.699865	0.865221
Ccdc127	465.259	0.0518431	0.110315	0.469953	0.638388	0.827355
Ccdc137	177.009	0.00838313	0.156217	0.0536635	0.957203	0.982986
Ccdc141	591.771	0.0881711	0.105218	0.837983	0.40204	0.656233
Ccdc142	95.9815	-0.244154	0.2013	-1.21289	0.225173	0.47232
Ccdc148	107.5	-0.0795688	0.207545	-0.383381	0.701438	0.866158
Ccdc149	99.7537	-0.488091	0.195416	-2.4977	0.0125001	0.0635646
Ccdc15	280.068	-0.130215	0.134875	-0.965451	0.334319	0.593722
Ccdc152	346.118	1.27833	0.338891	3.77211	0.000161874	0.00193617
Ccdc157	334.579	0.0956828	0.128191	0.746406	0.455422	0.701171
Ccdc167	370.768	0.0504671	0.114524	0.44067	0.659452	0.840172
Ccdc174	96.1088	-0.150489	0.204524	-0.735803	0.461851	0.70537
Ccdc181	114.794	0.121298	0.183778	0.660026	0.509237	0.741509
Ccdc186	596.501	-0.0836151	0.0983365	-0.850296	0.395161	0.651219
Ccdc189	250.537	-0.183223	0.133697	-1.37044	0.17055	0.396883
Ccdc191	135.822	0.188154	0.180908	1.04005	0.298315	0.555525
ccdc198	680.095	-0.661587	0.119154	-5.55239	2.81793e-08	9.48812e-07
Ccdc22	236.025	0.0230892	0.140701	0.164101	0.869652	0.944921
Ccdc24	112.692	-0.0026238	0.192514	-0.0136291	0.989126	0.995781
Ccdc25	146.873	0.199594	0.173368	1.15127	0.24962	0.500702
Ccdc28a	89.4869	0.333558	0.205904	1.61997	0.105239	0.291774
Ccdc34	133.544	-0.112801	0.191537	-0.588923	0.555913	0.776388
Ccdc39	183.696	0.196168	0.166122	1.18087	0.237656	0.486674
Ccdc43	134.982	0.0177935	0.18082	0.0984047	0.921611	0.968236
Ccdc47	751.735	-0.0584802	0.0919275	-0.636155	0.524675	0.752687
Ccdc50	1878.78	0.356608	0.0763848	4.66857	3.03304e-06	6.23191e-05
Ccdc57	121.498	-0.259677	0.179825	-1.44405	0.148725	0.363362
Ccdc58	139.768	-0.0738299	0.18154	-0.406686	0.684239	0.856033
Ccdc59	155.192	-0.0229193	0.174911	-0.131034	0.895748	0.957488
Ccdc6	2118.76	0.400214	0.0951092	4.20795	2.57702e-05	0.000407358
Ccdc66	419.476	0.163024	0.109919	1.48313	0.13804	0.347405
Ccdc71	389.107	0.0236804	0.122397	0.193472	0.846589	0.935209
Ccdc71l	211.843	-0.0123491	0.176643	-0.0699097	0.944266	0.978622
Ccdc80	268.856	0.642593	0.163678	3.92595	8.63867e-05	0.00114625
Ccdc82	353.25	-0.0700285	0.118735	-0.589787	0.555333	0.775922
Ccdc84	123.944	-0.136285	0.175678	-0.775764	0.437888	0.687317
Ccdc85a	105.743	0.388971	0.211294	1.8409	0.0656355	0.210532
Ccdc85c	513.373	-0.169644	0.116702	-1.45365	0.146043	0.359705
Ccdc86	158.647	-0.153534	0.165465	-0.927893	0.353463	0.613048
Ccdc88a	351.877	0.108653	0.129357	0.839943	0.400941	0.655665
Ccdc88c	547.654	-0.761024	0.115472	-6.59056	4.3818e-11	2.90045e-09
Ccdc9	148.226	-0.146123	0.176077	-0.829883	0.406605	0.660294
Ccdc90b	188.016	0.188712	0.156899	1.20276	0.22907	0.477314
Ccdc91	528.059	0.217196	0.110035	1.97389	0.0483948	0.169768
Ccdc93	390.636	0.218044	0.114348	1.90686	0.0565391	0.189222
Ccdc97	567.208	0.0900756	0.102134	0.881934	0.377813	0.635231
Ccdc9b	157.971	-0.36677	0.160866	-2.27997	0.0226095	0.0975814
Cck	72.2719	1.50979	0.248477	6.07616	1.23093e-09	5.82942e-08
Cckar	1113.06	0.864916	0.103368	8.36736	5.89239e-17	1.29521e-14
Ccl28	84.7957	-1.58689	0.534916	-2.96662	0.00301094	0.021131
Ccm2	319.428	0.0953753	0.120897	0.788894	0.430174	0.681191
Ccn1	622.601	0.301254	0.100475	2.99831	0.00271482	0.0193678
Ccn2	1722.19	0.449928	0.123485	3.6436	0.000268851	0.00300876
Ccn4	128.678	0.256241	0.181699	1.41025	0.158467	0.378512
Ccna2	97.7519	0.469324	0.204543	2.2945	0.0217617	0.0949885
Ccnc	337.884	0.226233	0.129633	1.74518	0.0809534	0.244709
Ccnd1	2462.39	-0.240492	0.112714	-2.13364	0.0328719	0.128682
Ccnd2	742.329	0.25641	0.103897	2.46793	0.0135898	0.0681246
Ccnd3	671.164	0.0442095	0.100552	0.439666	0.660179	0.840555
Ccndbp1	607.147	-0.178047	0.10212	-1.74351	0.0812443	0.245143
Ccng1	6466.25	-0.448442	0.113227	-3.96054	7.47814e-05	0.00101657
Ccng2	314.087	0.244221	0.126485	1.93083	0.053504	0.181878
Ccnh	332.842	0.177158	0.125358	1.41322	0.157591	0.376857
Ccni	4779.09	-0.0464833	0.0727506	-0.63894	0.522862	0.750905
Ccnk	639.019	0.0396712	0.10612	0.373834	0.708528	0.870988
Ccnl1	594.495	0.0463627	0.104872	0.442087	0.658426	0.839792
Ccnl2	824.557	-0.0677684	0.0920116	-0.73652	0.461414	0.70535
Ccnq	156.228	-0.182666	0.170147	-1.07357	0.283014	0.538744
Ccnt1	877.605	0.0788918	0.0922865	0.854858	0.39263	0.64902
Ccnt2	425.042	0.0218724	0.115428	0.18949	0.849709	0.936839
Ccny	1798.67	-0.135982	0.0775085	-1.75441	0.0793601	0.241338
Ccnyl1	246.985	0.201645	0.132202	1.52529	0.127188	0.329934
Ccp110	182.414	-0.102147	0.151401	-0.674675	0.499882	0.734515
Ccpg1	1320.64	-0.0619757	0.081039	-0.764764	0.444412	0.691981
Ccpg1os	174.238	0.21182	0.154363	1.37222	0.169994	0.396007
Ccr2	235.593	1.28428	0.182384	7.04162	1.90018e-12	1.61585e-10
Ccr5	89.5883	0.944074	0.230791	4.0906	4.30255e-05	0.0006361
Ccs	247.34	-0.0328432	0.145239	-0.226132	0.821099	0.925215
Ccser1	259.676	-0.177633	0.134929	-1.31649	0.188008	0.420994
Ccser2	4304.15	0.249938	0.0900466	2.77565	0.00550911	0.0338508
Cct2	1287.38	0.0277412	0.0872149	0.318079	0.750425	0.893265
Cct3	687.252	0.012356	0.0987719	0.125096	0.900448	0.959325
Cct4	593.552	-0.00842907	0.0975631	-0.0863961	0.931152	0.972737
Cct5	977.772	-0.0823121	0.110368	-0.745799	0.455789	0.70128
Cct6a	1032.38	-0.0238381	0.0920065	-0.259092	0.795564	0.915029
Cct7	579.06	-0.192324	0.105581	-1.82158	0.0685184	0.217031
Cct8	1239.41	0.0681063	0.093708	0.726793	0.467353	0.709282
Ccz1	403.828	-0.14629	0.114464	-1.27805	0.201232	0.44009
Cd14	208.103	0.0644569	0.145773	0.442174	0.658363	0.839792
Cd151	1438.72	-0.209652	0.0858975	-2.44073	0.0146578	0.0718095
Cd164	5050.74	-0.00349988	0.0768254	-0.0455563	0.963664	0.986291
Cd180	76.7852	1.39829	0.238982	5.85105	4.88472e-09	2.03968e-07
Cd200	278.464	0.190018	0.131277	1.44746	0.147768	0.361658
Cd247	218.173	-0.169243	0.180294	-0.938702	0.347884	0.60735
Cd248	205.332	0.186869	0.146487	1.27567	0.202073	0.441431
Cd24a	2713.93	-0.510722	0.100111	-5.10157	3.36848e-07	8.83848e-06
Cd274	110.182	0.403291	0.189282	2.13064	0.0331188	0.129487
Cd2ap	3381.84	-0.168505	0.0796476	-2.11563	0.0343766	0.133008
Cd2bp2	369.966	-0.0354599	0.120548	-0.294156	0.768639	0.900386
Cd300lg	560.063	-0.207208	0.107384	-1.9296	0.0536569	0.18214
Cd302	388.511	0.576002	0.132786	4.33782	1.439e-05	0.000250589
Cd320	115.798	0.00819373	0.189437	0.043253	0.9655	0.986587
Cd33	139.711	0.0181482	0.209223	0.0867412	0.930877	0.972737
Cd34	370.586	0.00891759	0.118631	0.0751706	0.940079	0.9773
Cd36	1673.68	0.852831	0.266265	3.20294	0.00136034	0.0114014
Cd38	192.618	0.209849	0.155696	1.34781	0.17772	0.406492
Cd3eap	105.106	0.0194404	0.199312	0.0975373	0.9223	0.968697
Cd44	447.972	0.266589	0.143219	1.8614	0.0626874	0.203883
Cd47	1756.29	0.0712718	0.0804268	0.88617	0.375526	0.63384
Cd52	163.342	1.01778	0.169479	6.00537	1.90901e-09	8.6537e-08
Cd53	100.618	0.894615	0.206078	4.34114	1.41746e-05	0.000247949
Cd55	161.344	0.18341	0.172192	1.06515	0.286808	0.542861
Cd59a	261.993	-0.448468	0.140779	-3.18562	0.00144447	0.0119602
Cd63	5515.59	0.157902	0.070218	2.24873	0.0245294	0.103427
Cd68	154.767	0.5427	0.171585	3.16286	0.00156225	0.0126654
Cd74	2993.37	1.55418	0.098857	15.7215	1.07736e-55	4.18376e-52
Cd81	4380.33	-0.0774234	0.0828285	-0.934743	0.349921	0.6099
Cd82	1316.56	-0.288375	0.0819264	-3.51993	0.00043166	0.0044582
Cd9	847.038	-0.124817	0.0966682	-1.29119	0.196638	0.433976
Cd93	907.034	0.160928	0.0995123	1.61717	0.105842	0.292749
Cd99l2	614.21	0.20304	0.0990581	2.0497	0.0403934	0.149344
Cda	1236.75	-0.00641955	0.0870365	-0.0737569	0.941204	0.977449
Cdadc1	417.875	0.132536	0.114167	1.1609	0.245685	0.496677
Cdan1	293.835	0.088096	0.124437	0.707956	0.478972	0.7171
Cdc123	218.392	-0.148037	0.142255	-1.04064	0.298041	0.555281
Cdc14a	271.728	0.25096	0.13187	1.90309	0.0570293	0.190479
Cdc14b	528.008	-0.0568493	0.107282	-0.529906	0.596177	0.802573
Cdc16	410.2	0.103651	0.112436	0.92187	0.356596	0.615732
Cdc23	328.46	0.0823739	0.125749	0.655065	0.512426	0.74371
Cdc25a	152.014	-0.012983	0.174556	-0.074377	0.94071	0.977449
Cdc25b	222.761	0.070322	0.144327	0.487241	0.626087	0.820121
Cdc26	192.941	0.153415	0.154391	0.993678	0.32038	0.580039
Cdc27	753.448	0.120567	0.098682	1.22178	0.221792	0.467923
Cdc34	420.832	0.0493417	0.109569	0.450327	0.652475	0.836209
Cdc37	573.895	-0.0590252	0.113601	-0.519582	0.603355	0.807261
Cdc37l1	1877.87	0.114437	0.0854046	1.33994	0.180263	0.409609
Cdc40	347.169	0.0175743	0.119067	0.147601	0.882658	0.950718
Cdc42	4002.7	0.00353072	0.0765895	0.0460993	0.963231	0.986291
Cdc42bpa	2275.16	0.0251772	0.0749877	0.335751	0.737058	0.887074
Cdc42bpb	2918.25	-0.110439	0.0759156	-1.45476	0.145736	0.359175
Cdc42bpg	1450.27	-0.557056	0.100802	-5.52626	3.27121e-08	1.08884e-06
Cdc42ep1	727.123	0.119973	0.1001	1.19853	0.230711	0.478508
Cdc42ep2	112.527	0.236931	0.202912	1.16766	0.242944	0.493037
Cdc42ep3	115.553	0.897627	0.200303	4.48134	7.41774e-06	0.00013871
Cdc42ep4	561.736	-0.254229	0.124857	-2.03616	0.0417344	0.153184
Cdc42se1	1348.72	0.0277874	0.0849174	0.327228	0.743495	0.889615
Cdc42se2	649.764	-0.106363	0.0961584	-1.10612	0.268673	0.523475
Cdc5l	575.344	0.276301	0.0999355	2.76479	0.00569591	0.0347421
Cdc73	765.529	-0.0458218	0.0988278	-0.463653	0.642897	0.829626
Cdca4	106.452	-0.0105044	0.191723	-0.0547896	0.956306	0.982969
Cdcp1	887.109	-0.171549	0.109532	-1.5662	0.117303	0.312289
Cdh1	4572.38	-0.375029	0.0674164	-5.56287	2.65373e-08	8.98719e-07
Cdh11	747.452	0.987365	0.118354	8.34248	7.27498e-17	1.54097e-14
Cdh13	166.85	0.14114	0.163559	0.862929	0.388176	0.644853
Cdh16	13253.8	-0.0369503	0.0714678	-0.51702	0.605142	0.808045
Cdh2	208.492	-0.374746	0.14645	-2.55886	0.0105016	0.0557882
Cdh3	579.025	-0.380125	0.123159	-3.08645	0.00202561	0.0153137
Cdh5	825.507	0.29073	0.0941622	3.08755	0.00201815	0.0152931
Cdh6	673.042	-0.65242	0.123959	-5.26321	1.41561e-07	4.02241e-06
Cdhr2	1263.89	-0.420511	0.095252	-4.41472	1.0114e-05	0.000183247
Cdhr5	3318.26	0.0650579	0.0704131	0.923946	0.355515	0.614787
Cdin1	99.9061	-0.00453484	0.196738	-0.0230501	0.98161	0.993123
Cdip1	1166.04	0.0443322	0.0829668	0.534337	0.593108	0.800291
Cdipt	950.268	0.0324638	0.0904641	0.358858	0.719701	0.876675
Cdk10	254.976	-0.151277	0.133059	-1.13692	0.25557	0.507457
Cdk11b	534.344	-0.199265	0.111343	-1.78965	0.0735108	0.228577
Cdk12	1373.53	-0.0688583	0.0793568	-0.867706	0.385555	0.642409
Cdk13	1746.08	-0.0407357	0.0756931	-0.53817	0.59046	0.798567
Cdk14	219.122	0.252886	0.142742	1.77162	0.0764569	0.23471
Cdk16	1897.68	-0.0208685	0.0766327	-0.272318	0.785378	0.909508
Cdk17	357.159	0.190184	0.116584	1.6313	0.102827	0.287817
Cdk18	1060.02	-0.409386	0.106603	-3.84029	0.000122888	0.00154941
Cdk19	599.599	-0.096565	0.0986725	-0.978642	0.327757	0.587625
Cdk2	173.672	-0.00873218	0.153387	-0.0569292	0.954602	0.982151
Cdk2ap1	127.234	-0.0139245	0.187202	-0.0743821	0.940706	0.977449
Cdk2ap2	492.107	0.0649681	0.11355	0.572155	0.567217	0.783842
Cdk4	622.659	0.00664966	0.0964912	0.0689147	0.945058	0.97879
Cdk5	425.123	-0.0587635	0.11016	-0.533436	0.593732	0.800668
Cdk5rap1	176.792	0.344567	0.16679	2.06588	0.0388401	0.145168
Cdk5rap2	311.319	0.178553	0.12284	1.45354	0.146075	0.359707
Cdk5rap3	344.248	-0.266141	0.121221	-2.1955	0.0281278	0.114737
Cdk6	1356.38	-0.0111112	0.0861496	-0.128976	0.897376	0.958132
Cdk7	565.2	0.207734	0.102718	2.02236	0.0431387	0.156905
Cdk8	585.196	0.0439348	0.110221	0.398608	0.690182	0.85904
Cdk9	400.025	-0.0894998	0.111111	-0.805499	0.420531	0.672504
Cdkal1	492.339	0.0639819	0.110278	0.580186	0.561789	0.780771
Cdkl1	2147.57	-0.117479	0.113147	-1.03828	0.299139	0.556501
Cdkl2	229.107	0.178831	0.146246	1.22281	0.221401	0.467568
Cdkl3	105.299	-0.793067	0.200111	-3.96314	7.39712e-05	0.00100673
Cdkl5	172.872	-0.151368	0.163067	-0.928256	0.353275	0.612995
Cdkn1a	1431.46	-1.05406	0.461385	-2.28455	0.0223393	0.0965686
Cdkn1b	624.264	0.0385593	0.108004	0.357019	0.721078	0.877618
Cdkn1c	349.072	0.0693825	0.151026	0.459407	0.645942	0.8317
Cdkn2aip	128.178	-0.184442	0.185766	-0.992876	0.32077	0.580366
Cdkn2aipnl	264.976	0.0572105	0.151343	0.37802	0.705416	0.868703
Cdkn2c	92.0581	0.330999	0.202354	1.63575	0.101892	0.28576
Cdo1	1009.9	-0.17317	0.089862	-1.92706	0.0539717	0.183029
Cdon	307.686	0.0441025	0.135123	0.326388	0.744131	0.889871
Cdr2	784.535	-0.695472	0.356076	-1.95316	0.0508011	0.175706
Cdr2l	204.433	0.0962975	0.151915	0.63389	0.526153	0.752847
Cds1	794.521	-0.612396	0.0966733	-6.3347	2.37811e-10	1.35146e-08
Cds2	2046.25	0.00703275	0.0805433	0.0873164	0.93042	0.972731
Cdt1	122.707	0.0579012	0.181433	0.319132	0.749626	0.892891
Cdv3	1024.35	-0.00115113	0.0915409	-0.012575	0.989967	0.996146
Cdyl	180.198	0.0322696	0.154419	0.208974	0.834469	0.93026
Cdyl2	235.171	0.49988	0.140261	3.56394	0.000365336	0.00386924
Ceacam1	807.447	-0.455131	0.111212	-4.09246	4.26813e-05	0.000632617
Ceacam2	748.316	-0.668157	0.315489	-2.11785	0.0341879	0.132586
Cebpa	300.683	0.337403	0.13805	2.44406	0.0145232	0.0714507
Cebpb	419.11	0.165167	0.1272	1.29848	0.194123	0.43003
Cebpd	228.311	-0.42807	0.372678	-1.14863	0.250707	0.502068
Cebpg	514.546	0.184643	0.102831	1.7956	0.0725582	0.226562
Cebpz	493.543	0.130266	0.106962	1.21787	0.223275	0.470031
Cebpzos	189.905	-0.0851855	0.152737	-0.557728	0.57703	0.789849
Cecr2	213.57	0.409553	0.161527	2.5355	0.0112287	0.0586873
Cela1	630.008	0.131508	0.109044	1.20601	0.227813	0.475717
Celf1	2354.86	-0.031232	0.0728671	-0.428616	0.668203	0.845873
Celf2	421.661	0.164926	0.115823	1.42395	0.154462	0.37233
Celf3	256.51	-0.0175092	0.135074	-0.129627	0.896862	0.958045
Celsr1	1777.8	-0.114581	0.0815879	-1.40439	0.160203	0.381123
Celsr2	3254.72	-0.0156646	0.0743727	-0.210623	0.833181	0.93026
Cemip2	614.117	-0.0244111	0.0997741	-0.244664	0.806717	0.919857
Cenpb	2493.93	-0.0240462	0.0836607	-0.287426	0.773786	0.903056
Cenpc1	169.435	0.027317	0.158098	0.172785	0.86282	0.942654
Cenpo	139.284	0.19569	0.184018	1.06343	0.287589	0.543632
Cenpq	228.643	0.0651885	0.139004	0.468968	0.639092	0.827685
Cenpv	130.462	0.00932182	0.173106	0.0538504	0.957054	0.982986
Cenpx	450.075	-0.138447	0.115944	-1.19409	0.232444	0.479968
Cep104	860.221	0.0725278	0.0894183	0.811106	0.417305	0.669892
Cep120	425.035	0.13623	0.109314	1.24623	0.212678	0.455977
Cep126	170.163	0.0261873	0.162719	0.160936	0.872144	0.946064
Cep128	115.977	0.030727	0.187146	0.164187	0.869584	0.944921
Cep131	86.5352	0.387144	0.218247	1.77388	0.0760825	0.233868
Cep135	145.045	-0.0351625	0.163894	-0.214544	0.830123	0.928817
Cep162	335.761	0.251257	0.125546	2.00131	0.0453589	0.162795
Cep164	562.749	-0.122137	0.106019	-1.15203	0.249309	0.500249
Cep170	407.114	0.664023	0.118728	5.5928	2.23439e-08	7.82348e-07
Cep170b	3178.62	-0.329382	0.0780659	-4.21929	2.45076e-05	0.00039327
Cep19	190.154	0.0693738	0.152281	0.455565	0.648703	0.833704
Cep192	357.951	0.458342	0.116717	3.92696	8.60259e-05	0.00114537
Cep20	210.934	-0.161056	0.141223	-1.14043	0.254106	0.50604
Cep250	385.317	-0.3045	0.114797	-2.6525	0.00798976	0.0450536
Cep290	271.183	3.07381e-05	0.130967	0.000234701	0.999813	0.999899
Cep295	393.795	-0.00229586	0.119394	-0.0192293	0.984658	0.994044
Cep350	1906.58	0.144479	0.0762409	1.89504	0.0580873	0.193182
Cep43	164.468	-0.0364168	0.167004	-0.21806	0.827383	0.927898
Cep44	219.615	-0.238781	0.142021	-1.68131	0.092703	0.26739
Cep57	282.472	-0.25329	0.139342	-1.81775	0.0691022	0.218227
Cep63	227.471	0.00788827	0.14716	0.0536033	0.957251	0.982986
Cep68	574.74	0.0244929	0.100372	0.244021	0.807214	0.920172
Cep76	140.891	-0.0600722	0.166139	-0.361579	0.717667	0.87579
Cep83	99.7828	0.208439	0.209055	0.997056	0.318737	0.578214
Cep83os	202.577	-0.349717	0.163088	-2.14435	0.0320049	0.126136
Cep85	632.864	-0.12333	0.105132	-1.17309	0.240758	0.490699
Cep85l	284.145	-0.161968	0.126631	-1.27905	0.200879	0.439557
Cep89	317.097	-0.117503	0.121951	-0.963533	0.33528	0.594738
Cep95	174.981	0.0161324	0.156799	0.102886	0.918054	0.966956
Cep97	230.609	0.456485	0.14177	3.2199	0.00128236	0.0109127
Cept1	538.859	0.140813	0.10979	1.28256	0.199645	0.437933
Cerk	419.412	0.233921	0.116984	1.9996	0.0455437	0.163307
Cers2	3716.47	-0.0172804	0.0732463	-0.235922	0.813493	0.922055
Cers4	258.802	0.075575	0.13649	0.553705	0.579781	0.791475
Cers5	393.102	0.0404086	0.115254	0.350604	0.725886	0.88081
Cers6	2126.97	0.238608	0.0882348	2.70424	0.0068461	0.0400186
Cert1	1248.83	0.121583	0.0837904	1.45104	0.146768	0.360804
Ces1d	1695.6	0.190501	0.103611	1.83863	0.0659699	0.211268
Ces1e	442.416	0.0731934	0.140712	0.520166	0.602948	0.807246
Ces1f	3673.51	1.3324	0.25564	5.21202	1.86794e-07	5.16343e-06
Ces1g	247.511	4.15116	0.525406	7.90087	2.76963e-15	4.24555e-13
Ces2c	1367.87	0.366571	0.110885	3.30587	0.000946827	0.00848257
Ces2e	952.789	-0.869459	0.35313	-2.46215	0.0138105	0.0688457
Ces2g	252.949	1.01208	0.157194	6.4384	1.20742e-10	7.21354e-09
Cetn2	188.685	0.259967	0.148536	1.7502	0.0800846	0.242838
Cetn3	152.213	-0.0220901	0.168265	-0.131282	0.895552	0.957488
Cfap20	165.641	-0.167068	0.166588	-1.00288	0.315919	0.575589
Cfap36	533.583	-0.0782335	0.11008	-0.710699	0.47727	0.715975
Cfap410	227.055	-0.234166	0.148099	-1.58115	0.113844	0.306513
Cfap65	85.5435	-1.16024	0.230453	-5.03459	4.78866e-07	1.19717e-05
Cfap69	146.461	0.0294179	0.170474	0.172565	0.862993	0.942691
Cfap97	390.148	0.00183444	0.116028	0.0158104	0.987386	0.994729
Cfb	3759.9	0.121414	0.0785066	1.54655	0.121972	0.321197
Cfd	136.974	-2.12565	0.654413	-3.24818	0.00116145	0.0100901
Cfdp1	152.142	-0.0798235	0.167299	-0.477131	0.633269	0.824694
Cfh	6669.39	0.533521	0.0954385	5.5902	2.26806e-08	7.88744e-07
Cfi	179.198	0.581699	0.190183	3.05863	0.00222353	0.0164471
Cfl1	3160.11	-0.0211297	0.0747289	-0.282752	0.777367	0.904999
Cfl2	760.913	0.202244	0.0970822	2.08322	0.037231	0.141431
Cflar	1885.51	0.0267836	0.0864977	0.309645	0.756831	0.895699
Cftr	237.92	-0.334576	0.141586	-2.36306	0.0181246	0.0837187
Cggbp1	1111.19	0.17075	0.0880071	1.94019	0.0523571	0.17912
Cgn	302.141	-0.763032	0.136381	-5.59486	2.20796e-08	7.77122e-07
Cgnl1	7331.09	0.0645891	0.0781382	0.826601	0.408463	0.66198
Cgref1	1368.5	0.222992	0.0969136	2.30094	0.021395	0.0938095
Cgrrf1	139.594	0.15989	0.166143	0.962364	0.335867	0.5952
Chac2	91.8882	0.274728	0.205724	1.33542	0.181739	0.411853
Chadl	105.671	0.187391	0.193827	0.966794	0.333647	0.5932
Champ1	373.908	0.191603	0.115105	1.66459	0.0959941	0.273967
Chaserr	217.602	-0.0672652	0.161213	-0.417244	0.6765	0.851274
Chchd1	108.286	-0.107176	0.185735	-0.577039	0.563913	0.781814
Chchd10	2679.23	-0.0813813	0.0917467	-0.887022	0.375067	0.633541
Chchd2	1174.91	0.113708	0.092524	1.22896	0.219087	0.464742
Chchd3	734.105	0.0696448	0.104928	0.663738	0.506858	0.739036
Chchd4	153.054	0.0359812	0.17061	0.210897	0.832968	0.93026
Chchd5	179.454	-0.243098	0.154103	-1.57751	0.114679	0.308119
Chchd6	131.569	-0.177722	0.172103	-1.03265	0.301769	0.559454
Chchd7	182.73	0.0697357	0.15619	0.44648	0.655251	0.83822
Chd1	777.909	0.0391336	0.095369	0.410339	0.681558	0.85433
Chd1l	170.347	-0.268616	0.152375	-1.76285	0.0779251	0.238387
Chd2	920.911	-0.106457	0.090639	-1.17452	0.240188	0.489749
Chd3	3900.47	0.440364	0.104246	4.22428	2.39701e-05	0.000385706
Chd4	4104.88	-0.0385813	0.0720609	-0.535399	0.592374	0.799856
Chd6	1366.3	-0.0999952	0.0838003	-1.19326	0.232769	0.480127
Chd7	404.208	-0.121337	0.1151	-1.05419	0.291796	0.548434
Chd8	1694.23	-0.163962	0.0833576	-1.96697	0.0491869	0.171616
Chd9	1481.32	0.0448825	0.0933126	0.480991	0.630523	0.822708
Chdh	4711.45	0.0593943	0.0772089	0.769268	0.441734	0.690513
Cherp	1132.98	-0.0638685	0.0929241	-0.687319	0.491881	0.727789
Chfr	300.054	-0.0825441	0.123419	-0.668815	0.503614	0.736461
Chic1	446.083	0.085979	0.111703	0.76971	0.441472	0.690513
Chic2	192.867	-0.184311	0.153846	-1.19803	0.230907	0.478605
Chid1	327.669	0.0281378	0.120925	0.232688	0.816004	0.922786
Chka	919.057	-0.377585	0.101582	-3.71705	0.000201565	0.00234121
Chm	462.071	0.129031	0.106032	1.21691	0.223639	0.470627
Chml	151.956	0.27524	0.162876	1.68987	0.0910522	0.264067
Chmp1a	688.851	-0.0691252	0.0967602	-0.714397	0.474982	0.714189
Chmp1b	508.304	0.0574998	0.107295	0.535903	0.592025	0.799663
Chmp2a	431.358	-0.211856	0.115813	-1.82929	0.0673555	0.21428
Chmp2b	582.896	0.0419	0.10244	0.409021	0.682524	0.854968
Chmp3	919.438	-0.0426167	0.0902477	-0.472219	0.636771	0.82656
Chmp4b	1295.38	-0.191296	0.0833906	-2.29398	0.0217918	0.0950484
Chmp4c	142.313	-0.236538	0.171521	-1.37906	0.167877	0.393513
Chmp5	653.397	-0.0755804	0.0972812	-0.776927	0.437202	0.686627
Chmp6	508.136	-0.105604	0.110721	-0.953791	0.340189	0.599577
Chmp7	628.72	0.139127	0.0959316	1.45027	0.146983	0.36118
Chn1	170.733	0.000459031	0.157474	0.00291496	0.997674	0.999033
Chn2	335.409	0.206035	0.124267	1.65801	0.0973164	0.276791
Chordc1	270.019	0.503255	0.144742	3.47691	0.00050722	0.00504191
Chp1	2482.7	-0.258437	0.0930197	-2.77831	0.0054643	0.0336614
Chpf	417.164	0.0657201	0.118434	0.554911	0.578955	0.790811
Chpf2	693.665	-0.269316	0.104382	-2.58011	0.00987694	0.0531976
Chpt1	10280.5	0.257	0.0960674	2.67521	0.00746835	0.0428602
Chrac1	190.135	-0.0122904	0.149534	-0.082191	0.934495	0.974652
Chrna4	657.592	0.815482	0.122391	6.6629	2.68479e-11	1.85076e-09
Chrnb1	242.373	-0.523947	0.158237	-3.31116	0.000929097	0.0083777
Chst11	753.122	0.504471	0.130187	3.87496	0.000106641	0.00137293
Chst15	706.568	0.0383878	0.13867	0.276828	0.781912	0.907622
Chst2	170.862	0.608398	0.161991	3.75576	0.000172818	0.00204606
Chst3	125.939	0.25124	0.183143	1.37182	0.170118	0.396138
Chst7	90.2002	1.14427	0.285866	4.00282	6.25932e-05	0.000875403
Chsy1	416.601	0.561226	0.117216	4.78795	1.68493e-06	3.70366e-05
Chtop	955.186	0.0835432	0.0893272	0.935248	0.34966	0.609639
Chuk	1441.79	0.142598	0.0996814	1.43054	0.152562	0.369204
Churc1	184.175	-0.182844	0.16144	-1.13258	0.25739	0.509618
Ciao1	528.338	0.0643613	0.114971	0.559806	0.575611	0.788814
Ciao2a	382.957	-0.104372	0.122144	-0.854499	0.392829	0.649235
Ciao2b	152.376	0.0424938	0.16471	0.257991	0.796414	0.915267
Ciao3	373.533	0.101761	0.124733	0.815829	0.414598	0.667782
Ciapin1	654.485	0.0191047	0.0993058	0.192383	0.847442	0.935794
Cib1	735.814	0.0789386	0.110344	0.715386	0.474371	0.713918
Cibar1	197.988	0.0134624	0.152661	0.0881848	0.92973	0.972468
Cic	2513.22	-0.206157	0.0792661	-2.60082	0.00930003	0.0507174
Cideb	1503.39	0.117726	0.0959666	1.22674	0.219919	0.465491
Ciita	362.949	1.14657	0.120796	9.49182	2.27044e-21	1.10211e-18
Cilk1	380.034	0.174098	0.114038	1.52667	0.126843	0.32948
Cinp	106.639	-0.0940073	0.191497	-0.490908	0.623491	0.818671
Cipc	527.387	-0.101587	0.109735	-0.925746	0.354578	0.614148
Cir1	119.059	-0.0772616	0.179144	-0.431283	0.666263	0.844518
Cirbp	541.481	-0.925646	0.117939	-7.84853	4.20932e-15	6.12982e-13
Cisd1	764.382	-0.0556195	0.112866	-0.492794	0.622158	0.81767
Cisd2	682.794	-0.0379512	0.0945638	-0.401329	0.688178	0.858472
Cisd3	244.535	0.290626	0.146065	1.9897	0.0466241	0.16592
Cish	434.15	-0.448416	0.142088	-3.15591	0.00160001	0.0129086
Cit	312.628	0.808874	0.128531	6.29324	3.10906e-10	1.69255e-08
Cited2	1250.91	0.152473	0.0973122	1.56684	0.117151	0.311956
Ciz1	619.076	-0.159782	0.105024	-1.52138	0.128164	0.331507
Ckap4	254.812	0.0719169	0.138654	0.518678	0.603985	0.807472
Ckap5	711.624	0.0868264	0.0940767	0.922932	0.356043	0.615141
Ckb	864.696	0.176862	0.0990955	1.78476	0.0743	0.230177
Ckmt1	681.26	-0.246618	0.100566	-2.45231	0.0141944	0.0702484
Cks2	101.814	0.568034	0.204345	2.77978	0.00543965	0.0335657
Clasp1	991.95	0.0167122	0.0882351	0.189405	0.849775	0.936839
Clasp2	930.583	0.221461	0.0884245	2.50453	0.0122616	0.0625974
Clasrp	319.206	-0.233118	0.124472	-1.87285	0.0610886	0.200305
Clba1	159.136	-0.0952721	0.170077	-0.560169	0.575364	0.78872
Clca3a1	503.502	-0.760106	0.124172	-6.12139	9.27649e-10	4.48428e-08
Clcc1	318.018	0.0380926	0.125012	0.304712	0.760586	0.896818
Clcf1	100.357	-0.378342	0.202663	-1.86685	0.0619221	0.202133
Clcn2	198.787	-0.207911	0.15116	-1.37543	0.168998	0.394551
Clcn3	1612.49	0.0668705	0.0905239	0.738706	0.460085	0.704614
Clcn4	1206.87	0.189147	0.0812237	2.32872	0.019874	0.0893257
Clcn5	2837.84	0.0972305	0.084501	1.15064	0.249879	0.500954
Clcn6	755.733	0.17309	0.10151	1.70516	0.0881641	0.258979
Clcn7	999.208	0.107203	0.0899077	1.19237	0.233118	0.480591
Clcnka	1196.81	-0.932994	0.0964203	-9.67632	3.80148e-22	2.33091e-19
Clcnkb	2421.41	-0.622319	0.0987277	-6.30339	2.91206e-10	1.59275e-08
Cldn1	922.049	0.0888803	0.0981895	0.905192	0.365364	0.623899
Cldn10	885.342	0.133618	0.0983167	1.35906	0.174129	0.402341
Cldn12	1226.44	-0.17493	0.0825353	-2.11946	0.0340517	0.132146
Cldn15	141.23	0.142044	0.17184	0.826606	0.408461	0.66198
Cldn16	135.232	-0.519631	0.183274	-2.83527	0.00457864	0.0293567
Cldn19	1446.15	-0.595194	0.102114	-5.8287	5.58607e-09	2.31593e-07
Cldn2	5782.23	-0.0291596	0.0725773	-0.401773	0.687851	0.858156
Cldn3	162.238	-0.442192	0.178459	-2.47784	0.0132182	0.0666344
Cldn4	939.716	-0.603635	0.102689	-5.8783	4.14502e-09	1.76239e-07
Cldn7	249.473	-0.554395	0.141208	-3.92608	8.63419e-05	0.00114625
Cldn8	1089.54	-0.216713	0.104556	-2.0727	0.0382001	0.14342
Cldnd1	302.569	0.292362	0.121507	2.40612	0.016123	0.0769805
Clec11a	85.0465	0.501399	0.211552	2.37009	0.0177835	0.0827059
Clec14a	208.306	0.171029	0.143803	1.18933	0.234309	0.482067
Clec16a	1120.06	0.120724	0.0834896	1.44597	0.148185	0.362223
Clec2d	701.269	0.114498	0.118355	0.967412	0.333338	0.592974
Clec2h	270.122	1.11355	0.477569	2.33171	0.0197159	0.0889584
Clic1	1176.42	-0.0681314	0.09523	-0.715441	0.474337	0.713918
Clic3	160.049	0.0083458	0.168178	0.0496249	0.960421	0.984506
Clic4	4944.95	0.177049	0.069433	2.54993	0.0107744	0.0568359
Clic5	1904.49	0.251985	0.0785976	3.20602	0.00134586	0.011311
Clint1	1833.92	-0.101859	0.0795622	-1.28024	0.200461	0.438749
Clip1	1187.96	0.0775158	0.0850855	0.911035	0.362277	0.62146
Clip2	686.223	0.269426	0.116548	2.31171	0.0207936	0.0921541
Clip3	150.634	0.430451	0.200159	2.15055	0.0315117	0.124953
Clip4	324.033	0.541577	0.132473	4.0882	4.34742e-05	0.000639903
Clk1	660.857	-0.0909583	0.103502	-0.878806	0.379506	0.636884
Clk3	529.3	-0.085568	0.103861	-0.823869	0.410014	0.663371
Clk4	288.165	-0.0411864	0.130791	-0.314903	0.752835	0.894131
Clmn	4418.16	-0.237007	0.0702403	-3.37423	0.000740215	0.00689329
Clmp	100.15	0.655725	0.198293	3.30686	0.00094349	0.00848122
Cln3	232.307	-0.243815	0.146259	-1.66701	0.0955116	0.273259
Cln5	442.914	0.166196	0.115581	1.43792	0.150458	0.366166
Cln6	832.846	0.0443191	0.094362	0.469671	0.63859	0.827355
Cln8	380.204	0.201176	0.116896	1.72097	0.0852557	0.253044
Clns1a	337.567	0.0834875	0.119614	0.697977	0.485192	0.722824
Clock	1328.43	0.2339	0.0861192	2.716	0.00660751	0.0389957
Clpb	668.324	0.156976	0.0987264	1.59001	0.111833	0.302779
Clpp	409.724	-0.0884214	0.110973	-0.796782	0.425578	0.677505
Clptm1	3519.99	0.0216838	0.0704379	0.307843	0.758202	0.895921
Clptm1l	1625.58	6.5213e-05	0.0791769	0.000823636	0.999343	0.9996
Clpx	1031.06	0.30189	0.103147	2.9268	0.00342473	0.0234007
Clrn3	648.013	-0.390823	0.105346	-3.70988	0.000207357	0.00239246
Clstn1	2279.44	-0.0237157	0.0757069	-0.313256	0.754086	0.894978
Clstn2	225.499	0.452719	0.153454	2.95019	0.00317578	0.0220133
Clta	1053.56	0.0292647	0.0928885	0.315052	0.752722	0.894088
Cltb	837.644	-0.0224771	0.0914913	-0.245675	0.805934	0.919704
Cltc	9651.84	0.0240155	0.0651166	0.368807	0.712271	0.872504
Cltrn	4911.1	0.465745	0.0956715	4.86817	1.12635e-06	2.59842e-05
Clu	6714.55	-0.208371	0.0884861	-2.35484	0.0185307	0.085228
Cluap1	157.335	-0.245952	0.161478	-1.52313	0.127726	0.331037
Cluh	3843.82	0.122778	0.081708	1.50264	0.132931	0.339258
Clvs1	142.588	-0.0293501	0.166378	-0.176407	0.859975	0.941259
Clybl	460.399	-0.117434	0.118406	-0.991793	0.321299	0.58051
Cmah	965.589	0.105212	0.110177	0.954938	0.339609	0.599257
Cmas	283.832	0.0311797	0.13255	0.23523	0.81403	0.922425
Cmbl	1376.85	0.0875521	0.11517	0.760197	0.447137	0.694094
Cmc1	190.107	0.133769	0.157325	0.85027	0.395175	0.651219
Cmip	4366.17	0.0503541	0.0860454	0.585204	0.558411	0.778261
Cmklr1	227.389	0.0456447	0.165644	0.275558	0.782887	0.908159
Cmpk1	738.618	-0.112154	0.0940371	-1.19266	0.233003	0.48044
Cmpk2	248.898	0.285664	0.165017	1.73112	0.0834304	0.249349
Cmtm3	261.287	0.497971	0.144543	3.44514	0.000570755	0.00557827
Cmtm4	2373.76	0.0378759	0.0809873	0.467677	0.640016	0.828465
Cmtm6	1964.29	0.422492	0.120374	3.50983	0.000448401	0.00459338
Cmtm7	120.774	0.367499	0.203535	1.80558	0.070984	0.222781
Cmtr2	100.176	-0.0988858	0.207326	-0.476959	0.633391	0.824694
Cnbd2	1263.7	-0.00708185	0.0916045	-0.077309	0.938378	0.976691
Cnbp	2031.61	-0.1229	0.0801029	-1.53428	0.124961	0.325973
Cndp1	460.147	-0.0713544	0.127067	-0.561548	0.574424	0.788362
Cndp2	4266.55	1.07978	0.306557	3.52228	0.00042785	0.00442276
Cnep1r1	369.676	0.0553001	0.113315	0.488023	0.625534	0.820072
Cnih1	536.289	0.112445	0.10937	1.02811	0.303898	0.561702
Cnih4	500.661	0.260762	0.103845	2.51106	0.0120368	0.0617749
Cnksr1	263.651	-0.449402	0.13937	-3.22453	0.00126178	0.0108007
Cnksr3	516.799	0.0387469	0.109992	0.352271	0.724635	0.880265
Cnn2	485.369	0.399257	0.113594	3.51476	0.000440148	0.00452979
[truncated: 9,651 more rows]

## Sheet: target
mgi_symbol	external_gene_name
Abat	Abat
Abhd17b	Abhd17b
Acox1	Acox1
Acvr1b	Acvr1b
Adam17	Adam17
Adrb2	Adrb2
Afdn	Afdn
Agfg1	Agfg1
Ahnak	Ahnak
Akt2	Akt2
Aldh1l1	Aldh1l1
Aldh6a1	Aldh6a1
Aldob	Aldob
Alg10b	Alg10b
Amotl2	Amotl2
Ankib1	Ankib1
Arfgef1	Arfgef1
Arid2	Arid2
Arih1	Arih1
Arl15	Arl15
Arl2bp	Arl2bp
Arl5a	Arl5a
Arl5b	Arl5b
Art4	Art4
Asah1	Asah1
Atl3	Atl3
Atp1b1	Atp1b1
Atp2a2	Atp2a2
Atp5a1	Atp5a1
Atp5j2	Atp5j2
Atp6v0e	Atp6v0e
Atp6v1a	Atp6v1a
Atp6v1b2	Atp6v1b2
Atxn1	Atxn1
Bag5	Bag5
Bcap29	Bcap29
Bcor	Bcor
Bicc1	Bicc1
Brcc3	Brcc3
Btaf1	Btaf1
Btbd7	Btbd7
Bzw1	Bzw1
Calr	Calr
Caprin1	Caprin1
Ccdc50	Ccdc50
Cd302	Cd302
Cdk8	Cdk8
Cdkl1	Cdkl1
Celf1	Celf1
Cep120	Cep120
Cfh	Cfh
Cgnl1	Cgnl1
Clcn5	Clcn5
Cnep1r1	Cnep1r1
Cnn3	Cnn3
Col4a3	Col4a3
Cpeb4	Cpeb4
Crip2	Crip2
Crot	Crot
Crtap	Crtap
Cttnbp2	Cttnbp2
Cx3cl1	Cx3cl1
Cxcl10	Cxcl10
Cyp4a10	Cyp4a10
Dbi	Dbi
Dctn5	Dctn5
Ddx3y	Ddx3y
Dennd5b	Dennd5b
Derl1	Derl1
Desi2	Desi2
Dlc1	Dlc1
Dmrt2	Dmrt2
Dst	Dst
Dusp1	Dusp1
Dusp6	Dusp6
Dync2li1	Dync2li1
Dyrk2	Dyrk2
Edc3	Edc3
Edem1	Edem1
Edem3	Edem3
Efr3a	Efr3a
Egf	Egf
Ehhadh	Ehhadh
Eif4g2	Eif4g2
Eif5a2	Eif5a2
Enpp2	Enpp2
Entpd5	Entpd5
Ep300	Ep300
Epas1	Epas1
Erbin	Erbin
Ermp1	Ermp1
Errfi1	Errfi1
Etnk1	Etnk1
Fam107b	Fam107b
Fam135a	Fam135a
Fam168b	Fam168b
Fam210a	Fam210a
Fermt2	Fermt2
Fez2	Fez2
Fh1	Fh1
Fignl2	Fignl2
Flt1	Flt1
Fmo1	Fmo1
Fras1	Fras1
Fut9	Fut9
G6pc	G6pc
Gars	Gars
Gbp7	Gbp7
Gclc	Gclc
Ghitm	Ghitm
Gigyf1	Gigyf1
Glis2	Glis2
Glul	Glul
Golga7	Golga7
Gopc	Gopc
Gpam	Gpam
Gpx3	Gpx3
Grb10	Grb10
Grsf1	Grsf1
Gsta2	Gsta2
Gyg	Gyg
Hacd3	Hacd3
Hadh	Hadh
Hadha	Hadha
Hibadh	Hibadh
Hipk1	Hipk1
Hipk3	Hipk3
Hnrnpul2	Hnrnpul2
Hsd3b3	Hsd3b3
Idh1	Idh1
Ifngr2	Ifngr2
Impact	Impact
Itm2b	Itm2b
Itprid2	Itprid2
Jkamp	Jkamp
Jun	Jun
Kbtbd2	Kbtbd2
Kdm6a	Kdm6a
Keg1	Keg1
Kif13a	Kif13a
Klf9	Klf9
Klhl3	Klhl3
Klhl9	Klhl9
Kmt2e	Kmt2e
Lamp2	Lamp2
Laptm4a	Laptm4a
Ldb2	Ldb2
Lhfp	Lhfp
Lman2	Lman2
Lnpep	Lnpep
Lpgat1	Lpgat1
Lpl	Lpl
Lrp2	Lrp2
Macroh2a1	Macroh2a1
Maf	Maf
Map3k2	Map3k2
Mapk1	Mapk1
Marchf6	Marchf6
Marchf8	Marchf8
Mark3	Mark3
Mcl1	Mcl1
Mdh1	Mdh1
Met	Met
Mex3b	Mex3b
Mfsd4b5	Mfsd4b5
Mgat2	Mgat2
Mief1	Mief1
Mmd	Mmd
Mprip	Mprip
Msn	Msn
Mtfr1	Mtfr1
Mto1	Mto1
Mtus1	Mtus1
Myo9a	Myo9a
Myof	Myof
N4bp2	N4bp2
Nasp	Nasp
Nat8f5	Nat8f5
Ncor1	Ncor1
Ndfip2	Ndfip2
Ndufs1	Ndufs1
Nedd4l	Nedd4l
Nfs1	Nfs1
Nmt1	Nmt1
Nrip1	Nrip1
Nsmaf	Nsmaf
Nudt19	Nudt19
Nudt4	Nudt4
Nup43	Nup43
Oat	Oat
Odc1	Odc1
Ostf1	Ostf1
Oxct1	Oxct1
Pank3	Pank3
Papola	Papola
Pawr	Pawr
Pdk2	Pdk2
Pdk4	Pdk4
Pdp2	Pdp2
Pdzk1	Pdzk1
Pex3	Pex3
Pik3r1	Pik3r1
Pitpna	Pitpna
Pkd1	Pkd1
Pkd2	Pkd2
Plagl1	Plagl1
Plgrkt	Plgrkt
Plpp3	Plpp3
Ppat	Ppat
Ppm1f	Ppm1f
Ppp1r9b	Ppp1r9b
Prdx2	Prdx2
Psmc6	Psmc6
Ptpn13	Ptpn13
Purb	Purb
Qdpr	Qdpr
Qk	Qk
Rab35	Rab35
Rab5c	Rab5c
Rap1b	Rap1b
Rapgef2	Rapgef2
Rbbp6	Rbbp6
Rbms1	Rbms1
Reep3	Reep3
Rhot1	Rhot1
Rmnd5a	Rmnd5a
Rnf10	Rnf10
Rnf11	Rnf11
Rnf146	Rnf146
Rnf169	Rnf169
Rps20	Rps20
Rps6ka3	Rps6ka3
Rreb1	Rreb1
Samd9l	Samd9l
Sat1	Sat1
Scd2	Scd2
Sec23a	Sec23a
Sec31a	Sec31a
Secisbp2l	Secisbp2l
Serinc1	Serinc1
Sesn3	Sesn3
Sfr1	Sfr1
Sgk1	Sgk1
Sh3glb1	Sh3glb1
Sh3pxd2a	Sh3pxd2a
Sik1	Sik1
Slc25a3	Slc25a3
Slc25a4	Slc25a4
Slc2a2	Slc2a2
Slc35e2	Slc35e2
Slc38a2	Slc38a2
Slc47a1	Slc47a1
Slc4a4	Slc4a4
Slc5a3	Slc5a3
Slit2	Slit2
Slk	Slk
Smad5	Smad5
Sod2	Sod2
Son	Son
Sos1	Sos1
Spag9	Spag9
Sqstm1	Sqstm1
Stat5b	Stat5b
Suclg1	Suclg1
Swi5	Swi5
Swt1	Swt1
Tab3	Tab3
Taok1	Taok1
Tasor	Tasor
Tcf4	Tcf4
Tgfbr3	Tgfbr3
Tln2	Tln2
Tmem30a	Tmem30a
Tmem39a	Tmem39a
Tmx1	Tmx1
Tmx3	Tmx3
Tnpo1	Tnpo1
Tnrc6a	Tnrc6a
Tnrc6c	Tnrc6c
Tob1	Tob1
Tom1l1	Tom1l1
Tprkb	Tprkb
Trak2	Trak2
Trp53inp1	Trp53inp1
Trp53inp2	Trp53inp2
Tsc22d2	Tsc22d2
Ube2w	Ube2w
Ubl3	Ubl3
Ugdh	Ugdh
Ugt2b38	Ugt2b38
Uhrf1bp1l	Uhrf1bp1l
Uri1	Uri1
Usp15	Usp15
Usp25	Usp25
Usp9x	Usp9x
Utp6	Utp6
Utrn	Utrn
Vamp3	Vamp3
Vezf1	Vezf1
Vldlr	Vldlr
Vmp1	Vmp1
Vps35	Vps35
Wasl	Wasl
Wdr26	Wdr26
Wnk1	Wnk1
Wwc1	Wwc1
Xiap	Xiap
Ylpm1	Ylpm1
Yod1	Yod1
Ypel2	Ypel2
Zbtb20	Zbtb20
Zeb2	Zeb2
Zfr	Zfr
