# Supplementary material for: MicroRNA-mediated attenuation of branched-chain amino acid catabolism promotes ferroptosis in chronic kidney disease
Source: Nat Commun. 2023 Nov 28;14:7814. doi: 10.1038/s41467-023-43529-z (PMC10684653; doi:10.1038/s41467-023-43529-z)
Supplement: Supplementary file 9 — Source Data [file 41467_2023_43529_MOESM9_ESM.xlsx]

## Sheet: F1b
Figure 1 b
7mg/kg Control-1m							7mg/kg -1m							8mg/kg Control-1m							8mg/kg -1m							9mg/kg Control-1m							9mg/kg -1m
15.2	19	16.9	20.9	13.1			70	77	27	53.5	79.5			18.2	17.6	18.8					61.8	67.2	85	72.3				17.7021	14.9362	16.2128	17.2766				37.4894	48.9787	31.9575	64.2059	66.5588

## Sheet: F1c
Figure 1c
	Weeks	Mock	7 mg/kg Cisplatin	8 mg/kg Cisplatin	9 mg/kg Cisplatin
mock1	7	0
mock2	7	0
mock3	7	0
mock4	7	0
mock5	7	0
mock6	7	0
mock7	7	0
mock8	7	0
mock9	7	0
mock10	7	0
mock11	7	0
mock12	7	0
mock13	7	0
mock14	7	0
mock15	7	0
mock16	7	0
mock17	7	0
mock18	7	0
mock19	7	0
7Cis-1	7		0
7Cis-2	7		0
7Cis-3	7		0
7Cis-4	7		0
7Cis-5	7		0
7Cis-6	7		0
7Cis-7	7		0
7Cis-8	7		0
7Cis-9	7		0
8Cis-1	7			0
8Cis-2	7			0
8Cis-3	7			0
8Cis-4	7			0
8Cis-5	7			0
8Cis-6	7			0
8Cis-7	7			0
8Cis-8	7			0
8Cis-9	7			0
8Cis-10
9Cis-1	3				1
9Cis-2	4				1
9Cis-3	4				1
9Cis-4	5				1
9Cis-5	7				0
9Cis-6	7				0
9Cis-7	7				0
9Cis-8	7				0
9Cis-9	7				0
9Cis-10	7				0
9Cis-11	7				0
9Cis-12	7				0
9Cis-13	7				0

## Sheet: F1d
Figure 1d
	Control											8 mg/ kg cisplatin x4
col1a1	0.876036	1.15291	0.971051	1.57555	1.01394	0.410509	0.8379	1.1621				14.2883		10.7026	5.9384	10.7169	17.6296	4.74656	2.94506	5.6634	6.8022
Fn1	0.765992	1.3384	0.895604	1.26399	1.10576	0.630253	0.9872	1.0128				2.07752	6.65255	3.56091	3.61219	1.50223	3.20181	2.28865	3.44183	5.6734	6.3843
Acta2	0.923353	0.818652	1.25799	1.60001	0.760947	0.639039	0.689	1.311				1.68239	2.12189	0.95307	1.23109	2.10105	1.11802	0.301477	0.443205	1.5994	1.574
Vim	0.631244	0.90351	1.46525	1.32485	0.827838	0.847315	0.7972	1.2028				2.30009	5.22952	1.5278	1.84047	3.23826	1.93877	1.15909	1.06843	1.9021	2.1937
	Control											8 mg/ kg cisplatin x4
Cxcl12	0.829892	1.03852	1.13159	0.72938	1.28389	0.986726						0.943231	2.94295	2.58237	3.07535	1.54287	2.2885	1.71259	2.50447
Cx3cl1	0.787305	0.977229	1.23547	0.827625	1.04033	1.13205						3.60012	5.34476	3.12512	2.36626	3.3763	4.99011	3.12123	2.51236
Mif	0.695357	0.850343	1.4543	0.754456	0.999019	1.24653						1.49236	2.2765	2.19664	2.3376	1.61174	1.99661	2.07734	2.42419
	Control											8 mg/ kg cisplatin x4
Bax	0.457051	0.973741	1.56921	0.467646	1.02139	1.51096						2.86144	4.90462	2.83343	4.82582	3.49766	3.69323	3.17259	3.62785
Bcl2	0.629059	1.7293	0.641645	0.487479	1.30731	1.20521						1.55023	0.847474	0.567651	0.638973	1.51558	1.09795
	Control											8 mg/ kg cisplatin x4
Gpx4	0.545922	1.10924	1.34484	0.625094	0.972317	1.40259						1.11114	1.89576	1.73453	1.86483	1.27897	1.672	1.57017	1.7966
Acsl4	0.676554	0.748213	1.57523	0.566959	0.99812	1.43492						2.92606	4.285	4.29259	4.72075	3.23337	3.59027	3.28621	4.33844
Tfr1	0.694382	1.0808	1.22482									0.513888	0.461018	0.450819	0.489583
	Control											8 mg/ kg cisplatin x4
Timp2	0.703606	1.03939	1.257	0.687413	1.31259	0.703606	1.03939	1.257				3.4358	5.89198	3.48059	4.40417	3.4358	5.89198	3.48059	4.40417	2.46926	2.69222
Igfbp7	0.601255	0.870528	1.52822	0.653908	1.34609	0.601255	0.870528	1.52822				1.32505	2.28008	1.17566	1.83309	1.32505	2.28008	1.17566	1.83309	0.858592	1.26428

## Sheet: F2c
Figure 2c
		Control	Cisplatin- 8ug/kg
5'UTR	-15	0.357896	0.21249
5'UTR	-14	0.405616	0.297486
5'UTR	-13	0.512985	0.37717
5'UTR	-12	0.548774	0.387795
5'UTR	-11	0.584564	0.430293
5'UTR	-10	0.656143	0.472791
5'UTR	-9	0.680003	0.525913
5'UTR	-8	0.703863	0.589661
5'UTR	-7	0.644213	0.616222
5'UTR	-6	0.560704	0.600285
5'UTR	-5	0.632283	0.61091
5'UTR	-4	0.680003	0.632159
5'UTR	-3	0.620354	0.653408
5'UTR	-2	0.560704	0.669344
5'UTR	-1	0.357896	0.642783
CDS	1	0.393686	0.621534
CDS	2	0.345966	0.594973
CDS	3	0.357896	0.589661
CDS	4	0.393686	0.589661
CDS	5	0.322107	0.552475
CDS	6	0.345966	0.584348
CDS	7	0.405616	0.579036
CDS	8	0.501055	0.589661
CDS	9	0.512985	0.573724
CDS	10	0.536844	0.563099
CDS	11	0.369826	0.509977
CDS	12	0.286317	0.49404
CDS	13	0.357896	0.478103
CDS	14	0.322107	0.456854
CDS	15	0.334037	0.472791
CDS	16	0.322107	0.525913
CDS	17	0.369826	0.557787
CDS	18	0.441405	0.61091
CDS	19	0.441405	0.632159
CDS	20	0.429476	0.637471
CDS	21	0.489125	0.679969
CDS	22	0.536844	0.690593
CDS	23	0.477195	0.669344
CDS	24	0.453335	0.690593
CDS	25	0.524915	0.738404
CDS	26	0.620354	0.727779
CDS	27	0.703863	0.77559
CDS	28	0.751582	0.818088
CDS	29	0.799302	0.87121
CDS	30	0.858951	0.87121
CDS	31	0.906671	0.881835
CDS	32	0.847021	0.855273
CDS	33	0.739652	0.812775
CDS	34	0.644213	0.77559
CDS	35	0.691933	0.807463
CDS	36	0.691933	0.8234
CDS	37	0.668073	0.770277
CDS	38	0.572634	0.738404
CDS	39	0.489125	0.65872
CDS	40	0.536844	0.65872
CDS	41	0.572634	0.733091
CDS	42	0.608424	0.743716
CDS	43	0.680003	0.749028
CDS	44	0.668073	0.733091
CDS	45	0.632283	0.685281
CDS	46	0.608424	0.65872
CDS	47	0.584564	0.61091
CDS	48	0.572634	0.589661
CDS	49	0.608424	0.584348
CDS	50	0.584564	0.54185
CDS	51	0.536844	0.525913
CDS	52	0.548774	0.504664
CDS	53	0.489125	0.49404
CDS	54	0.453335	0.515289
CDS	55	0.429476	0.531226
CDS	56	0.381756	0.552475
CDS	57	0.381756	0.61091
CDS	58	0.345966	0.573724
CDS	59	0.417546	0.563099
CDS	60	0.465265	0.568412
CDS	61	0.512985	0.563099
CDS	62	0.429476	0.61091
CDS	63	0.453335	0.61091
CDS	64	0.465265	0.621534
CDS	65	0.405616	0.563099
CDS	66	0.477195	0.573724
CDS	67	0.501055	0.579036
CDS	68	0.489125	0.568412
CDS	69	0.453335	0.499352
CDS	70	0.501055	0.563099
CDS	71	0.501055	0.579036
CDS	72	0.477195	0.594973
CDS	73	0.548774	0.589661
CDS	74	0.584564	0.61091
CDS	75	0.536844	0.605597
CDS	76	0.548774	0.589661
CDS	77	0.560704	0.589661
CDS	78	0.584564	0.547162
CDS	79	0.536844	0.557787
CDS	80	0.548774	0.536538
CDS	81	0.596494	0.594973
CDS	82	0.560704	0.589661
CDS	83	0.644213	0.589661
CDS	84	0.668073	0.61091
CDS	85	0.691933	0.642783
CDS	86	0.644213	0.695906
CDS	87	0.632283	0.701218
CDS	88	0.608424	0.701218
CDS	89	0.656143	0.674657
CDS	90	0.703863	0.669344
CDS	91	0.691933	0.674657
CDS	92	0.644213	0.717155
CDS	93	0.680003	0.802151
CDS	94	0.847021	0.961519
CDS	95	1.07369	1.08901
CDS	96	1.21685	1.12089
CDS	97	1.20492	1.06776
CDS	98	1.14527	1.09964
CDS	99	1.19299	1.21119
3'UTR	100	1.82527	1.88585
3'UTR	101	2.27861	2.0824
3'UTR	102	2.45755	2.09834
3'UTR	103	2.56492	1.98147
3'UTR	104	2.33826	1.96554
3'UTR	105	2.33826	2.14615
3'UTR	106	2.5172	2.11428
3'UTR	107	2.45755	2.15146
3'UTR	108	2.35019	2.16209
3'UTR	109	2.23089	2.03991
3'UTR	110	2.0758	1.89116
3'UTR	111	1.87299	1.74242
3'UTR	112	1.77755	1.76367
3'UTR	113	1.84913	1.64149
3'UTR	114	1.8372	1.66274
3'UTR	115	1.81334	1.69992
3'UTR	116	1.88492	1.76898
3'UTR	117	1.94457	1.93897
3'UTR	118	1.96843	1.93897
3'UTR	119	2.11159	1.91241
3'UTR	120	1.9565	1.83804
3'UTR	121	1.87299	1.92304
3'UTR	122	1.77755	1.88585
3'UTR	123	1.8372	1.8646
3'UTR	124	1.81334	1.76898
3'UTR	125	1.86106	1.88054
3'UTR	126	1.70597	1.9071
3'UTR	127	1.74176	1.84867
3'UTR	128	1.86106	1.89116
3'UTR	129	1.86106	1.9071
3'UTR	130	1.98036	1.78492
3'UTR	131	2.13545	1.75304
3'UTR	132	2.14738	1.76367
3'UTR	133	1.94457	1.75836
3'UTR	134	1.89685	1.73711
3'UTR	135	1.9565	1.76898
3'UTR	136	2.01615	1.95491
3'UTR	137	1.99229	2.01335
3'UTR	138	1.96843	1.85398
3'UTR	139	2.06387	1.83273
3'UTR	140	2.18317	1.79023
3'UTR	141	2.12352	1.79554
3'UTR	142	1.9565	1.80617
3'UTR	143	1.88492	1.81148
3'UTR	144	1.93264	1.83273
3'UTR	145	1.92071	1.77429
3'UTR	146	1.9565	1.71055
3'UTR	147	1.81334	1.54587
3'UTR	148	1.41966	1.25369
3'UTR	149	0.835091	0.0690593

## Sheet: F2d
Figure 2d
	control			cisplatin-8mg/kg x4
miR-26a-5p	0.0628523	0.0689459	0.0664136	0.0631886	0.0622843	0.0607815
let-7c-5p	0.0451839	0.0493528	0.0461049	0.0435593	0.0431196	0.0416569
miR-30c-5p	0.044171	0.0441994	0.0405164	0.0401355	0.0487745	0.0479414
let-7b-5p	0.0439756	0.0444295	0.0538143	0.0432357	0.0355976	0.0339701
miR-21a-5p	0.0407704	0.0414025	0.0491011	0.086414	0.0881905	0.0771939
miR-466i-5p	0.0400397	0.0344929	0.03699	0.0320771	0.0322651	0.0371816
let-7a-5p	0.0339983	0.0365343	0.0338927	0.032218	0.0328543	0.0323226
miR-30e-5p	0.025902	0.0265176	0.0261918	0.0194832	0.018828	0.0185822
let-7f-5p	0.0232901	0.0258922	0.0222697	0.0222963	0.0217626	0.0230113
miR-24-3p	0.0229863	0.0231304	0.0227326	0.0242013	0.0229869	0.0231758
miR-30a-5p	0.0206927	0.0212992	0.0209904	0.0210385	0.0215215	0.0215513
miR-26b-5p	0.0196219	0.0209489	0.0197616	0.0169101	0.0168652	0.0176444
miR-29a-3p	0.0195495	0.0196781	0.0206201	0.0187421	0.0155453	0.0160632
miR-22-3p	0.0195351	0.0183522	0.0178595	0	0	0
miR-194-5p	0.0193252	0.0187225	0.0176828	0.0160803	0.0164826	0.016219
miR-16-5p	0.01735	0.0185023	0.0167233	0.0178026	0.0175539	0.0169836
miR-23b-3p	0.0169376	0.0179019	0.0169842	0.0191022	0.0176955	0.0180599
let-7d-5p	0.0157149	0	0	0.014692	0	0
miR-200b-3p	0	0.0168362	0.0162773	0.0173225	0.0149828	0.0171769
miR-29b-3p	0.0157004	0.0163859	0.0163698	0	0	0
miR-143-3p	0	0	0	0.0153444	0.0160273	0.0153447
miR-27a-3p	0	0	0	0	0.0170604	0.0152726

## Sheet: F2e
Figure 2e
miR-143-3p-Control-Chimeric RNA					miR-143-3p-Cisplatin-Chimeric RNA						miR-21a-5p-Control-Chimeric RNA					miR-21a-5p-Cisplatin-Chimeric RNA						miR-30e-5p-Control-Chimeric RNA					miR-30e-5p-Cisplatin-Chimeric RNA						miR-29b-3p-Control-Chimeric RNA					miR-29b-3p-Cisplatin-Chimeric RNA
		Fold Enrichment	FDR		miRNA target gene (miRDB)		Fold Enrichment	FDR					Fold Enrichment	FDR				Fold Enrichment	FDR					Fold Enrichment	FDR				Fold Enrichment	FDR					Fold Enrichment	FDR				Fold Enrichment	FDR
Mmu-miR-143-3p target gene	72	10.598	6.852		Mmu-miR-143-3p target gene	72	7.793	12.86			Mmu-miR-833a-3p target gene	44	12.771	1.891		Mmu-miR-833a-3p target gene	44					Mmu-miR-30e-5p	52	6.743	49.535		Mmu-miR-30e-5p	52	7.417	81.553			Mmu-miR-29b-3p	58	9.566	25.139		Mmu-miR-29b-3p	58	9.451	40.291
Mmu-miR-1224-3p target gene	70	9.358	2.618		Mmu-miR-1224-3p target gene	70					Mmu-miR-833b-3p target gene	42	12.696	1.891		Mmu-miR-833b-3p target gene	42					Mmu-miR-30d-5p	50	6.653	49.535		Mmu-miR-30d-5p	50	7.409	81.553			Mmu-miR-29c-3p	56	9.566	25.139		Mmu-miR-29c-3p	56	9.451	40.291
Mmu-miR-7663-5p target gene	68	8.121	2.618		Mmu-miR-7663-5p target gene	68					Mmu-miR-21a-5p target gene	40				Mmu-miR-21a-5p target gene	40	5.5	2.237			Mmu-miR-30a-5p	48	6.649	49.535		Mmu-miR-30a-5p	48	7.405	81.553			Mmu-miR-29a-3p	54	9.554	25.139		Mmu-miR-29a-3p	54	9.44	40.291
Mmu-miR-7680-3p target gene	66	7.888	2.618		Mmu-miR-7680-3p target gene	66					Mmu-miR-21c target gene	38				Mmu-miR-21c target gene	38	5.486	2.219			Mmu-miR-384-5p	46	6.642	49.535		Mmu-miR-384-5p	46	7.401	81.553			Mmu-miR-3102-3p	52	7.906	6.389		Mmu-miR-3102-3p	52	8.511	16.99
Mmu-miR-7090-3p target gene	64	7.758	2.477		Mmu-miR-7090-3p target gene	64					Mmu-miR-223-3p target gene	36				Mmu-miR-223-3p target gene	36	4.921	2.237			Mmu-miR-30b-5p	44	6.638	49.535		Mmu-miR-30b-5p	44	7.341	81.553			Mmu-miR-703	50	5.689	0.139		Mmu-miR-703	50
Mmu-miR-31-5p target gene	62	7.335	2.618		Mmu-miR-31-5p target gene	62					Mmu-miR-302a-5p target gene	34				Mmu-miR-302a-5p target gene	34	4.01	2.219			Mmu-miR-30c-5p	42	6.638	49.535		Mmu-miR-30c-5p	42	7.341	81.553			Mmu-miR-25-3p	48	5.366	2.917		Mmu-miR-25-3p	48
Mmu-miR-3095-5p target gene	60	6.472	1.207		Mmu-miR-3095-5p target gene	60					Mmu-miR-467f target gene	32				Mmu-miR-467f target gene	32	3.838	3.052			Mmu-miR-7660-3p	40	4.051	8.837		Mmu-miR-7660-3p	40	4.266	5.825			Mmu-miR-363-3p	46	5.266	2.222		Mmu-miR-363-3p	46
Mmu-miR-135b-5p target gene	58	6.061	2.759		Mmu-miR-135b-5p target gene	58					Mmu-miR-7006-3p target gene	30				Mmu-miR-7006-3p target gene	30	3.726	2.237			Mmu-miR-30f	38	3.926	21.628		Mmu-miR-30f	38	4.16	31.068			Mmu-miR-367-3p	44	5.231	2.222		Mmu-miR-367-3p	44
Mmu-miR-135ba-5p target gene	56	6.055	2.9		Mmu-miR-135ba-5p target gene	56					Mmu-miR-1966-3p target gene	28				Mmu-miR-1966-3p target gene	28	3.721	2.237			Mmu-let-7a-2-3p	36	3.822	6.512		Mmu-let-7a-2-3p	36					Mmu-miR-32-5p	42	5.194	2.917		Mmu-miR-32-5p	42
Mmu-miR-7025-3p target gene	54	5.954	2.054		Mmu-miR-7025-3p target gene	54					Mmu-miR-12178-3p target gene	26				Mmu-miR-12178-3p target gene	26	3.681	2.237			Mmu-miR-144-3p	34	3.718	7.674		Mmu-miR-144-3p	34	3.9	3.883			Mmu-miR-92b-3p	40	5.186	2.917		Mmu-miR-92b-3p	40
Mmu-let-7g-3p target gene	52	5.718	3.042		Mmu-let-7g-3p target gene	52					Mmu-miR-466f-3p target gene	24				Mmu-miR-466f-3p target gene	24	3.352	2.811			Mmu-let-7c-1-3p	32	3.547	8.837		Mmu-let-7c-1-3p	32					Mmu-miR-92a-3p	38	4.183	2.917		Mmu-miR-92a-3p	38
Mmu-miR-449a-5p target gene	50	5.087	1.913		Mmu-miR-449a-5p target gene	50					Mmu-let-7f-2-3p target gene	22				Mmu-let-7f-2-3p target gene	22	3.268	2.237			Mmu-miR-3473g	30	3.54	5.349		Mmu-miR-3473g	30					Mmu-miR-130b-5p	36	4.651	-4.028		Mmu-miR-130b-5p	36
Mmu-miR-34a-5p target gene	48	5.067	2.759		Mmu-miR-34a-5p target gene	48					Mmu-let-7b-3p target gene	20				Mmu-let-7b-3p target gene	20	2.961	2.459			Mmu-miR-20b-5p	28	3.466	-0.465		Mmu-miR-20b-5p	28					Mmu-miR-551b-5p	34	3.989	2.917		Mmu-miR-551b-5p	34	3.629	0.485
Mmu-miR-449c-5p target gene	46	5.045	0.784		Mmu-miR-449c-5p target gene	46					Mmu-let-7f-1-3p target gene	18				Mmu-let-7f-1-3p target gene	18	2.958	2.459			Mmu-miR-290b-5p	26	3.362	18.14		Mmu-miR-290b-5p	26	3.212	13.592			Mmu-miR-290b-5p	32	3.909	7.778		Mmu-miR-290b-5p	32	3.846	15.049
Mmu-miR-34c-5p target gene	44	5.038	0.501		Mmu-miR-34c-5p target gene	44					Mmu-miR-98-3p target gene	16				Mmu-miR-98-3p target gene	16	2.955	2.459			Mmu-miR-205-3p	24	3.355	3.023		Mmu-miR-205-3p	24					Mmu-miR-6949-3p	30	3.491	2.917		Mmu-miR-6949-3p	30
Mmu-miR-449b target gene	42	5.038	0.501		Mmu-miR-449b target gene	42					Mmu-let-7a-1-3p target gene	14				Mmu-let-7a-1-3p target gene	14	2.948	2.459			Mmu-miR-669f-3p	22	2.984	12.326		Mmu-miR-669f-3p	22	3.21	19.417			Mmu-miR-7a-1-3p	28	3.377	-1.944		Mmu-miR-7a-1-3p	28	3.386	3.398
Mmu-miR-34b-5p target gene	40	5.03	0.501		Mmu-miR-34b-5p target gene	40					Mmu-let-7c-2-3p target gene	12				Mmu-let-7c-2-3p target gene	12	2.948	2.459			Mmu-miR-467a-3p	20	2.982	12.326		Mmu-miR-467a-3p	20	3.208	17.476			Mmu-miR-590-3p	26	3.069	0.139		Mmu-miR-590-3p	26	2.914	0.485
Mmu-miR-421-5p target gene	38	4.591	0.784		Mmu-miR-421-5p target gene	38	4.35	6.779			Mmu-miR-8118 target gene	10				Mmu-miR-8118 target gene	10	2.753	2.793			Mmu-miR-669b-3p	18	2.967	12.326		Mmu-miR-669b-3p	18	3.158	17.476			Mmu-miR-1192	24	3.063	0.139		Mmu-miR-1192	24	3.103	6.311
Mmu-miR-743b-3p target gene	36	4.543	2.477		Mmu-miR-743b-3p target gene	36	3.814	6.329			Mmu-miR-3094-3p target gene	8				Mmu-miR-3094-3p target gene	8	2.663	2.57			Mmu-miR-7234-5p	16	2.697	6.512		Mmu-miR-7234-5p	16					Mmu-miR-495-3p	22	3	-1.944		Mmu-miR-495-3p	22	3.074	5.34
Mmu-miR-743a-3p target gene	34	4.107	0.784		Mmu-miR-743a-3p target gene	34	3.791	6.554			Mmu-miR-495-3p target gene	6				Mmu-miR-495-3p target gene	6	2.524	2.219			Mmu-miR-590-3p	14	2.621	1.86		Mmu-miR-590-3p	14	2.935	9.709			Mmu-miR-12200-5p	20	2.989	-1.944		Mmu-miR-12200-5p	20	3.066	3.398
Mmu-miR-217-5p target gene	32				Mmu-miR-217-5p target gene	32	5.045	3.4			Mmu-miR-12200-5p target gene	4				Mmu-miR-12200-5p target gene	4	2.516	2.237			Mmu-miR-551b-5p	12				Mmu-miR-551b-5p	12	3.741	15.534			Mmu-miR-767	18				Mmu-miR-767	18	7.725	12.136
Mmu-miR-452-3p target gene	30				Mmu-miR-452-3p target gene	30	4.893	4.527			Mmu-miR-1192 target gene	2				Mmu-miR-1192 target gene	2	2.491	2.237			Mmu-miR-19b-3p	10				Mmu-miR-19b-3p	10	3.708	-1.942			Mmu-miR-3065-3p	16				Mmu-miR-3065-3p	16	5.483	10.194
Mmu-miR-497a-3p target gene	28				Mmu-miR-497a-3p target gene	28	4.156	2.95														Mmu-miR-12200-5p	8				Mmu-miR-12200-5p	8	3.367	27.184			Mmu-miR-32-3p	14				Mmu-miR-32-3p	14	4.774	9.223
Mmu-miR-129b-5p target gene	26				Mmu-miR-129b-5p target gene	26	3.718	4.75														Mmu-miR-495-3p	6				Mmu-miR-495-3p	6	3.344	25.243			Mmu-miR-7660-3p	12				Mmu-miR-7660-3p	12	4.371	0.485
Mmu-miR-6481 target gene	24				Mmu-miR-6481 target gene	24	3.627	2.725														Mmu-miR-1192	4				Mmu-miR-1192	4	3.336	25.243			Mmu-miR-410-3p	10				Mmu-miR-410-3p	10	4.205	-2.427
Mmu-miR-27a-3p target gene	22				Mmu-miR-27a-3p target gene	22	3.498	6.554														Mmu-miR-7a-1-3p	2				Mmu-miR-7a-1-3p	2	3.316	11.65			Mmu-miR-6481	8				Mmu-miR-6481	8	4.031	2.427
Mmu-miR-27b-3p target gene	20				Mmu-miR-27b-3p target gene	20	3.498	6.554																									Mmu-miR-381-3p	6				Mmu-miR-381-3p	6	3.74	-0.485
Mmu-miR-7661-5p target gene	18				Mmu-miR-7661-5p target gene	18	3.301	6.779																									Mmu-miR-7092-5p	4				Mmu-miR-7092-5p	4	3.617	2.427
Mmu-miR-128-3p target gene	16				Mmu-miR-128-3p target gene	16	3.289	3.401																									Mmu-miR-340-5p	2				Mmu-miR-340-5p	2	3.171	3.398
Mmu-miR-6896-3p target gene	14				Mmu-miR-6896-3p target gene	14	3.25	3.178
Mmu-miR-6344 target gene	12				Mmu-miR-6344 target gene	12	3.109	5.203
Mmu-miR-1192 target gene	10				Mmu-miR-1192 target gene	10	3.012	6.779
Mmu-miR-495-3p target gene	8				Mmu-miR-495-3p target gene	8	2.965	6.329
Mmu-miR-12200-5p target gene	6				Mmu-miR-12200-5p target gene	6	2.957	6.554
Mmu-miR-3094-3p target gene	4				Mmu-miR-3094-3p target gene	4	2.908	6.329
Mmu-miR-8118 target gene	2				Mmu-miR-8118 target gene	2	2.848	6.104

## Sheet: F3a
Figure 3a
	let-7b-5p					miR-429-3p					miR-21a-5p					let-7i-5p					miR-192-5p					miR-143-3p					miR-34a-5p					miR-199b-3p					miR-181d-5p					miR-130a-3p
	FC	CFF-Black	CFF-Red			FC	CFF-Black	CFF-Red			FC	CFF-Black	CFF-Red			FC	CFF-Black	CFF-Red			FC	CFF-Black	CFF-Red			FC	CFF-Black	CFF-Red			FC	CFF-Black	CFF-Red			FC	CFF-Black	CFF-Red			FC	CFF-Black	CFF-Red			FC	CFF-Black	CFF-Red
Black	-6.15831	0.0007622			Black	-3.39004	0.00325733			Black	-6.15831	0.00183486			Black	-6.15831	0.0021645			Black	-6.15831	0.00367647			Black	-6.15831	0.0019802			Black	-3.13832	0.00194175			Black	-6.15831	0.00460829			Black	-1.96268	0.0208333			Black	-3.13832	0.00413223
	-4.10386	0.00152439				-3.16808	0.00651466				-3.25532	0.00366972				-3.26718	0.004329				-4.10386	0.00735294				-5.38681	0.0039604				-2.81526	0.0038835				-1.96268	0.00921659				-1.57444	0.0416667				-2.81526	0.00826446
	-3.51966	0.00228659				-3.07329	0.00977199				-2.92439	0.00550459				-3.25532	0.00649351				-3.39004	0.0110294				-3.43556	0.00594059				-2.62164	0.00582524				-1.69432	0.0138249				-1.29083	0.0625				-2.74946	0.0123967
	-3.37293	0.00304878				-2.81526	0.0130293				-2.81526	0.00733945				-3.13832	0.00865801				-3.25532	0.0147059				-3.1474	0.00792079				-2.11215	0.00776699				-1.61153	0.0184332				-1.19554	0.0833333				-2.29814	0.0165289
	-3.26718	0.00381098				-2.13427	0.0162866				-2.68597	0.00917431				-2.70706	0.0108225				-3.16808	0.0183823				-3.13832	0.00990099				-2.05966	0.00970874				-1.57444	0.0230415				-1.17197	0.104167				-1.77654	0.0206612
	-3.25532	0.00457317				-1.96268	0.019544				-2.62164	0.0110092				-2.62164	0.012987				-3.1474	0.0220588				-2.92439	0.0118812				-2.05298	0.0116505				-1.51429	0.0276498				-1.04327	0.125				-1.67357	0.0247934
	-3.13832	0.00533537				-1.96196	0.0228013				-2.43458	0.012844				-2.43458	0.0151515				-2.74946	0.0257353				-2.81526	0.0138614				-1.96268	0.0135922				-1.48673	0.0322581				-0.992323	0.145833				-1.61153	0.0289256
	-3.07392	0.00609756				-1.77654	0.0260586				-2.31468	0.0146789				-2.31468	0.017316				-2.70706	0.0294118				-2.62164	0.0158416				-1.91478	0.015534				-1.38242	0.0368664				-0.891793	0.166667				-1.57444	0.0330578
	-3.06523	0.00685976				-1.34146	0.029316				-2.29814	0.0165138				-2.09062	0.0194805				-2.62164	0.0330882				-2.11215	0.0178218				-1.86861	0.0174757				-1.33626	0.0414747				-0.818417	0.1875				-1.48673	0.0371901
	-2.92439	0.00762195				-1.33626	0.0325733				-2.09062	0.0183486				-1.99295	0.021645				-1.80082	0.0367647				-2.02613	0.019802				-1.60043	0.0194175				-1.22141	0.0460829				-0.794726	0.208333				-1.40244	0.0413223
	-2.62164	0.00838415				-1.32999	0.0358306				-2.00806	0.0201835				-1.77654	0.0238095				-1.79435	0.0404412				-1.77654	0.0217822				-1.58369	0.0213592				-1.21774	0.0506912				-0.7635	0.229167				-1.34577	0.0454546
	-2.51995	0.00914634				-1.24896	0.039088				-1.96268	0.0220183				-1.65702	0.025974				-1.77654	0.0441177				-1.63685	0.0237624				-1.51429	0.023301				-1.12266	0.0552995				-0.751571	0.25				-1.33626	0.0495868
	-2.43458	0.00990854				-1.22457	0.0423453				-1.91478	0.0238532				-1.61111	0.0281385				-1.73116	0.0477941				-1.47857	0.0257426				-1.48673	0.0252427				-1.09402	0.0599078				-0.666775	0.270833				-1.32999	0.053719
	-2.39132	0.0106707				-1.21774	0.0456026				-1.77654	0.0256881				-1.57444	0.030303				-1.67357	0.0514706				-1.42678	0.0277228				-1.47857	0.0271845				-1.08986	0.0645161				-0.510208	0.291667				-1.32017	0.0578512
	-2.36943	0.0114329				-1.1967	0.0488599				-1.60697	0.0275229				-1.48673	0.0324675				-1.60697	0.0551471				-1.3919	0.029703				-1.3919	0.0291262				-1.02792	0.0691244				-0.497536	0.3125				-1.26684	0.0619835
	-2.31468	0.0121951				-1.18653	0.0521173				-1.51429	0.0293578				-1.47857	0.034632				-1.53058	0.0588235				-1.38242	0.0316832				-1.35154	0.031068				-1.0094	0.0737327				-0.42366	0.333333				-1.25509	0.0661157
	-2.29814	0.0129573				-1.14703	0.0553746				-1.47857	0.0311927				-1.47689	0.0367965				-1.47857	0.0625				-1.32999	0.0336634				-1.34577	0.0330097				-0.936963	0.078341				-0.411587	0.354167				-1.24733	0.0702479
	-2.28607	0.0137195				-1.13349	0.0586319				-1.44741	0.0330275				-1.44741	0.038961				-1.44551	0.0661765				-1.27184	0.0356436				-1.34176	0.0349515				-0.927315	0.0829493				-0.405115	0.375				-1.19554	0.0743802
	-2.13427	0.0144817				-1.04327	0.0618892				-1.39483	0.0348624				-1.3919	0.0411255				-1.40244	0.0698529				-1.22118	0.0376238				-1.34119	0.0368932				-0.922651	0.0875576				-0.359359	0.395833				-1.16075	0.0785124
	-2.11215	0.0152439				-1.01464	0.0651466				-1.38393	0.0366973				-1.38242	0.04329				-1.3919	0.0735294				-1.21787	0.039604				-1.33626	0.038835				-0.889502	0.0921659				-0.332185	0.416667				-1.12378	0.0826446
	-2.05966	0.0160061				-1.00954	0.0684039				-1.38242	0.0385321				-1.35892	0.0454546				-1.34577	0.0772059				-1.21774	0.0415842				-1.29083	0.0407767				-0.861871	0.0967742				-0.315368	0.4375				-1.12045	0.0867769
	-2.05298	0.0167683				-1.0094	0.0716612				-1.34577	0.040367				-1.34577	0.0476191				-1.34146	0.0808824				-1.19554	0.0435644				-1.27184	0.0427184				-0.794726	0.101382				-0.290965	0.458333				-1.03564	0.0909091
	-2.02613	0.0175305				-0.972174	0.0749186				-1.33626	0.0422018				-1.34119	0.0497836				-1.34119	0.0845588				-1.1114	0.0455446				-1.19554	0.0446602				-0.777703	0.105991				-0.262	0.479167				-1.0066	0.0950413
	-1.99295	0.0182927				-0.96496	0.0781759				-1.32999	0.0440367				-1.33626	0.0519481				-1.32017	0.0882353				-1.09402	0.0475247				-1.18653	0.0466019				-0.753548	0.110599				-0.202629	0.5				-0.992323	0.0991735
	-1.96196	0.0190549				-0.959728	0.0814332				-1.32017	0.0458716				-1.29083	0.0541126				-1.29241	0.0919118				-1.07325	0.0495049				-1.17112	0.0485437				-0.721901	0.115207				-0.157362	0.520833				-0.915615	0.103306
	-1.95108	0.0198171				-0.935538	0.0846906				-1.29845	0.0477064				-1.28992	0.0562771				-1.21787	0.0955882				-1.06982	0.0514852				-1.16075	0.0504854				-0.694682	0.119816				-0.127673	0.541667				-0.895523	0.107438
	-1.86861	0.0205793				-0.935475	0.0879479				-1.29241	0.0495413				-1.25509	0.0584416				-1.20821	0.0992647				-1.05131	0.0534654				-1.1597	0.0524272				-0.694316	0.124424				-0.0523136	0.5625				-0.889502	0.11157
	-1.78386	0.0213415				-0.895523	0.0912052				-1.25221	0.0513762				-1.21787	0.0606061				-1.19689	0.102941				-1.01464	0.0554455				-1.14703	0.0543689				-0.670389	0.129032				-0.0006653	0.583333				-0.879902	0.115702
	-1.77825	0.0221037				-0.879902	0.0944625				-1.24733	0.053211				-1.21774	0.0627706				-1.19554	0.106618				-1.0094	0.0574257				-1.12045	0.0563107				-0.666775	0.133641				0.0131168	0.604167				-0.855211	0.119835
	-1.77654	0.0228659				-0.875461	0.0977199				-1.22141	0.0550459				-1.20208	0.0649351				-1.12266	0.110294				-0.966392	0.0594059				-1.07325	0.0582524				-0.631172	0.138249				0.0777928	0.625				-0.854204	0.123967
	-1.74901	0.0236281				-0.85978	0.100977				-1.21774	0.0568807				-1.16769	0.0670996				-1.12045	0.113971				-0.911442	0.0613861				-1.06982	0.0601942				-0.622285	0.142857				0.215398	0.645833				-0.850872	0.128099
	-1.69258	0.0243902				-0.857217	0.104235				-1.18653	0.0587156				-1.16075	0.0692641				-1.10892	0.117647				-0.881504	0.0633663				-1.06531	0.0621359				-0.622172	0.147465				0.280535	0.666667				-0.83118	0.132231
	-1.5926	0.0251524				-0.854604	0.107492				-1.12045	0.0605505				-1.12045	0.0714286				-1.0887	0.121324				-0.865581	0.0653465				-1.05068	0.0640777				-0.585779	0.152074				0.298679	0.6875				-0.801009	0.136364
	-1.58369	0.0259146				-0.853705	0.110749				-1.09396	0.0623853				-1.1114	0.0735931				-1.07325	0.125				-0.843092	0.0673267				-1.03297	0.0660194				-0.573371	0.156682				0.311873	0.708333				-0.771018	0.140496
	-1.57444	0.0266768				-0.843092	0.114007				-1.03683	0.0642202				-1.06982	0.0757576				-1.0094	0.128676				-0.842403	0.0693069				-1.01464	0.0679612				-0.568231	0.16129				0.319815	0.729167				-0.750947	0.144628
	-1.57057	0.027439				-0.817785	0.117264				-1.01464	0.0660551				-1.05131	0.0779221				-0.944358	0.132353				-0.833665	0.0712871				-1.00962	0.0699029				-0.49449	0.165899				0.379768	0.75				-0.726159	0.14876
	-1.51429	0.0282012				-0.805546	0.120521				-1.0094	0.0678899				-1.03683	0.0800866				-0.927315	0.136029				-0.798415	0.0732673				-1.0094	0.0718447				-0.475068	0.170507				0.396288	0.770833				-0.695389	0.152893
	-1.5053	0.0289634				-0.794726	0.123778				-0.992323	0.0697248				-1.03564	0.0822511				-0.912727	0.139706				-0.796289	0.0752475				-0.992323	0.0737864				-0.47277	0.175115				0.446822	0.791667				-0.687883	0.157025
	-1.49608	0.0297256				-0.784938	0.127036				-0.972174	0.0715596				-1.01847	0.0844156				-0.911442	0.143382				-0.79474	0.0772277				-0.951375	0.0757282				-0.459951	0.179724				0.449126	0.8125				-0.687065	0.161157
	-1.48673	0.0304878				-0.759486	0.130293				-0.966392	0.0733945				-1.0094	0.0865801				-0.857217	0.147059				-0.794726	0.0792079				-0.935538	0.0776699				-0.440663	0.184332				0.44992	0.833333				-0.656354	0.165289
	-1.47857	0.03125				-0.736191	0.13355				-0.963357	0.0752294				-0.995132	0.0887446				-0.855211	0.150735				-0.788231	0.0811881				-0.924331	0.0796117				-0.433537	0.18894				0.458631	0.854167				-0.63783	0.169421
	-1.47689	0.0320122				-0.728386	0.136808				-0.960329	0.0770642				-0.992323	0.0909091				-0.843092	0.154412				-0.787133	0.0831683				-0.894886	0.0815534				-0.411587	0.193548				0.46354	0.875				-0.622285	0.173554
	-1.44741	0.0327744				-0.723985	0.140065				-0.951682	0.0788991				-0.975958	0.0930736				-0.842994	0.158088				-0.785105	0.0851485				-0.891793	0.0834952				-0.394269	0.198157				0.502579	0.895833				-0.609287	0.177686
	-1.40244	0.0335366				-0.721901	0.143322				-0.929959	0.0807339				-0.969474	0.0952381				-0.83481	0.161765				-0.784898	0.0871287				-0.879902	0.0854369				-0.385176	0.202765				0.586848	0.916667				-0.581228	0.181818
	-1.3919	0.0342988				-0.71433	0.14658				-0.927315	0.0825688				-0.968987	0.0974026				-0.83118	0.165441				-0.777703	0.0891089				-0.868806	0.0873786				-0.372795	0.207373				0.718892	0.9375				-0.565365	0.18595
	-1.38774	0.035061				-0.709203	0.149837				-0.895523	0.0844037				-0.942232	0.0995671				-0.828566	0.169118				-0.774206	0.0910891				-0.865364	0.0893204				-0.357064	0.211982				0.764328	0.958333				-0.543419	0.190083
	-1.38242	0.0358232				-0.707865	0.153094				-0.894886	0.0862385				-0.935538	0.101732				-0.817785	0.172794				-0.772114	0.0930693				-0.855211	0.0912621				-0.348553	0.21659				1.44904	0.979167				-0.521515	0.194215
	-1.35892	0.0365854				-0.687883	0.156352				-0.879902	0.0880734				-0.927315	0.103896				-0.803751	0.176471				-0.759486	0.0950495				-0.854204	0.0932039				-0.346049	0.221198				1.6683	1				-0.499325	0.198347
	-1.34577	0.0373476				-0.680319	0.159609				-0.865364	0.0899083				-0.921824	0.106061				-0.798415	0.180147				-0.749827	0.0970297				-0.84986	0.0951456				-0.33447	0.225806									-0.486328	0.202479
	-1.34119	0.0381098				-0.679276	0.162866				-0.855211	0.0917431				-0.894886	0.108225				-0.794726	0.183824				-0.732705	0.0990099				-0.843092	0.0970874				-0.332836	0.230415									-0.480569	0.206612
	-1.33626	0.038872				-0.67112	0.166124				-0.854204	0.093578				-0.891793	0.11039				-0.751571	0.1875				-0.717434	0.10099				-0.817785	0.0990291				-0.332185	0.235023			Red	-6.15831		0.0001066			-0.479797	0.210744
	-1.32999	0.0396341				-0.666775	0.169381				-0.850872	0.0954128				-0.882702	0.112554				-0.742824	0.191176				-0.71394	0.10297				-0.794726	0.100971				-0.327901	0.239631				-5.59675		0.0002132			-0.475379	0.214876
	-1.29845	0.0403963				-0.636633	0.172638				-0.846155	0.0972477				-0.881504	0.114719				-0.731615	0.194853				-0.69616	0.104951				-0.785105	0.102913				-0.313697	0.24424				-5.38681		0.0003198			-0.474371	0.219008
	-1.29083	0.0411585				-0.612925	0.175896				-0.843092	0.0990826				-0.879902	0.116883				-0.726159	0.198529				-0.694682	0.106931				-0.784938	0.104854				-0.312301	0.248848				-4.10386		0.00042639			-0.47277	0.22314
	-1.27184	0.0419207				-0.579451	0.179153				-0.83118	0.100917				-0.877441	0.119048				-0.71683	0.202206				-0.694192	0.108911				-0.777703	0.106796				-0.284338	0.253456				-4.10253		0.00053299			-0.471351	0.227273
	-1.27106	0.0426829				-0.557155	0.18241				-0.821267	0.102752				-0.865761	0.121212				-0.71433	0.205882				-0.69392	0.110891				-0.774978	0.108738				-0.282528	0.258065				-3.56189		0.00063959			-0.471329	0.231405
	-1.26774	0.0434451				-0.524113	0.185668				-0.817785	0.104587				-0.85978	0.123377				-0.677049	0.209559				-0.690523	0.112871				-0.773898	0.11068				-0.278516	0.262673				-3.51966		0.00074619			-0.455155	0.235537
	-1.26747	0.0442073				-0.522448	0.188925				-0.815019	0.106422				-0.857217	0.125541				-0.676243	0.213235				-0.679276	0.114851				-0.772114	0.112621				-0.275551	0.267281				-3.43556		0.00085279			-0.450011	0.239669
	-1.26684	0.0449695				-0.518988	0.192182				-0.804088	0.108257				-0.841514	0.127706				-0.666775	0.216912				-0.67703	0.116832				-0.763563	0.114563				-0.252549	0.271889				-3.39004		0.00095939			-0.44631	0.243802
	-1.25509	0.0457317				-0.516722	0.19544				-0.801139	0.110092				-0.817785	0.12987				-0.665966	0.220588				-0.676243	0.118812				-0.762598	0.116505				-0.245038	0.276498				-3.37293		0.00106598			-0.440333	0.247934
	-1.25022	0.0464939				-0.512136	0.198697				-0.796289	0.111927				-0.814072	0.132035				-0.656295	0.224265				-0.67112	0.120792				-0.753548	0.118447				-0.24371	0.281106				-3.33391		0.00117258			-0.428772	0.252066
	-1.24895	0.0472561				-0.508731	0.201954				-0.780909	0.113761				-0.803751	0.134199				-0.646641	0.227941				-0.669577	0.122772				-0.751571	0.120388				-0.242134	0.285714				-3.26718		0.00127918			-0.42366	0.256198
	-1.2484	0.0480183				-0.499325	0.205212				-0.774978	0.115596				-0.801009	0.136364				-0.645035	0.231618				-0.666245	0.124752				-0.750947	0.12233				-0.241876	0.290323				-3.25532		0.00138578			-0.411587	0.260331
	-1.24739	0.0487805				-0.497647	0.208469				-0.770912	0.117431				-0.796289	0.138528				-0.633969	0.235294				-0.665966	0.126733				-0.750118	0.124272				-0.231473	0.294931				-3.16808		0.00149238			-0.410706	0.264463
	-1.24733	0.0495427				-0.492733	0.211726				-0.762598	0.119266				-0.770912	0.140693				-0.616162	0.238971				-0.66166	0.128713				-0.740051	0.126214				-0.229115	0.299539				-3.1474		0.00159898			-0.407368	0.268595
	-1.22118	0.0503049				-0.475379	0.214984				-0.754189	0.121101				-0.753548	0.142857				-0.610338	0.242647				-0.65793	0.130693				-0.736191	0.128155				-0.223083	0.304147				-3.141		0.00170558			-0.398452	0.272727
	-1.21787	0.0510671				-0.471329	0.218241				-0.753548	0.122936				-0.742824	0.145022				-0.587567	0.246324				-0.653	0.132673				-0.721901	0.130097				-0.220897	0.308756				-3.13832		0.00181217			-0.390132	0.276859
	-1.21774	0.0518293				-0.46632	0.221498				-0.751571	0.124771				-0.71433	0.147186				-0.583586	0.25				-0.63783	0.134653				-0.716842	0.132039				-0.201674	0.313364				-3.07392		0.00191877			-0.380568	0.280992
	-1.20974	0.0525915				-0.461724	0.224756				-0.750947	0.126606				-0.713019	0.149351				-0.568231	0.253676				-0.621498	0.136634				-0.715252	0.133981				-0.198393	0.317972				-3.07329		0.00202537			-0.367202	0.285124
	-1.20552	0.0533537				-0.459844	0.228013				-0.741113	0.12844				-0.710524	0.151515				-0.562893	0.257353				-0.614666	0.138614				-0.71433	0.135922				-0.196053	0.322581				-3.06523		0.00213197			-0.357541	0.289256
	-1.20208	0.0541159				-0.456998	0.23127				-0.723333	0.130275				-0.708551	0.15368				-0.539841	0.261029				-0.612925	0.140594				-0.71394	0.137864				-0.195355	0.327189				-2.96967		0.00223857			-0.350896	0.293388
	-1.19689	0.054878				-0.450568	0.234528				-0.71433	0.13211				-0.69616	0.155844				-0.536503	0.264706				-0.61191	0.142574				-0.704532	0.139806				-0.189671	0.331797				-2.965		0.00234517			-0.340881	0.297521
	-1.1967	0.0556402				-0.450011	0.237785				-0.71394	0.133945				-0.695389	0.158009				-0.535325	0.268382				-0.592999	0.144554				-0.700973	0.141748				-0.180032	0.336406				-2.9466		0.00245176			-0.333156	0.301653
	-1.19554	0.0564024				-0.449684	0.241042				-0.710524	0.13578				-0.694316	0.160173				-0.53198	0.272059				-0.576483	0.146535				-0.691855	0.143689				-0.163538	0.341014				-2.93496		0.00255836			-0.332836	0.305785
	-1.18413	0.0571646				-0.442277	0.2443				-0.709203	0.137615				-0.69426	0.162338				-0.52727	0.275735				-0.576015	0.148515				-0.6887	0.145631				-0.159061	0.345622				-2.93436		0.00266496			-0.323369	0.309917
	-1.17086	0.0579268				-0.440333	0.247557				-0.707865	0.13945				-0.691855	0.164502				-0.510657	0.279412				-0.573371	0.150495				-0.687768	0.147573				-0.158738	0.35023				-2.92439		0.00277156			-0.313697	0.31405
	-1.16075	0.058689				-0.433537	0.250814				-0.703761	0.141284				-0.690523	0.166667				-0.500846	0.283088				-0.568231	0.152475				-0.682546	0.149515				-0.141349	0.354839				-2.91669		0.00287816			-0.300777	0.318182
	-1.12871	0.0594512				-0.411587	0.254072				-0.69392	0.143119				-0.67112	0.168831				-0.500065	0.286765				-0.542985	0.154455				-0.670975	0.151456				-0.128162	0.359447				-2.89645		0.00298476			-0.291452	0.322314
	-1.12683	0.0602134				-0.390653	0.257329				-0.691855	0.144954				-0.666775	0.170996				-0.492733	0.290441				-0.53198	0.156436				-0.65793	0.153398				-0.127673	0.364055				-2.81526		0.00309135			-0.285792	0.326446
	-1.11716	0.0609756				-0.387862	0.260586				-0.680319	0.146789				-0.636633	0.17316				-0.492481	0.294118				-0.530958	0.158416				-0.656295	0.15534				-0.122879	0.368664				-2.76902		0.00319795			-0.283961	0.330579
	-1.10892	0.0617378				-0.377625	0.263844				-0.67951	0.148624				-0.613179	0.175325				-0.486328	0.297794				-0.525456	0.160396				-0.635355	0.157282				-0.107189	0.373272				-2.74973		0.00330455			-0.275551	0.334711
	-1.09039	0.0625				-0.373636	0.267101				-0.670389	0.150459				-0.612882	0.177489				-0.474924	0.301471				-0.521515	0.162376				-0.633969	0.159223				-0.0909748	0.37788				-2.74946		0.00341115			-0.271066	0.338843
	-1.08986	0.0632622				-0.372795	0.270358				-0.666775	0.152294				-0.587567	0.179654				-0.474126	0.305147				-0.510332	0.164356				-0.631141	0.161165				-0.0909354	0.382488				-2.73386		0.00351775			-0.266942	0.342975
	-1.0887	0.0640244				-0.367413	0.273616				-0.658188	0.154128				-0.585378	0.181818				-0.473547	0.308824				-0.501637	0.166337				-0.626056	0.163107				-0.0841049	0.387097				-2.70706		0.00362435			-0.232327	0.347107
	-1.07325	0.0647866				-0.367202	0.276873				-0.65793	0.155963				-0.582417	0.183983				-0.47277	0.3125				-0.499325	0.168317				-0.613903	0.165049				-0.0826691	0.391705				-2.68597		0.00373095			-0.231473	0.35124
	-1.06982	0.0655488				-0.364028	0.28013				-0.656295	0.157798				-0.579451	0.186147				-0.472395	0.316176				-0.497536	0.170297				-0.606689	0.16699				-0.0825907	0.396313				-2.62164		0.00383754			-0.229115	0.355372
	-1.06531	0.066311				-0.363368	0.283388				-0.631172	0.159633				-0.568231	0.188312				-0.46632	0.319853				-0.495503	0.172277				-0.602715	0.168932				-0.0747182	0.400922				-2.59246		0.00394414			-0.225347	0.359504
	-1.05131	0.0670732				-0.361813	0.286645				-0.630821	0.161468				-0.567772	0.190476				-0.465036	0.323529				-0.492733	0.174257				-0.587567	0.170874				-0.0589235	0.40553				-2.56628		0.00405074			-0.213745	0.363636
	-1.03683	0.0678354				-0.360871	0.289902				-0.621498	0.163303				-0.562194	0.192641				-0.464127	0.327206				-0.480569	0.176238				-0.568231	0.172816				-0.0553424	0.410138				-2.53197		0.00415734			-0.210716	0.367769
	-1.03564	0.0685976				-0.356866	0.29316				-0.615712	0.165138				-0.557155	0.194805				-0.458312	0.330882				-0.476036	0.178218				-0.565365	0.174757				-0.0542346	0.414747				-2.51995		0.00426394			-0.206499	0.371901
	-1.03421	0.0693598				-0.356771	0.296417				-0.602715	0.166972				-0.556214	0.19697				-0.454253	0.334559				-0.473547	0.180198				-0.562194	0.176699				-0.0523136	0.419355				-2.51765		0.00437054			-0.201216	0.376033
	-1.01847	0.070122				-0.350125	0.299674				-0.587567	0.168807				-0.533643	0.199134				-0.452018	0.338235				-0.46632	0.182178				-0.558956	0.178641				-0.0474026	0.423963				-2.51203		0.00447713			-0.200088	0.380165
	-0.992414	0.0708842				-0.347157	0.302932				-0.581339	0.170642				-0.53198	0.201299				-0.450011	0.341912				-0.464127	0.184158				-0.555127	0.180583				-0.0139142	0.428571				-2.43458		0.00458373			-0.1993	0.384298
	-0.992323	0.0716463				-0.342654	0.306189				-0.568231	0.172477				-0.530958	0.203463				-0.446907	0.345588				-0.459951	0.186139				-0.543419	0.182524				-0.0069272	0.43318				-2.42666		0.00469033			-0.197542	0.38843
	-0.975958	0.0724085				-0.335099	0.309446				-0.562194	0.174312				-0.530861	0.205628				-0.44631	0.349265				-0.454253	0.188119				-0.538202	0.184466				-0.0067085	0.437788				-2.40332		0.00479693			-0.196053	0.392562
	-0.973089	0.0731707				-0.332836	0.312704				-0.559918	0.176147				-0.524113	0.207792				-0.440333	0.352941				-0.450464	0.190099				-0.536625	0.186408				-0.004291	0.442396				-2.39132		0.00490353			-0.191208	0.396694
	-0.969474	0.0739329				-0.324434	0.315961				-0.557155	0.177982				-0.521098	0.209957				-0.434092	0.356618				-0.445888	0.192079				-0.53198	0.18835				-0.0041436	0.447005				-2.38625		0.00501013			-0.189649	0.400826
	-0.968987	0.0746951				-0.320319	0.319218				-0.555127	0.179817				-0.518988	0.212121				-0.428772	0.360294				-0.440333	0.194059				-0.530569	0.190291				-0.0031109	0.451613				-2.36943		0.00511673			-0.166569	0.404959
	-0.968661	0.0754573				-0.302986	0.322476				-0.544144	0.181651				-0.517298	0.214286				-0.410559	0.363971				-0.433537	0.19604				-0.518988	0.192233				0.00520136	0.456221				-2.32109		0.00522332			-0.162241	0.409091
	-0.964054	0.0762195				-0.297872	0.325733				-0.53198	0.183486				-0.51349	0.21645				-0.405115	0.367647				-0.431319	0.19802				-0.517298	0.194175				0.00833982	0.460829				-2.32016		0.00532992			-0.155568	0.413223
	-0.960498	0.0769817				-0.295019	0.32899				-0.531037	0.185321				-0.499936	0.218615				-0.40413	0.371324				-0.430447	0.2				-0.515349	0.196116				0.0156215	0.465438				-2.31764		0.00543652			-0.147375	0.417355
	-0.942232	0.0777439				-0.291596	0.332248				-0.530958	0.187156				-0.499408	0.220779				-0.398452	0.375				-0.428772	0.20198				-0.512147	0.198058				0.0190923	0.470046				-2.31468		0.00554312			-0.142882	0.421488
	-0.935538	0.0785061				-0.290965	0.335505				-0.528883	0.188991				-0.497047	0.222944				-0.388927	0.378676				-0.42823	0.20396				-0.510332	0.2				0.0244085	0.474654				-2.29814		0.00564972			-0.131104	0.42562
	-0.935475	0.0792683				-0.289118	0.338762				-0.52727	0.190826				-0.481223	0.225108				-0.386413	0.382353				-0.419466	0.205941				-0.499936	0.201942				0.0287047	0.479263				-2.28607		0.00575632			-0.130814	0.429752
	-0.927315	0.0800305				-0.283835	0.34202				-0.521515	0.192661				-0.480569	0.227273				-0.380028	0.386029				-0.410091	0.207921				-0.499325	0.203883				0.0295383	0.483871				-2.24682		0.00586291			-0.129035	0.433884
	-0.922883	0.0807927				-0.276649	0.345277				-0.518988	0.194495				-0.47277	0.229437				-0.378429	0.389706				-0.401456	0.209901				-0.49652	0.205825				0.0406343	0.488479				-2.21192		0.00596951			-0.127673	0.438017
	-0.894886	0.0815549				-0.275551	0.348534				-0.516722	0.19633				-0.46632	0.231602				-0.373797	0.393382				-0.399932	0.211881				-0.495227	0.207767				0.0472675	0.493088				-2.19376		0.00607611			-0.127222	0.442149
	-0.893426	0.0823171				-0.273162	0.351792				-0.51349	0.198165				-0.465602	0.233766				-0.367702	0.397059				-0.399875	0.213861				-0.494126	0.209709				0.0506084	0.497696				-2.19107		0.00618271			-0.12524	0.446281
	-0.891793	0.0830793				-0.262598	0.355049				-0.512147	0.2				-0.459951	0.235931				-0.364679	0.400735				-0.390653	0.215842				-0.491975	0.21165				0.0522722	0.502304				-2.18332		0.00628931			-0.11159	0.450413
	-0.889502	0.0838415				-0.257686	0.358306				-0.510914	0.201835				-0.451523	0.238095				-0.362024	0.404412				-0.387862	0.217822				-0.486328	0.213592				0.0577193	0.506912				-2.17971		0.00639591			-0.103848	0.454545
	-0.882702	0.0846037				-0.252549	0.361564				-0.509136	0.20367				-0.450011	0.24026				-0.347923	0.408088				-0.384119	0.219802				-0.47277	0.215534				0.0616452	0.511521				-2.14246		0.00650251			-0.0953901	0.458678
	-0.881504	0.0853658				-0.249621	0.364821				-0.507721	0.205505				-0.440333	0.242424				-0.347101	0.411765				-0.374422	0.221782				-0.46632	0.217476				0.0633457	0.516129				-2.13427		0.0066091			-0.0948084	0.46281
	-0.879902	0.086128				-0.24569	0.368078				-0.50369	0.207339				-0.430447	0.244589				-0.346049	0.415441				-0.374208	0.223762				-0.464127	0.219417				0.0636802	0.520737				-2.12747		0.0067157			-0.0945838	0.466942
	-0.877441	0.0868902				-0.244855	0.371335				-0.500132	0.209174				-0.428772	0.246753				-0.32989	0.419118				-0.368818	0.225743				-0.459951	0.221359				0.0642484	0.525346				-2.11789		0.0068223			-0.0930513	0.471074
	-0.875461	0.0876524				-0.230404	0.374593				-0.49652	0.211009				-0.419466	0.248918				-0.320432	0.422794				-0.367202	0.227723				-0.454253	0.223301				0.0673695	0.529954				-2.11215		0.0069289			-0.0862114	0.475207
	-0.868806	0.0884146				-0.229115	0.37785				-0.483516	0.212844				-0.411587	0.251082				-0.319893	0.426471				-0.356207	0.229703				-0.450011	0.225243				0.0675804	0.534562				-2.11067		0.0070355			-0.0826691	0.479339
	-0.867222	0.0891768				-0.225347	0.381107				-0.483319	0.214679				-0.407116	0.253247				-0.315945	0.430147				-0.347923	0.231683				-0.44631	0.227184				0.0682589	0.539171				-2.10484		0.0071421			-0.0771673	0.483471
	-0.865761	0.089939				-0.22315	0.384365				-0.478634	0.216514				-0.399663	0.255411				-0.315741	0.433824				-0.334364	0.233663				-0.445898	0.229126				0.0687885	0.543779				-2.09062		0.00724869			-0.0699842	0.487603
	-0.85978	0.0907012				-0.216341	0.387622				-0.474924	0.218349				-0.397251	0.257576				-0.300777	0.4375				-0.332836	0.235644				-0.445888	0.231068				0.0765932	0.548387				-2.07623		0.00735529			-0.0639949	0.491736
	-0.857217	0.0914634				-0.215876	0.390879				-0.474126	0.220183				-0.390653	0.25974				-0.290965	0.441176				-0.332831	0.237624				-0.440333	0.23301				0.0806787	0.552995				-2.05966		0.00746189			-0.0623917	0.495868
	-0.856821	0.0922256				-0.21226	0.394137				-0.47277	0.222018				-0.387246	0.261905				-0.275551	0.444853				-0.32989	0.239604				-0.439578	0.234951				0.0826339	0.557604				-2.05298		0.00756849			-0.061333	0.5
	-0.850872	0.0929878				-0.210038	0.397394				-0.472395	0.223853				-0.37663	0.264069				-0.269964	0.448529				-0.326278	0.241584				-0.434974	0.236893				0.0860522	0.562212				-2.0523		0.00767509			-0.0542346	0.504132
	-0.84442	0.09375				-0.207356	0.400651				-0.471329	0.225688				-0.367413	0.266234				-0.262	0.452206				-0.320449	0.243564				-0.431693	0.238835				0.0879049	0.56682				-2.02613		0.00778169			-0.0523136	0.508264
	-0.843092	0.0945122				-0.206499	0.403909				-0.469441	0.227523				-0.367202	0.268398				-0.250918	0.455882				-0.316364	0.245545				-0.428772	0.240777				0.0909047	0.571429				-2.01572		0.00788828			-0.0474026	0.512397
	-0.842994	0.0952744				-0.205159	0.407166				-0.46632	0.229358				-0.36654	0.270563				-0.24371	0.459559				-0.315741	0.247525				-0.427789	0.242718				0.09565	0.576037				-2.00846		0.00799488			-0.0470255	0.516529
	-0.840837	0.0960366				-0.201229	0.410423				-0.464127	0.231193				-0.365434	0.272727				-0.23485	0.463235				-0.314827	0.249505				-0.42684	0.24466				0.111419	0.580645				-2.00806		0.00810148			-0.0449928	0.520661
	-0.835764	0.0967988				-0.199247	0.413681				-0.459951	0.233028				-0.364028	0.274892				-0.223656	0.466912				-0.313697	0.251485				-0.42486	0.246602				0.119706	0.585253				-1.99774		0.00820808			-0.0445651	0.524793
	-0.827452	0.097561				-0.196763	0.416938				-0.459349	0.234862				-0.359359	0.277056				-0.221551	0.470588				-0.312301	0.253465				-0.420405	0.248544				0.127257	0.589862				-1.99612		0.00831468			-0.0341901	0.528926
	-0.817785	0.0983232				-0.193649	0.420195				-0.452832	0.236697				-0.358745	0.279221				-0.210038	0.474265				-0.305778	0.255446				-0.398452	0.250485				0.128499	0.59447				-1.99295		0.00842128			-0.0283008	0.533058
	-0.814072	0.0990854				-0.192196	0.423453				-0.449684	0.238532				-0.356207	0.281385				-0.196053	0.477941				-0.300777	0.257426				-0.395707	0.252427				0.131952	0.599078				-1.97858		0.00852788			-0.0278845	0.53719
	-0.808403	0.0998476				-0.18655	0.42671				-0.44839	0.240367				-0.347117	0.28355				-0.189671	0.481618				-0.300724	0.259406				-0.394032	0.254369				0.135343	0.603687				-1.96967		0.00863447			-0.0195917	0.541322
	-0.804088	0.10061				-0.1658	0.429967				-0.44631	0.242202				-0.335099	0.285714				-0.182623	0.485294				-0.300238	0.261386				-0.389452	0.256311				0.138705	0.608295				-1.96685		0.00874107			-0.0191818	0.545455
	-0.803751	0.101372				-0.163847	0.433225				-0.44374	0.244037				-0.33447	0.287879				-0.181361	0.488971				-0.298507	0.263366				-0.38706	0.258252				0.143586	0.612903				-1.96196		0.00884767			-0.0159839	0.549587
	-0.801139	0.102134				-0.158721	0.436482				-0.440333	0.245872				-0.334364	0.290043				-0.180062	0.492647				-0.296114	0.265347				-0.38504	0.260194				0.164437	0.617512				-1.95181		0.00895427			-0.0056703	0.553719
	-0.801009	0.102896				-0.13776	0.439739				-0.434974	0.247706				-0.332836	0.292208				-0.179503	0.496324				-0.291596	0.267327				-0.382135	0.262136				0.170886	0.62212				-1.95108		0.00906087			-0.0051565	0.557851
	-0.796289	0.103659				-0.131674	0.442997				-0.428772	0.249541				-0.331457	0.294372				-0.161977	0.5				-0.291452	0.269307				-0.375727	0.264078				0.183691	0.626728				-1.94838		0.00916747			-0.0029927	0.561983
	-0.794726	0.104421				-0.128338	0.446254				-0.426371	0.251376				-0.331279	0.296537				-0.154776	0.503676				-0.289522	0.271287				-0.372774	0.266019				0.196875	0.631336				-1.94272		0.00927406			-0.001798	0.566116
	-0.785804	0.105183				-0.127673	0.449511				-0.42366	0.253211				-0.331065	0.298701				-0.146247	0.507353				-0.289118	0.273267				-0.367702	0.267961				0.215398	0.635945				-1.9383		0.00938066			0.00226507	0.570248
	-0.785588	0.105945				-0.121708	0.452769				-0.420405	0.255046				-0.32989	0.300866				-0.141349	0.511029				-0.286575	0.275248				-0.364514	0.269903				0.235285	0.640553				-1.92766		0.00948726			0.00908899	0.57438
	-0.785105	0.106707				-0.118716	0.456026				-0.417092	0.256881				-0.324651	0.30303				-0.13845	0.514706				-0.286468	0.277228				-0.359801	0.271845				0.235393	0.645161				-1.91478		0.00959386			0.0100142	0.578512
	-0.784938	0.10747				-0.109156	0.459283				-0.407116	0.258716				-0.316666	0.305195				-0.134931	0.518382				-0.284112	0.279208				-0.357541	0.273786				0.246136	0.64977				-1.89245		0.00970046			0.011567	0.582645
	-0.774978	0.108232				-0.101102	0.462541				-0.398452	0.26055				-0.316326	0.307359				-0.134574	0.522059				-0.282416	0.281188				-0.356771	0.275728				0.249218	0.654378				-1.86861		0.00980706			0.018101	0.586777
	-0.770912	0.108994				-0.0923422	0.465798				-0.397026	0.262385				-0.315368	0.309524				-0.128162	0.525735				-0.282078	0.283168				-0.355866	0.27767				0.250649	0.658986				-1.83839		0.00991366			0.0225503	0.590909
	-0.766485	0.109756				-0.0868062	0.469055				-0.3915	0.26422				-0.313697	0.311688				-0.127205	0.529412				-0.275551	0.285149				-0.353234	0.279612				0.250944	0.663594				-1.82591		0.0100202			0.0239349	0.595041
	-0.7635	0.110518				-0.0863839	0.472313				-0.390903	0.266055				-0.311347	0.313853				-0.126328	0.533088				-0.271466	0.287129				-0.347101	0.281553				0.252338	0.668203				-1.82335		0.0101268			0.0255022	0.599174
	-0.761399	0.11128				-0.084784	0.47557				-0.389452	0.26789				-0.305365	0.316017				-0.125379	0.536765				-0.266942	0.289109				-0.33992	0.283495				0.257721	0.672811				-1.81779		0.0102334			0.0263624	0.603306
	-0.757266	0.112043				-0.0825907	0.478827				-0.389354	0.269725				-0.304064	0.318182				-0.124441	0.540441				-0.265957	0.291089				-0.33881	0.285437				0.260854	0.677419				-1.80289		0.01034			0.0307463	0.607438
	-0.754189	0.112805				-0.0646588	0.482085				-0.388927	0.27156				-0.302986	0.320346				-0.10131	0.544118				-0.255184	0.293069				-0.332185	0.287379				0.26961	0.682028				-1.80082		0.0104467			0.0309193	0.61157
	-0.753548	0.113567				-0.0637582	0.485342				-0.387862	0.273394				-0.300963	0.322511				-0.0950438	0.547794				-0.250124	0.29505				-0.328167	0.28932				0.278887	0.686636				-1.79435		0.0105533			0.0330524	0.615702
	-0.751571	0.114329				-0.0588719	0.488599				-0.38706	0.275229				-0.300724	0.324675				-0.0946003	0.551471				-0.246577	0.29703				-0.324651	0.291262				0.280535	0.691244				-1.78386		0.0106598			0.0379693	0.619835
	-0.750947	0.115091				-0.055931	0.491857				-0.383696	0.277064				-0.291988	0.32684				-0.0863839	0.555147				-0.24569	0.29901				-0.316666	0.293204				0.281139	0.695853				-1.77825		0.0107664			0.0459565	0.623967
	-0.749827	0.115854				-0.0514747	0.495114				-0.380568	0.278899				-0.291047	0.329004				-0.0854979	0.558824				-0.242269	0.30099				-0.316326	0.295146				0.290846	0.700461				-1.77654		0.010873			0.053324	0.628099
	-0.745046	0.116616				-0.0505295	0.498371				-0.378431	0.280734				-0.284979	0.331169				-0.0778102	0.5625				-0.23485	0.30297				-0.315741	0.297087				0.294323	0.705069				-1.76791		0.0109796			0.0577193	0.632231
	-0.742824	0.117378				-0.0455466	0.501629				-0.373797	0.282569				-0.276259	0.333333				-0.0732631	0.566176				-0.225347	0.304951				-0.312391	0.299029				0.295251	0.709677				-1.7657		0.0110862			0.065143	0.636364
	-0.742312	0.11814				-0.0386075	0.504886				-0.370318	0.284404				-0.275551	0.335498				-0.0582992	0.569853				-0.21975	0.306931				-0.309522	0.300971				0.295349	0.714286				-1.75391		0.0111928			0.0726492	0.640496
	-0.740051	0.118902				-0.0370561	0.508143				-0.367702	0.286239				-0.272976	0.337662				-0.0563947	0.573529				-0.219613	0.308911				-0.308131	0.302913				0.324196	0.718894				-1.74901		0.0112994			0.0856881	0.644628
	-0.735428	0.119665				-0.0239138	0.511401				-0.367413	0.288073				-0.272192	0.339827				-0.0525804	0.577206				-0.218203	0.310891				-0.307863	0.304854				0.342363	0.723502				-1.73848		0.011406			0.0861182	0.64876
	-0.731615	0.120427				-0.0187326	0.514658				-0.365244	0.289908				-0.270433	0.341991				-0.0480804	0.580882				-0.216674	0.312871				-0.304064	0.306796				0.346711	0.728111				-1.73657		0.0115126			0.0960702	0.652893
	-0.731066	0.121189				-0.0183433	0.517915				-0.364781	0.291743				-0.262488	0.344156				-0.0474026	0.584559				-0.216341	0.314851				-0.300777	0.308738				0.348935	0.732719				-1.73116		0.0116192			0.100196	0.657025
	-0.726159	0.121951				-0.0173928	0.521173				-0.363368	0.293578				-0.258138	0.34632				-0.0449928	0.588235				-0.215876	0.316832				-0.297341	0.31068				0.353224	0.737327				-1.71927		0.0117258			0.102508	0.661157
	-0.725831	0.122713				-0.0087653	0.52443				-0.362024	0.295413				-0.256636	0.348485				-0.0404104	0.591912				-0.210487	0.318812				-0.291104	0.312621				0.360901	0.741935				-1.71158		0.0118324			0.122248	0.665289
	-0.725383	0.123476				-0.0069272	0.527687				-0.360871	0.297248				-0.255184	0.350649				-0.0399685	0.595588				-0.210014	0.320792				-0.291047	0.314563				0.404111	0.746544				-1.70961		0.011939			0.122809	0.669421
	-0.715252	0.124238				-0.0052104	0.530945				-0.36002	0.299083				-0.243964	0.352814				-0.0297701	0.599265				-0.20962	0.322772				-0.286575	0.316505				0.419531	0.751152				-1.69857		0.0120456			0.128289	0.673554
	-0.71433	0.125				-0.004291	0.534202				-0.353877	0.300917				-0.243906	0.354978				-0.0163826	0.602941				-0.206499	0.324752				-0.286062	0.318447				0.424578	0.75576				-1.69432		0.0121522			0.139918	0.677686
	-0.713019	0.125762				-0.0024818	0.537459				-0.346329	0.302752				-0.242269	0.357143				-0.0139368	0.606618				-0.200088	0.326733				-0.278375	0.320388				0.429978	0.760369				-1.69258		0.0122588			0.149713	0.681818
	-0.710524	0.126524				-0.0012544	0.540717				-0.334364	0.304587				-0.238271	0.359307				-0.0022811	0.610294				-0.196882	0.328713				-0.275551	0.32233				0.436348	0.764977				-1.68253		0.0123654			0.155974	0.68595
	-0.708551	0.127287				0.00220347	0.543974				-0.333263	0.306422				-0.237341	0.361472				-0.0006653	0.613971				-0.189649	0.330693				-0.263631	0.324272				0.446822	0.769585				-1.67357		0.012472			0.157065	0.690083
	-0.702984	0.128049				0.00287761	0.547231				-0.331065	0.308257				-0.229115	0.363636				0.00220347	0.617647				-0.187859	0.332673				-0.262369	0.326214				0.472363	0.774194				-1.66425		0.0125786			0.15774	0.694215
	-0.69616	0.128811				0.0190923	0.550489				-0.327901	0.310092				-0.223836	0.365801				0.00869237	0.621324				-0.179111	0.334653				-0.260928	0.328155				0.475123	0.778802				-1.66411		0.0126852			0.16043	0.698347
	-0.694682	0.129573				0.0378545	0.553746				-0.326811	0.311927				-0.220739	0.367965				0.0185404	0.625				-0.177879	0.336634				-0.25806	0.330097				0.494118	0.78341				-1.65702		0.0127918			0.173236	0.702479
	-0.694316	0.130335				0.0389851	0.557003				-0.325979	0.313761				-0.218267	0.37013				0.0199238	0.628676				-0.174584	0.338614				-0.256636	0.332039				0.536316	0.788018				-1.65136		0.0128984			0.196376	0.706612
	-0.69357	0.131098				0.0392681	0.560261				-0.325615	0.315596				-0.20734	0.372294				0.0263333	0.632353				-0.166578	0.340594				-0.255184	0.333981				0.542077	0.792627				-1.65131		0.013005			0.202532	0.710744
	-0.690523	0.13186				0.0479835	0.563518				-0.320578	0.317431				-0.206499	0.374459				0.0287047	0.636029				-0.16087	0.342574				-0.254217	0.335922				0.544092	0.797235				-1.63842		0.0131116			0.210915	0.714876
	-0.68934	0.132622				0.0489571	0.566775				-0.317505	0.319266				-0.204982	0.376623				0.0290778	0.639706				-0.160237	0.344554				-0.250918	0.337864				0.55645	0.801843				-1.63685		0.0132182			0.225876	0.719008
	-0.685405	0.133384				0.0495164	0.570033				-0.317228	0.321101				-0.202684	0.378788				0.0405554	0.643382				-0.159061	0.346535				-0.249621	0.339806				0.617028	0.806452				-1.63217		0.0133248			0.229766	0.72314
	-0.682546	0.134146				0.0577193	0.57329				-0.316326	0.322936				-0.201674	0.380952				0.04087	0.647059				-0.157362	0.348515				-0.246834	0.341748				0.630086	0.81106				-1.61153		0.0134314			0.246876	0.727273
	-0.682419	0.134909				0.0642484	0.576547				-0.3161	0.324771				-0.199247	0.383117				0.0426358	0.650735				-0.156484	0.350495				-0.246577	0.343689				0.649002	0.815668				-1.61111		0.013538			0.250649	0.731405
	-0.682208	0.135671				0.0673695	0.579805				-0.315741	0.326605				-0.198952	0.385281				0.0434016	0.654412				-0.151542	0.352475				-0.244526	0.345631				0.660482	0.820276				-1.60937		0.0136446			0.252338	0.735537
	-0.677814	0.136433				0.0730465	0.583062				-0.312391	0.32844				-0.19167	0.387446				0.0459565	0.658088				-0.150021	0.354455				-0.237341	0.347573				0.675416	0.824885				-1.60841		0.0137512			0.257087	0.739669
	-0.67703	0.137195				0.0826339	0.586319				-0.309522	0.330275				-0.186146	0.38961				0.0532652	0.661765				-0.148111	0.356436				-0.237004	0.349515				0.695695	0.829493				-1.60697		0.0138578			0.268852	0.743802
	-0.677003	0.137957				0.0848281	0.589577				-0.307171	0.33211				-0.179296	0.391775				0.053324	0.665441				-0.14779	0.358416				-0.236021	0.351456				0.720326	0.834101				-1.60611		0.0139644			0.280535	0.747934
	-0.676871	0.13872				0.0862729	0.592834				-0.3053	0.333945				-0.177879	0.393939				0.0534169	0.669118				-0.141112	0.360396				-0.232327	0.353398				0.72583	0.83871				-1.60043		0.014071			0.287467	0.752066
	-0.67112	0.139482				0.0872554	0.596091				-0.3038	0.33578				-0.177214	0.396104				0.0550702	0.672794				-0.134787	0.362376				-0.232176	0.35534				0.748605	0.843318				-1.59854		0.0141776			0.290846	0.756198
	-0.670389	0.140244				0.090256	0.599349				-0.300777	0.337615				-0.174584	0.398268				0.0673695	0.676471				-0.131569	0.364356				-0.230404	0.357282				0.831986	0.847926				-1.59623		0.0142842			0.291157	0.760331
	-0.669577	0.141006				0.091752	0.602606				-0.297872	0.33945				-0.16669	0.400433				0.0697367	0.680147				-0.128162	0.366337				-0.229201	0.359223				0.891895	0.852535				-1.59352		0.0143908			0.303834	0.764463
	-0.66908	0.141768				0.0917805	0.605863				-0.296319	0.341284				-0.166179	0.402597				0.0772567	0.683824				-0.127205	0.368317				-0.229115	0.361165				0.904794	0.857143				-1.5926		0.0144974			0.308429	0.768595
	-0.666775	0.14253				0.0934435	0.609121				-0.296114	0.343119				-0.165647	0.404762				0.0826339	0.6875				-0.126765	0.370297				-0.221551	0.363107				0.911394	0.861751				-1.58681		0.014604			0.316727	0.772727
	-0.666245	0.143293				0.0967065	0.612378				-0.293072	0.344954				-0.165113	0.406926				0.0856881	0.691176				-0.126385	0.372277				-0.213745	0.365049				0.919604	0.866359				-1.58369		0.0147106			0.334019	0.77686
	-0.665848	0.144055				0.103243	0.615635				-0.28773	0.346789				-0.16087	0.409091				0.0861182	0.694853				-0.113737	0.374257				-0.211179	0.36699				0.937565	0.870968				-1.57057		0.0148172			0.34131	0.780992
	-0.66166	0.144817				0.104105	0.618893				-0.285792	0.348624				-0.160237	0.411255				0.0965436	0.698529				-0.112327	0.376238				-0.210894	0.368932				0.966253	0.875576				-1.56441		0.0149238			0.368929	0.785124
	-0.656354	0.145579				0.106723	0.62215				-0.285561	0.350459				-0.156484	0.41342				0.103395	0.702206				-0.112287	0.378218				-0.210716	0.370874				1.06676	0.880184				-1.5586		0.0150304			0.376792	0.789256
	-0.654774	0.146341				0.11673	0.625407				-0.285424	0.352294				-0.146247	0.415584				0.108266	0.705882				-0.109156	0.380198				-0.210038	0.372816				1.09642	0.884793				-1.55325		0.015137			0.378312	0.793388
	-0.651957	0.147104				0.123613	0.628664				-0.283835	0.354128				-0.13785	0.417749				0.125021	0.709559				-0.10131	0.382178				-0.208622	0.374757				1.10192	0.889401				-1.54837		0.0152436			0.379218	0.797521
	-0.651396	0.147866				0.131306	0.631922				-0.278381	0.355963				-0.136074	0.419913				0.143586	0.713235				-0.100878	0.384158				-0.1993	0.376699				1.13398	0.894009				-1.54426		0.0153502			0.379768	0.801653
	-0.64993	0.148628				0.135339	0.635179				-0.278375	0.357798				-0.134007	0.422078				0.158982	0.716912				-0.09843	0.386139				-0.196725	0.378641				1.16782	0.898618				-1.54261		0.0154568			0.383594	0.805785
	-0.647041	0.14939				0.135343	0.638436				-0.278228	0.359633				-0.13066	0.424242				0.161857	0.720588				-0.0966975	0.388119				-0.19307	0.380583				1.18206	0.903226				-1.53058		0.0155634			0.404841	0.809917
	-0.641926	0.150152				0.135689	0.641694				-0.275836	0.361468				-0.129463	0.426407				0.163637	0.724265				-0.0959396	0.390099				-0.191744	0.382524				1.24653	0.907834				-1.53016		0.01567			0.410145	0.81405
	-0.63783	0.150915				0.137513	0.644951				-0.275551	0.363303				-0.124709	0.428571				0.164094	0.727941				-0.0915216	0.392079				-0.19167	0.384466				1.25058	0.912442				-1.52326		0.0157766			0.424578	0.818182
	-0.635355	0.151677				0.138132	0.648208				-0.273162	0.365138				-0.122879	0.430736				0.167801	0.731618				-0.0898799	0.394059				-0.191208	0.386408				1.25514	0.917051				-1.52079		0.0158832			0.425591	0.822314
	-0.633975	0.152439				0.143586	0.651466				-0.267339	0.366972				-0.122528	0.4329				0.179475	0.735294				-0.0826691	0.39604				-0.190898	0.38835				1.26239	0.921659				-1.51429		0.0159898			0.432621	0.826446
	-0.633323	0.153201				0.144663	0.654723				-0.26115	0.368807				-0.1201	0.435065				0.183691	0.738971				-0.0816742	0.39802				-0.189671	0.390291				1.34992	0.926267				-1.51006		0.0160964			0.435481	0.830579
	-0.631172	0.153963				0.149654	0.65798				-0.251215	0.370642				-0.11815	0.437229				0.202532	0.742647				-0.0778102	0.4				-0.189508	0.392233				1.36131	0.930876				-1.50892		0.016203			0.436348	0.834711
	-0.628921	0.154726				0.152653	0.661238				-0.249151	0.372477				-0.117598	0.439394				0.209424	0.746324				-0.0761484	0.40198				-0.189299	0.394175				1.44904	0.935484				-1.5053		0.0163096			0.467321	0.838843
	-0.624006	0.155488				0.161357	0.664495				-0.248958	0.374312				-0.106087	0.441558				0.215398	0.75				-0.0730626	0.40396				-0.172681	0.396116				1.45073	0.940092				-1.4981		0.0164162			0.490097	0.842975
	-0.621498	0.15625				0.165141	0.667752				-0.246774	0.376147				-0.10395	0.443723				0.218574	0.753676				-0.0719959	0.405941				-0.169353	0.398058				1.5349	0.9447				-1.49608		0.0165228			0.495642	0.847107
	-0.613179	0.157012				0.169618	0.67101				-0.246645	0.377982				-0.10275	0.445887				0.230688	0.757353				-0.0713543	0.407921				-0.166569	0.4				1.53505	0.949309				-1.48673		0.0166294			0.49651	0.85124
	-0.612882	0.157774				0.171711	0.674267				-0.245298	0.379817				-0.10131	0.448052				0.232565	0.761029				-0.0671458	0.409901				-0.165647	0.401942				1.54544	0.953917				-1.47857		0.016736			0.502579	0.855372
	-0.610338	0.158537				0.173236	0.677524				-0.242269	0.381651				-0.0978272	0.450216				0.241138	0.764706				-0.0631377	0.411881				-0.165019	0.403884				1.54593	0.958525				-1.47689		0.0168426			0.544092	0.859504
	-0.602715	0.159299				0.17572	0.680782				-0.242134	0.383486				-0.0945838	0.452381				0.242536	0.768382				-0.061333	0.413861				-0.152443	0.405825				1.57015	0.963134				-1.47089		0.0169491			0.55073	0.863636
	-0.599913	0.160061				0.179418	0.684039				-0.236044	0.385321				-0.0932094	0.454545				0.243149	0.772059				-0.055931	0.415842				-0.152362	0.407767				1.61607	0.967742				-1.46952		0.0170558			0.553585	0.867769
	-0.595062	0.160823				0.183691	0.687296				-0.23563	0.387156				-0.0923551	0.45671				0.245308	0.775735				-0.0553424	0.417822				-0.146247	0.409709				1.66441	0.97235				-1.4657		0.0171623			0.563674	0.871901
	-0.592999	0.161585				0.185662	0.690554				-0.230588	0.388991				-0.0915216	0.458874				0.250944	0.779412				-0.0455466	0.419802				-0.142817	0.41165				1.6683	0.976959				-1.45706		0.017269			0.565261	0.876033
	-0.591957	0.162348				0.19344	0.693811				-0.230404	0.390826				-0.0867116	0.461039				0.268852	0.783088				-0.0449928	0.421782				-0.14247	0.413592				1.72059	0.981567				-1.44741		0.0173756			0.570711	0.880165
	-0.587567	0.16311				0.196875	0.697068				-0.229115	0.392661				-0.085439	0.463203				0.276718	0.786765				-0.0423912	0.423762				-0.141429	0.415534				1.74769	0.986175				-1.44656		0.0174821			0.576697	0.884298
	-0.585378	0.163872				0.198186	0.700326				-0.228506	0.394495				-0.0826691	0.465368				0.283578	0.790441				-0.0414685	0.425743				-0.141349	0.417476				1.75885	0.990783				-1.44551		0.0175887			0.586848	0.88843
	-0.583917	0.164634				0.201788	0.703583				-0.225347	0.39633				-0.0778102	0.467532				0.283948	0.794118				-0.0402054	0.427723				-0.141199	0.419417				2.22106	0.995392				-1.44482		0.0176953			0.58803	0.892562
	-0.582983	0.165396				0.207788	0.70684				-0.219689	0.398165				-0.0773713	0.469697				0.285857	0.797794				-0.0332409	0.429703				-0.136074	0.421359				2.71476	1				-1.42678		0.0178019			0.593296	0.896694
	-0.582417	0.166159				0.215398	0.710098				-0.219613	0.4				-0.0768103	0.471861				0.289301	0.801471				-0.0329233	0.431683				-0.134096	0.423301									-1.42161		0.0179085			0.611172	0.900826
	-0.581228	0.166921				0.217999	0.713355				-0.215876	0.401835				-0.0732631	0.474026				0.294323	0.805147				-0.0233539	0.433663				-0.129463	0.425243									-1.41667		0.0180151			0.619287	0.904959
	-0.579451	0.167683				0.220527	0.716612				-0.21541	0.40367				-0.0727762	0.47619				0.304046	0.808824				-0.023118	0.435644				-0.127673	0.427184			Red	-5.59675		0.00010855			-1.41172		0.0181217			0.646736	0.909091
	-0.576483	0.168445				0.22664	0.71987				-0.21226	0.405505				-0.0706843	0.478355				0.316745	0.8125				-0.0212014	0.437624				-0.127222	0.429126				-5.38681		0.00021711			-1.40244		0.0182283			0.651276	0.913223
	-0.569228	0.169207				0.235702	0.723127				-0.210484	0.407339				-0.0654136	0.480519				0.334688	0.816176				-0.0203305	0.439604				-0.126765	0.431068				-4.10386		0.00032566			-1.39483		0.0183349			0.675416	0.917355
	-0.568231	0.16997				0.245346	0.726384				-0.206643	0.409174				-0.0639949	0.482684				0.348935	0.819853				-0.0178039	0.441584				-0.125379	0.43301				-4.10253		0.00043422			-1.3919		0.0184415			0.685161	0.921488
	-0.567772	0.170732				0.246136	0.729642				-0.201229	0.411009				-0.0631377	0.484848				0.356736	0.823529				-0.0173928	0.443564				-0.122879	0.434951				-3.56189		0.00054277			-1.38774		0.0185481			0.722896	0.92562
	-0.565365	0.171494				0.250649	0.732899				-0.200666	0.412844				-0.061333	0.487013				0.369732	0.827206				-0.0159839	0.445545				-0.112062	0.436893				-3.51966		0.00065132			-1.38692		0.0186547			0.839858	0.929752
	-0.562194	0.172256				0.250944	0.736156				-0.1993	0.414679				-0.055931	0.489177				0.381498	0.830882				-0.0141738	0.447525				-0.108664	0.438835				-3.43556		0.00075988			-1.38683		0.0187613			0.868109	0.933884
	-0.557155	0.173018				0.254205	0.739414				-0.199247	0.416514				-0.0553424	0.491342				0.382502	0.834559				-0.0129734	0.449505				-0.107662	0.440777				-3.39004		0.00086843			-1.38393		0.0188679			0.885625	0.938017
	-0.556214	0.17378				0.257087	0.742671				-0.198952	0.418349				-0.0474026	0.493506				0.390032	0.838235				-0.0108794	0.451485				-0.106087	0.442718				-3.37293		0.00097699			-1.38378		0.0189745			0.918886	0.942149
	-0.555631	0.174543				0.260265	0.745928				-0.198642	0.420183				-0.0449928	0.495671				0.391277	0.841912				-0.0083066	0.453465				-0.105327	0.44466				-3.33391		0.00108554			-1.38259		0.0190811			0.946005	0.946281
	-0.552896	0.175305				0.26573	0.749186				-0.1976	0.422018				-0.0341901	0.497835				0.410358	0.845588				-0.0078622	0.455446				-0.101931	0.446602				-3.26718		0.00119409			-1.38242		0.0191877			0.966847	0.950413
	-0.542214	0.176067				0.269784	0.752443				-0.196763	0.423853				-0.0329233	0.5				0.410604	0.849265				-0.0069272	0.457426				-0.10131	0.448544				-3.25532		0.00130265			-1.37102		0.0192943			0.995768	0.954545
	-0.540338	0.176829				0.274074	0.7557				-0.195868	0.425688				-0.032679	0.502165				0.42145	0.852941				-0.0056703	0.459406				-0.0968472	0.450485				-3.16808		0.0014112			-1.371		0.0194009			1.08274	0.958678
	-0.539841	0.177591				0.278186	0.758958				-0.193142	0.427523				-0.026615	0.504329				0.429614	0.856618				-0.0051565	0.461386				-0.0953901	0.452427				-3.1474		0.00151976			-1.3693		0.0195075			1.19281	0.96281
	-0.533643	0.178354				0.286661	0.762215				-0.188767	0.429358				-0.0258411	0.506494				0.429978	0.860294				-0.00434	0.463366				-0.0946003	0.454369				-3.141		0.00162831			-1.36156		0.0196141			1.26239	0.966942
	-0.53198	0.179116				0.302212	0.765472				-0.186146	0.431193				-0.0237368	0.508658				0.446822	0.863971				-0.0012338	0.465347				-0.0945838	0.456311				-3.13832		0.00173686			-1.35892		0.0197207			1.28027	0.971074
	-0.530958	0.179878				0.303098	0.76873				-0.183444	0.433028				-0.0203949	0.510823				0.450604	0.867647				-0.0009709	0.467327				-0.092254	0.458252				-3.07392		0.00184542			-1.35565		0.0198273			1.44904	0.975207
	-0.530861	0.18064				0.303834	0.771987				-0.18192	0.434862				-0.0191818	0.512987				0.457051	0.871324				0.00275104	0.469307				-0.0909354	0.460194				-3.07329		0.00195397			-1.35438		0.0199339			1.62679	0.979339
	-0.52727	0.181402				0.306355	0.775244				-0.179503	0.436697				-0.0178039	0.515152				0.476515	0.875				0.00287761	0.471287				-0.0862114	0.462136				-3.06523		0.00206253			-1.35154		0.0200405			1.65754	0.983471
	-0.524113	0.182165				0.308429	0.778502				-0.179111	0.438532				-0.0159839	0.517316				0.47688	0.878676				0.018101	0.473267				-0.085637	0.464078				-2.96967		0.00217108			-1.35055		0.0201471			1.67829	0.987603
	-0.522448	0.182927				0.316745	0.781759				-0.176518	0.440367				-0.0149553	0.519481				0.485591	0.882353				0.0190923	0.475248				-0.0826691	0.466019				-2.965		0.00227964			-1.3495		0.0202537			2.07258	0.991736
	-0.521515	0.183689				0.317525	0.785016				-0.171272	0.442202				-0.0143076	0.521645				0.490311	0.886029				0.0201957	0.477228				-0.0760161	0.467961				-2.9466		0.00238819			-1.34851		0.0203603			2.95686	0.995868
	-0.51349	0.184451				0.317969	0.788274				-0.16833	0.444037				-0.0141738	0.52381				0.494118	0.889706				0.0217099	0.479208				-0.0687277	0.469903				-2.93496		0.00249674			-1.34577		0.0204669			3.12021	1
	-0.512147	0.185213				0.321958	0.791531				-0.166569	0.445872				-0.0074795	0.525974				0.510535	0.893382				0.0244085	0.481188				-0.0659976	0.471845				-2.93436		0.0026053			-1.34563		0.0205735
	-0.510914	0.185976				0.332494	0.794788				-0.163847	0.447706				-0.0063259	0.528139				0.516404	0.897059				0.0268456	0.483168				-0.0654136	0.473786				-2.92439		0.00271385			-1.34176		0.0206801
	-0.510332	0.186738				0.33463	0.798046				-0.163093	0.449541				-0.0043973	0.530303				0.544092	0.900735				0.0273621	0.485149				-0.058948	0.475728				-2.91669		0.00282241			-1.34146		0.0207867		Red	-6.15831		0.00010885
	-0.509459	0.1875				0.360901	0.801303				-0.162241	0.451376				-0.004291	0.532468				0.55073	0.904412				0.0295045	0.487129				-0.0553424	0.47767				-2.89645		0.00293096			-1.34119		0.0208933			-5.59675		0.0002177
	-0.509136	0.188262				0.368929	0.80456				-0.159061	0.453211				-0.0029927	0.534632				0.556659	0.908088				0.0299887	0.489109				-0.0538501	0.479612				-2.81526		0.00303951			-1.33626		0.0209999			-5.38681		0.00032655
	-0.507721	0.189024				0.371678	0.807818				-0.155105	0.455046				-0.0008529	0.536797				0.586459	0.911765				0.0303107	0.491089				-0.0523136	0.481553				-2.76902		0.00314807			-1.33093		0.0211065			-4.10386		0.0004354
	-0.499408	0.189787				0.381728	0.811075				-0.141199	0.456881				0.00027258	0.538961				0.586848	0.915441				0.0366766	0.493069				-0.0474026	0.483495				-2.74973		0.00325662			-1.32999		0.0212131			-4.10253		0.00054425
	-0.49652	0.190549				0.386786	0.814332				-0.139226	0.458716				0.00410902	0.541126				0.605258	0.919118				0.0369617	0.495049				-0.0454342	0.485437				-2.74946		0.00336518			-1.32696		0.0213197			-3.56189		0.0006531
	-0.494325	0.191311				0.388578	0.81759				-0.138648	0.46055				0.00625006	0.54329				0.614461	0.922794				0.0379693	0.49703				-0.0386075	0.487379				-2.73386		0.00347373			-1.32455		0.0214263			-3.51966		0.00076195
	-0.493086	0.192073				0.390032	0.820847				-0.13845	0.462385				0.011567	0.545455				0.641728	0.926471				0.0405554	0.49901				-0.0361442	0.48932				-2.70706		0.00358228			-1.32374		0.0215329			-3.43556		0.0008708
	-0.486328	0.192835				0.393897	0.824104				-0.138151	0.46422				0.0121894	0.547619				0.649002	0.930147				0.0455503	0.50099				-0.0353617	0.491262				-2.68597		0.00369084			-1.32017		0.0216395			-3.39004		0.00097965
	-0.485807	0.193598				0.396288	0.827362				-0.13785	0.466055				0.0130144	0.549784				0.708799	0.933824				0.0459565	0.50297				-0.0352738	0.493204				-2.62164		0.00379939			-1.32011		0.0217461			-3.37293		0.00108849
	-0.48269	0.19436				0.396362	0.830619				-0.13776	0.46789				0.0190923	0.551948				0.720326	0.9375				0.0465243	0.50495				-0.0341901	0.495146				-2.59246		0.00390795			-1.31214		0.0218527			-3.33391		0.00119734
	-0.480569	0.195122				0.402035	0.833876				-0.137387	0.469725				0.0192335	0.554113				0.747136	0.941176				0.0472675	0.506931				-0.0340756	0.497087				-2.56628		0.0040165			-1.30652		0.0219593			-3.26718		0.00130619
	-0.479978	0.195884				0.405492	0.837134				-0.134096	0.47156				0.0201957	0.556277				0.764328	0.944853				0.0480992	0.508911				-0.0338113	0.499029				-2.53197		0.00412505			-1.30313		0.0220659			-3.25532		0.00141504
	-0.478634	0.196646				0.408805	0.840391				-0.133368	0.473394				0.0208447	0.558442				0.771876	0.948529				0.0481959	0.510891				-0.0329233	0.500971				-2.51995		0.00423361			-1.30183		0.0221725			-3.16808		0.00152389
	-0.47797	0.197409				0.412524	0.843648				-0.129463	0.475229				0.0282814	0.560606				0.792474	0.952206				0.0489571	0.512871				-0.0308386	0.502913				-2.51765		0.00434216			-1.29845		0.0222791			-3.1474		0.00163274
	-0.474924	0.198171				0.413097	0.846906				-0.122982	0.477064				0.0287047	0.562771				0.856394	0.955882				0.053788	0.514851				-0.0252975	0.504854				-2.51203		0.00445072			-1.29812		0.0223857			-3.141		0.00174159
	-0.47277	0.198933				0.429614	0.850163				-0.121708	0.478899				0.0295383	0.564935				0.958001	0.959559				0.0546289	0.516832				-0.024508	0.506796				-2.43458		0.00455927			-1.29609		0.0224923			-3.07392		0.00185044
	-0.472395	0.199695				0.442846	0.85342				-0.120283	0.480734				0.0378795	0.5671				1.03476	0.963235				0.0550702	0.518812				-0.0242045	0.508738				-2.42666		0.00466782			-1.29505		0.0225989			-3.07329		0.00195929
	-0.46632	0.200457				0.445924	0.856678				-0.117691	0.482569				0.0495164	0.569264				1.03781	0.966912				0.0577193	0.520792				-0.0200388	0.51068				-2.40332		0.00477638			-1.29493		0.0227055			-3.06523		0.00206814
	-0.465602	0.20122				0.448756	0.859935				-0.112711	0.484404				0.0529854	0.571429				1.04444	0.970588				0.0602041	0.522772				-0.0149553	0.512621				-2.39132		0.00488493			-1.29241		0.0228121			-2.96967		0.00217699
	-0.464227	0.201982				0.449442	0.863192				-0.106087	0.486239				0.0532652	0.573593				1.15728	0.974265				0.065143	0.524752				-0.0141738	0.514563				-2.38625		0.00499349			-1.29216		0.0229187			-2.965		0.00228584
	-0.463795	0.202744				0.451702	0.86645				-0.103078	0.488073				0.0550702	0.575758				1.17912	0.977941				0.065951	0.526733				-0.0133306	0.516505				-2.36943		0.00510204			-1.29139		0.0230253			-2.9466		0.00239469
	-0.459951	0.203506				0.455145	0.869707				-0.0981494	0.489908				0.0565254	0.577922				1.27043	0.981618				0.0665756	0.528713				-0.0110874	0.518447				-2.32109		0.00521059			-1.28992		0.0231319			-2.93496		0.00250354
	-0.458394	0.204268				0.468474	0.872964				-0.0953901	0.491743				0.0576272	0.580087				1.36131	0.985294				0.0680604	0.530693				-0.0108794	0.520388				-2.32016		0.00531915			-1.27275		0.0232385			-2.93436		0.00261239
	-0.456998	0.20503				0.483118	0.876221				-0.0948084	0.493578				0.0697777	0.582251				1.74769	0.988971				0.0685577	0.532673				-0.0077302	0.52233				-2.31764		0.0054277			-1.27184		0.0233451			-2.92439		0.00272124
	-0.451523	0.205793				0.483511	0.879479				-0.0928797	0.495413				0.0760115	0.584416				2.00703	0.992647				0.0697367	0.534653				-0.0074795	0.524272				-2.31468		0.00553626			-1.27106		0.0234517			-2.91669		0.00283009
	-0.450362	0.206555				0.491443	0.882736				-0.0867116	0.497248				0.077323	0.58658				2.26422	0.996324				0.0727683	0.536634				-0.0067085	0.526214				-2.29814		0.00564481			-1.26774		0.0235583			-2.89645		0.00293894
	-0.450011	0.207317				0.497732	0.885993				-0.0863839	0.499083				0.089685	0.588745				2.81861	1				0.0770173	0.538614				-0.0056703	0.528155				-2.28607		0.00575337			-1.26747		0.0236649			-2.76902		0.00304778
	-0.44631	0.208079				0.514385	0.889251				-0.0856333	0.500917				0.090256	0.590909									0.0806787	0.540594				-0.0031109	0.530097				-2.24682		0.00586192			-1.26684		0.0237714			-2.74973		0.00315663
	-0.445898	0.208841				0.516404	0.892508				-0.0826691	0.502752				0.0940602	0.593074									0.0826339	0.542574				-0.0009709	0.532039				-2.21192		0.00597047			-1.25993		0.0238781			-2.73386		0.00326548
	-0.441478	0.209604				0.534593	0.895765				-0.0777631	0.504587				0.0949957	0.595238			Red	-5.59675		0.00010921			0.0844024	0.544554				-0.0008529	0.533981				-2.19376		0.00607903			-1.25973		0.0239846			-2.70706		0.00337433
	-0.440858	0.210366				0.534663	0.899023				-0.0761484	0.506422				0.095757	0.597403				-5.38681		0.00021841			0.0862729	0.546535				-0.0006653	0.535922				-2.19107		0.00618758			-1.25509		0.0240913			-2.68597		0.00348318
	-0.440333	0.211128				0.536613	0.90228				-0.0699842	0.508257				0.0970707	0.599567				-4.10253		0.00032762			0.09054	0.548515				-0.0003262	0.537864				-2.18332		0.00629614			-1.25246		0.0241978			-2.62164		0.00359203
	-0.439578	0.21189				0.563608	0.905537				-0.061333	0.510092				0.0976589	0.601732				-3.56189		0.00043682			0.0917805	0.550495				0.00287761	0.539806				-2.17971		0.00640469			-1.25223		0.0243044			-2.59246		0.00370088
	-0.437723	0.212652				0.5686	0.908795				-0.0589235	0.511927				0.101185	0.603896				-3.51966		0.00054603			0.0934435	0.552475				0.00520136	0.541748				-2.14246		0.00651324			-1.25221		0.024411			-2.56628		0.00380973
	-0.433537	0.213415				0.573309	0.912052				-0.0580359	0.513761				0.10153	0.606061				-3.43556		0.00065524			0.0939762	0.554455				0.0055481	0.543689				-2.13427		0.0066218			-1.25193		0.0245176			-2.53197		0.00391858
	-0.433337	0.214177				0.605258	0.915309				-0.0570132	0.515596				0.108266	0.608225				-3.37293		0.00076444			0.101023	0.556436				0.0056407	0.545631				-2.12747		0.00673035			-1.25022		0.0246242			-2.51995		0.00402743
	-0.430447	0.214939				0.60595	0.918567				-0.0553424	0.517431				0.11244	0.61039				-3.33391		0.00087365			0.106984	0.558416				0.0107765	0.547573				-2.11789		0.00683891			-1.24896		0.0247308			-2.51765		0.00413628
	-0.428772	0.215701				0.637583	0.921824				-0.0505295	0.519266				0.113171	0.612554				-3.26718		0.00098285			0.107281	0.560396				0.010857	0.549515				-2.11215		0.00694746			-1.24895		0.0248374			-2.51203		0.00424513
	-0.42487	0.216463				0.652145	0.925081				-0.0480804	0.521101				0.116223	0.614719				-3.141		0.00109206			0.110274	0.562376				0.0118678	0.551456				-2.11067		0.00705601			-1.2484		0.024944			-2.43458		0.00435398
	-0.42366	0.217226				0.666827	0.928339				-0.0474026	0.522936				0.118754	0.616883				-3.13832		0.00120127			0.112681	0.564356				0.0149445	0.553398				-2.10484		0.00716457			-1.24816		0.0250506			-2.42666		0.00446283
	-0.422302	0.217988				0.679439	0.931596				-0.0454342	0.524771				0.120278	0.619048				-3.07392		0.00131047			0.116223	0.566337				0.018703	0.55534				-2.09062		0.00727312			-1.24739		0.0251572			-2.40332		0.00457168
	-0.421012	0.21875				0.695695	0.934853				-0.0449928	0.526605				0.124837	0.621212				-3.07329		0.00141968			0.118552	0.568317				0.0199238	0.557282				-2.07623		0.00738168			-1.24733		0.0252638			-2.39132		0.00468053
	-0.419466	0.219512				0.718892	0.938111				-0.0435423	0.52844				0.125886	0.623377				-3.06523		0.00152889			0.120474	0.570297				0.0226051	0.559223				-2.05966		0.00749023			-1.24334		0.0253704			-2.38625		0.00478938
	-0.419278	0.220274				0.720326	0.941368				-0.0435033	0.530275				0.128327	0.625541				-2.96967		0.00163809			0.121591	0.572277				0.0263965	0.561165				-2.05298		0.00759878			-1.23752		0.025477			-2.36943		0.00489823
	-0.412745	0.221037				0.764328	0.944625				-0.0412748	0.53211				0.129743	0.627706				-2.965		0.0017473			0.127257	0.574257				0.0283553	0.563107				-2.0523		0.00770734			-1.23466		0.0255836			-2.32109		0.00500708
	-0.411587	0.221799				0.801004	0.947883				-0.0360882	0.533945				0.131306	0.62987				-2.9466		0.0018565			0.131306	0.576238				0.0290778	0.565049				-2.02613		0.00781589			-1.23295		0.0256902			-2.32016		0.00511592
	-0.411058	0.222561				0.856314	0.95114				-0.0341901	0.53578				0.133992	0.632035				-2.93496		0.00196571			0.133005	0.578218				0.030287	0.56699				-2.01572		0.00792445			-1.23133		0.0257968			-2.31764		0.00522477
	-0.410559	0.223323				0.883856	0.954397				-0.0332409	0.537615				0.136379	0.634199				-2.93436		0.00207492			0.148683	0.580198				0.0340727	0.568932				-2.00846		0.008033			-1.23053		0.0259034			-2.31468		0.00533362
	-0.410091	0.224085				0.941816	0.957655				-0.032679	0.53945				0.140057	0.636364				-2.92439		0.00218412			0.153274	0.582178				0.0363308	0.570874				-2.00806		0.00814155			-1.22457		0.02601			-2.28607		0.00544247
	-0.407116	0.224848				0.983485	0.960912				-0.0323815	0.541284				0.144233	0.638528				-2.91669		0.00229333			0.155862	0.584158				0.0366766	0.572816				-1.99774		0.00825011			-1.22392		0.0261166			-2.24682		0.00555132
	-0.402967	0.22561				1.04792	0.964169				-0.0299137	0.543119				0.145567	0.640693				-2.89645		0.00240253			0.156228	0.586139				0.0455503	0.574757				-1.99612		0.00835866			-1.22338		0.0262232			-2.21192		0.00566017
	-0.401456	0.226372				1.13573	0.967427				-0.0288703	0.544954				0.145913	0.642857				-2.81526		0.00251174			0.158369	0.588119				0.0459565	0.576699				-1.99295		0.00846722			-1.22141		0.0263298			-2.19376		0.00576902
	-0.399663	0.227134				1.15997	0.970684				-0.026615	0.546789				0.149713	0.645022				-2.76902		0.00262095			0.15943	0.590099				0.0465243	0.578641				-1.97858		0.00857577			-1.22118		0.0264364			-2.19107		0.00587787
	-0.399526	0.227896				1.16782	0.973941				-0.0239138	0.548624				0.158982	0.647186				-2.74973		0.00273015			0.161303	0.592079				0.0472675	0.580583				-1.96967		0.00868432			-1.22036		0.026543			-2.18332		0.00598672
	-0.399124	0.228659				1.17636	0.977199				-0.0200184	0.550459				0.161303	0.649351				-2.73386		0.00283936			0.165079	0.594059				0.0495164	0.582524				-1.96685		0.00879288			-1.21923		0.0266496			-2.17971		0.00609557
	-0.398452	0.229421				1.1873	0.980456				-0.0178039	0.552294				0.164094	0.651515				-2.68597		0.00294856			0.165307	0.59604				0.053788	0.584466				-1.96196		0.00890143			-1.21787		0.0267562			-2.14246		0.00620442
	-0.397251	0.230183				1.25514	0.983713				-0.0146395	0.554128				0.168978	0.65368				-2.59246		0.00305777			0.165573	0.59802				0.0565627	0.586408				-1.95181		0.00900999			-1.21774		0.0268628			-2.13427		0.00631327
	-0.390653	0.230945				1.36131	0.986971				-0.0139086	0.555963				0.1735	0.655844				-2.56628		0.00316698			0.166506	0.6				0.0589783	0.58835				-1.95108		0.00911854			-1.21408		0.0269694			-2.12747		0.00642212
	-0.390132	0.231707				1.61607	0.990228				-0.0110874	0.557798				0.17572	0.658009				-2.53197		0.00327618			0.171597	0.60198				0.0591815	0.590291				-1.94838		0.0092271			-1.20974		0.027076			-2.11789		0.00653097
	-0.388024	0.23247				1.80662	0.993485				-0.0108794	0.559633				0.183731	0.660173				-2.51995		0.00338539			0.17274	0.60396				0.0636802	0.592233				-1.94272		0.00933565			-1.20821		0.0271826			-2.11215		0.00663982
	-0.38706	0.233232				1.94206	0.996743				-0.0083066	0.561468				0.18429	0.662338				-2.51765		0.00349459			0.173236	0.605941				0.064301	0.594175				-1.9383		0.0094442			-1.2072		0.0272892			-2.11067		0.00674867
	-0.385176	0.233994				2.68788	1				-0.0056703	0.563303				0.190385	0.664502				-2.51203		0.0036038			0.1735	0.607921				0.065143	0.596117				-1.92766		0.00955276			-1.2066		0.0273958			-2.10484		0.00685752
	-0.383696	0.234756									-0.0051565	0.565138				0.193459	0.666667				-2.43458		0.00371301			0.177171	0.609901				0.0656825	0.598058				-1.91478		0.00966131			-1.20552		0.0275024			-2.09062		0.00696637
	-0.37663	0.235518									-0.0024818	0.566972				0.196859	0.668831				-2.42666		0.00382221			0.177906	0.611881				0.0675804	0.6				-1.89245		0.00976987			-1.20344		0.027609			-2.07623		0.00707521
	-0.375785	0.23628			Red	-6.15831		0.00010963			-0.0012338	0.568807				0.197172	0.670996				-2.40332		0.00393142			0.181619	0.613861				0.0678746	0.601942				-1.86861		0.00987842			-1.20274		0.0277156			-2.05966		0.00718406
	-0.375704	0.237043				-5.59675		0.00021925			0.00027258	0.570642				0.198186	0.67316				-2.39132		0.00404062			0.186125	0.615842				0.0683799	0.603884				-1.83839		0.00998697			-1.20208		0.0278222			-2.05298		0.00729291
	-0.374422	0.237805				-5.38681		0.00032888			0.013561	0.572477				0.202455	0.675325				-2.38625		0.00414983			0.18991	0.617822				0.0730465	0.605825				-1.82591		0.0100955			-1.20034		0.0279288			-2.0523		0.00740176
	-0.372795	0.238567				-4.10386		0.0004385			0.0142002	0.574312				0.208602	0.677489				-2.36943		0.00425904			0.198186	0.619802				0.0743194	0.607767				-1.82335		0.0102041			-1.19944		0.0280354			-2.02613		0.00751061
	-0.370318	0.239329				-4.10253		0.00054813			0.0167827	0.576147				0.214937	0.679654				-2.32109		0.00436824			0.202864	0.621782				0.0826339	0.609709				-1.81779		0.0103126			-1.19689		0.028142			-2.01572		0.00761946
	-0.367702	0.240091				-3.56189		0.00065775			0.018703	0.577982				0.215398	0.681818				-2.32016		0.00447745			0.203516	0.623762				0.0871499	0.61165				-1.80289		0.0104212			-1.1967		0.0282486			-2.00846		0.00772831
	-0.367298	0.240854				-3.51966		0.00076738			0.0243934	0.579817				0.215564	0.683983				-2.31764		0.00458666			0.207788	0.625743				0.0968897	0.613592				-1.80082		0.0105297			-1.19104		0.0283552			-2.00806		0.00783716
	-0.367202	0.241616				-3.43556		0.000877			0.0294283	0.581651				0.217999	0.686147				-2.31468		0.00469586			0.210572	0.627723				0.0984998	0.615534				-1.79435		0.0106383			-1.18731		0.0284618			-1.99774		0.00794601
	-0.365107	0.242378				-3.37293		0.00098663			0.0295383	0.583486				0.218349	0.688312				-2.29814		0.00480507			0.210915	0.629703				0.10153	0.617476				-1.78386		0.0107469			-1.18653		0.0285684			-1.99612		0.00805486
	-0.364781	0.24314				-3.33391		0.00109625			0.034623	0.585321				0.225318	0.690476				-2.28607		0.00491427			0.211072	0.631683				0.103243	0.619417				-1.77825		0.0108554			-1.18584		0.028675			-1.99295		0.00816371
	-0.364662	0.243902				-3.26718		0.00120588			0.0376454	0.587156				0.229314	0.692641				-2.24682		0.00502348			0.215398	0.633663				0.111419	0.621359				-1.77654		0.010964			-1.18415		0.0287816			-1.97858		0.00827256
	-0.364028	0.244665				-3.25532		0.0013155			0.0379693	0.588991				0.230853	0.694805				-2.21192		0.00513269			0.215564	0.635644				0.11484	0.623301				-1.76791		0.0110725			-1.18413		0.0288882			-1.96967		0.00838141
	-0.363384	0.245427				-3.1474		0.00142513			0.0386531	0.590826				0.232026	0.69697				-2.19376		0.00524189			0.217467	0.637624				0.116223	0.625243				-1.7657		0.0111811			-1.18362		0.0289948			-1.96685		0.00849026
	-0.359919	0.246189				-3.141		0.00153475			0.0405554	0.592661				0.238744	0.699134				-2.19107		0.0053511			0.219472	0.639604				0.119924	0.627184				-1.75391		0.0112896			-1.18149		0.0291014			-1.96268		0.00859911
	-0.359801	0.246951				-3.13832		0.00164438			0.0406083	0.594495				0.241138	0.701299				-2.18332		0.0054603			0.220892	0.641584				0.122553	0.629126				-1.74901		0.0113982			-1.1798		0.029208			-1.96196		0.00870796
	-0.359747	0.247713				-3.07392		0.001754			0.0426358	0.59633				0.241829	0.703463				-2.17971		0.00556951			0.230521	0.643564				0.123239	0.631068				-1.73848		0.0115067			-1.17935		0.0293146			-1.95181		0.00881681
	-0.359359	0.248476				-3.06523		0.00186363			0.0430368	0.598165				0.24584	0.705628				-2.14246		0.00567872			0.230853	0.645545				0.12376	0.63301				-1.73657		0.0116153			-1.17402		0.0294212			-1.95108		0.00892566
	-0.357703	0.249238				-2.96967		0.00197325			0.0437295	0.6				0.249218	0.707792				-2.13427		0.00578792			0.232026	0.647525				0.124671	0.634951				-1.73116		0.0117238			-1.17372		0.0295278			-1.94838		0.00903451
	-0.356771	0.25				-2.965		0.00208288			0.0455503	0.601835				0.249541	0.709957				-2.12747		0.00589713			0.236841	0.649505				0.124837	0.636893				-1.71927		0.0118324			-1.17164		0.0296344			-1.94272		0.00914335
	-0.356207	0.250762				-2.9466		0.0021925			0.0459565	0.60367				0.250107	0.712121				-2.11789		0.00600633			0.239586	0.651485				0.125021	0.638835				-1.71158		0.011941			-1.17138		0.029741			-1.9383		0.0092522
	-0.355866	0.251524				-2.93496		0.00230213			0.0465243	0.605505				0.251882	0.714286				-2.11215		0.00611554			0.240924	0.653465				0.125787	0.640777				-1.70961		0.0120495			-1.17112		0.0298476			-1.92766		0.00936105
	-0.355634	0.252287				-2.93436		0.00241175			0.0531536	0.607339				0.255048	0.71645				-2.11067		0.00622475			0.246876	0.655446				0.128327	0.642718				-1.69857		0.0121581			-1.17086		0.0299542			-1.91478		0.0094699
	-0.355224	0.253049				-2.92439		0.00252138			0.0532652	0.609174				0.255156	0.718615				-2.10484		0.00633395			0.249218	0.657426				0.139632	0.64466				-1.69258		0.0122666			-1.16933		0.0300608			-1.89245		0.00957875
	-0.355121	0.253811				-2.91669		0.002631			0.0542165	0.611009				0.257039	0.720779				-2.09062		0.00644316			0.250944	0.659406				0.144663	0.646602				-1.68253		0.0123752			-1.16834		0.0301674			-1.86861		0.0096876
	-0.354633	0.254573				-2.89645		0.00274063			0.0616452	0.612844				0.260431	0.722944				-2.07623		0.00655236			0.252834	0.661386				0.145567	0.648544				-1.67357		0.0124837			-1.16769		0.030274			-1.83839		0.00979645
	-0.354531	0.255335				-2.76902		0.00285025			0.0633457	0.614679				0.262303	0.725108				-2.05966		0.00666157			0.252955	0.663366				0.152653	0.650485				-1.66425		0.0125923			-1.16705		0.0303806			-1.82591		0.0099053
	-0.350896	0.256098				-2.74973		0.00295988			0.0727858	0.616514				0.264959	0.727273				-2.05298		0.00677078			0.254205	0.665347				0.157496	0.652427				-1.66411		0.0127008			-1.16352		0.0304872			-1.82335		0.0100141
	-0.346329	0.25686				-2.74946		0.0030695			0.0795334	0.618349				0.268852	0.729437				-2.0523		0.00687998			0.254986	0.667327				0.15774	0.654369				-1.65702		0.0128094			-1.16264		0.0305937			-1.81779		0.010123
	-0.33881	0.257622				-2.73386		0.00317913			0.0813762	0.620183				0.26961	0.731602				-2.02613		0.00698919			0.257721	0.669307				0.161303	0.656311				-1.65136		0.0129179			-1.16075		0.0307004			-1.80289		0.0102319
	-0.335099	0.258384				-2.70706		0.00328875			0.0824286	0.622018				0.271029	0.733766				-2.01572		0.00709839			0.257749	0.671287				0.170894	0.658252				-1.65131		0.0130265			-1.1597		0.0308069			-1.80082		0.0103407
	-0.33447	0.259146				-2.68597		0.00339838			0.0826339	0.623853				0.271542	0.735931				-2.00846		0.0072076			0.266576	0.673267				0.174189	0.660194				-1.63842		0.013135			-1.15952		0.0309136			-1.79435		0.0104496
	-0.334267	0.259909				-2.62164		0.003508			0.0856881	0.625688				0.272664	0.738095				-2.00806		0.00731681			0.268852	0.675248				0.179124	0.662136				-1.63685		0.0132436			-1.15855		0.0310201			-1.78386		0.0105584
	-0.333614	0.260671				-2.59246		0.00361763			0.0860522	0.627523				0.278186	0.74026				-1.99774		0.00742601			0.272664	0.677228				0.183133	0.664078				-1.63217		0.0133522			-1.15323		0.0311268			-1.77825		0.0106672
	-0.332836	0.261433				-2.56628		0.00372725			0.090256	0.629358				0.280535	0.742424				-1.99612		0.00753522			0.278151	0.679208				0.183668	0.666019				-1.61111		0.0134607			-1.14703		0.0312333			-1.76791		0.0107761
	-0.331279	0.262195				-2.53197		0.00383688			0.0910329	0.631193				0.281139	0.744589				-1.99295		0.00764443			0.278186	0.681188				0.183731	0.667961				-1.60937		0.0135693			-1.13969		0.0313399			-1.7657		0.0108849
	-0.331065	0.262957				-2.51995		0.0039465			0.0963805	0.633028				0.281753	0.746753				-1.97858		0.00775363			0.278452	0.683168				0.185093	0.669903				-1.60841		0.0136778			-1.13848		0.0314465			-1.75391		0.0109938
	-0.32989	0.26372				-2.51765		0.00405613			0.0963888	0.634862				0.283578	0.748918				-1.96967		0.00786284			0.280535	0.685149				0.194989	0.671845				-1.60697		0.0137864			-1.13734		0.0315531			-1.74901		0.0111027
	-0.328093	0.264482				-2.51203		0.00416575			0.0967065	0.636697				0.298475	0.751082				-1.96685		0.00797204			0.280924	0.687129				0.198776	0.673786				-1.60611		0.0138949			-1.13349		0.0316597			-1.73848		0.0112115
	-0.326696	0.265244				-2.43458		0.00427538			0.0976589	0.638532				0.302212	0.753247				-1.96268		0.00808125			0.281196	0.689109				0.20521	0.675728				-1.60043		0.0140035			-1.12975		0.0317663			-1.73657		0.0113203
	-0.325605	0.266006				-2.42666		0.004385			0.0983277	0.640367				0.302885	0.755411				-1.96196		0.00819046			0.283578	0.691089				0.209873	0.67767				-1.59854		0.014112			-1.12885		0.0318729			-1.73116		0.0114292
	-0.324651	0.266768				-2.40332		0.00449463			0.0984998	0.642202				0.303098	0.757576				-1.95181		0.00829966			0.283948	0.693069				0.215398	0.679612				-1.59623		0.0142206			-1.12871		0.0319795			-1.71927		0.011538
	-0.320578	0.26753				-2.39132		0.00460425			0.100196	0.644037				0.306292	0.75974				-1.95108		0.00840887			0.285857	0.695049				0.220892	0.681553				-1.59352		0.0143291			-1.12683		0.0320861			-1.71158		0.0116469
	-0.320449	0.268293				-2.38625		0.00471388			0.100408	0.645872				0.308429	0.761905				-1.94838		0.00851807			0.286661	0.69703				0.221346	0.683495				-1.5926		0.0144377			-1.12565		0.0321927			-1.70961		0.0117557
	-0.317228	0.269055				-2.36943		0.0048235			0.104093	0.647706				0.31699	0.764069				-1.94272		0.00862728			0.287467	0.69901				0.229314	0.685437				-1.58681		0.0145462			-1.12378		0.0322993			-1.69857		0.0118646
	-0.316666	0.269817				-2.32109		0.00493313			0.104937	0.649541				0.321958	0.766234				-1.9383		0.00873649			0.291312	0.70099				0.230853	0.687379				-1.58369		0.0146548			-1.12291		0.0324059			-1.69432		0.0119734
	-0.316507	0.270579				-2.32016		0.00504275			0.106126	0.651376				0.323699	0.768398				-1.92766		0.00884569			0.292908	0.70297				0.232208	0.68932				-1.57057		0.0147633			-1.12266		0.0325125			-1.69258		0.0120823
	-0.3161	0.271341				-2.31764		0.00515238			0.106723	0.653211				0.3247	0.770563				-1.91478		0.0089549			0.294098	0.704951				0.232331	0.691262				-1.56441		0.0148719			-1.12259		0.0326191			-1.68253		0.0121911
	-0.315741	0.272104				-2.31468		0.005262			0.108266	0.655046				0.327039	0.772727				-1.89245		0.0090641			0.296401	0.706931				0.232521	0.693204				-1.5586		0.0149805			-1.12172		0.0327257			-1.66425		0.0123
	-0.315368	0.272866				-2.29814		0.00537163			0.110274	0.656881				0.335997	0.774892				-1.86861		0.00917331			0.302212	0.708911				0.23272	0.695146				-1.55325		0.015089			-1.12063		0.0328323			-1.66411		0.0124088
	-0.312391	0.273628				-2.28607		0.00548125			0.117832	0.658716				0.341499	0.777056				-1.83839		0.00928252			0.303834	0.710891				0.233674	0.697087				-1.54837		0.0151976			-1.12045		0.0329389			-1.65702		0.0125177
	-0.312195	0.27439				-2.24682		0.00559088			0.118155	0.66055				0.344673	0.779221				-1.82591		0.00939172			0.310493	0.712871				0.233757	0.699029				-1.54426		0.0153061			-1.11746		0.0330455			-1.65136		0.0126265
	-0.309522	0.275152				-2.21192		0.0057005			0.119353	0.662385				0.350832	0.781385				-1.82335		0.00950093			0.320812	0.714851				0.236205	0.700971				-1.54261		0.0154147			-1.11721		0.0331521			-1.65131		0.0127354
	-0.30834	0.275915				-2.19376		0.00581013			0.120952	0.66422				0.351071	0.78355				-1.81779		0.00961013			0.330452	0.716832				0.239586	0.702913				-1.53058		0.0155232			-1.11716		0.0332587			-1.63842		0.0128442
	-0.3043	0.276677				-2.19107		0.00591975			0.125787	0.666055				0.356351	0.785714				-1.80289		0.00971934			0.330961	0.718812				0.241318	0.704854				-1.53016		0.0156318			-1.11395		0.0333653			-1.63685		0.0129531
	-0.304115	0.277439				-2.18332		0.00602938			0.131306	0.66789				0.362512	0.787879				-1.78386		0.00982855			0.332682	0.720792				0.241829	0.706796				-1.52326		0.0157403			-1.1114		0.0334719			-1.63217		0.0130619
	-0.304064	0.278201				-2.17971		0.006139			0.131606	0.669725				0.367555	0.790043				-1.77825		0.00993775			0.333218	0.722772				0.243099	0.708738				-1.52079		0.0158489			-1.10892		0.0335785			-1.61111		0.0131708
	-0.302453	0.278963				-2.14246		0.00624863			0.141936	0.67156				0.371996	0.792208				-1.76791		0.010047			0.342363	0.724752				0.246876	0.71068				-1.51006		0.0159575			-1.10878		0.0336851			-1.60937		0.0132796
	-0.300963	0.279726				-2.12747		0.00635825			0.143901	0.673395				0.375568	0.794372				-1.7657		0.0101562			0.348935	0.726733				0.249218	0.712621				-1.50892		0.016066			-1.10717		0.0337917			-1.60841		0.0133885
	-0.300777	0.280488				-2.11789		0.00646788			0.144233	0.675229				0.378312	0.796537				-1.75391		0.0102654			0.353224	0.728713				0.250649	0.714563				-1.5053		0.0161745			-1.10526		0.0338983			-1.60697		0.0134973
	-0.297872	0.28125				-2.11215		0.0065775			0.145087	0.677064				0.381498	0.798701				-1.74901		0.0103746			0.355142	0.730693				0.252338	0.716505				-1.4981		0.0162831			-1.10365		0.0340049			-1.60611		0.0136062
	-0.297341	0.282012				-2.11067		0.00668713			0.157035	0.678899				0.382567	0.800866				-1.73848		0.0104838			0.356351	0.732673				0.257706	0.718447				-1.49608		0.0163917			-1.09974		0.0341115			-1.60043		0.013715
	-0.296655	0.282774				-2.10484		0.00679676			0.15718	0.680734				0.383594	0.80303				-1.73657		0.010593			0.360478	0.734653				0.26086	0.720388				-1.47857		0.0165002			-1.09576		0.0342181			-1.59854		0.0138239
	-0.296114	0.283537				-2.09062		0.00690638			0.158533	0.682569				0.389734	0.805195				-1.71927		0.0107022			0.36259	0.736634				0.26739	0.72233				-1.47689		0.0166088			-1.09429		0.0343247			-1.59623		0.0139327
	-0.293907	0.284299				-2.07623		0.00701601			0.161303	0.684404				0.395046	0.807359				-1.71158		0.0108114			0.377403	0.738614				0.268852	0.724272				-1.47089		0.0167173			-1.09402		0.0344313			-1.59352		0.0140416
	-0.292912	0.285061				-2.05966		0.00712563			0.164094	0.686239				0.396282	0.809524				-1.70961		0.0109206			0.380307	0.740594				0.2692	0.726214				-1.46952		0.0168259			-1.09396		0.0345379			-1.5926		0.0141504
	-0.291988	0.285823				-2.05298		0.00723526			0.167801	0.688073				0.403191	0.811688				-1.69857		0.0110298			0.381234	0.742574				0.271359	0.728155				-1.4657		0.0169344			-1.09039		0.0346445			-1.58681		0.0142593
	-0.290965	0.286585				-2.0523		0.00734488			0.174189	0.689908				0.404841	0.813853				-1.69432		0.011139			0.381498	0.744554				0.271542	0.730097				-1.45706		0.017043			-1.08986		0.0347511			-1.58369		0.0143681
	-0.288362	0.287348				-2.02613		0.00745451			0.181619	0.691743				0.410145	0.816017				-1.69258		0.0112482			0.38637	0.746535				0.276318	0.732039				-1.44741		0.0171515			-1.0887		0.0348577			-1.57057		0.014477
	-0.285561	0.28811				-2.01572		0.00756413			0.183691	0.693578				0.410168	0.818182				-1.68253		0.0113574			0.389396	0.748515				0.276798	0.733981				-1.44656		0.0172601			-1.08401		0.0349643			-1.56441		0.0145858
	-0.284979	0.288872				-2.00846		0.00767376			0.185096	0.695413				0.411871	0.820346				-1.66425		0.0114666			0.390032	0.750495				0.277444	0.735922				-1.44551		0.0173686			-1.08299		0.0350709			-1.5586		0.0146947
	-0.282686	0.289634				-2.00806		0.00778338			0.194955	0.697248				0.415474	0.822511				-1.66411		0.0115758			0.393897	0.752475				0.277696	0.737864				-1.44482		0.0174772			-1.081		0.0351775			-1.55325		0.0148035
	-0.278516	0.290396				-1.99774		0.00789301			0.195161	0.699083				0.423065	0.824675				-1.65702		0.0116851			0.396076	0.754455				0.278186	0.739806				-1.42678		0.0175858			-1.08011		0.0352841			-1.54837		0.0149124
	-0.278381	0.291159				-1.99612		0.00800263			0.196859	0.700917				0.429978	0.82684				-1.65136		0.0117943			0.396288	0.756436				0.281196	0.741748				-1.42161		0.0176943			-1.07886		0.0353907			-1.54426		0.0150212
	-0.278375	0.291921				-1.99295		0.00811226			0.196875	0.702752				0.444911	0.829004				-1.65131		0.0119035			0.396362	0.758416				0.282168	0.743689				-1.41667		0.0178029			-1.07704		0.0354973			-1.54261		0.0151301
	-0.278105	0.292683				-1.97858		0.00822188			0.198776	0.704587				0.446822	0.831169				-1.63842		0.0120127			0.399846	0.760396				0.283578	0.745631				-1.41172		0.0179114			-1.07325		0.0356039			-1.53058		0.0152389
	-0.276684	0.293445				-1.96967		0.00833151			0.203516	0.706422				0.451896	0.833333				-1.63685		0.0121219			0.405492	0.762376				0.283948	0.747573				-1.40244		0.01802			-1.07215		0.0357105			-1.53016		0.0153478
	-0.276259	0.294207				-1.96685		0.00844113			0.207333	0.708257				0.457051	0.835498				-1.63217		0.0122311			0.406263	0.764356				0.285521	0.749515				-1.39483		0.0181285			-1.0717		0.0358171			-1.52326		0.0154566
	-0.275836	0.29497				-1.95181		0.00855076			0.209782	0.710092				0.468593	0.837662				-1.61153		0.0123403			0.409752	0.766337				0.288282	0.751456				-1.3919		0.0182371			-1.07111		0.0359237			-1.52079		0.0155655
	-0.275551	0.295732				-1.95108		0.00866038			0.212039	0.711927				0.472363	0.839827				-1.61111		0.0124495			0.411264	0.768317				0.290846	0.753398				-1.38774		0.0183456			-1.0705		0.0360303			-1.51429		0.0156743
	-0.274704	0.296494				-1.94838		0.00877001			0.212471	0.713761				0.474578	0.841991				-1.60937		0.0125587			0.42145	0.770297				0.292807	0.75534				-1.38692		0.0184542			-1.07007		0.0361369			-1.51006		0.0157832
	-0.271066	0.297256				-1.94272		0.00887963			0.214803	0.715596				0.47688	0.844156				-1.60841		0.0126679			0.42915	0.772277				0.292908	0.757282				-1.38683		0.0185627			-1.06982		0.0362435			-1.50892		0.015892
	-0.270433	0.298018				-1.9383		0.00898926			0.215231	0.717431				0.48384	0.84632				-1.60611		0.0127771			0.429614	0.774257				0.29653	0.759223				-1.38393		0.0186713			-1.06531		0.0363501			-1.5053		0.0160009
	-0.268866	0.29878				-1.92766		0.00909888			0.215398	0.719266				0.484004	0.848485				-1.60043		0.0128863			0.429978	0.776238				0.303834	0.761165				-1.38378		0.0187799			-1.06238		0.0364567			-1.4981		0.0161097
	-0.267926	0.299543				-1.91478		0.00920851			0.217316	0.721101				0.492386	0.850649				-1.59854		0.0129955			0.446499	0.778218				0.307261	0.763107				-1.38259		0.0188884			-1.06184		0.0365633			-1.49608		0.0162186
	-0.2673	0.300305				-1.89245		0.00931813			0.217913	0.722936				0.493557	0.852814				-1.59623		0.0131047			0.449046	0.780198				0.316745	0.765049				-1.37102		0.018997			-1.05926		0.0366699			-1.47857		0.0163274
	-0.266589	0.301067				-1.86861		0.00942776			0.220892	0.724771				0.494118	0.854978				-1.59352		0.0132139			0.449442	0.782178				0.320812	0.76699				-1.371		0.0191055			-1.05903		0.0367765			-1.47689		0.0164363
	-0.263631	0.301829				-1.83839		0.00953738			0.221346	0.726606				0.512417	0.857143				-1.5926		0.0133231			0.46354	0.784158				0.32734	0.768932				-1.3693		0.0192141			-1.05385		0.0368831			-1.47089		0.0165451
	-0.262488	0.302591				-1.82591		0.00964701			0.225993	0.72844				0.516404	0.859307				-1.58681		0.0134323			0.465744	0.786139				0.332761	0.770874				-1.36156		0.0193226			-1.05324		0.0369897			-1.46952		0.016654
	-0.262369	0.303354				-1.82335		0.00975663			0.227405	0.730275				0.520043	0.861472				-1.58369		0.0135415			0.470055	0.788119				0.342738	0.772816				-1.35892		0.0194312			-1.05246		0.0370963			-1.4657		0.0167628
	-0.261568	0.304116				-1.81779		0.00986626			0.227618	0.73211				0.525885	0.863636				-1.57444		0.0136508			0.472363	0.790099				0.346775	0.774757				-1.35565		0.0195397			-1.0517		0.0372029			-1.45706		0.0168717
	-0.261362	0.304878				-1.80289		0.00997588			0.228086	0.733945				0.538988	0.865801				-1.57057		0.01376			0.472574	0.792079				0.348935	0.776699				-1.35438		0.0196483			-1.05131		0.0373095			-1.44741		0.0169805
	-0.26115	0.30564				-1.80082		0.0100855			0.230853	0.73578				0.543793	0.867965				-1.56441		0.0138692			0.476817	0.794059				0.353224	0.778641				-1.35154		0.0197568			-1.05068		0.037416			-1.44656		0.0170894
	-0.258138	0.306402				-1.79435		0.0101951			0.235888	0.737615				0.543874	0.87013				-1.5586		0.0139784			0.478996	0.79604				0.35465	0.780583				-1.35055		0.0198654			-1.0482		0.0375226			-1.44551		0.0171982
	-0.256636	0.307165				-1.78386		0.0103048			0.241138	0.73945				0.544092	0.872294				-1.55325		0.0140876			0.480972	0.79802				0.362512	0.782524				-1.3495		0.019974			-1.04508		0.0376293			-1.44482		0.0173071
	-0.254217	0.307927				-1.77825		0.0104144			0.242987	0.741284				0.548821	0.874459				-1.54837		0.0141968			0.481924	0.8				0.365035	0.784466				-1.34851		0.0200825			-1.04399		0.0377359			-1.42678		0.0174159
	-0.254099	0.308689				-1.76791		0.010524			0.246136	0.743119				0.556659	0.876623				-1.54426		0.014306			0.493557	0.80198				0.374615	0.786408				-1.34577		0.0201911			-1.04092		0.0378424			-1.42161		0.0175248
	-0.252549	0.309451				-1.7657		0.0106336			0.24955	0.744954				0.563608	0.878788				-1.54261		0.0144152			0.494118	0.80396				0.37645	0.78835				-1.34563		0.0202996			-1.04062		0.037949			-1.41667		0.0176336
	-0.250918	0.310213				-1.75391		0.0107433			0.252022	0.746789				0.565592	0.880952				-1.53016		0.0145244			0.502579	0.805941				0.378312	0.790291				-1.34176		0.0204082			-1.03946		0.0380556			-1.41172		0.0177425
	-0.248958	0.310976				-1.74901		0.0108529			0.257087	0.748624				0.572076	0.883117				-1.52326		0.0146336			0.502675	0.807921				0.37905	0.792233				-1.34146		0.0205167			-1.03683		0.0381622			-1.39483		0.0178513
	-0.248952	0.311738				-1.73848		0.0109625			0.264244	0.750459				0.57752	0.885281				-1.52079		0.0147428			0.510086	0.809901				0.38542	0.794175				-1.34119		0.0206253			-1.03564		0.0382688			-1.3919		0.0179602
	-0.247503	0.3125				-1.73657		0.0110721			0.266576	0.752294				0.579759	0.887446				-1.51429		0.014852			0.510535	0.811881				0.38637	0.796117				-1.33093		0.0207338			-1.03421		0.0383754			-1.38774		0.018069
	-0.245804	0.313262				-1.73116		0.0111818			0.268852	0.754128				0.58803	0.88961				-1.51006		0.0149612			0.512707	0.813861				0.388555	0.798058				-1.32999		0.0208424			-1.03375		0.038482			-1.38692		0.0181779
	-0.24576	0.314024				-1.71927		0.0112914			0.269952	0.755963				0.590247	0.891775				-1.50892		0.0150704			0.525882	0.815842				0.393897	0.8				-1.32696		0.0209509			-1.0333		0.0385886			-1.38683		0.0182867
	-0.244714	0.314787				-1.71158		0.011401			0.270978	0.757798				0.618166	0.893939				-1.5053		0.0151796			0.525885	0.817822				0.396076	0.801942				-1.32455		0.0210595			-1.03297		0.0386952			-1.38393		0.0183956
	-0.244526	0.315549				-1.70961		0.0115106			0.280535	0.759633				0.631306	0.896104				-1.4981		0.0152888			0.52743	0.819802				0.396288	0.803883				-1.32374		0.021168			-1.03081		0.0388018			-1.38378		0.0185044
	-0.243964	0.316311				-1.69857		0.0116203			0.281196	0.761468				0.648116	0.898268				-1.49608		0.0153981			0.532205	0.821782				0.399388	0.805825				-1.32017		0.0212766			-1.02987		0.0389084			-1.38259		0.0186133
	-0.243906	0.317073				-1.69432		0.0117299			0.282388	0.763303				0.660482	0.900433				-1.48673		0.0155073			0.534415	0.823762				0.404035	0.807767				-1.32011		0.0213851			-1.02792		0.039015			-1.38242		0.0187221
	-0.24371	0.317835				-1.69258		0.0118395			0.283348	0.765138				0.664292	0.902597				-1.47689		0.0156165			0.536316	0.825743				0.409752	0.809709				-1.31214		0.0214937			-1.0263		0.0391216			-1.37102		0.018831
	-0.242269	0.318598				-1.68253		0.0119491			0.283578	0.766972				0.666827	0.904762				-1.47089		0.0157257			0.541226	0.827723				0.414124	0.81165				-1.30652		0.0216023			-1.02353		0.0392282			-1.371		0.0189398
	-0.238271	0.31936				-1.67357		0.0120588			0.286101	0.768807				0.682398	0.906926				-1.46952		0.0158349			0.543793	0.829703				0.42145	0.813592				-1.30313		0.0217108			-1.02255		0.0393348			-1.3693		0.0190487
	-0.23784	0.320122				-1.66425		0.0121684			0.287725	0.770642				0.685161	0.909091				-1.4657		0.0159441			0.548821	0.831683				0.429978	0.815534				-1.30183		0.0218194			-1.02234		0.0394414			-1.36156		0.0191575
	-0.237341	0.320884				-1.66411		0.012278			0.290846	0.772477				0.689461	0.911255				-1.45706		0.0160533			0.55645	0.833663				0.436348	0.817476				-1.29845		0.0219279			-1.02232		0.039548			-1.35892		0.0192664
	-0.237137	0.321646				-1.65702		0.0123876			0.292807	0.774312				0.691341	0.91342				-1.44741		0.0161625			0.557122	0.835644				0.44285	0.819417				-1.29812		0.0220365			-1.02203		0.0396546			-1.35565		0.0193752
	-0.23485	0.322409				-1.65136		0.0124973			0.294525	0.776147				0.718892	0.915584				-1.44656		0.0162717			0.557789	0.837624				0.445924	0.821359				-1.29609		0.022145			-1.01847		0.0397612			-1.35438		0.019484
	-0.234108	0.323171				-1.65131		0.0126069			0.303834	0.777982				0.720326	0.917749				-1.44482		0.0163809			0.566444	0.839604				0.446168	0.823301				-1.29505		0.0222536			-1.0181		0.0398678			-1.35154		0.0195929
	-0.232629	0.323933				-1.63842		0.0127165			0.305745	0.779817				0.724987	0.919913				-1.42678		0.0164901			0.57875	0.841584				0.446822	0.825243				-1.29493		0.0223621			-1.01567		0.0399744			-1.35055		0.0197018
	-0.232327	0.324695				-1.63685		0.0128261			0.308082	0.781651				0.747136	0.922078				-1.42161		0.0165993			0.585712	0.843564				0.449046	0.827184				-1.29241		0.0224707			-1.01513		0.040081			-1.3495		0.0198106
	-0.231086	0.325457				-1.63217		0.0129358			0.311236	0.783486				0.77145	0.924242				-1.41667		0.0167085			0.593296	0.845545				0.449442	0.829126				-1.29216		0.0225792			-1.01478		0.0401876			-1.34851		0.0199194
	-0.230809	0.32622				-1.61153		0.0130454			0.317525	0.785321				0.796639	0.926407				-1.41172		0.0168177			0.605258	0.847525				0.457051	0.831068				-1.29139		0.0226878			-1.01464		0.0402942			-1.34563		0.0200283
	-0.230404	0.326982				-1.61111		0.013155			0.32076	0.787156				0.847636	0.928571				-1.39483		0.0169269			0.611172	0.849505				0.464695	0.83301				-1.29083		0.0227963			-1.01286		0.0404008			-1.34176		0.0201371
	-0.230093	0.327744				-1.60937		0.0132646			0.320812	0.788991				0.850722	0.930736				-1.38774		0.0170361			0.612186	0.851485				0.468474	0.834951				-1.28992		0.0229049			-1.00962		0.0405074			-1.34146		0.020246
	-0.229666	0.328506				-1.60841		0.0133743			0.32973	0.790826				0.856394	0.9329				-1.38692		0.0171454			0.618166	0.853465				0.474578	0.836893				-1.27275		0.0230135			-1.00954		0.040614			-1.34119		0.0203549
	-0.229201	0.329268				-1.60697		0.0134839			0.33463	0.792661				0.893489	0.935065				-1.38683		0.0172546			0.618277	0.855446				0.475123	0.838835				-1.27184		0.023122			-1.00946		0.0407206			-1.33093		0.0204637
	-0.229115	0.33003				-1.60611		0.0135935			0.348472	0.794495				0.919125	0.937229				-1.38393		0.0173638			0.640246	0.857426				0.476817	0.840777				-1.27106		0.0232306			-1.0094		0.0408272			-1.32696		0.0205725
	-0.228506	0.330793				-1.60043		0.0137031			0.352196	0.79633				0.923888	0.939394				-1.38378		0.017473			0.647894	0.859406				0.48384	0.842718				-1.26774		0.0233391			-1.0066		0.0409338			-1.32455		0.0206814
	-0.228265	0.331555				-1.59854		0.0138128			0.353224	0.798165				0.941449	0.941558				-1.38259		0.0175822			0.648116	0.861386				0.485591	0.84466				-1.26747		0.0234477			-1.00346		0.0410404			-1.32374		0.0207902
	-0.227909	0.332317				-1.59623		0.0139224			0.360917	0.8				0.946005	0.943723				-1.38242		0.0176914			0.664292	0.863366				0.497732	0.846602				-1.26684		0.0235562			-1.00341		0.041147			-1.32011		0.0208991
	-0.226832	0.333079				-1.59352		0.014032			0.365501	0.801835				0.966253	0.945887				-1.37102		0.0178006			0.668659	0.865347				0.50519	0.848544				-1.25993		0.0236648			-1.00259		0.0412536			-1.31214		0.021008
	-0.225347	0.333841				-1.5926		0.0141416			0.367555	0.80367				0.983522	0.948052				-1.371		0.0179098			0.675416	0.867327				0.514385	0.850485				-1.25973		0.0237733			-1.00167		0.0413602			-1.30652		0.0211168
	-0.224663	0.334604				-1.58681		0.0142513			0.368281	0.805505				0.995768	0.950216				-1.3693		0.018019			0.676468	0.869307				0.516404	0.852427				-1.25509		0.0238819			-1.00131		0.0414668			-1.30313		0.0212256
	-0.224617	0.335366				-1.58369		0.0143609			0.368538	0.807339				1.00799	0.952381				-1.36156		0.0181282			0.679439	0.871287				0.519949	0.854369				-1.25246		0.0239904			-1.0012		0.0415734			-1.30183		0.0213345
	-0.223944	0.336128				-1.57444		0.0144705			0.376472	0.809174				1.01157	0.954545				-1.35892		0.0182374			0.682398	0.873267				0.525885	0.856311				-1.25223		0.024099			-0.99934		0.04168			-1.29845		0.0214433
	-0.223836	0.33689				-1.57057		0.0145801			0.376792	0.811009				1.02205	0.95671				-1.35565		0.0183466			0.686091	0.875248				0.532205	0.858252				-1.25221		0.0242076			-0.99705		0.0417866			-1.29812		0.0215522
	-0.223083	0.337652				-1.56441		0.0146898			0.379218	0.812844				1.03195	0.958874				-1.35438		0.0184558			0.690536	0.877228				0.532312	0.860194				-1.25193		0.0243161			-0.995619		0.0418932			-1.29609		0.021661
	-0.219689	0.338415				-1.5586		0.0147994			0.379768	0.814679				1.05697	0.961039				-1.35154		0.018565			0.695695	0.879208				0.534415	0.862136				-1.25022		0.0244247			-0.995132		0.0419998			-1.29505		0.0217699
	-0.218267	0.339177				-1.55325		0.014909			0.38637	0.816514				1.06962	0.963203				-1.35055		0.0186742			0.700624	0.881188				0.544092	0.864078				-1.24896		0.0245332			-0.994309		0.0421064			-1.29493		0.0218787
	-0.215876	0.339939				-1.54837		0.0150186			0.386786	0.818349				1.11042	0.965368				-1.3495		0.0187834			0.708631	0.883168				0.546454	0.866019				-1.24895		0.0246418			-0.993563		0.042213			-1.29241		0.0219876
	-0.215163	0.340701				-1.54426		0.0151283			0.392488	0.820183				1.17897	0.967532				-1.34851		0.0188927			0.717983	0.885149				0.549167	0.867961				-1.2484		0.0247503			-0.993485		0.0423196			-1.29216		0.0220964
	-0.213745	0.341463				-1.54261		0.0152379			0.394256	0.822018				1.19281	0.969697				-1.34563		0.0190019			0.720326	0.887129				0.566444	0.869903				-1.24816		0.0248589			-0.99243		0.0424262			-1.29139		0.0222053
	-0.213491	0.342226				-1.53058		0.0153475			0.394327	0.823853				1.25058	0.971861				-1.34176		0.0191111			0.747136	0.889109				0.569515	0.871845				-1.24739		0.0249674			-0.992414		0.0425328			-1.29083		0.0223141
	-0.213114	0.342988				-1.53016		0.0154571			0.396362	0.825688				1.27404	0.974026				-1.33626		0.0192203			0.776808	0.891089				0.573815	0.873786				-1.24733		0.025076			-0.990905		0.0426394			-1.28992		0.022423
	-0.210484	0.34375				-1.52326		0.0155668			0.398907	0.827523				1.29498	0.97619				-1.33093		0.0193295			0.792474	0.893069				0.574682	0.875728				-1.24334		0.0251845			-0.990342		0.042746			-1.27275		0.0225318
	-0.210014	0.344512				-1.52079		0.0156764			0.399388	0.829358				1.36131	0.978355				-1.32999		0.0194387			0.79848	0.89505				0.579759	0.87767				-1.23752		0.0252931			-0.986231		0.0428526			-1.27184		0.0226407
	-0.209666	0.345274				-1.51429		0.015786			0.403191	0.831193				1.45561	0.980519				-1.32696		0.0195479			0.847636	0.89703				0.586151	0.879612				-1.23466		0.0254017			-0.985739		0.0429592			-1.27106		0.0227495
	-0.208668	0.346037				-1.51006		0.0158956			0.418439	0.833028				1.50886	0.982684				-1.32455		0.0196571			0.850722	0.89901				0.605258	0.881553				-1.23295		0.0255102			-0.984591		0.0430658			-1.26774		0.0228584
	-0.208622	0.346799				-1.50892		0.0160053			0.42145	0.834862				1.54544	0.984848				-1.32374		0.0197663			0.856873	0.90099				0.605756	0.883495				-1.23133		0.0256188			-0.983461		0.0431724			-1.26747		0.0229672
	-0.208327	0.347561				-1.5053		0.0161149			0.424578	0.836697				1.59787	0.987013				-1.32011		0.0198755			0.861238	0.90297				0.614461	0.885437				-1.23053		0.0257273			-0.983311		0.043279			-1.25993		0.0230761
	-0.20734	0.348323				-1.4981		0.0162245			0.426641	0.838532				1.63612	0.989177				-1.31214		0.0199847			0.891751	0.90495				0.620794	0.887379				-1.22457		0.0258359			-0.983176		0.0433856			-1.25973		0.0231849
	-0.206499	0.349085				-1.49608		0.0163341			0.429359	0.840367				1.67829	0.991342				-1.30652		0.0200939			0.897452	0.906931				0.626169	0.88932				-1.22392		0.0259444			-0.983162		0.0434922			-1.25246		0.0232938
	-0.205178	0.349848				-1.48673		0.0164438			0.429978	0.842202				2.07258	0.993506				-1.30313		0.0202031			0.918886	0.908911				0.630086	0.891262				-1.22338		0.026053			-0.981246		0.0435988			-1.25223		0.0234026
	-0.204982	0.35061				-1.47857		0.0165534			0.432621	0.844037				2.22106	0.995671				-1.30183		0.0203123			0.919604	0.910891				0.644178	0.893204				-1.22118		0.0261615			-0.977811		0.0437054			-1.25221		0.0235115
	-0.203449	0.351372				-1.47689		0.016663			0.434511	0.845872				2.71476	0.997835				-1.29845		0.0204215			0.934618	0.912871				0.648283	0.895146				-1.22036		0.0262701			-0.977338		0.043812			-1.25193		0.0236203
	-0.203304	0.352134				-1.47089		0.0167726			0.436348	0.847706				5.90149	1				-1.29812		0.0205307			0.946005	0.914851				0.666827	0.897087				-1.21923		0.0263786			-0.975958		0.0439186			-1.25022		0.0237292
	-0.201229	0.352896				-1.46952		0.0168823			0.442562	0.849541									-1.29609		0.02064			0.948843	0.916832				0.676702	0.899029				-1.21787		0.0264872			-0.973089		0.0440252			-1.24896		0.023838
	-0.200666	0.353659				-1.4657		0.0169919			0.44285	0.851376									-1.29505		0.0207492			0.966253	0.918812				0.685161	0.900971				-1.21408		0.0265957			-0.97261		0.0441318			-1.24895		0.0239469
	-0.199775	0.354421				-1.45706		0.0171015			0.446822	0.853211			Red	-5.59675		0.00011152			-1.29493		0.0208584			0.983403	0.920792				0.689461	0.902913				-1.20974		0.0267043			-0.972174		0.0442384			-1.2484		0.0240557
	-0.1993	0.355183				-1.44741		0.0172111			0.448031	0.855046				-5.38681		0.00022304			-1.29216		0.0209676			1.00391	0.922772				0.691341	0.904854				-1.20821		0.0268128			-0.971161		0.044345			-1.24816		0.0241646
	-0.199247	0.355945				-1.44656		0.0173208			0.448756	0.856881				-4.10386		0.00033456			-1.29139		0.0210768			1.01157	0.924752				0.702914	0.906796				-1.2072		0.0269214			-0.970939		0.0444515			-1.24739		0.0242734
	-0.198952	0.356707				-1.44551		0.0174304			0.449046	0.858716				-4.10253		0.00044608			-1.29083		0.021186			1.03195	0.926733				0.719318	0.908738				-1.2066		0.02703			-0.969474		0.0445581			-1.24334		0.0243823
	-0.198393	0.35747				-1.44482		0.01754			0.449491	0.86055				-3.56189		0.0005576			-1.28992		0.0212952			1.03289	0.928713				0.73494	0.91068				-1.20552		0.0271385			-0.969056		0.0446648			-1.23752		0.0244911
	-0.1976	0.358232				-1.42678		0.0176496			0.451896	0.862385				-3.51966		0.00066912			-1.27275		0.0214044			1.03308	0.930693				0.741146	0.912621				-1.20344		0.0272471			-0.968987		0.0447714			-1.23466		0.0246
	-0.196763	0.358994				-1.42161		0.0177593			0.462791	0.86422				-3.43556		0.00078064			-1.27184		0.0215136			1.04105	0.932673				0.747136	0.914563				-1.20274		0.0273556			-0.968661		0.0448779			-1.23295		0.0247088
	-0.196053	0.359756				-1.41667		0.0178689			0.463556	0.866055				-3.39004		0.00089216			-1.27106		0.0216228			1.05697	0.934653				0.77498	0.916505				-1.20208		0.0274642			-0.96662		0.0449845			-1.23133		0.0248177
	-0.195988	0.360518				-1.41172		0.0179785			0.464695	0.86789				-3.37293		0.00100368			-1.26774		0.021732			1.06051	0.936634				0.784809	0.918447				-1.20034		0.0275727			-0.966455		0.0450911			-1.23053		0.0249265
	-0.195672	0.36128				-1.40244		0.0180881			0.468593	0.869725				-3.33391		0.0011152			-1.26747		0.0218412			1.06152	0.938614				0.791011	0.920388				-1.19944		0.0276813			-0.966392		0.0451977			-1.22457		0.0250354
	-0.195381	0.362043				-1.39483		0.0181978			0.470874	0.87156				-3.16808		0.00122672			-1.26684		0.0219504			1.06756	0.940594				0.800802	0.92233				-1.19689		0.0277898			-0.96496		0.0453043			-1.22392		0.0251442
	-0.191856	0.362805				-1.3919		0.0183074			0.476817	0.873394				-3.1474		0.00133824			-1.25993		0.0220596			1.07718	0.942574				0.839858	0.924272				-1.1967		0.0278984			-0.964648		0.0454109			-1.22338		0.0252531
	-0.19167	0.363567				-1.38774		0.018417			0.482612	0.875229				-3.141		0.00144976			-1.25973		0.0221688			1.07842	0.944554				0.850722	0.926214				-1.19554		0.0280069			-0.964642		0.0455175			-1.22141		0.0253619
	-0.191208	0.364329				-1.38692		0.0185266			0.483118	0.877064				-3.07392		0.00156128			-1.25509		0.022278			1.12123	0.946535				0.903873	0.928155				-1.19104		0.0281155			-0.964054		0.0456241			-1.22118		0.0254708
	-0.190898	0.365091				-1.38683		0.0186363			0.485591	0.878899				-3.07329		0.0016728			-1.25246		0.0223872			1.13573	0.948515				0.934697	0.930097				-1.18731		0.0282241			-0.963937		0.0457307			-1.22036		0.0255796
	-0.190514	0.365854				-1.38393		0.0187459			0.491553	0.880734				-3.06523		0.00178432			-1.25223		0.0224965			1.21043	0.950495				0.983403	0.932039				-1.18653		0.0283326			-0.963357		0.0458373			-1.21923		0.0256885
	-0.189671	0.366616				-1.38378		0.0188555			0.492386	0.882569				-2.96967		0.00189584			-1.25221		0.0226057			1.21969	0.952475				1.00391	0.933981				-1.18584		0.0284412			-0.962972		0.0459439			-1.21787		0.0257973
	-0.188694	0.367378				-1.38259		0.0189651			0.493557	0.884404				-2.965		0.00200736			-1.25193		0.0227149			1.24755	0.954455				1.01781	0.935922				-1.18415		0.0285497			-0.962295		0.0460505			-1.21774		0.0259062
	-0.187576	0.36814				-1.38242		0.0190748			0.495642	0.886239				-2.9466		0.00211888			-1.25022		0.0228241			1.25514	0.956436				1.02501	0.937864				-1.18413		0.0286583			-0.960498		0.0461571			-1.21408		0.026015
	-0.186146	0.368902				-1.37102		0.0191844			0.497732	0.888073				-2.93496		0.0022304			-1.24896		0.0229333			1.26239	0.958416				1.03289	0.939806				-1.18362		0.0287668			-0.960329		0.0462637			-1.20974		0.0261239
	-0.182852	0.369665				-1.371		0.019294			0.505491	0.889908				-2.93436		0.00234192			-1.24895		0.0230425			1.27042	0.960396				1.04445	0.941748				-1.18149		0.0288754			-0.959728		0.0463703			-1.20821		0.0262327
	-0.181933	0.370427				-1.3693		0.0194036			0.519794	0.891743				-2.92439		0.00245344			-1.2484		0.0231517			1.28193	0.962376				1.06051	0.943689				-1.1798		0.0289839			-0.957726		0.0464769			-1.2072		0.0263416
	-0.17993	0.371189				-1.36156		0.0195133			0.525624	0.893578				-2.91669		0.00256496			-1.24816		0.0232609			1.28578	0.964356				1.06962	0.945631				-1.17935		0.0290925			-0.956729		0.0465835			-1.2066		0.0264504
	-0.179503	0.371951				-1.35892		0.0196229			0.532205	0.895413				-2.89645		0.00267648			-1.24739		0.0233701			1.34838	0.966337				1.12123	0.947573				-1.17402		0.029201			-0.954384		0.0466901			-1.20552		0.0265593
	-0.179296	0.372713				-1.35565		0.0197325			0.537381	0.897248				-2.81526		0.002788			-1.24733		0.0234793			1.35045	0.968317				1.14414	0.949515				-1.17372		0.0293096			-0.95365		0.0467967			-1.20344		0.0266681
	-0.177879	0.373476				-1.35438		0.0198421			0.539249	0.899083				-2.76902		0.00289952			-1.24334		0.0235885			1.45073	0.970297				1.15728	0.951456				-1.17197		0.0294182			-0.952968		0.0469033			-1.20274		0.026777
	-0.177248	0.374238				-1.35154		0.0199518			0.542077	0.900917				-2.74973		0.00301104			-1.23752		0.0236977			1.57375	0.972277				1.19281	0.953398				-1.17164		0.0295267			-0.951682		0.0470099			-1.20208		0.0268858
	-0.177068	0.375				-1.35055		0.0200614			0.543793	0.902752				-2.74946		0.00312256			-1.23466		0.0238069			1.66441	0.974257				1.21026	0.95534				-1.17138		0.0296353			-0.951375		0.0471165			-1.20034		0.0269947
	-0.175082	0.375762				-1.3495		0.020171			0.544092	0.904587				-2.73386		0.00323408			-1.23295		0.0239161			1.72461	0.976238				1.22576	0.957282				-1.17112		0.0297438			-0.950992		0.0472231			-1.19944		0.0271035
	-0.174584	0.376524				-1.34851		0.0202806			0.557618	0.906422				-2.68597		0.0033456			-1.23133		0.0240253			1.74769	0.978218				1.25514	0.959223				-1.17086		0.0298524			-0.949271		0.0473297			-1.19689		0.0272124
	-0.173518	0.377287				-1.34577		0.0203903			0.563608	0.908257				-2.59246		0.00345712			-1.23053		0.0241345			1.75885	0.980198				1.27404	0.961165				-1.16933		0.0299609			-0.949248		0.0474363			-1.1967		0.0273212
	-0.173008	0.378049				-1.34563		0.0204999			0.573815	0.910092				-2.56628		0.00356864			-1.22457		0.0242438			1.82088	0.982178				1.36131	0.963107				-1.16834		0.0300695			-0.947977		0.0475429			-1.19104		0.0274301
	-0.172793	0.378811				-1.34176		0.0206095			0.576697	0.911927				-2.53197		0.00368016			-1.22392		0.024353			1.8807	0.984158				1.40505	0.965049				-1.16769		0.030178			-0.946998		0.0476495			-1.18731		0.0275389
	-0.172681	0.379573				-1.34119		0.0207191			0.57875	0.913761				-2.51995		0.00379168			-1.22338		0.0244622			2.05282	0.986139				1.4294	0.96699				-1.16705		0.0302866			-0.946068		0.0477561			-1.18653		0.0276478
	-0.172011	0.380335				-1.33093		0.0208288			0.585376	0.915596				-2.51765		0.0039032			-1.22141		0.0245714			2.22106	0.988119				1.49632	0.968932				-1.16352		0.0303951			-0.944923		0.0478627			-1.18584		0.0277566
	-0.16918	0.381098				-1.32696		0.0209384			0.586848	0.917431				-2.51203		0.00401472			-1.22118		0.0246806			2.30907	0.990099				1.50243	0.970874				-1.16264		0.0305037			-0.944358		0.0479693			-1.18415		0.0278655
	-0.169127	0.38186				-1.32455		0.021048			0.601034	0.919266				-2.42666		0.00412624			-1.22036		0.0247898			2.67465	0.992079				1.52034	0.972816				-1.16075		0.0306122			-0.94268		0.0480759			-1.18413		0.0279743
	-0.167813	0.382622				-1.32374		0.0211576			0.614461	0.921101				-2.40332		0.00423776			-1.21923		0.024899			2.71476	0.994059				1.67829	0.974757				-1.1597		0.0307208			-0.942232		0.0481825			-1.18362		0.0280832
	-0.166578	0.383384				-1.32017		0.0212673			0.617028	0.922936				-2.39132		0.00434928			-1.21774		0.0250082			2.73634	0.99604				1.74769	0.976699				-1.15952		0.0308293			-0.942149		0.0482891			-1.18149		0.028192
	-0.166179	0.384146				-1.32011		0.0213769			0.618166	0.924771				-2.38625		0.0044608			-1.21408		0.0251174			2.81861	0.99802				1.80339	0.978641				-1.15855		0.0309379			-0.940464		0.0483957			-1.1798		0.0283009
	-0.165113	0.384909				-1.31214		0.0214865			0.626451	0.926605				-2.36943		0.00457232			-1.20974		0.0252266			3.12021	1				1.80662	0.980583				-1.15323		0.0310465			-0.939818		0.0485023			-1.17935		0.0284097
	-0.163847	0.385671				-1.30652		0.0215961			0.627966	0.92844				-2.32109		0.00468384			-1.2072		0.0253358								1.84029	0.982524				-1.14703		0.031155			-0.939496		0.0486089			-1.17402		0.0285186
	-0.16087	0.386433				-1.30313		0.0217058			0.628745	0.930275				-2.32016		0.00479536			-1.2066		0.025445								1.96701	0.984466				-1.13969		0.0312636			-0.937283		0.0487155			-1.17372		0.0286274
	-0.160717	0.387195				-1.30183		0.0218154			0.630693	0.93211				-2.31764		0.00490688			-1.20552		0.0255542		Red	-5.59675		0.00011206			2.04326	0.986408				-1.13848		0.0313721			-0.936963		0.0488221			-1.17197		0.0287363
	-0.160237	0.387957				-1.29845		0.021925			0.637583	0.933945				-2.29814		0.0050184			-1.20344		0.0256634			-4.10386		0.00022411			2.15406	0.98835				-1.13734		0.0314807			-0.935538		0.0489287			-1.17164		0.0288451
	-0.159326	0.38872				-1.29812		0.0220346			0.649002	0.93578				-2.28607		0.00512992			-1.20274		0.0257726			-4.10253		0.00033617			2.22106	0.990291				-1.13349		0.0315892			-0.935475		0.0490353			-1.17138		0.028954
	-0.159061	0.389482				-1.29609		0.0221443			0.663289	0.937615				-2.24682		0.00524144			-1.20208		0.0258818			-3.56189		0.00044823			2.26422	0.992233				-1.12975		0.0316978			-0.934946		0.0491419			-1.17112		0.0290628
	-0.15713	0.390244				-1.29505		0.0222539			0.675416	0.93945				-2.21192		0.00535296			-1.20034		0.0259911			-3.51966		0.00056029			3.12021	0.994175				-1.12885		0.0318063			-0.934852		0.0492485			-1.17086		0.0291717
	-0.156484	0.391006				-1.29493		0.0223635			0.685161	0.941284				-2.19376		0.00546448			-1.19944		0.0261002			-3.39004		0.00067234			3.19948	0.996116				-1.12871		0.0319149			-0.934665		0.0493551			-1.16933		0.0292805
	-0.155812	0.391768				-1.29241		0.0224731			0.700624	0.943119				-2.19107		0.005576			-1.1967		0.0262095			-3.37293		0.0007844			3.44024	0.998058				-1.12683		0.0320235			-0.934265		0.0494617			-1.16834		0.0293894
	-0.154792	0.39253				-1.29216		0.0225828			0.708631	0.944954				-2.18332		0.00568752			-1.19104		0.0263187			-3.33391		0.00089646			5.90149	1				-1.12565		0.032132			-0.929959		0.0495683			-1.16769		0.0294982
	-0.154776	0.393293				-1.29139		0.0226924			0.718892	0.946789				-2.17971		0.00579904			-1.18731		0.0264279			-3.26718		0.00100852								-1.12378		0.0322406			-0.928908		0.0496749			-1.16705		0.029607
	-0.152443	0.394055				-1.29083		0.022802			0.722896	0.948624				-2.14246		0.00591056			-1.18653		0.0265371			-3.25532		0.00112057								-1.12291		0.0323491			-0.928184		0.0497815			-1.16352		0.0297159
	-0.152021	0.394817				-1.28992		0.0229116			0.747136	0.950459				-2.13427		0.00602208			-1.18584		0.0266463			-3.16808		0.00123263		Red	-6.15831		0.00011218			-1.12259		0.0324577			-0.927315		0.0498881			-1.16264		0.0298248
	-0.148536	0.395579				-1.27275		0.0230213			0.765724	0.952294				-2.12747		0.0061336			-1.18415		0.0267555			-3.141		0.00134469			-5.59675		0.00022437			-1.12172		0.0325662			-0.92685		0.0499947			-1.1597		0.0299336
	-0.146247	0.396341				-1.27184		0.0231309			0.776889	0.954128				-2.11789		0.00624512			-1.18413		0.0268647			-3.07392		0.00145675			-5.38681		0.00033655			-1.12063		0.0326748			-0.924671		0.0501013			-1.15952		0.0300424
	-0.142817	0.397104				-1.27106		0.0232405			0.796639	0.955963				-2.11215		0.00635664			-1.18362		0.0269739			-3.07329		0.0015688			-4.10386		0.00044873			-1.12045		0.0327833			-0.924331		0.0502079			-1.15855		0.0301513
	-0.14247	0.397866				-1.26774		0.0233501			0.801004	0.957798				-2.11067		0.00646816			-1.18149		0.0270831			-3.06523		0.00168086			-4.10253		0.00056092			-1.11746		0.0328919			-0.922883		0.0503145			-1.15323		0.0302601
	-0.141349	0.398628				-1.26747		0.0234598			0.903873	0.959633				-2.10484		0.00657968			-1.1798		0.0271923			-2.96967		0.00179292			-3.56189		0.0006731			-1.11721		0.0330004			-0.92287		0.0504211			-1.14703		0.030369
	-0.141199	0.39939				-1.26684		0.0235694			0.946005	0.961468				-2.07623		0.0066912			-1.17935		0.0273015			-2.965		0.00190498			-3.51966		0.00078528			-1.11716		0.033109			-0.922651		0.0505277			-1.13969		0.0304779
	-0.139628	0.400152				-1.25993		0.023679			0.948843	0.963303				-2.05966		0.00680272			-1.17402		0.0274107			-2.9466		0.00201703			-3.43556		0.00089746			-1.11395		0.0332175			-0.921824		0.0506343			-1.13848		0.0305867
	-0.139126	0.400915				-1.25973		0.0237886			1.04792	0.965138				-2.05298		0.00691424			-1.17372		0.0275199			-2.93496		0.00212909			-3.39004		0.00100965			-1.1114		0.0333261			-0.921076		0.0507409			-1.13734		0.0306955
	-0.136074	0.401677				-1.25509		0.0238983			1.04881	0.966972				-2.0523		0.00702576			-1.17197		0.0276291			-2.93436		0.00224115			-3.37293		0.00112183			-1.10892		0.0334347			-0.918714		0.0508475			-1.13349		0.0308044
	-0.136054	0.402439				-1.25246		0.0240079			1.08274	0.968807				-2.02613		0.00713728			-1.17164		0.0277383			-2.91669		0.0023532			-3.33391		0.00123401			-1.10878		0.0335432			-0.918563		0.0509541			-1.12975		0.0309132
	-0.134931	0.403201				-1.25223		0.0241175			1.10192	0.970642				-2.01572		0.0072488			-1.17138		0.0278475			-2.89645		0.00246526			-3.26718		0.0013462			-1.10717		0.0336518			-0.918206		0.0510606			-1.12885		0.0310221
	-0.134096	0.403963				-1.25221		0.0242271			1.11042	0.972477				-2.00846		0.00736032			-1.17112		0.0279567			-2.76902		0.00257732			-3.25532		0.00145838			-1.10526		0.0337603			-0.916809		0.0511672			-1.12871		0.031131
	-0.134007	0.404726				-1.25193		0.0243368			1.12123	0.974312				-2.00806		0.00747184			-1.17086		0.028066			-2.74973		0.00268938			-3.16808		0.00157056			-1.10365		0.0338689			-0.916731		0.0512739			-1.12683		0.0312398
	-0.131625	0.405488				-1.25022		0.0244464			1.13573	0.976147				-1.99774		0.00758336			-1.16933		0.0281752			-2.74946		0.00280143			-3.1474		0.00168275			-1.09974		0.0339774			-0.915615		0.0513805			-1.12565		0.0313486
	-0.131104	0.40625				-1.24895		0.024556			1.16028	0.977982				-1.99612		0.00769488			-1.16834		0.0282844			-2.73386		0.00291349			-3.141		0.00179493			-1.09576		0.034086			-0.912727		0.051487			-1.12291		0.0314575
	-0.130814	0.407012				-1.2484		0.0246656			1.16782	0.979817				-1.97858		0.0078064			-1.16769		0.0283936			-2.70706		0.00302555			-3.07392		0.00190711			-1.09429		0.0341945			-0.912073		0.0515936			-1.12266		0.0315663
	-0.129463	0.407774				-1.24816		0.0247753			1.25514	0.981651				-1.96967		0.00791792			-1.16705		0.0285028			-2.68597		0.00313761			-3.07329		0.0020193			-1.09396		0.0343031			-0.911442		0.0517003			-1.12259		0.0316752
	-0.127222	0.408537				-1.24739		0.0248849			1.26239	0.983486				-1.96685		0.00802944			-1.16352		0.028612			-2.59246		0.00324966			-3.06523		0.00213148			-1.09039		0.0344116			-0.910612		0.0518068			-1.12172		0.031784
	-0.126328	0.409299				-1.24733		0.0249945			1.36131	0.985321				-1.96268		0.00814096			-1.16264		0.0287212			-2.56628		0.00336172			-2.96967		0.00224366			-1.0887		0.0345202			-0.910027		0.0519134			-1.12063		0.0318929
	-0.125379	0.410061				-1.24334		0.0251041			1.42944	0.987156				-1.96196		0.00825248			-1.16075		0.0288304			-2.53197		0.00347378			-2.965		0.00235584			-1.08401		0.0346287			-0.909512		0.05202			-1.11746		0.0320017
	-0.124925	0.410823				-1.23752		0.0252138			1.57015	0.988991				-1.95181		0.008364			-1.1597		0.0289396			-2.51995		0.00358584			-2.9466		0.00246803			-1.08299		0.0347373			-0.909221		0.0521266			-1.11721		0.0321106
	-0.124709	0.411585				-1.23466		0.0253234			1.64582	0.990826				-1.95108		0.00847552			-1.15952		0.0290488			-2.51765		0.00369789			-2.93496		0.00258021			-1.081		0.0348458			-0.908976		0.0522332			-1.11716		0.0322194
	-0.122879	0.412348				-1.23295		0.025433			1.74769	0.992661				-1.94838		0.00858704			-1.15855		0.029158			-2.51203		0.00380995			-2.93436		0.00269239			-1.08011		0.0349544			-0.908913		0.0523398			-1.11395		0.0323283
	-0.122528	0.41311				-1.23133		0.0255426			2.00703	0.994495				-1.94272		0.00869856			-1.15323		0.0292672			-2.43458		0.00392201			-2.92439		0.00280458			-1.07886		0.035063			-0.908719		0.0524464			-1.1114		0.0324371
	-0.12234	0.413872				-1.23053		0.0256523			2.07258	0.99633				-1.9383		0.00881008			-1.14703		0.0293764			-2.42666		0.00403407			-2.91669		0.00291676			-1.07704		0.0351715			-0.905079		0.052553			-1.10892		0.032546
	-0.121777	0.414634				-1.22392		0.0257619			2.22106	0.998165				-1.92766		0.0089216			-1.13969		0.0294856			-2.40332		0.00414612			-2.89645		0.00302894			-1.07325		0.0352801			-0.901004		0.0526596			-1.10878		0.0326548
	-0.121256	0.415396				-1.22338		0.0258715			3.12021	1				-1.91478		0.00903312			-1.13848		0.0295948			-2.39132		0.00425818			-2.76902		0.00314113			-1.07215		0.0353886			-0.900705		0.0527662			-1.10717		0.0327637
	-0.1201	0.416159				-1.22141		0.0259811								-1.89245		0.00914464			-1.13734		0.029704			-2.38625		0.00437024			-2.74973		0.00325331			-1.0717		0.0354972			-0.900106		0.0528728			-1.10526		0.0328725
	-0.118716	0.416921				-1.22118		0.0260908								-1.86861		0.00925616			-1.13349		0.0298133			-2.36943		0.00448229			-2.74946		0.00336549			-1.07111		0.0356057			-0.899554		0.0529794			-1.10365		0.0329814
	-0.117691	0.417683				-1.22036		0.0262004		Red	-5.59675		0.00011259			-1.83839		0.00936768			-1.12975		0.0299225			-2.32109		0.00459435			-2.73386		0.00347768			-1.0705		0.0357143			-0.898596		0.053086			-1.09974		0.0330902
	-0.113846	0.418445				-1.21923		0.02631			-5.38681		0.00022517			-1.82591		0.0094792			-1.12885		0.0300317			-2.32016		0.00470641			-2.70706		0.00358986			-1.07007		0.0358228			-0.896637		0.0531926			-1.09576		0.0331991
	-0.113737	0.419207				-1.21787		0.0264196			-4.10386		0.00033776			-1.82335		0.00959072			-1.12871		0.0301409			-2.31764		0.00481847			-2.68597		0.00370204			-1.06982		0.0359314			-0.896344		0.0532992			-1.09429		0.0333079
	-0.112553	0.41997				-1.21408		0.0265293			-4.10253		0.00045035			-1.81779		0.00970224			-1.12683		0.0302501			-2.31468		0.00493052			-2.59246		0.00381422			-1.06531		0.03604			-0.896235		0.0534058			-1.09402		0.0334168
	-0.112287	0.420732				-1.20974		0.0266389			-3.56189		0.00056294			-1.80289		0.00981376			-1.12565		0.0303593			-2.29814		0.00504258			-2.56628		0.00392641			-1.06238		0.0361485			-0.895523		0.0535124			-1.09396		0.0335256
	-0.111472	0.421494				-1.20821		0.0267485			-3.51966		0.00067552			-1.80082		0.00992528			-1.12378		0.0304685			-2.28607		0.00515464			-2.53197		0.00403859			-1.06184		0.0362571			-0.895377		0.053619			-1.09039		0.0336345
	-0.109804	0.422256				-1.2072		0.0268582			-3.43556		0.00078811			-1.79435		0.0100368			-1.12291		0.0305777			-2.24682		0.0052667			-2.51995		0.00415077			-1.05926		0.0363656			-0.894886		0.0537256			-1.08986		0.0337433
	-0.109789	0.423018				-1.2066		0.0269678			-3.39004		0.0009007			-1.78386		0.0101483			-1.12259		0.0306869			-2.21192		0.00537875			-2.51765		0.00426296			-1.05903		0.0364742			-0.89476		0.0538322			-1.0887		0.0338522
	-0.108664	0.42378				-1.20552		0.0270774			-3.37293		0.00101329			-1.77825		0.0102598			-1.12172		0.0307961			-2.19376		0.00549081			-2.51203		0.00437514			-1.05385		0.0365827			-0.893426		0.0539388			-1.08401		0.033961
	-0.107662	0.424543				-1.20344		0.027187			-3.33391		0.00112587			-1.76791		0.0103714			-1.12063		0.0309053			-2.19107		0.00560287			-2.43458		0.00448732			-1.05324		0.0366913			-0.893017		0.0540454			-1.08299		0.0340699
	-0.107578	0.425305				-1.20274		0.0272966			-3.26718		0.00123846			-1.7657		0.0104829			-1.11746		0.0310145			-2.18332		0.00571493			-2.42666		0.00459951			-1.05246		0.0367998			-0.891862		0.054152			-1.081		0.0341787
	-0.107312	0.426067				-1.20208		0.0274063			-3.16808		0.00135105			-1.75391		0.0105944			-1.11721		0.0311237			-2.17971		0.00582698			-2.40332		0.00471169			-1.0517		0.0369084			-0.889744		0.0542586			-1.08011		0.0342876
	-0.10719	0.426829				-1.20034		0.0275159			-3.1474		0.00146363			-1.74901		0.0107059			-1.11716		0.0312329			-2.14246		0.00593904			-2.39132		0.00482387			-1.05131		0.0370169			-0.889502		0.0543652			-1.07886		0.0343964
	-0.106087	0.427591				-1.19944		0.0276255			-3.141		0.00157622			-1.73848		0.0108174			-1.11395		0.0313421			-2.13427		0.0060511			-2.38625		0.00493606			-1.05068		0.0371255			-0.889487		0.0544718			-1.07704		0.0345053
	-0.10395	0.428354				-1.19689		0.0277352			-3.13832		0.00168881			-1.73657		0.010929			-1.1114		0.0314514			-2.12747		0.00616316			-2.36943		0.00504824			-1.0482		0.037234			-0.889406		0.0545784			-1.07325		0.0346141
	-0.10275	0.429116				-1.19554		0.0278448			-3.07392		0.0018014			-1.73116		0.0110405			-1.10878		0.0315605			-2.11789		0.00627521			-2.32109		0.00516042			-1.04508		0.0373426			-0.889351		0.054685			-1.07215		0.034723
	-0.10131	0.429878				-1.19104		0.0279544			-3.07329		0.00191398			-1.71927		0.011152			-1.10717		0.0316698			-2.11067		0.00638727			-2.32016		0.0052726			-1.04399		0.0374512			-0.888076		0.0547916			-1.0717		0.0348318
	-0.101102	0.43064				-1.18731		0.028064			-3.06523		0.00202657			-1.71158		0.0112635			-1.10526		0.031779			-2.10484		0.00649933			-2.31764		0.00538479			-1.04327		0.0375597			-0.887038		0.0548982			-1.07111		0.0349407
	-0.100976	0.431402				-1.18584		0.0281737			-2.96967		0.00213916			-1.70961		0.011375			-1.10365		0.0318882			-2.09062		0.00661139			-2.31468		0.00549697			-1.04092		0.0376683			-0.886792		0.0550048			-1.0705		0.0350495
	-0.097584	0.432165				-1.18415		0.0282833			-2.965		0.00225175			-1.69857		0.0114866			-1.09974		0.0319974			-2.07623		0.00672344			-2.29814		0.00560915			-1.04062		0.0377768			-0.885143		0.0551114			-1.07007		0.0351584
	-0.0974017	0.432927				-1.18413		0.0283929			-2.9466		0.00236433			-1.69432		0.0115981			-1.09576		0.0321066			-2.05966		0.0068355			-2.28607		0.00572134			-1.03946		0.0378854			-0.884505		0.055218			-1.06982		0.0352672
	-0.0968145	0.433689				-1.18362		0.0285025			-2.93496		0.00247692			-1.69258		0.0117096			-1.09429		0.0322158			-2.05298		0.00694756			-2.24682		0.00583352			-1.03683		0.0379939			-0.883709		0.0553246			-1.06531		0.0353761
	-0.0964177	0.434451				-1.18149		0.0286121			-2.93436		0.00258951			-1.68253		0.0118211			-1.09402		0.032325			-2.0523		0.00705961			-2.21192		0.0059457			-1.03564		0.0381025			-0.883081		0.0554312			-1.06238		0.0354849
	-0.0959432	0.435213				-1.1798		0.0287218			-2.91669		0.00270209			-1.67357		0.0119326			-1.09396		0.0324342			-2.01572		0.00717167			-2.19376		0.00605789			-1.03421		0.038211			-0.882752		0.0555378			-1.06184		0.0355938
	-0.0957043	0.435976				-1.17935		0.0288314			-2.89645		0.00281468			-1.66425		0.0120442			-1.09039		0.0325434			-2.00846		0.00728373			-2.19107		0.00617007			-1.03375		0.0383196			-0.882702		0.0556444			-1.05926		0.0357026
	-0.0953901	0.436738				-1.17402		0.028941			-2.76902		0.00292727			-1.66411		0.0121557			-1.08986		0.0326526			-2.00806		0.00739579			-2.18332		0.00628225			-1.0333		0.0384281			-0.882608		0.055751			-1.05903		0.0358115
	-0.0948084	0.4375				-1.17372		0.0290507			-2.74973		0.00303986			-1.65136		0.0122672			-1.08401		0.0327618			-1.99774		0.00750784			-2.17971		0.00639444			-1.03297		0.0385367			-0.881504		0.0558576			-1.05385		0.0359203
	-0.0946003	0.438262				-1.17197		0.0291603			-2.74946		0.00315244			-1.65131		0.0123787			-1.08299		0.032871			-1.99612		0.0076199			-2.14246		0.00650662			-1.03081		0.0386452			-0.880488		0.0559642			-1.05324		0.0360292
	-0.0945838	0.439024				-1.17164		0.0292699			-2.73386		0.00326503			-1.63842		0.0124902			-1.081		0.0329802			-1.99295		0.00773196			-2.13427		0.0066188			-1.02987		0.0387538			-0.879902		0.0560708			-1.05246		0.036138
	-0.0923551	0.439787				-1.17138		0.0293795			-2.70706		0.00337762			-1.63685		0.0126018			-1.08011		0.0330894			-1.97858		0.00784402			-2.12747		0.00673098			-1.0263		0.0388623			-0.879396		0.0561774			-1.0517		0.0362469
	-0.0923422	0.440549				-1.17112		0.0294891			-2.59246		0.0034902			-1.63217		0.0127133			-1.07886		0.0331987			-1.96967		0.00795607			-2.11789		0.00684317			-1.02353		0.0389709			-0.87844		0.056284			-1.05131		0.0363557
	-0.0915216	0.441311				-1.17086		0.0295988			-2.56628		0.00360279			-1.61153		0.0128248			-1.07704		0.0333078			-1.96685		0.00806813			-2.11067		0.00695535			-1.02255		0.0390795			-0.878032		0.0563906			-1.05068		0.0364646
	-0.0912319	0.442073				-1.16933		0.0297084			-2.53197		0.00371538			-1.60937		0.0129363			-1.07215		0.0334171			-1.96268		0.00818019			-2.10484		0.00706753			-1.02234		0.039188			-0.877441		0.0564972			-1.0482		0.0365734
	-0.0911133	0.442835				-1.16834		0.029818			-2.51995		0.00382797			-1.60841		0.0130478			-1.0717		0.0335263			-1.96196		0.00829225			-2.09062		0.00717972			-1.02232		0.0392966			-0.875461		0.0566038			-1.04508		0.0366823
	-0.090222	0.443598				-1.16769		0.0299277			-2.51765		0.00394055			-1.60697		0.0131594			-1.07111		0.0336355			-1.95181		0.0084043			-2.07623		0.0072919			-1.02203		0.0394051			-0.874685		0.0567104			-1.04399		0.0367911
	-0.0898799	0.44436				-1.16705		0.0300373			-2.51203		0.00405314			-1.60611		0.0132709			-1.0705		0.0337447			-1.95108		0.00851636			-2.0523		0.00740408			-1.01847		0.0395137			-0.874259		0.056817			-1.04327		0.0369
	-0.0891378	0.445122				-1.16352		0.0301469			-2.42666		0.00416573			-1.60043		0.0133824			-1.07007		0.0338539			-1.94838		0.00862842			-2.02613		0.00751627			-1.0181		0.0396222			-0.873082		0.0569236			-1.04092		0.0370088
	-0.085439	0.445884				-1.16264		0.0302565			-2.40332		0.00427832			-1.59854		0.0134939			-1.06982		0.0339631			-1.94272		0.00874048			-2.01572		0.00762845			-1.01567		0.0397308			-0.871995		0.0570302			-1.04062		0.0371177
	-0.0826691	0.446646				-1.16075		0.0303662			-2.39132		0.0043909			-1.59623		0.0136054			-1.06531		0.0340723			-1.9383		0.00885253			-2.00846		0.00774063			-1.01513		0.0398393			-0.869869		0.0571368			-1.03946		0.0372265
	-0.0821138	0.447409				-1.1597		0.0304758			-2.38625		0.00450349			-1.59352		0.013717			-1.06238		0.0341815			-1.92766		0.00896459			-2.00806		0.00785282			-1.01478		0.0399479			-0.868806		0.0572434			-1.03683		0.0373354
	-0.0816651	0.448171				-1.15952		0.0305854			-2.36943		0.00461608			-1.5926		0.0138285			-1.06184		0.0342907			-1.91478		0.00907665			-1.99774		0.007965			-1.01464		0.0400565			-0.868309		0.05735			-1.03421		0.0374442
	-0.0788541	0.448933				-1.15855		0.030695			-2.32109		0.00472866			-1.58681		0.01394			-1.05926		0.0343999			-1.89245		0.0091887			-1.99612		0.00807718			-1.01286		0.040165			-0.867222		0.0574566			-1.03375		0.0375531
	-0.0788133	0.449695				-1.15323		0.0308046			-2.32016		0.00484125			-1.58369		0.0140515			-1.05903		0.0345091			-1.86861		0.00930076			-1.99295		0.00818937			-1.00962		0.0402736			-0.866302		0.0575632			-1.0333		0.0376619
	-0.0778102	0.450457				-1.13969		0.0309143			-2.31764		0.00495384			-1.57057		0.014163			-1.05385		0.0346183			-1.83839		0.00941282			-1.97858		0.00830155			-1.00954		0.0403821			-0.865761		0.0576698			-1.03297		0.0377708
	-0.0777631	0.45122				-1.13848		0.0310239			-2.28607		0.00506643			-1.56441		0.0142746			-1.05324		0.0347275			-1.82591		0.00952488			-1.96967		0.00841373			-1.00946		0.0404907			-0.865581		0.0577764			-1.03081		0.0378796
	-0.0768103	0.451982				-1.13734		0.0311335			-2.24682		0.00517901			-1.5586		0.0143861			-1.05246		0.0348367			-1.82335		0.00963693			-1.96685		0.00852591			-1.0066		0.0405992			-0.865364		0.057883			-1.02987		0.0379885
	-0.0765372	0.452744				-1.12975		0.0312432			-2.21192		0.0052916			-1.55325		0.0144976			-1.0517		0.0349459			-1.81779		0.00974899			-1.96196		0.0086381			-1.00346		0.0407078			-0.861871		0.0579896			-1.02792		0.0380973
	-0.0732631	0.453506				-1.12885		0.0313528			-2.19376		0.00540419			-1.54837		0.0146091			-1.05131		0.0350552			-1.80289		0.00986105			-1.95181		0.00875028			-1.00341		0.0408163			-0.861379		0.0580961			-1.0263		0.0382062
	-0.0730637	0.454268				-1.12871		0.0314624			-2.19107		0.00551678			-1.54426		0.0147206			-1.05068		0.0351644			-1.80082		0.00997311			-1.95108		0.00886246			-1.00259		0.0409249			-0.861039		0.0582027			-1.02353		0.038315
	-0.0727762	0.45503				-1.12683		0.031572			-2.18332		0.00562936			-1.54261		0.0148322			-1.0482		0.0352736			-1.79435		0.0100852			-1.94838		0.00897465			-1.00167		0.0410334			-0.85978		0.0583094			-1.02255		0.0384239
	-0.0706843	0.455793				-1.12565		0.0316816			-2.17971		0.00574195			-1.53058		0.0149437			-1.04508		0.0353828			-1.78386		0.0101972			-1.94272		0.00908683			-1.00131		0.041142			-0.859678		0.058416			-1.02234		0.0385327
	-0.06914	0.456555				-1.12378		0.0317913			-2.14246		0.00585454			-1.53016		0.0150552			-1.04399		0.035492			-1.77825		0.0103093			-1.9383		0.00919901			-1.0012		0.0412505			-0.858168		0.0585225			-1.02232		0.0386416
	-0.0690759	0.457317				-1.12291		0.0319009			-2.13427		0.00596712			-1.52326		0.0151667			-1.04327		0.0356012			-1.76791		0.0104213			-1.92766		0.0093112			-0.99934		0.0413591			-0.857965		0.0586291			-1.02203		0.0387504
	-0.0687277	0.458079				-1.12266		0.0320105			-2.12747		0.00607971			-1.52079		0.0152782			-1.04092		0.0357104			-1.7657		0.0105334			-1.89245		0.00942338			-0.99705		0.0414677			-0.857587		0.0587357			-1.01847		0.0388593
	-0.0654136	0.458841				-1.12259		0.0321202			-2.11789		0.0061923			-1.51429		0.0153898			-1.04062		0.0358196			-1.75391		0.0106455			-1.83839		0.00953556			-0.995619		0.0415762			-0.857217		0.0588423			-1.0181		0.0389681
	-0.0647412	0.459604				-1.12172		0.0322298			-2.11215		0.00630489			-1.51006		0.0155013			-1.03946		0.0359288			-1.74901		0.0107575			-1.82591		0.00964775			-0.995132		0.0416848			-0.856821		0.0589489			-1.01567		0.039077
	-0.0642997	0.460366				-1.12063		0.0323394			-2.11067		0.00641747			-1.50892		0.0156128			-1.03683		0.036038			-1.73848		0.0108696			-1.82335		0.00975993			-0.994309		0.0417933			-0.856001		0.0590555			-1.01513		0.0391858
	-0.0639949	0.461128				-1.12045		0.032449			-2.10484		0.00653006			-1.5053		0.0157243			-1.03564		0.0361472			-1.73657		0.0109816			-1.81779		0.00987211			-0.993563		0.0419019			-0.855952		0.0591621			-1.01478		0.0392947
	-0.063966	0.46189				-1.11746		0.0325587			-2.07623		0.00664265			-1.4981		0.0158358			-1.03421		0.0362564			-1.73116		0.0110937			-1.80289		0.00998429			-0.993485		0.0420104			-0.855886		0.0592687			-1.01464		0.0394035
	-0.063487	0.462652				-1.11721		0.0326683			-2.05966		0.00675524			-1.49608		0.0159474			-1.03375		0.0363656			-1.71927		0.0112057			-1.80082		0.0100965			-0.99243		0.042119			-0.855211		0.0593753			-1.01286		0.0395124
	-0.0631377	0.463415				-1.11716		0.0327779			-2.05298		0.00686782			-1.47089		0.0160589			-1.0333		0.0364748			-1.71158		0.0113178			-1.79435		0.0102087			-0.992414		0.0422275			-0.854604		0.0594819			-1.00962		0.0396212
	-0.061333	0.464177				-1.11395		0.0328875			-2.0523		0.00698041			-1.46952		0.0161704			-1.03297		0.036584			-1.70961		0.0114299			-1.78386		0.0103208			-0.992323		0.0423361			-0.854521		0.0595885			-1.00954		0.0397301
	-0.0570132	0.464939				-1.1114		0.0329972			-2.02613		0.007093			-1.4657		0.0162819			-1.03081		0.0366932			-1.69857		0.0115419			-1.77825		0.010433			-0.990905		0.0424446			-0.854468		0.0596951			-1.00946		0.0398389
	-0.0563947	0.465701				-1.10892		0.0331068			-2.01572		0.00720558			-1.45706		0.0163934			-1.02987		0.0368025			-1.69432		0.011654			-1.77654		0.0105452			-0.990342		0.0425532			-0.854204		0.0598017			-1.0094		0.0399477
	-0.055931	0.466463				-1.10878		0.0332164			-2.00846		0.00731817			-1.44656		0.016505			-1.02792		0.0369116			-1.69258		0.011766			-1.76791		0.0106574			-0.986231		0.0426617			-0.85418		0.0599083			-1.00346		0.0400566
	-0.0553424	0.467226				-1.10717		0.033326			-1.99774		0.00743076			-1.44551		0.0166165			-1.0263		0.0370209			-1.68253		0.0118781			-1.7657		0.0107696			-0.985739		0.0427703			-0.853732		0.0600149			-1.00341		0.0401654
	-0.0480804	0.467988				-1.10526		0.0334356			-1.99612		0.00754335			-1.44482		0.016728			-1.02353		0.0371301			-1.67357		0.0119901			-1.75391		0.0108818			-0.984591		0.0428789			-0.853705		0.0601215			-1.00259		0.0402743
	-0.0474026	0.46875				-1.10365		0.0335453			-1.99295		0.00765593			-1.42678		0.0168395			-1.02255		0.0372393			-1.66425		0.0121022			-1.74901		0.0109939			-0.983461		0.0429874			-0.853328		0.0602281			-1.00167		0.0403831
	-0.0473414	0.469512				-1.09974		0.0336549			-1.97858		0.00776852			-1.42161		0.016951			-1.02234		0.0373485			-1.66411		0.0122142			-1.73848		0.0111061			-0.983311		0.043096			-0.853153		0.0603347			-1.00131		0.040492
	-0.0470255	0.470274				-1.09576		0.0337645			-1.96967		0.00788111			-1.41667		0.0170626			-1.02232		0.0374577			-1.65702		0.0123263			-1.73657		0.0112183			-0.983176		0.0432045			-0.852444		0.0604413			-1.0012		0.0406009
	-0.0449928	0.471037				-1.09429		0.0338741			-1.96685		0.0079937			-1.41172		0.0171741			-1.02203		0.0375669			-1.65136		0.0124384			-1.73116		0.0113305			-0.983162		0.0433131			-0.852146		0.0605479			-0.99934		0.0407097
	-0.0412748	0.471799				-1.09402		0.0339838			-1.96196		0.00810628			-1.40244		0.0172856			-1.01847		0.0376761			-1.65131		0.0125504			-1.71927		0.0114427			-0.981246		0.0434216			-0.850872		0.0606545			-0.99705		0.0408186
	-0.0404104	0.472561				-1.09396		0.0340934			-1.95181		0.00821887			-1.39483		0.0173971			-1.0181		0.0377853			-1.63842		0.0126625			-1.71158		0.0115549			-0.977811		0.0435302			-0.849913		0.0607611			-0.995619		0.0409274
	-0.0400467	0.473323				-1.09039		0.034203			-1.95108		0.00833146			-1.38774		0.0175086			-1.01567		0.0378945			-1.63217		0.0127745			-1.70961		0.011667			-0.977338		0.0436387			-0.849906		0.0608677			-0.995132		0.0410363
	-0.038623	0.474085				-1.08986		0.0343127			-1.94838		0.00844404			-1.38692		0.0176202			-1.01513		0.0380037			-1.61153		0.0128866			-1.69857		0.0117792			-0.975958		0.0437473			-0.84986		0.0609743			-0.994309		0.0411451
	-0.0376072	0.474848				-1.0887		0.0344223			-1.94272		0.00855663			-1.38683		0.0177317			-1.01478		0.0381129			-1.61111		0.0129987			-1.69432		0.0118914			-0.973089		0.0438558			-0.848155		0.0610809			-0.993563		0.0412539
	-0.0370561	0.47561				-1.08401		0.0345319			-1.9383		0.00866922			-1.38393		0.0178432			-1.01464		0.0382221			-1.60937		0.0131107			-1.69258		0.0120036			-0.97261		0.0439644			-0.847195		0.0611875			-0.993485		0.0413628
	-0.0366542	0.476372				-1.08299		0.0346415			-1.92766		0.00878181			-1.38378		0.0179547			-1.01286		0.0383313			-1.60841		0.0132228			-1.68253		0.0121158			-0.972174		0.0440729			-0.846259		0.0612941			-0.99243		0.0414716
	-0.0363445	0.477134				-1.081		0.0347512			-1.89245		0.00889439			-1.38259		0.0180662			-1.00962		0.0384405			-1.60697		0.0133348			-1.67357		0.012228			-0.971161		0.0441815			-0.846155		0.0614007			-0.992414		0.0415805
	-0.0341901	0.477896				-1.08011		0.0348608			-1.86861		0.00900698			-1.37102		0.0181778			-1.00954		0.0385497			-1.60611		0.0134469			-1.66425		0.0123401			-0.970939		0.0442901			-0.844944		0.0615073			-0.990905		0.0416893
	-0.033932	0.478659				-1.07886		0.0349704			-1.83839		0.00911957			-1.371		0.0182893			-1.00946		0.0386589			-1.60043		0.0135589			-1.66411		0.0124523			-0.969474		0.0443986			-0.84442		0.0616139			-0.990342		0.0417982
	-0.0329233	0.479421				-1.07704		0.03508			-1.82591		0.00923215			-1.3693		0.0184008			-1.0066		0.0387682			-1.59854		0.013671			-1.65702		0.0125645			-0.969056		0.0445072			-0.843092		0.0617205			-0.986231		0.041907
	-0.032679	0.480183				-1.07325		0.0351897			-1.82335		0.00934474			-1.36156		0.0185123			-1.00346		0.0388774			-1.59623		0.0137831			-1.65136		0.0126767			-0.968987		0.0446157			-0.842994		0.0618271			-0.985739		0.0420159
	-0.0297701	0.480945				-1.07215		0.0352993			-1.81779		0.00945733			-1.35565		0.0186238			-1.00341		0.0389866			-1.59352		0.0138951			-1.65131		0.0127889			-0.968661		0.0447243			-0.842971		0.0619337			-0.984591		0.0421247
	-0.0283008	0.481707				-1.0717		0.0354089			-1.80289		0.00956992			-1.35438		0.0187354			-1.00259		0.0390958			-1.5926		0.0140072			-1.63842		0.0129011			-0.96662		0.0448328			-0.842505		0.0620403			-0.983461		0.0422336
	-0.0268095	0.48247				-1.07111		0.0355185			-1.80082		0.0096825			-1.35154		0.0188469			-1.00167		0.039205			-1.58681		0.0141192			-1.63685		0.0130132			-0.966455		0.0449414			-0.842403		0.0621469			-0.983311		0.0423424
	-0.0262292	0.483232				-1.0705		0.0356281			-1.79435		0.00979509			-1.35055		0.0189584			-1.00131		0.0393142			-1.58369		0.0142313			-1.63217		0.0131254			-0.966392		0.0450499			-0.841958		0.0622535			-0.983176		0.0424513
	-0.0258411	0.483994				-1.07007		0.0357378			-1.78386		0.00990768			-1.3495		0.0190699			-1.0012		0.0394234			-1.57444		0.0143433			-1.61153		0.0132376			-0.96496		0.0451585			-0.841514		0.0623601			-0.983162		0.0425601
	-0.0257938	0.484756				-1.06982		0.0358474			-1.77825		0.0100203			-1.34851		0.0191814			-0.99934		0.0395326			-1.57057		0.0144554			-1.61111		0.0133498			-0.964648		0.045267			-0.841313		0.0624667			-0.981246		0.042669
	-0.0239138	0.485518				-1.06531		0.035957			-1.76791		0.0101329			-1.34563		0.019293			-0.99705		0.0396418			-1.56441		0.0145675			-1.60937		0.013462			-0.964642		0.0453756			-0.840837		0.0625733			-0.977811		0.0427778
	-0.0237368	0.48628				-1.06238		0.0360666			-1.7657		0.0102454			-1.34176		0.0194045			-0.995619		0.039751			-1.5586		0.0146795			-1.60841		0.0135742			-0.964054		0.0454842			-0.840386		0.0626799			-0.977338		0.0428867
	-0.0203949	0.487043				-1.06184		0.0361763			-1.75391		0.010358			-1.34146		0.019516			-0.995132		0.0398602			-1.55325		0.0147916			-1.60697		0.0136863			-0.963937		0.0455927			-0.837963		0.0627865			-0.975958		0.0429955
	-0.0200792	0.487805				-1.05926		0.0362859			-1.74901		0.0104706			-1.33093		0.0196275			-0.994309		0.0399694			-1.54837		0.0149036			-1.60611		0.0137985			-0.963357		0.0457013			-0.837791		0.0628931			-0.973089		0.0431044
	-0.0181072	0.488567				-1.05903		0.0363955			-1.73848		0.0105832			-1.32999		0.019739			-0.993563		0.0400786			-1.54426		0.0150157			-1.59854		0.0139107			-0.962972		0.0458098			-0.837032		0.0629997			-0.97261		0.0432132
	-0.0178039	0.489329				-1.05385		0.0365052			-1.73657		0.0106958			-1.32696		0.0198506			-0.993485		0.0401878			-1.54261		0.0151278			-1.59623		0.0140229			-0.962295		0.0459184			-0.835764		0.0631063			-0.972174		0.0433221
	-0.0168688	0.490091				-1.05324		0.0366148			-1.73116		0.0108084			-1.32455		0.0199621			-0.99243		0.040297			-1.53058		0.0152398			-1.59352		0.0141351			-0.960498		0.0460269			-0.83481		0.0632129			-0.971161		0.0434309
	-0.0163826	0.490854				-1.05246		0.0367244			-1.71927		0.010921			-1.32374		0.0200736			-0.992414		0.0404062			-1.53016		0.0153519			-1.5926		0.0142472			-0.960329		0.0461355			-0.834513		0.0633195			-0.970939		0.0435398
	-0.0159839	0.491616				-1.0517		0.036834			-1.71158		0.0110335			-1.32017		0.0201851			-0.992323		0.0405155			-1.52326		0.0154639			-1.58681		0.0143594			-0.959728		0.046244			-0.833665		0.0634261			-0.969474		0.0436486
	-0.0149553	0.492378				-1.05131		0.0369437			-1.70961		0.0111461			-1.32011		0.0202966			-0.990905		0.0406247			-1.52079		0.015576			-1.57444		0.0144716			-0.957726		0.0463526			-0.831183		0.0635327			-0.969056		0.0437575
	-0.0143076	0.49314				-1.05068		0.0370533			-1.69857		0.0112587			-1.31214		0.0204082			-0.990342		0.0407339			-1.51429		0.015688			-1.57057		0.0145838			-0.956729		0.0464611			-0.83118		0.0636393			-0.968987		0.0438663
	-0.0141738	0.493902				-1.0482		0.0371629			-1.69432		0.0113713			-1.30652		0.0205197			-0.986231		0.0408431			-1.51006		0.0158001			-1.56441		0.014696			-0.954384		0.0465697			-0.829713		0.0637459			-0.968661		0.0439752
	-0.0139086	0.494665				-1.04508		0.0372725			-1.69258		0.0114839			-1.30313		0.0206312			-0.985739		0.0409523			-1.50892		0.0159121			-1.5586		0.0148082			-0.95365		0.0466782			-0.828755		0.0638525			-0.96662		0.044084
	-0.0127999	0.495427				-1.04399		0.0373822			-1.68253		0.0115965			-1.30183		0.0207427			-0.984591		0.0410615			-1.5053		0.0160242			-1.55325		0.0149204			-0.952968		0.0467868			-0.828566		0.0639591			-0.966455		0.0441929
	-0.0127961	0.496189				-1.04092		0.0374918			-1.67357		0.0117091			-1.29845		0.0208542			-0.983461		0.0411707			-1.4981		0.0161363			-1.54837		0.0150325			-0.951682		0.0468954			-0.827452		0.0640657			-0.966392		0.0443017
	-0.0116103	0.496951				-1.04062		0.0376014			-1.66425		0.0118217			-1.29812		0.0209658			-0.983311		0.0412799			-1.49608		0.0162483			-1.54426		0.0151447			-0.951375		0.0470039			-0.825399		0.0641723			-0.96496		0.0444106
	-0.0108794	0.497713				-1.03946		0.037711			-1.66411		0.0119343			-1.29609		0.0210773			-0.983176		0.0413891			-1.48673		0.0163604			-1.54261		0.0152569			-0.950992		0.0471125			-0.824593		0.0642789			-0.964648		0.0445194
	-0.0087653	0.498476				-1.03683		0.0378206			-1.65702		0.0120468			-1.29505		0.0211888			-0.983162		0.0414983			-1.47689		0.0164724			-1.53058		0.0153691			-0.949271		0.047221			-0.823189		0.0643855			-0.964642		0.0446283
	-0.0074795	0.499238				-1.03564		0.0379303			-1.65136		0.0121594			-1.29493		0.0213003			-0.981246		0.0416075			-1.47089		0.0165845			-1.53016		0.0154813			-0.949248		0.0473296			-0.823136		0.0644921			-0.964054		0.0447371
	-0.0069272	0.5				-1.03421		0.0380399			-1.65131		0.012272			-1.29241		0.0214118			-0.977811		0.0417167			-1.46952		0.0166966			-1.52326		0.0155935			-0.947977		0.0474381			-0.822568		0.0645987			-0.963937		0.044846
	-0.0065579	0.500762				-1.03375		0.0381495			-1.63842		0.0123846			-1.29216		0.0215234			-0.977338		0.0418259			-1.4657		0.0168086			-1.52079		0.0157056			-0.946998		0.0475467			-0.821985		0.0647053			-0.963357		0.0449548
	-0.0063259	0.501524				-1.0333		0.0382591			-1.63685		0.0124972			-1.29139		0.0216349			-0.975958		0.0419351			-1.45706		0.0169207			-1.51006		0.0158178			-0.946068		0.0476552			-0.82194		0.0648119			-0.962972		0.0450637
	-0.0051565	0.502287				-1.03297		0.0383688			-1.63217		0.0126098			-1.27275		0.0217464			-0.973089		0.0420443			-1.44741		0.0170327			-1.50892		0.01593			-0.944923		0.0477638			-0.821891		0.0649185			-0.962295		0.0451725
	-0.004291	0.503049				-1.03081		0.0384784			-1.61153		0.0127224			-1.27184		0.0218579			-0.97261		0.0421535			-1.44656		0.0171448			-1.5053		0.0160422			-0.944358		0.0478723			-0.821267		0.0650251			-0.960498		0.0452814
	-0.0034624	0.503811				-1.02987		0.038588			-1.61111		0.0128349			-1.27106		0.0219694			-0.972174		0.0422628			-1.44551		0.0172568			-1.4981		0.0161544			-0.94268		0.0479809			-0.821155		0.0651316			-0.960329		0.0453902
	-0.0031109	0.504573				-1.02792		0.0386977			-1.60937		0.0129475			-1.26774		0.022081			-0.971161		0.042372			-1.44482		0.0173689			-1.49608		0.0162666			-0.942232		0.0480894			-0.81858		0.0652382			-0.959728		0.0454991
	-0.0030586	0.505335				-1.0263		0.0388073			-1.60841		0.0130601			-1.26747		0.0221925			-0.970939		0.0424812			-1.42161		0.0174809			-1.47689		0.0163787			-0.942149		0.048198			-0.817785		0.0653448			-0.957726		0.0456079
	-0.0029927	0.506098				-1.02353		0.0389169			-1.60611		0.0131727			-1.26684		0.022304			-0.969474		0.0425904			-1.41667		0.017593			-1.47089		0.0164909			-0.940464		0.0483066			-0.817547		0.0654514			-0.956729		0.0457168
	-0.0022811	0.50686				-1.02255		0.0390265			-1.60043		0.0132853			-1.25993		0.0224155			-0.969056		0.0426996			-1.41172		0.0177051			-1.46952		0.0166031			-0.939818		0.0484151			-0.816879		0.065558			-0.954384		0.0458256
	-0.0021769	0.507622				-1.02234		0.0391362			-1.59854		0.0133979			-1.25973		0.022527			-0.968987		0.0428088			-1.40244		0.0178171			-1.4657		0.0167153			-0.939496		0.0485237			-0.815019		0.0656646			-0.95365		0.0459345
	-0.0009709	0.508384				-1.02232		0.0392458			-1.59623		0.0135105			-1.25246		0.0226386			-0.968661		0.042918			-1.39483		0.0179292			-1.45706		0.0168275			-0.937283		0.0486322			-0.814072		0.0657712			-0.952968		0.0460433
	-0.0006653	0.509146				-1.02203		0.0393554			-1.59352		0.0136231			-1.25223		0.0227501			-0.96662		0.0430272			-1.38774		0.0180412			-1.44741		0.0169397			-0.935538		0.0487408			-0.809559		0.0658778			-0.951682		0.0461522
	0.00027258	0.509909				-1.01847		0.039465			-1.5926		0.0137357			-1.25221		0.0228616			-0.966455		0.0431364			-1.38692		0.0181533			-1.44656		0.0170518			-0.935475		0.0488493			-0.808595		0.0659844			-0.951375		0.046261
	0.00107911	0.510671				-1.0181		0.0395747			-1.58681		0.0138482			-1.25193		0.0229731			-0.966392		0.0432456			-1.38683		0.0182653			-1.44551		0.017164			-0.934946		0.0489579			-0.808403		0.066091			-0.950992		0.0463699
	0.00161865	0.511433				-1.01567		0.0396843			-1.58369		0.0139608			-1.25022		0.0230846			-0.96496		0.0433548			-1.38393		0.0183774			-1.44482		0.0172762			-0.934852		0.0490664			-0.808008		0.0661976			-0.949271		0.0464787
	0.00275104	0.512195				-1.01513		0.0397939			-1.57444		0.0140734			-1.24896		0.0231962			-0.964648		0.043464			-1.38378		0.0184895			-1.42678		0.0173884			-0.934665		0.049175			-0.80703		0.0663042			-0.949248		0.0465876
	0.00287761	0.512957				-1.01478		0.0399035			-1.57057		0.014186			-1.24895		0.0233077			-0.964642		0.0435732			-1.38259		0.0186015			-1.42161		0.0175006			-0.934265		0.0492835			-0.806516		0.0664108			-0.947977		0.0466964
	0.0032564	0.51372				-1.01286		0.0400132			-1.56441		0.0142986			-1.2484		0.0234192			-0.964054		0.0436824			-1.37102		0.0187136			-1.41667		0.0176127			-0.929959		0.0493921			-0.806301		0.0665174			-0.946998		0.0468053
	0.00327278	0.514482				-1.00962		0.0401228			-1.5586		0.0144112			-1.24816		0.0235307			-0.963937		0.0437916			-1.371		0.0188256			-1.41172		0.0177249			-0.928908		0.0495007			-0.805546		0.066624			-0.946068		0.0469141
	0.00410902	0.515244				-1.00946		0.0402324			-1.55325		0.0145238			-1.24739		0.0236422			-0.963357		0.0439008			-1.3693		0.0189377			-1.40244		0.0178371			-0.928184		0.0496092			-0.804879		0.0667306			-0.944923		0.047023
	0.0056407	0.516006				-1.0066		0.040342			-1.54837		0.0146363			-1.24733		0.0237538			-0.962972		0.0440101			-1.36156		0.0190498			-1.39483		0.0179493			-0.92685		0.0497178			-0.804088		0.0668372			-0.944358		0.0471318
	0.00625006	0.516768				-1.00346		0.0404517			-1.54426		0.0147489			-1.24334		0.0238653			-0.962295		0.0441192			-1.35892		0.0191618			-1.38774		0.0180615			-0.924671		0.0498263			-0.804004		0.0669438			-0.94268		0.0472407
	0.0106154	0.51753				-1.00341		0.0405613			-1.54261		0.0148615			-1.23752		0.0239768			-0.960498		0.0442285			-1.35565		0.0192739			-1.38692		0.0181737			-0.924331		0.0499349			-0.803751		0.0670504			-0.942232		0.0473495
	0.0118678	0.518293				-1.00259		0.0406709			-1.53058		0.0149741			-1.23466		0.0240883			-0.960329		0.0443377			-1.35438		0.0193859			-1.38683		0.0182858			-0.922883		0.0500434			-0.803237		0.067157			-0.942149		0.0474584
	0.0121894	0.519055				-1.00167		0.0407805			-1.53016		0.0150867			-1.23295		0.0241998			-0.959728		0.0444469			-1.35154		0.019498			-1.38393		0.018398			-0.92287		0.050152			-0.802326		0.0672636			-0.940464		0.0475672
	0.0143464	0.519817				-1.00131		0.0408902			-1.52326		0.0151993			-1.23133		0.0243114			-0.957726		0.0445561			-1.35055		0.01961			-1.38378		0.0185102			-0.921824		0.0502605			-0.801791		0.0673702			-0.939818		0.0476761
	0.0144247	0.520579				-1.0012		0.0409998			-1.52079		0.0153119			-1.23053		0.0244229			-0.956729		0.0446653			-1.3495		0.0197221			-1.38259		0.0186224			-0.921076		0.0503691			-0.801139		0.0674768			-0.939496		0.0477849
	0.014921	0.521341				-0.99934		0.0411094			-1.51006		0.0154244			-1.22457		0.0245344			-0.954384		0.0447745			-1.34851		0.0198342			-1.38242		0.0187346			-0.918714		0.0504776			-0.801009		0.0675834			-0.937283		0.0478938
	0.0156215	0.522104				-0.99705		0.041219			-1.50892		0.015537			-1.22392		0.0246459			-0.95365		0.0448837			-1.34577		0.0199462			-1.37102		0.0188468			-0.918563		0.0505862			-0.800703		0.06769			-0.936963		0.0480026
	0.0157497	0.522866				-0.995619		0.0413287			-1.5053		0.0156496			-1.22338		0.0247574			-0.952968		0.0449929			-1.34563		0.0200583			-1.371		0.0189589			-0.918206		0.0506947			-0.800555		0.0677966			-0.935538		0.0481115
	0.0167827	0.523628				-0.995132		0.0414383			-1.4981		0.0157622			-1.22141		0.024869			-0.951682		0.0451021			-1.34176		0.0201703			-1.3693		0.0190711			-0.916809		0.0508033			-0.800088		0.0679032			-0.935475		0.0482203
	0.0186589	0.52439				-0.994309		0.0415479			-1.49608		0.0158748			-1.22118		0.0249805			-0.951375		0.0452113			-1.34146		0.0202824			-1.36156		0.0191833			-0.916731		0.0509119			-0.799835		0.0680098			-0.934946		0.0483292
	0.0187117	0.525152				-0.993563		0.0416575			-1.48673		0.0159874			-1.22036		0.025092			-0.950992		0.0453205			-1.34119		0.0203944			-1.35892		0.0192955			-0.915615		0.0510204			-0.798752		0.0681164			-0.934852		0.048438
	0.0190923	0.525915				-0.993485		0.0417672			-1.47689		0.0161			-1.21923		0.0252035			-0.949271		0.0454297			-1.33626		0.0205065			-1.35565		0.0194077			-0.912727		0.051129			-0.798415		0.068223			-0.934665		0.0485469
	0.0192335	0.526677				-0.99243		0.0418768			-1.47089		0.0162126			-1.21408		0.025315			-0.949248		0.0455389			-1.33093		0.0206186			-1.35438		0.0195199			-0.912073		0.0512375			-0.796289		0.0683296			-0.934265		0.0486557
	0.0199238	0.527439				-0.992414		0.0419864			-1.46952		0.0163252			-1.20974		0.0254266			-0.947977		0.0456481			-1.32696		0.0207306			-1.35055		0.019632			-0.911442		0.0513461			-0.796218		0.0684362			-0.929959		0.0487646
	0.0201957	0.528201				-0.992323		0.042096			-1.4657		0.0164377			-1.20821		0.0255381			-0.946998		0.0457573			-1.32455		0.0208427			-1.3495		0.0197442			-0.910612		0.0514546			-0.796014		0.0685428			-0.928908		0.0488734
	0.0207412	0.528963				-0.990905		0.0422057			-1.45706		0.0165503			-1.2072		0.0256496			-0.946068		0.0458665			-1.32374		0.0209547			-1.34851		0.0198564			-0.910027		0.0515632			-0.79474		0.0686494			-0.928184		0.0489823
	0.021757	0.529726				-0.990342		0.0423153			-1.44656		0.0166629			-1.2066		0.0257611			-0.944923		0.0459758			-1.32017		0.0210668			-1.34563		0.0199686			-0.909512		0.0516717			-0.792844		0.068756			-0.927315		0.0490911
	0.0218316	0.530488				-0.986231		0.0424249			-1.44551		0.0167755			-1.20552		0.0258726			-0.94268		0.046085			-1.32011		0.0211788			-1.34146		0.0200808			-0.909221		0.0517803			-0.792359		0.0688626			-0.92685		0.0492
	0.0226717	0.53125				-0.985739		0.0425345			-1.44482		0.0168881			-1.20344		0.0259842			-0.942232		0.0461942			-1.31214		0.0212909			-1.33093		0.020193			-0.908976		0.0518888			-0.790602		0.0689692			-0.924671		0.0493088
	0.0230103	0.532012				-0.984591		0.0426442			-1.42678		0.0170007			-1.20274		0.0260957			-0.942149		0.0463034			-1.30652		0.021403			-1.32999		0.0203051			-0.908913		0.0519974			-0.788231		0.0690758			-0.924331		0.0494177
	0.0243934	0.532774				-0.983461		0.0427538			-1.42161		0.0171133			-1.20034		0.0262072			-0.940464		0.0464126			-1.30313		0.021515			-1.32696		0.0204173			-0.908719		0.0521059			-0.787437		0.0691824			-0.922883		0.0495265
	0.0249291	0.533537				-0.983311		0.0428634			-1.41667		0.0172259			-1.19944		0.0263187			-0.939818		0.0465218			-1.30183		0.0216271			-1.32455		0.0205295			-0.905079		0.0522145			-0.787339		0.069289			-0.92287		0.0496354
	0.0263624	0.534299				-0.983176		0.042973			-1.41172		0.0173384			-1.19689		0.0264302			-0.939496		0.046631			-1.29845		0.0217391			-1.32374		0.0206417			-0.901004		0.0523231			-0.787133		0.0693956			-0.922651		0.0497442
	0.0268456	0.535061				-0.983162		0.0430827			-1.40244		0.017451			-1.1967		0.0265418			-0.937283		0.0467402			-1.29812		0.0218512			-1.32017		0.0207539			-0.900705		0.0524316			-0.786871		0.0695022			-0.921824		0.0498531
	0.0282814	0.535823				-0.981246		0.0431923			-1.3919		0.0175636			-1.19554		0.0266533			-0.936963		0.0468494			-1.29609		0.0219633			-1.32011		0.0208661			-0.900106		0.0525402			-0.786733		0.0696088			-0.921076		0.0499619
	0.0287047	0.536585				-0.977811		0.0433019			-1.38774		0.0176762			-1.19104		0.0267648			-0.935538		0.0469586			-1.29505		0.0220753			-1.31214		0.0209782			-0.899554		0.0526487			-0.785804		0.0697154			-0.918714		0.0500707
	0.0289474	0.537348				-0.977338		0.0434115			-1.38692		0.0177888			-1.18731		0.0268763			-0.935475		0.0470678			-1.29493		0.0221874			-1.30652		0.0210904			-0.898596		0.0527573			-0.785588		0.069822			-0.918563		0.0501796
	0.0295383	0.53811				-0.975958		0.0435212			-1.38683		0.0179014			-1.18653		0.0269878			-0.934946		0.047177			-1.29241		0.0222994			-1.30313		0.0212026			-0.896637		0.0528658			-0.785105		0.0699286			-0.918206		0.0502884
	0.0299887	0.538872				-0.973089		0.0436308			-1.38378		0.018014			-1.18584		0.0270994			-0.934852		0.0472862			-1.29216		0.0224115			-1.30183		0.0213148			-0.896344		0.0529744			-0.784938		0.0700352			-0.916809		0.0503973
	0.0303107	0.539634				-0.97261		0.0437404			-1.38259		0.0181266			-1.18415		0.0272109			-0.934665		0.0473954			-1.29139		0.0225235			-1.29845		0.021427			-0.896235		0.0530829			-0.784898		0.0701418			-0.916731		0.0505061
	0.0309193	0.540396				-0.971161		0.04385			-1.37102		0.0182391			-1.18413		0.0273224			-0.934265		0.0475046			-1.29083		0.0226356			-1.29812		0.0215391			-0.895523		0.0531915			-0.783624		0.0702484			-0.912727		0.050615
	0.0333496	0.541159				-0.970939		0.0439597			-1.371		0.0183517			-1.18362		0.0274339			-0.929959		0.0476138			-1.28992		0.0227477			-1.29609		0.0216513			-0.895377		0.0533			-0.783275		0.070355			-0.912073		0.0507239
	0.0340727	0.541921				-0.969474		0.0440693			-1.3693		0.0184643			-1.18149		0.0275454			-0.928908		0.0477231			-1.27275		0.0228597			-1.29505		0.0217635			-0.894886		0.0534086			-0.783133		0.0704616			-0.911442		0.0508327
	0.0348097	0.542683				-0.969056		0.0441789			-1.36156		0.0185769			-1.1798		0.027657			-0.928184		0.0478323			-1.27106		0.0229718			-1.29493		0.0218757			-0.89476		0.0535171			-0.782835		0.0705682			-0.910612		0.0509416
	0.0357806	0.543445				-0.968987		0.0442885			-1.35892		0.0186895			-1.17935		0.0277685			-0.92685		0.0479415			-1.26774		0.0230838			-1.29241		0.0219879			-0.893426		0.0536257			-0.782449		0.0706748			-0.910027		0.0510504
	0.0378795	0.544207				-0.968661		0.0443982			-1.35565		0.0188021			-1.17402		0.02788			-0.924671		0.0480507			-1.26747		0.0231959			-1.29216		0.0221001			-0.893017		0.0537343			-0.781483		0.0707814			-0.909512		0.0511593
	0.0379693	0.54497				-0.96662		0.0445078			-1.35438		0.0189147			-1.17372		0.0279915			-0.924331		0.0481599			-1.26684		0.0233079			-1.29139		0.0222122			-0.891862		0.0538428			-0.780909		0.070888			-0.909221		0.0512681
	0.0383594	0.545732				-0.966455		0.0446174			-1.35154		0.0190272			-1.17197		0.028103			-0.922883		0.0482691			-1.25993		0.02342			-1.28992		0.0223244			-0.891793		0.0539514			-0.779384		0.0709946			-0.908976		0.0513769
	0.0405554	0.546494				-0.966392		0.044727			-1.35055		0.0191398			-1.17164		0.0282146			-0.92287		0.0483783			-1.25973		0.023532			-1.27275		0.0224366			-0.889744		0.0540599			-0.779038		0.0711012			-0.908913		0.0514858
	0.0408753	0.547256				-0.964648		0.0448367			-1.3495		0.0192524			-1.17138		0.0283261			-0.922651		0.0484875			-1.25509		0.0236441			-1.27106		0.0225488			-0.889487		0.0541685			-0.778922		0.0712078			-0.908719		0.0515946
	0.0413895	0.548018				-0.964642		0.0449463			-1.34851		0.019365			-1.17112		0.0284376			-0.921824		0.0485967			-1.25246		0.0237562			-1.26774		0.022661			-0.889406		0.054277			-0.778883		0.0713144			-0.905079		0.0517035
	0.0431438	0.54878				-0.964054		0.0450559			-1.34563		0.0194776			-1.17086		0.0285491			-0.921076		0.0487059			-1.25223		0.0238682			-1.26747		0.0227732			-0.889351		0.0543856			-0.777703		0.071421			-0.901004		0.0518123
	0.0432961	0.549543				-0.963937		0.0451655			-1.34176		0.0195902			-1.16933		0.0286606			-0.918714		0.0488151			-1.25221		0.0239803			-1.26684		0.0228853			-0.888076		0.0544941			-0.777216		0.0715276			-0.900705		0.0519212
	0.0459565	0.550305				-0.963357		0.0452752			-1.34146		0.0197028			-1.16834		0.0287722			-0.918563		0.0489243			-1.25193		0.0240923			-1.25993		0.0229975			-0.887038		0.0546027			-0.776517		0.0716341			-0.900106		0.05203
	0.0462419	0.551067				-0.962972		0.0453848			-1.34119		0.0198154			-1.16705		0.0288837			-0.918206		0.0490335			-1.25022		0.0242044			-1.25973		0.0231097			-0.886792		0.0547113			-0.775723		0.0717408			-0.899554		0.0521389
	0.0469997	0.551829				-0.962295		0.0454944			-1.33093		0.0199279			-1.16352		0.0289952			-0.916809		0.0491427			-1.24896		0.0243164			-1.25509		0.0232219			-0.885143		0.0548198			-0.775415		0.0718474			-0.898596		0.0522477
	0.0476138	0.552591				-0.960498		0.045604			-1.32696		0.0200405			-1.16264		0.0291067			-0.916731		0.0492519			-1.24895		0.0244285			-1.25246		0.0233341			-0.884505		0.0549284			-0.775352		0.071954			-0.896637		0.0523566
	0.0480992	0.553354				-0.960329		0.0457137			-1.32455		0.0201531			-1.1597		0.0292182			-0.915615		0.0493611			-1.2484		0.0245406			-1.25223		0.0234463			-0.883709		0.0550369			-0.775107		0.0720606			-0.896344		0.0524654
	0.0483862	0.554116				-0.957726		0.0458233			-1.32374		0.0202657			-1.15952		0.0293298			-0.912073		0.0494704			-1.24816		0.0246526			-1.25221		0.0235585			-0.883081		0.0551455			-0.774978		0.0721671			-0.896235		0.0525743
	0.0489571	0.554878				-0.956729		0.0459329			-1.32011		0.0203783			-1.15855		0.0294413			-0.910612		0.0495796			-1.24739		0.0247647			-1.25193		0.0236706			-0.882752		0.055254			-0.774673		0.0722737			-0.895377		0.0526831
	0.0495164	0.55564				-0.954384		0.0460425			-1.31214		0.0204909			-1.15323		0.0295528			-0.910027		0.0496888			-1.24733		0.0248767			-1.25022		0.0237828			-0.882702		0.0553626			-0.774595		0.0723803			-0.894886		0.052792
	0.0500455	0.556402				-0.95365		0.0461522			-1.30652		0.0206035			-1.14703		0.0296643			-0.909512		0.049798			-1.24334		0.0249888			-1.24896		0.023895			-0.882608		0.0554711			-0.774206		0.0724869			-0.89476		0.0529008
	0.0531536	0.557165				-0.952968		0.0462618			-1.30313		0.020716			-1.13969		0.0297758			-0.909221		0.0499072			-1.23752		0.0251009			-1.24895		0.0240072			-0.881504		0.0555797			-0.773898		0.0725935			-0.893426		0.0530097
	0.0532652	0.557927				-0.951682		0.0463714			-1.30183		0.0208286			-1.13848		0.0298874			-0.908976		0.0500164			-1.23466		0.0252129			-1.2484		0.0241194			-0.880488		0.0556882			-0.773661		0.0727001			-0.893017		0.0531185
	0.053324	0.558689				-0.951375		0.046481			-1.29812		0.0209412			-1.13734		0.0299989			-0.908913		0.0501256			-1.23295		0.025325			-1.24816		0.0242316			-0.879902		0.0557968			-0.772353		0.0728067			-0.891862		0.0532274
	0.0535027	0.559451				-0.950992		0.0465907			-1.29609		0.0210538			-1.13349		0.0301104			-0.908719		0.0502348			-1.23133		0.025437			-1.24739		0.0243437			-0.879396		0.0559053			-0.772114		0.0729133			-0.891793		0.0533362
	0.0549637	0.560213				-0.949271		0.0467003			-1.29505		0.0211664			-1.12975		0.0302219			-0.905079		0.050344			-1.23053		0.0255491			-1.24733		0.0244559			-0.87844		0.0560139			-0.771694		0.0730199			-0.889744		0.0534451
	0.0550702	0.560976				-0.949248		0.0468099			-1.29493		0.021279			-1.12885		0.0303334			-0.901004		0.0504532			-1.22457		0.0256611			-1.24334		0.0245681			-0.878032		0.0561224			-0.771538		0.0731265			-0.889487		0.0535539
	0.0576272	0.561738				-0.947977		0.0469195			-1.29216		0.0213916			-1.12871		0.030445			-0.900705		0.0505624			-1.22392		0.0257732			-1.23752		0.0246803			-0.877441		0.056231			-0.771018		0.0732331			-0.889406		0.0536628
	0.0577193	0.5625				-0.946998		0.0470292			-1.29139		0.0215042			-1.12683		0.0305565			-0.900106		0.0506716			-1.22338		0.0258852			-1.23466		0.0247925			-0.875461		0.0563396			-0.770912		0.0733397			-0.889351		0.0537716
	0.0604996	0.563262				-0.946068		0.0471388			-1.29083		0.0216168			-1.12565		0.030668			-0.899554		0.0507808			-1.22141		0.0259973			-1.23295		0.0249046			-0.874685		0.0564481			-0.770034		0.0734463			-0.888076		0.0538805
	0.0626161	0.564024				-0.944923		0.0472484			-1.28992		0.0217293			-1.12378		0.0307795			-0.898596		0.05089			-1.22036		0.0261094			-1.23133		0.0250168			-0.874259		0.0565567			-0.769069		0.0735529			-0.887038		0.0539893
	0.0656825	0.564787				-0.944358		0.047358			-1.27275		0.0218419			-1.12291		0.030891			-0.896637		0.0509992			-1.21923		0.0262214			-1.23053		0.025129			-0.873082		0.0566652			-0.767536		0.0736595			-0.886792		0.0540982
	0.0672448	0.565549				-0.94268		0.0474677			-1.27184		0.0219545			-1.12266		0.0310026			-0.896344		0.0511084			-1.21408		0.0263335			-1.22457		0.0252412			-0.871995		0.0567738			-0.766509		0.0737661			-0.885143		0.054207
	0.0673695	0.566311				-0.942232		0.0475773			-1.27106		0.0220671			-1.12259		0.0311141			-0.896235		0.0512177			-1.20974		0.0264455			-1.22392		0.0253534			-0.869869		0.0568823			-0.766485		0.0738727			-0.884505		0.0543159
	0.0678746	0.567073				-0.942149		0.0476869			-1.26774		0.0221797			-1.12172		0.0312256			-0.895523		0.0513269			-1.20821		0.0265576			-1.22338		0.0254656			-0.868806		0.0569909			-0.766318		0.0739793			-0.883709		0.0544247
	0.0687885	0.567835				-0.940464		0.0477965			-1.26747		0.0222923			-1.12063		0.0313371			-0.895377		0.0514361			-1.2072		0.0266696			-1.22141		0.0255777			-0.868309		0.0570994			-0.765197		0.0740859			-0.883081		0.0545336
	0.0697777	0.568598				-0.939818		0.0479062			-1.26684		0.0224049			-1.11746		0.0314487			-0.894886		0.0515453			-1.2066		0.0267817			-1.22118		0.0256899			-0.867222		0.057208			-0.764333		0.0741925			-0.882752		0.0546424
	0.0709324	0.56936				-0.939496		0.0480158			-1.25993		0.0225175			-1.11721		0.0315602			-0.89476		0.0516545			-1.20552		0.0268938			-1.22036		0.0258021			-0.866302		0.0573165			-0.764032		0.0742991			-0.882702		0.0547513
	0.0755433	0.570122				-0.937283		0.0481254			-1.25973		0.02263			-1.11716		0.0316717			-0.893426		0.0517637			-1.20344		0.0270058			-1.21923		0.0259143			-0.865761		0.0574251			-0.763563		0.0744057			-0.882608		0.0548601
	0.077323	0.570884				-0.936963		0.048235			-1.25509		0.0227426			-1.11395		0.0317832			-0.893017		0.0518729			-1.20274		0.0271179			-1.21787		0.0260265			-0.865581		0.0575336			-0.763055		0.0745123			-0.881504		0.054969
	0.0785545	0.571646				-0.934946		0.0483447			-1.25246		0.0228552			-1.10892		0.0318947			-0.891862		0.0519821			-1.20208		0.0272299			-1.21774		0.0261387			-0.865364		0.0576422			-0.762598		0.0746189			-0.880488		0.0550778
	0.0797741	0.572409				-0.934852		0.0484543			-1.25223		0.0229678			-1.10878		0.0320062			-0.891793		0.0520913			-1.20034		0.027342			-1.21408		0.0262508			-0.861379		0.0577508			-0.762428		0.0747255			-0.879396		0.0551867
	0.0799184	0.573171				-0.934665		0.0485639			-1.25193		0.0230804			-1.10717		0.0321178			-0.889744		0.0522005			-1.19944		0.0274541			-1.20974		0.026363			-0.861039		0.0578593			-0.761648		0.0748321			-0.87844		0.0552955
	0.0806787	0.573933				-0.934265		0.0486735			-1.25022		0.023193			-1.10526		0.0322293			-0.889502		0.0523097			-1.19689		0.0275661			-1.20821		0.0264752			-0.85978		0.0579679			-0.761399		0.0749387			-0.878032		0.0554044
	0.0822388	0.574695				-0.929959		0.0487832			-1.24896		0.0233056			-1.10365		0.0323408			-0.889487		0.0524189			-1.1967		0.0276782			-1.2072		0.0265874			-0.859678		0.0580764			-0.759486		0.0750453			-0.877441		0.0555132
	0.0826339	0.575457				-0.928908		0.0488928			-1.24895		0.0234181			-1.09974		0.0324523			-0.889406		0.0525281			-1.19104		0.0277902			-1.2066		0.0266996			-0.858168		0.058185			-0.758175		0.0751519			-0.875461		0.0556221
	0.0833309	0.57622				-0.928184		0.0490024			-1.2484		0.0235307			-1.09576		0.0325638			-0.889351		0.0526373			-1.18731		0.0279023			-1.20552		0.0268118			-0.857965		0.0582935			-0.757617		0.0752585			-0.874685		0.0557309
	0.0862729	0.576982				-0.927315		0.049112			-1.24816		0.0236433			-1.09429		0.0326754			-0.888076		0.0527465			-1.18653		0.0280143			-1.20344		0.0269239			-0.857587		0.0584021			-0.757266		0.0753651			-0.874259		0.0558398
	0.0882279	0.577744				-0.92685		0.0492217			-1.24739		0.0237559			-1.09402		0.0327869			-0.887038		0.0528557			-1.18584		0.0281264			-1.20274		0.0270361			-0.857217		0.0585106			-0.757105		0.0754717			-0.873082		0.0559486
	0.090256	0.578506				-0.924671		0.0493313			-1.24334		0.0238685			-1.09396		0.0328984			-0.886792		0.0529649			-1.18415		0.0282385			-1.20208		0.0271483			-0.856821		0.0586192			-0.756489		0.0755783			-0.871995		0.0560575
	0.0910329	0.579268				-0.924331		0.0494409			-1.23752		0.0239811			-1.09039		0.0330099			-0.885143		0.0530742			-1.18413		0.0283505			-1.20034		0.0272605			-0.856001		0.0587278			-0.75625		0.0756849			-0.869869		0.0561663
	0.0910523	0.58003				-0.922883		0.0495505			-1.23466		0.0240937			-1.08986		0.0331214			-0.884505		0.0531834			-1.18362		0.0284626			-1.19944		0.0273727			-0.855952		0.0588363			-0.754189		0.0757915			-0.868806		0.0562752
	0.0919727	0.580793				-0.92287		0.0496602			-1.23295		0.0242063			-1.0887		0.033233			-0.883709		0.0532926			-1.18149		0.0285746			-1.19689		0.0274849			-0.855886		0.0589449			-0.753856		0.0758981			-0.868309		0.056384
	0.0934435	0.581555				-0.922651		0.0497698			-1.23133		0.0243188			-1.08401		0.0333445			-0.883081		0.0534018			-1.1798		0.0286867			-1.1967		0.027597			-0.855211		0.0590534			-0.753548		0.0760047			-0.867222		0.0564929
	0.0935781	0.582317				-0.921824		0.0498794			-1.23053		0.0244314			-1.08299		0.033456			-0.882752		0.053511			-1.17935		0.0287987			-1.19104		0.0277092			-0.854604		0.059162			-0.753157		0.0761113			-0.866302		0.0566017
	0.0940602	0.583079				-0.921076		0.049989			-1.22457		0.024544			-1.081		0.0335675			-0.882702		0.0536202			-1.17402		0.0289108			-1.18731		0.0278214			-0.854521		0.0592705			-0.751123		0.0762179			-0.865761		0.0567106
	0.0949957	0.583841				-0.918714		0.0500987			-1.22392		0.0246566			-1.08011		0.0336791			-0.882608		0.0537294			-1.17372		0.0290229			-1.18584		0.0279336			-0.854468		0.0593791			-0.750947		0.0763245			-0.865581		0.0568194
	0.0960702	0.584604				-0.918563		0.0502083			-1.22338		0.0247692			-1.07886		0.0337906			-0.881504		0.0538386			-1.17197		0.0291349			-1.18415		0.0280458			-0.854204		0.0594876			-0.750118		0.0764311			-0.865364		0.0569283
	0.0967065	0.585366				-0.918206		0.0503179			-1.22118		0.0248818			-1.07704		0.0339021			-0.880488		0.0539478			-1.17164		0.029247			-1.18413		0.028158			-0.85418		0.0595962			-0.749827		0.0765377			-0.861871		0.0570371
	0.0969592	0.586128				-0.916809		0.0504275			-1.22036		0.0249944			-1.07325		0.0340136			-0.879902		0.054057			-1.17138		0.029359			-1.18362		0.0282701			-0.853732		0.0597047			-0.749399		0.0766443			-0.861379		0.057146
	0.0970707	0.58689				-0.916731		0.0505372			-1.21923		0.025107			-1.07215		0.0341251			-0.879396		0.0541662			-1.17112		0.0294711			-1.18149		0.0283823			-0.853705		0.0598133			-0.748919		0.0767509			-0.861039		0.0572548
	0.0981886	0.587652				-0.915615		0.0506468			-1.21787		0.0252196			-1.0717		0.0342367			-0.87844		0.0542754			-1.17086		0.0295831			-1.1798		0.0284945			-0.853328		0.0599218			-0.748371		0.0768575			-0.85978		0.0573637
	0.100937	0.588415				-0.912727		0.0507564			-1.21408		0.0253321			-1.07111		0.0343482			-0.878032		0.0543846			-1.16933		0.0296952			-1.17935		0.0286067			-0.853153		0.0600304			-0.748154		0.0769641			-0.859678		0.0574725
	0.101185	0.589177				-0.912073		0.050866			-1.20974		0.0254447			-1.0705		0.0344597			-0.877441		0.0544938			-1.16834		0.0298073			-1.17402		0.0287189			-0.852444		0.0601389			-0.747876		0.0770707			-0.858168		0.0575814
	0.10153	0.589939				-0.911442		0.0509757			-1.20821		0.0255573			-1.07007		0.0345712			-0.875461		0.054603			-1.16769		0.0299193			-1.17372		0.0288311			-0.852146		0.0602475			-0.747285		0.0771773			-0.857965		0.0576902
	0.102508	0.590701				-0.910612		0.0510853			-1.2072		0.0256699			-1.06531		0.0346827			-0.874685		0.0547122			-1.16705		0.0300314			-1.17197		0.0289432			-0.850872		0.0603561			-0.746809		0.0772839			-0.857587		0.0577991
	0.102805	0.591463				-0.910027		0.0511949			-1.2066		0.0257825			-1.06238		0.0347942			-0.874259		0.0548215			-1.16352		0.0301434			-1.17164		0.0290554			-0.849913		0.0604646			-0.746505		0.0773905			-0.857217		0.0579079
	0.102835	0.592226				-0.909512		0.0513045			-1.20552		0.0258951			-1.06184		0.0349058			-0.873082		0.0549306			-1.16264		0.0302555			-1.17138		0.0291676			-0.849906		0.0605732			-0.74648		0.0774971			-0.856821		0.0580168
	0.103478	0.592988				-0.909221		0.0514142			-1.20344		0.0260077			-1.05926		0.0350173			-0.871995		0.0550399			-1.16075		0.0303676			-1.17086		0.0292798			-0.84986		0.0606817			-0.745435		0.0776037			-0.856001		0.0581256
	0.10428	0.59375				-0.908976		0.0515238			-1.20274		0.0261202			-1.05903		0.0351288			-0.869869		0.0551491			-1.1597		0.0304796			-1.16933		0.029392			-0.848155		0.0607903			-0.745165		0.0777103			-0.855952		0.0582345
	0.10477	0.594512				-0.908913		0.0516334			-1.20208		0.0262328			-1.05385		0.0352403			-0.868806		0.0552583			-1.15952		0.0305917			-1.16834		0.0295041			-0.847195		0.0608988			-0.745046		0.0778169			-0.855886		0.0583433
	0.106388	0.595274				-0.908719		0.051743			-1.20034		0.0263454			-1.05324		0.0353518			-0.868309		0.0553675			-1.15855		0.0307037			-1.16769		0.0296163			-0.846259		0.0610074			-0.744856		0.0779235			-0.854604		0.0584522
	0.108266	0.596037				-0.905079		0.0518527			-1.19944		0.026458			-1.05246		0.0354634			-0.867222		0.0554767			-1.15323		0.0308158			-1.16705		0.0297285			-0.846155		0.0611159			-0.742824		0.0780301			-0.854521		0.058561
	0.110464	0.596799				-0.901004		0.0519623			-1.19689		0.0265706			-1.0517		0.0355749			-0.866302		0.0555859			-1.14703		0.0309278			-1.16352		0.0298407			-0.844944		0.0612245			-0.742817		0.0781367			-0.854468		0.0586699
	0.111419	0.597561				-0.900705		0.0520719			-1.1967		0.0266832			-1.05068		0.0356864			-0.865761		0.0556951			-1.13969		0.0310399			-1.16264		0.0299529			-0.84442		0.061333			-0.742503		0.0782433			-0.85418		0.0587787
	0.11244	0.598323				-0.900106		0.0521815			-1.19554		0.0267958			-1.0482		0.0357979			-0.865581		0.0558043			-1.13848		0.031152			-1.15952		0.0300651			-0.843092		0.0614416			-0.742323		0.0783499			-0.853732		0.0588876
	0.112898	0.599085				-0.899554		0.0522912			-1.19104		0.0269084			-1.04508		0.0359095			-0.865364		0.0559135			-1.13734		0.031264			-1.15855		0.0301772			-0.842994		0.0615501			-0.742312		0.0784564			-0.853705		0.0589964
	0.116223	0.599848				-0.898596		0.0524008			-1.18731		0.0270209			-1.04399		0.036021			-0.861871		0.0560227			-1.13349		0.0313761			-1.15323		0.0302894			-0.842971		0.0616587			-0.742015		0.078563			-0.853328		0.0591053
	0.116736	0.60061				-0.896637		0.0525104			-1.18584		0.0271335			-1.04327		0.0361325			-0.861379		0.0561319			-1.12975		0.0314881			-1.13969		0.0304016			-0.842505		0.0617673			-0.741885		0.0786696			-0.853153		0.0592141
	0.117609	0.601372				-0.896344		0.05262			-1.18415		0.0272461			-1.04092		0.036244			-0.861039		0.0562411			-1.12885		0.0316002			-1.13848		0.0305138			-0.842403		0.0618758			-0.741124		0.0787763			-0.852444		0.059323
	0.118552	0.602134				-0.896235		0.0527297			-1.18413		0.0273587			-1.04062		0.0363555			-0.85978		0.0563503			-1.12871		0.0317122			-1.13734		0.030626			-0.841958		0.0619844			-0.741113		0.0788829			-0.852146		0.0594318
	0.118754	0.602896				-0.895377		0.0528393			-1.18362		0.0274713			-1.03946		0.0364671			-0.859678		0.0564595			-1.12683		0.0318243			-1.13349		0.0307382			-0.841514		0.0620929			-0.740938		0.0789895			-0.849913		0.0595407
	0.119353	0.603659				-0.894886		0.0529489			-1.18149		0.0275839			-1.03421		0.0365786			-0.858168		0.0565688			-1.12565		0.0319364			-1.12975		0.0308503			-0.841313		0.0622015			-0.740051		0.0790961			-0.849906		0.0596495
	0.119706	0.604421				-0.89476		0.0530585			-1.1798		0.0276965			-1.03375		0.0366901			-0.857965		0.0566779			-1.12378		0.0320484			-1.12885		0.0309625			-0.840837		0.06231			-0.738775		0.0792026			-0.84986		0.0597584
	0.121151	0.605183				-0.893426		0.0531682			-1.17935		0.027809			-1.0333		0.0368016			-0.857587		0.0567872			-1.12291		0.0321605			-1.12871		0.0310747			-0.840386		0.0624186			-0.738164		0.0793092			-0.848155		0.0598672
	0.121813	0.605945				-0.893017		0.0532778			-1.17402		0.0279216			-1.03297		0.0369131			-0.856821		0.0568964			-1.12266		0.0322725			-1.12683		0.0311869			-0.837963		0.0625271			-0.736191		0.0794158			-0.847195		0.0599761
	0.122248	0.606707				-0.891862		0.0533874			-1.17372		0.0280342			-1.03081		0.0370246			-0.856001		0.0570056			-1.12259		0.0323846			-1.12565		0.0312991			-0.837791		0.0626357			-0.735428		0.0795224			-0.846259		0.0600849
	0.122603	0.60747				-0.891793		0.053497			-1.17197		0.0281468			-1.02987		0.0371362			-0.855952		0.0571148			-1.12172		0.0324966			-1.12378		0.0314113			-0.837032		0.0627443			-0.734963		0.079629			-0.846155		0.0601937
	0.122809	0.608232				-0.889744		0.0536067			-1.17164		0.0282594			-1.02792		0.0372477			-0.855886		0.057224			-1.12063		0.0326087			-1.12291		0.0315235			-0.835764		0.0628528			-0.73412		0.0797356			-0.844944		0.0603026
	0.122905	0.608994				-0.889502		0.0537163			-1.17138		0.028372			-1.0263		0.0373592			-0.854604		0.0573332			-1.12045		0.0327207			-1.12266		0.0316356			-0.83481		0.0629613			-0.732705		0.0798422			-0.84442		0.0604114
	0.123239	0.609756				-0.889487		0.0538259			-1.17112		0.0284846			-1.02353		0.0374707			-0.854521		0.0574424			-1.11746		0.0328328			-1.12259		0.0317478			-0.834513		0.0630699			-0.731741		0.0799488			-0.843092		0.0605203
	0.123613	0.610518				-0.889406		0.0539355			-1.17086		0.0285972			-1.02255		0.0375822			-0.854468		0.0575516			-1.11721		0.0329449			-1.12172		0.03186			-0.833665		0.0631785			-0.731615		0.0800554			-0.842994		0.0606291
	0.12376	0.61128				-0.889351		0.0540452			-1.16933		0.0287097			-1.02234		0.0376938			-0.854204		0.0576608			-1.11716		0.0330569			-1.12063		0.0319722			-0.831183		0.063287			-0.731066		0.080162			-0.842971		0.060738
	0.125218	0.612043				-0.888076		0.0541548			-1.16834		0.0288223			-1.02232		0.0378053			-0.85418		0.05777			-1.11395		0.033169			-1.11746		0.0320844			-0.83118		0.0633956			-0.731014		0.0802686			-0.842505		0.0608469
	0.125482	0.612805				-0.887038		0.0542644			-1.16769		0.0289349			-1.02203		0.0379168			-0.853732		0.0578792			-1.10892		0.033281			-1.11721		0.0321965			-0.829713		0.0635041			-0.730814		0.0803752			-0.842403		0.0609557
	0.125787	0.613567				-0.886792		0.054374			-1.16705		0.0290475			-1.0181		0.0380283			-0.853705		0.0579884			-1.10878		0.0333931			-1.11716		0.0323087			-0.828755		0.0636127			-0.730428		0.0804818			-0.841958		0.0610646
	0.125886	0.614329				-0.885143		0.0544837			-1.16352		0.0291601			-1.01567		0.0381399			-0.853328		0.0580976			-1.10717		0.0335051			-1.11395		0.0324209			-0.828566		0.0637212			-0.728386		0.0805884			-0.841514		0.0611734
	0.127132	0.615091				-0.884505		0.0545933			-1.16264		0.0292727			-1.01513		0.0382514			-0.853153		0.0582068			-1.10526		0.0336172			-1.1114		0.0325331			-0.827452		0.0638298			-0.726794		0.080695			-0.841313		0.0612823
	0.127257	0.615854				-0.883709		0.0547029			-1.16075		0.0293853			-1.01478		0.0383629			-0.852444		0.058316			-1.10365		0.0337293			-1.10892		0.0326453			-0.825399		0.0639383			-0.726159		0.0808016			-0.840837		0.0613911
	0.128327	0.616616				-0.883081		0.0548125			-1.1597		0.0294979			-1.01464		0.0384744			-0.852146		0.0584252			-1.09974		0.0338413			-1.10878		0.0327575			-0.824593		0.0640469			-0.72615		0.0809082			-0.840386		0.0614999
	0.128346	0.617378				-0.882752		0.0549222			-1.15952		0.0296104			-1.01286		0.0385859			-0.850872		0.0585345			-1.09576		0.0339534			-1.10717		0.0328696			-0.823189		0.0641555			-0.725831		0.0810148			-0.837963		0.0616088
	0.128499	0.61814				-0.882702		0.0550318			-1.15855		0.029723			-1.00962		0.0386975			-0.849913		0.0586437			-1.09429		0.0340654			-1.10526		0.0329818			-0.823136		0.064264			-0.725586		0.0811214			-0.837791		0.0617176
	0.129353	0.618902				-0.882608		0.0551414			-1.15323		0.0298356			-1.00954		0.038809			-0.849906		0.0587529			-1.09396		0.0341775			-1.10365		0.033094			-0.822568		0.0643726			-0.725383		0.081228			-0.837032		0.0618265
	0.129525	0.619665				-0.881504		0.055251			-1.14703		0.0299482			-1.00946		0.0389205			-0.84986		0.0588621			-1.09039		0.0342896			-1.09974		0.0332062			-0.821985		0.0644811			-0.723985		0.0813346			-0.835764		0.0619353
	0.12983	0.620427				-0.880488		0.0553607			-1.13969		0.0300608			-1.0066		0.039032			-0.848155		0.0589713			-1.08986		0.0344016			-1.09576		0.0333184			-0.82194		0.0645897			-0.723503		0.0814412			-0.83481		0.0620442
	0.130249	0.621189				-0.879396		0.0554703			-1.13848		0.0301734			-1.00346		0.0391435			-0.847195		0.0590805			-1.0887		0.0345137			-1.09429		0.0334306			-0.821891		0.0646982			-0.723333		0.0815478			-0.834513		0.062153
	0.130608	0.621951				-0.87844		0.0555799			-1.13734		0.030286			-1.00341		0.039255			-0.846259		0.0591897			-1.08401		0.0346257			-1.09402		0.0335427			-0.821267		0.0648068			-0.721901		0.0816544			-0.833665		0.0622619
	0.131306	0.622713				-0.878032		0.0556895			-1.13349		0.0303986			-1.00259		0.0393666			-0.846155		0.0592989			-1.08299		0.0347378			-1.09396		0.0336549			-0.821155		0.0649153			-0.7218		0.081761			-0.831183		0.0623707
	0.131952	0.623476				-0.877441		0.0557992			-1.12975		0.0305112			-1.00167		0.0394781			-0.844944		0.0594081			-1.081		0.0348498			-1.09039		0.0337671			-0.81858		0.0650239			-0.721079		0.0818676			-0.829713		0.0624796
	0.133992	0.624238				-0.874685		0.0559088			-1.12885		0.0306237			-1.00131		0.0395896			-0.84442		0.0595173			-1.08011		0.0349619			-1.08986		0.0338793			-0.818417		0.0651324			-0.720984		0.0819742			-0.828755		0.0625884
	0.135339	0.625				-0.874259		0.0560184			-1.12871		0.0307363			-1.0012		0.0397011			-0.842971		0.0596265			-1.07886		0.035074			-1.0887		0.0339915			-0.817785		0.065241			-0.720917		0.0820808			-0.828566		0.0626973
	0.136379	0.625762				-0.873082		0.056128			-1.12683		0.0308489			-0.99934		0.0398126			-0.842505		0.0597357			-1.07704		0.035186			-1.08401		0.0341037			-0.817547		0.0653495			-0.720506		0.0821874			-0.827452		0.0628061
	0.13939	0.626524				-0.871995		0.0562377			-1.12565		0.0309615			-0.99705		0.0399242			-0.842403		0.0598449			-1.07215		0.0352981			-1.08299		0.0342158			-0.816879		0.0654581			-0.720212		0.082294			-0.825399		0.062915
	0.139632	0.627287				-0.869869		0.0563473			-1.12378		0.0310741			-0.995619		0.0400357			-0.841958		0.0599541			-1.0717		0.0354101			-1.081		0.034328			-0.815019		0.0655667			-0.719147		0.0824006			-0.824593		0.0630238
	0.140057	0.628049				-0.868806		0.0564569			-1.12291		0.0311867			-0.994309		0.0401472			-0.841514		0.0600633			-1.07111		0.0355222			-1.08011		0.0344402			-0.814072		0.0656752			-0.717476		0.0825072			-0.823189		0.0631327
	0.140085	0.628811				-0.868309		0.0565665			-1.12266		0.0312993			-0.993563		0.0402587			-0.841313		0.0601725			-1.0705		0.0356342			-1.07886		0.0345524			-0.809559		0.0657838			-0.717473		0.0826138			-0.823136		0.0632415
	0.140218	0.629573				-0.867222		0.0566762			-1.12259		0.0314118			-0.993485		0.0403703			-0.840837		0.0602818			-1.07007		0.0357463			-1.07704		0.0346646			-0.808595		0.0658923			-0.717434		0.0827204			-0.822568		0.0633504
	0.141999	0.630335				-0.866302		0.0567858			-1.12172		0.0315244			-0.99243		0.0404818			-0.840386		0.060391			-1.06531		0.0358584			-1.07215		0.0347768			-0.808403		0.0660009			-0.716888		0.082827			-0.821985		0.0634592
	0.143586	0.631098				-0.865761		0.0568954			-1.12063		0.031637			-0.992414		0.0405933			-0.837963		0.0605002			-1.06238		0.0359704			-1.0717		0.0348889			-0.808008		0.0661094			-0.716842		0.0829336			-0.82194		0.0635681
	0.14366	0.63186				-0.865581		0.057005			-1.11746		0.0317496			-0.990905		0.0407048			-0.837791		0.0606094			-1.06184		0.0360825			-1.07111		0.0350011			-0.80703		0.066218			-0.71683		0.0830402			-0.821891		0.0636769
	0.144233	0.632622				-0.865364		0.0571147			-1.11721		0.0318622			-0.990342		0.0408163			-0.837032		0.0607186			-1.05926		0.0361945			-1.0705		0.0351133			-0.806516		0.0663265			-0.716073		0.0831468			-0.821267		0.0637858
	0.145567	0.633384				-0.861871		0.0572243			-1.11716		0.0319748			-0.986231		0.0409279			-0.835764		0.0608278			-1.05903		0.0363066			-1.07007		0.0352255			-0.806301		0.0664351			-0.715252		0.0832534			-0.821155		0.0638946
	0.145913	0.634146				-0.861379		0.0573339			-1.11395		0.0320874			-0.985739		0.0410394			-0.834513		0.060937			-1.05385		0.0364186			-1.06238		0.0353377			-0.805546		0.0665436			-0.714407		0.08336			-0.81858		0.0640035
	0.148729	0.634909				-0.861039		0.0574435			-1.1114		0.0321999			-0.984591		0.0411509			-0.833665		0.0610462			-1.05324		0.0365307			-1.06184		0.0354498			-0.804879		0.0666522			-0.71433		0.0834666			-0.818417		0.0641123
	0.149713	0.635671				-0.859678		0.0575532			-1.10892		0.0323125			-0.983461		0.0412624			-0.831183		0.0611554			-1.05246		0.0366428			-1.05926		0.035562			-0.804088		0.0667607			-0.71394		0.0835732			-0.817785		0.0642212
	0.152627	0.636433				-0.858168		0.0576628			-1.10878		0.0324251			-0.983311		0.0413739			-0.829713		0.0612646			-1.0517		0.0367548			-1.05903		0.0356742			-0.804004		0.0668693			-0.713019		0.0836798			-0.817547		0.06433
	0.155862	0.637195				-0.857965		0.0577724			-1.10717		0.0325377			-0.983176		0.0414855			-0.828755		0.0613738			-1.05068		0.0368669			-1.05385		0.0357864			-0.803751		0.0669779			-0.713018		0.0837864			-0.816879		0.0644389
	0.158982	0.637957				-0.857587		0.057882			-1.10526		0.0326503			-0.983162		0.041597			-0.827452		0.061483			-1.0482		0.0369789			-1.05324		0.0358986			-0.803237		0.0670864			-0.7127		0.083893			-0.815019		0.0645477
	0.15927	0.63872				-0.856821		0.0579917			-1.10365		0.0327629			-0.981246		0.0417085			-0.825399		0.0615922			-1.04508		0.037091			-1.05246		0.0360108			-0.802326		0.067195			-0.710524		0.0839996			-0.814072		0.0646566
	0.16011	0.639482				-0.856001		0.0581013			-1.09974		0.0328755			-0.977811		0.04182			-0.824593		0.0617014			-1.04399		0.0372031			-1.0517		0.036123			-0.801791		0.0673035			-0.710101		0.0841062			-0.809559		0.0647654
	0.161303	0.640244				-0.855952		0.0582109			-1.09576		0.0329881			-0.977338		0.0419315			-0.823189		0.0618106			-1.04327		0.0373151			-1.05131		0.0362351			-0.801139		0.0674121			-0.710057		0.0842128			-0.808595		0.0648743
	0.164437	0.641006				-0.855886		0.0583205			-1.09429		0.0331007			-0.973089		0.042043			-0.823136		0.0619198			-1.04092		0.0374272			-1.0482		0.0363473			-0.801009		0.0675206			-0.709203		0.0843194			-0.808403		0.0649831
	0.164759	0.641768				-0.855211		0.0584302			-1.09402		0.0332132			-0.97261		0.0421546			-0.822568		0.0620291			-1.04062		0.0375392			-1.04508		0.0364595			-0.800703		0.0676292			-0.708551		0.084426			-0.808008		0.065092
	0.168189	0.64253				-0.854521		0.0585398			-1.09039		0.0333258			-0.972174		0.0422661			-0.821985		0.0621382			-1.03946		0.0376513			-1.04399		0.0365717			-0.800555		0.0677377			-0.707865		0.0845326			-0.80703		0.0652008
	0.168324	0.643293				-0.854468		0.0586494			-1.08986		0.0334384			-0.971161		0.0423776			-0.82194		0.0622475			-1.03683		0.0377633			-1.04327		0.0366839			-0.800088		0.0678463			-0.707414		0.0846392			-0.806516		0.0653097
	0.169215	0.644055				-0.854204		0.058759			-1.0887		0.033551			-0.970939		0.0424891			-0.821891		0.0623567			-1.03564		0.0378754			-1.04092		0.036796			-0.799835		0.0679548			-0.705875		0.0847458			-0.806301		0.0654185
	0.169326	0.644817				-0.85418		0.0588687			-1.08401		0.0336636			-0.969056		0.0426006			-0.821267		0.0624659			-1.03421		0.0379874			-1.04062		0.0369082			-0.798752		0.0680634			-0.70521		0.0848524			-0.805546		0.0655274
	0.169864	0.645579				-0.853732		0.0589783			-1.08299		0.0337762			-0.968661		0.0427122			-0.821155		0.0625751			-1.03375		0.0380995			-1.03946		0.0370204			-0.798415		0.0681719			-0.705013		0.084959			-0.804879		0.0656362
	0.171172	0.646341				-0.853328		0.0590879			-1.081		0.0338888			-0.96662		0.0428237			-0.81858		0.0626843			-1.0333		0.0382116			-1.03683		0.0371326			-0.796289		0.0682805			-0.704532		0.0850656			-0.804088		0.0657451
	0.172255	0.647104				-0.853153		0.0591975			-1.08011		0.0340013			-0.966455		0.0429352			-0.818417		0.0627935			-1.03297		0.0383236			-1.03564		0.0372448			-0.796218		0.0683891			-0.704468		0.0851722			-0.804004		0.0658539
	0.1735	0.647866				-0.852444		0.0593072			-1.07886		0.0341139			-0.966392		0.0430467			-0.817547		0.0629027			-1.03081		0.0384357			-1.03421		0.037357			-0.796014		0.0684976			-0.703768		0.0852788			-0.803751		0.0659628
	0.174809	0.648628				-0.852146		0.0594168			-1.07704		0.0342265			-0.96496		0.0431583			-0.816879		0.0630119			-1.02987		0.0385477			-1.03375		0.0374691			-0.79474		0.0686062			-0.703761		0.0853853			-0.803237		0.0660716
	0.175695	0.64939				-0.850872		0.0595264			-1.07325		0.0343391			-0.964648		0.0432698			-0.815019		0.0631211			-1.02792		0.0386598			-1.0333		0.0375813			-0.792844		0.0687147			-0.703621		0.0854919			-0.802326		0.0661805
	0.17572	0.650152				-0.849913		0.059636			-1.07215		0.0344517			-0.964642		0.0433813			-0.814072		0.0632303			-1.0263		0.0387718			-1.03081		0.0376935			-0.792359		0.0688233			-0.703077		0.0855985			-0.801791		0.0662893
	0.177046	0.650915				-0.849906		0.0597457			-1.0717		0.0345643			-0.964054		0.0434928			-0.809559		0.0633395			-1.02353		0.0388839			-1.02987		0.0378057			-0.790602		0.0689318			-0.702984		0.0857051			-0.801139		0.0663982
	0.177171	0.651677				-0.84986		0.0598553			-1.07111		0.0346769			-0.963937		0.0436043			-0.808595		0.0634487			-1.02255		0.038996			-1.02792		0.0379179			-0.788231		0.0690404			-0.70286		0.0858118			-0.800703		0.066507
	0.178938	0.652439				-0.848155		0.0599649			-1.0705		0.0347895			-0.963357		0.0437159			-0.808403		0.0635579			-1.02234		0.039108			-1.0263		0.0380301			-0.787437		0.0691489			-0.702797		0.0859184			-0.800555		0.0666159
	0.179308	0.653201				-0.847195		0.0600745			-1.07007		0.034902			-0.962972		0.0438274			-0.808008		0.0636671			-1.02232		0.0392201			-1.02353		0.0381423			-0.787339		0.0692575			-0.70158		0.0860249			-0.800088		0.0667247
	0.179418	0.653963				-0.846259		0.0601842			-1.06982		0.0350146			-0.962295		0.0439389			-0.80703		0.0637763			-1.02203		0.0393321			-1.02255		0.0382544			-0.787133		0.069366			-0.700973		0.0861315			-0.799835		0.0668336
	0.180744	0.654726				-0.846155		0.0602938			-1.06531		0.0351272			-0.960498		0.0440504			-0.806516		0.0638855			-1.01847		0.0394442			-1.02234		0.0383666			-0.786871		0.0694746			-0.700667		0.0862381			-0.798752		0.0669424
	0.183731	0.655488				-0.844944		0.0604034			-1.06238		0.0352398			-0.960329		0.0441619			-0.806301		0.0639948			-1.0181		0.0395563			-1.02232		0.0384788			-0.786733		0.0695831			-0.70038		0.0863447			-0.798415		0.0670513
	0.18429	0.65625				-0.84442		0.060513			-1.06184		0.0353524			-0.959728		0.0442734			-0.805546		0.064104			-1.01567		0.0396683			-1.02203		0.038591			-0.785804		0.0696917			-0.699859		0.0864513			-0.796289		0.0671601
	0.185096	0.657012				-0.842994		0.0606227			-1.05926		0.035465			-0.957726		0.044385			-0.804879		0.0642132			-1.01513		0.0397804			-1.01847		0.0387032			-0.785588		0.0698003			-0.698951		0.0865579			-0.796218		0.067269
	0.185468	0.657774				-0.842971		0.0607323			-1.05903		0.0355776			-0.956729		0.0444965			-0.804088		0.0643224			-1.01478		0.0398924			-1.0181		0.0388153			-0.785105		0.0699088			-0.698889		0.0866645			-0.796014		0.0673778
	0.186125	0.658537				-0.842505		0.0608419			-1.05385		0.0356902			-0.954384		0.044608			-0.804004		0.0644316			-1.01286		0.0400045			-1.01567		0.0389275			-0.784938		0.0700174			-0.698228		0.0867711			-0.79474		0.0674867
	0.189803	0.659299				-0.842403		0.0609516			-1.05324		0.0358028			-0.95365		0.0447195			-0.803237		0.0645408			-1.00962		0.0401165			-1.01513		0.0390397			-0.784898		0.0701259			-0.698109		0.0868777			-0.794726		0.0675955
	0.190385	0.660061				-0.841958		0.0610612			-1.05246		0.0359153			-0.952968		0.044831			-0.802326		0.06465			-1.00954		0.0402286			-1.01478		0.0391519			-0.783624		0.0702345			-0.697182		0.0869843			-0.792844		0.0677044
	0.190631	0.660823				-0.841514		0.0611708			-1.0517		0.0360279			-0.951682		0.0449426			-0.801791		0.0647592			-1.00946		0.0403406			-1.01286		0.0392641			-0.783275		0.070343			-0.69616		0.0870909			-0.792359		0.0678132
	0.191958	0.661585				-0.841313		0.0612804			-1.05131		0.0361405			-0.951375		0.0450541			-0.801139		0.0648684			-1.0066		0.0404527			-1.00954		0.0393763			-0.783133		0.0704516			-0.696078		0.0871975			-0.790602		0.0679221
	0.193187	0.662348				-0.840837		0.0613901			-1.05068		0.0362531			-0.950992		0.0451656			-0.801009		0.0649776			-1.00346		0.0405648			-1.00946		0.0394885			-0.782835		0.0705601			-0.696073		0.0873041			-0.788231		0.0680309
	0.193459	0.66311				-0.840386		0.0614997			-1.0482		0.0363657			-0.949271		0.0452771			-0.800703		0.0650868			-1.00341		0.0406768			-1.0066		0.0396006			-0.782449		0.0706687			-0.695389		0.0874107			-0.787437		0.0681398
	0.194955	0.663872				-0.837963		0.0616093			-1.04508		0.0364783			-0.949248		0.0453887			-0.800555		0.065196			-1.00259		0.0407889			-1.00346		0.0397128			-0.781483		0.0707772			-0.695361		0.0875173			-0.787339		0.0682486
	0.195786	0.664634				-0.837791		0.0617189			-1.04399		0.0365909			-0.947977		0.0455002			-0.800088		0.0653052			-1.00167		0.0409009			-1.00341		0.039825			-0.780909		0.0708858			-0.695325		0.0876239			-0.787133		0.0683575
	0.196376	0.665396				-0.837032		0.0618286			-1.04327		0.0367034			-0.946998		0.0456117			-0.799835		0.0654144			-1.00131		0.041013			-1.00259		0.0399372			-0.779384		0.0709944			-0.694682		0.0877305			-0.786871		0.0684663
	0.196875	0.666159				-0.835764		0.0619382			-1.04092		0.036816			-0.946068		0.0457232			-0.798752		0.0655236			-1.0012		0.0411251			-1.00167		0.0400494			-0.779038		0.0711029			-0.694345		0.0878371			-0.786733		0.0685752
	0.197172	0.666921				-0.83481		0.0620478			-1.04062		0.0369286			-0.944923		0.0458347			-0.796289		0.0656329			-0.99934		0.0412371			-1.00131		0.0401615			-0.778922		0.0712115			-0.694316		0.0879437			-0.785804		0.068684
	0.198032	0.667683				-0.834513		0.0621574			-1.03946		0.0370412			-0.944358		0.0459463			-0.796218		0.0657421			-0.99705		0.0413492			-1.0012		0.0402737			-0.778883		0.07132			-0.69426		0.0880503			-0.785588		0.0687929
	0.198186	0.668445				-0.833665		0.062267			-1.03564		0.0371538			-0.94268		0.0460578			-0.796014		0.0658513			-0.995619		0.0414612			-0.99934		0.0403859			-0.777216		0.0714286			-0.694201		0.0881569			-0.785105		0.0689017
	0.201126	0.669207				-0.831183		0.0623767			-1.03421		0.0372664			-0.942149		0.0461693			-0.79474		0.0659605			-0.995132		0.0415733			-0.99705		0.0404981			-0.776517		0.0715371			-0.694192		0.0882635			-0.784938		0.0690106
	0.202532	0.66997				-0.83118		0.0624863			-1.03375		0.037379			-0.940464		0.0462808			-0.792844		0.0660697			-0.994309		0.0416853			-0.995619		0.0406103			-0.775723		0.0716457			-0.694189		0.0883701			-0.784898		0.0691194
	0.203516	0.670732				-0.829713		0.0625959			-1.0333		0.0374916			-0.939818		0.0463923			-0.792359		0.0661789			-0.993563		0.0417974			-0.995132		0.0407225			-0.775415		0.0717542			-0.69403		0.0884767			-0.783624		0.0692283
	0.203744	0.671494				-0.828755		0.0627055			-1.03297		0.0376041			-0.939496		0.0465038			-0.790602		0.0662881			-0.993485		0.0419095			-0.994309		0.0408346			-0.775352		0.0718628			-0.69392		0.0885833			-0.783275		0.0693371
	0.204008	0.672256				-0.828566		0.0628152			-1.03081		0.0377167			-0.937283		0.0466154			-0.788231		0.0663973			-0.99243		0.0420215			-0.993563		0.0409468			-0.775107		0.0719713			-0.69357		0.0886899			-0.783133		0.069446
	0.205857	0.673018				-0.827452		0.0629248			-1.02987		0.0378293			-0.936963		0.0467269			-0.787437		0.0665065			-0.992414		0.0421336			-0.993485		0.041059			-0.774978		0.0720799			-0.692578		0.0887965			-0.782835		0.0695548
	0.207333	0.67378				-0.825399		0.0630344			-1.02792		0.0379419			-0.935475		0.0468384			-0.787339		0.0666157			-0.992323		0.0422456			-0.99243		0.0411712			-0.774673		0.0721885			-0.691855		0.0889031			-0.782449		0.0696637
	0.207788	0.674543				-0.824593		0.063144			-1.0263		0.0380545			-0.934946		0.0469499			-0.787133		0.0667249			-0.990905		0.0423577			-0.992414		0.0412834			-0.774595		0.072297			-0.690523		0.0890097			-0.781483		0.0697725
	0.208602	0.675305				-0.823189		0.0632537			-1.02353		0.0381671			-0.934852		0.0470614			-0.786871		0.0668341			-0.990342		0.0424697			-0.990905		0.0413956			-0.774206		0.0724056			-0.690463		0.0891163			-0.780909		0.0698813
	0.209424	0.676067				-0.823136		0.0633633			-1.02255		0.0382797			-0.934665		0.047173			-0.786733		0.0669433			-0.986231		0.0425818			-0.990342		0.0415077			-0.773898		0.0725141			-0.690445		0.0892229			-0.779384		0.0699902
	0.209534	0.676829				-0.822568		0.0634729			-1.02234		0.0383923			-0.934265		0.0472845			-0.785804		0.0670525			-0.985739		0.0426939			-0.986231		0.0416199			-0.773661		0.0726227			-0.69023		0.0893295			-0.779038		0.070099
	0.209873	0.677591				-0.821985		0.0635826			-1.02232		0.0385048			-0.929959		0.047396			-0.785588		0.0671617			-0.984591		0.0428059			-0.985739		0.0417321			-0.772353		0.0727312			-0.689761		0.0894361			-0.778922		0.0702079
	0.213574	0.678354				-0.82194		0.0636922			-1.02203		0.0386174			-0.928908		0.0475075			-0.785105		0.0672709			-0.983461		0.042918			-0.984591		0.0418443			-0.772114		0.0728398			-0.68934		0.0895427			-0.778883		0.0703167
	0.215398	0.679116				-0.821891		0.0638018			-1.01847		0.03873			-0.928184		0.0476191			-0.784938		0.0673801			-0.983311		0.04303			-0.983461		0.0419565			-0.771694		0.0729483			-0.689214		0.0896493			-0.777703		0.0704256
	0.215564	0.679878				-0.821267		0.0639114			-1.0181		0.0388426			-0.92685		0.0477306			-0.784898		0.0674894			-0.983176		0.0431421			-0.983311		0.0420687			-0.771538		0.0730569			-0.688847		0.0897559			-0.777216		0.0705344
	0.217999	0.68064				-0.821155		0.064021			-1.01567		0.0389552			-0.924671		0.0478421			-0.783624		0.0675986			-0.983162		0.0432541			-0.983176		0.0421808			-0.771018		0.0731654			-0.6887		0.0898625			-0.776517		0.0706433
	0.218349	0.681402				-0.81858		0.0641307			-1.01513		0.0390678			-0.924331		0.0479536			-0.783275		0.0677078			-0.981246		0.0433662			-0.983162		0.042293			-0.770912		0.073274			-0.68855		0.0899691			-0.775723		0.0707521
	0.219162	0.682165				-0.818417		0.0642403			-1.01478		0.0391804			-0.922883		0.0480651			-0.783133		0.067817			-0.977811		0.0434783			-0.981246		0.0424052			-0.770034		0.0733825			-0.688148		0.0900757			-0.775415		0.070861
	0.220892	0.682927				-0.817547		0.0643499			-1.01286		0.039293			-0.92287		0.0481767			-0.782835		0.0679262			-0.977338		0.0435903			-0.977811		0.0425174			-0.769069		0.0734911			-0.687883		0.0901823			-0.775352		0.0709699
	0.220895	0.683689				-0.816879		0.0644596			-1.00962		0.0394055			-0.922651		0.0482882			-0.782449		0.0680354			-0.975958		0.0437024			-0.977338		0.0426296			-0.767536		0.0735997			-0.687768		0.0902889			-0.775107		0.0710787
	0.221346	0.684451				-0.815019		0.0645692			-1.00954		0.0395181			-0.921076		0.0483997			-0.781483		0.0681446			-0.973089		0.0438144			-0.975958		0.0427418			-0.766509		0.0737082			-0.687184		0.0903955			-0.774978		0.0711876
	0.222066	0.685213				-0.814072		0.0646788			-1.00946		0.0396307			-0.918714		0.0485112			-0.780909		0.0682538			-0.97261		0.0439265			-0.973089		0.0428539			-0.766485		0.0738168			-0.687149		0.0905021			-0.774673		0.0712964
	0.223096	0.685976				-0.809559		0.0647884			-1.0066		0.0397433			-0.918563		0.0486227			-0.779384		0.068363			-0.972174		0.0440386			-0.97261		0.0429661			-0.766318		0.0739253			-0.687065		0.0906087			-0.774595		0.0714053
	0.223409	0.686738				-0.808595		0.064898			-1.00346		0.0398559			-0.918206		0.0487342			-0.779038		0.0684722			-0.971161		0.0441506			-0.972174		0.0430783			-0.765197		0.0740339			-0.686751		0.0907153			-0.774206		0.0715141
	0.225318	0.6875				-0.808403		0.0650077			-1.00341		0.0399685			-0.916809		0.0488458			-0.778922		0.0685814			-0.970939		0.0442627			-0.971161		0.0431905			-0.764333		0.0741424			-0.685867		0.0908219			-0.773898		0.071623
	0.22664	0.688262				-0.808008		0.0651173			-1.00259		0.0400811			-0.916731		0.0489573			-0.778883		0.0686906			-0.969474		0.0443747			-0.970939		0.0433027			-0.764032		0.074251			-0.685405		0.0909285			-0.773661		0.0717318
	0.227405	0.689024				-0.80703		0.0652269			-1.00167		0.0401936			-0.915615		0.0490688			-0.777703		0.0687998			-0.969056		0.0444868			-0.969474		0.0434148			-0.763563		0.0743595			-0.685181		0.0910351			-0.772353		0.0718406
	0.228086	0.689787				-0.806516		0.0653365			-1.00131		0.0403062			-0.912727		0.0491803			-0.777216		0.068909			-0.968987		0.0445988			-0.969056		0.043527			-0.7635		0.0744681			-0.683937		0.0911417			-0.772114		0.0719495
	0.229314	0.690549				-0.806301		0.0654462			-1.0012		0.0404188			-0.912073		0.0492918			-0.776517		0.0690182			-0.968661		0.0447109			-0.968987		0.0436392			-0.763055		0.0745766			-0.683669		0.0912483			-0.771694		0.0720583
	0.230521	0.691311				-0.804879		0.0655558			-0.99934		0.0405314			-0.911442		0.0494034			-0.775723		0.0691274			-0.96662		0.044823			-0.968661		0.0437514			-0.762598		0.0746852			-0.682546		0.0913549			-0.771538		0.0721672
	0.230853	0.692073				-0.804088		0.0656654			-0.99705		0.040644			-0.910612		0.0495149			-0.775415		0.0692366			-0.966455		0.044935			-0.96662		0.0438636			-0.762428		0.0747938			-0.682419		0.0914615			-0.770912		0.072276
	0.232026	0.692835				-0.804004		0.0657751			-0.995619		0.0407566			-0.910027		0.0496264			-0.775352		0.0693459			-0.96496		0.0450471			-0.966455		0.0439758			-0.761648		0.0749023			-0.682208		0.0915681			-0.770034		0.0723849
	0.232054	0.693598				-0.803751		0.0658847			-0.995132		0.0408692			-0.909512		0.0497379			-0.775107		0.0694551			-0.964648		0.0451591			-0.966392		0.044088			-0.761399		0.0750109			-0.681289		0.0916747			-0.769069		0.0724937
	0.232208	0.69436				-0.803237		0.0659943			-0.994309		0.0409818			-0.909221		0.0498494			-0.774978		0.0695643			-0.964642		0.0452712			-0.96496		0.0442001			-0.759486		0.0751194			-0.680647		0.0917813			-0.767536		0.0726026
	0.232521	0.695122				-0.802326		0.0661039			-0.993563		0.0410944			-0.908976		0.049961			-0.774673		0.0696735			-0.964054		0.0453832			-0.964648		0.0443123			-0.758175		0.075228			-0.680407		0.0918879			-0.766509		0.0727114
	0.233099	0.695884				-0.801791		0.0662135			-0.993485		0.0412069			-0.908913		0.0500725			-0.774595		0.0697827			-0.963937		0.0454953			-0.964642		0.0444245			-0.757617		0.0753365			-0.680319		0.0919945			-0.766485		0.0728203
	0.233674	0.696646				-0.801139		0.0663232			-0.99243		0.0413195			-0.908719		0.050184			-0.774206		0.0698919			-0.963357		0.0456073			-0.964054		0.0445367			-0.757266		0.0754451			-0.680155		0.0921011			-0.766318		0.0729291
	0.235226	0.697409				-0.801009		0.0664328			-0.992414		0.0414321			-0.905079		0.0502955			-0.773898		0.0700011			-0.962972		0.0457194			-0.963937		0.0446489			-0.757105		0.0755536			-0.67951		0.0922077			-0.765197		0.073038
	0.235285	0.698171				-0.800703		0.0665424			-0.990905		0.0415447			-0.901004		0.0504071			-0.773661		0.0701103			-0.962295		0.0458315			-0.963357		0.044761			-0.756489		0.0756622			-0.679276		0.0923143			-0.764333		0.0731468
	0.235438	0.698933				-0.800555		0.0666521			-0.990342		0.0416573			-0.900705		0.0505186			-0.772353		0.0702195			-0.960498		0.0459435			-0.962972		0.0448732			-0.75625		0.0757707			-0.678744		0.0924208			-0.764032		0.0732557
	0.235531	0.699695				-0.800088		0.0667617			-0.986231		0.0417699			-0.900106		0.0506301			-0.772114		0.0703287			-0.960329		0.0460556			-0.962295		0.0449854			-0.754189		0.0758793			-0.678632		0.0925274			-0.763563		0.0733645
	0.235888	0.700457				-0.799835		0.0668713			-0.985739		0.0418825			-0.899554		0.0507416			-0.771694		0.0704379			-0.959728		0.0461676			-0.960498		0.0450976			-0.753856		0.0759878			-0.678491		0.092634			-0.7635		0.0734734
	0.238744	0.70122				-0.798752		0.0669809			-0.984591		0.041995			-0.898596		0.0508531			-0.771538		0.0705471			-0.957726		0.0462797			-0.960329		0.0452098			-0.753157		0.0760964			-0.677814		0.0927406			-0.763055		0.0735822
	0.241138	0.701982				-0.798415		0.0670905			-0.983461		0.0421076			-0.896637		0.0509647			-0.771018		0.0706563			-0.956729		0.0463918			-0.959728		0.045322			-0.751571		0.0762049			-0.677049		0.0928472			-0.762598		0.0736911
	0.241318	0.702744				-0.796289		0.0672002			-0.983311		0.0422202			-0.896344		0.0510762			-0.770912		0.0707655			-0.954384		0.0465038			-0.957726		0.0454341			-0.751123		0.0763135			-0.67703		0.0929538			-0.762428		0.0737999
	0.241829	0.703506				-0.796218		0.0673098			-0.983176		0.0423328			-0.896235		0.0511877			-0.770034		0.0708747			-0.95365		0.0466159			-0.956729		0.0455463			-0.750947		0.0764221			-0.67701		0.0930604			-0.761648		0.0739088
	0.242536	0.704268				-0.796014		0.0674194			-0.983162		0.0424454			-0.895523		0.0512992			-0.769069		0.070984			-0.952968		0.0467279			-0.954384		0.0456585			-0.750118		0.0765306			-0.677003		0.093167			-0.761399		0.0740176
	0.243109	0.70503				-0.79474		0.067529			-0.981246		0.042558			-0.895377		0.0514107			-0.767536		0.0710931			-0.951682		0.04684			-0.95365		0.0457707			-0.749827		0.0766392			-0.676871		0.0932736			-0.759486		0.0741265
	0.243149	0.705793				-0.792844		0.0676387			-0.977811		0.0426706			-0.89476		0.0515222			-0.766509		0.0712024			-0.951375		0.046952			-0.952968		0.0458829			-0.749399		0.0767477			-0.676256		0.0933802			-0.758175		0.0742353
	0.244734	0.706555				-0.792359		0.0677483			-0.977338		0.0427832			-0.893426		0.0516338			-0.766485		0.0713116			-0.950992		0.0470641			-0.951682		0.0459951			-0.748919		0.0768563			-0.676243		0.0934868			-0.757617		0.0743442
	0.245308	0.707317				-0.790602		0.0678579			-0.975958		0.0428957			-0.893017		0.0517453			-0.766318		0.0714208			-0.949271		0.0471762			-0.950992		0.0461073			-0.748371		0.0769648			-0.675562		0.0935934			-0.757266		0.074453
	0.246876	0.708079				-0.788231		0.0679676			-0.973089		0.0430083			-0.891862		0.0518568			-0.765197		0.07153			-0.949248		0.0472882			-0.949271		0.0462194			-0.748154		0.0770734			-0.6752		0.0937			-0.757105		0.0745619
	0.247259	0.708841				-0.787437		0.0680772			-0.97261		0.0431209			-0.889744		0.0519683			-0.764333		0.0716392			-0.947977		0.0474003			-0.949248		0.0463316			-0.747876		0.0771819			-0.675028		0.0938066			-0.756489		0.0746707
	0.249218	0.709604				-0.787339		0.0681868			-0.971161		0.0432335			-0.889502		0.0520798			-0.764032		0.0717484			-0.946998		0.0475123			-0.947977		0.0464438			-0.747285		0.0772905			-0.674928		0.0939132			-0.75625		0.0747796
	0.249541	0.710366				-0.787133		0.0682964			-0.970939		0.0433461			-0.889487		0.0521914			-0.763563		0.0718576			-0.946068		0.0476244			-0.946998		0.046556			-0.746809		0.077399			-0.674829		0.0940198			-0.754189		0.0748884
	0.250107	0.711128				-0.786871		0.068406			-0.969474		0.0434587			-0.889406		0.0523029			-0.7635		0.0719668			-0.944923		0.0477364			-0.946068		0.0466682			-0.746505		0.0775076			-0.674459		0.0941264			-0.753856		0.0749973
	0.252022	0.71189				-0.786733		0.0685157			-0.969056		0.0435713			-0.889351		0.0524144			-0.763055		0.072076			-0.944358		0.0478485			-0.944923		0.0467803			-0.74648		0.0776161			-0.673866		0.094233			-0.753548		0.0751061
	0.253582	0.712652				-0.785804		0.0686253			-0.968987		0.0436839			-0.888076		0.0525259			-0.762598		0.0721852			-0.94268		0.0479606			-0.944358		0.0468925			-0.745435		0.0777247			-0.673015		0.0943396			-0.753157		0.075215
	0.257039	0.713415				-0.785588		0.0687349			-0.968661		0.0437964			-0.887038		0.0526375			-0.762428		0.0722944			-0.942232		0.0480726			-0.94268		0.0470047			-0.745165		0.0778333			-0.671501		0.0944462			-0.751571		0.0753238
	0.259699	0.714177				-0.785105		0.0688446			-0.96662		0.043909			-0.886792		0.052749			-0.761648		0.0724036			-0.942149		0.0481847			-0.942232		0.0471169			-0.745046		0.0779418			-0.67112		0.0945528			-0.751123		0.0754327
	0.260854	0.714939				-0.784898		0.0689542			-0.966455		0.0440216			-0.885143		0.0528605			-0.761399		0.0725128			-0.940464		0.0482967			-0.942149		0.0472291			-0.744856		0.0780504			-0.670975		0.0946594			-0.750118		0.0755415
	0.261097	0.715701				-0.783624		0.0690638			-0.96496		0.0441342			-0.884505		0.052972			-0.759486		0.072622			-0.939818		0.0484088			-0.940464		0.0473413			-0.742824		0.0781589			-0.670929		0.094766			-0.749827		0.0756504
	0.262303	0.716463				-0.783275		0.0691734			-0.964648		0.0442468			-0.883709		0.0530835			-0.758175		0.0727312			-0.939496		0.0485208			-0.939818		0.0474534			-0.742817		0.0782675			-0.670389		0.0948726			-0.749399		0.0757592
	0.262831	0.717226				-0.783133		0.069283			-0.964642		0.0443594			-0.883081		0.0531951			-0.757617		0.0728405			-0.937283		0.0486329			-0.939496		0.0475656			-0.742503		0.078376			-0.669577		0.0949792			-0.748919		0.0758681
	0.263653	0.717988				-0.782835		0.0693927			-0.964054		0.044472			-0.882752		0.0533066			-0.757266		0.0729497			-0.936963		0.048745			-0.937283		0.0476778			-0.742323		0.0784846			-0.669472		0.0950858			-0.748371		0.0759769
	0.264959	0.71875				-0.782449		0.0695023			-0.963937		0.0445846			-0.882608		0.0534181			-0.757105		0.0730589			-0.935538		0.048857			-0.936963		0.04779			-0.742312		0.0785931			-0.66908		0.0951924			-0.748154		0.0760858
	0.265605	0.719512				-0.781483		0.0696119			-0.962972		0.0446971			-0.880488		0.0535296			-0.756489		0.0731681			-0.935475		0.0489691			-0.935475		0.0479022			-0.742015		0.0787017			-0.668103		0.095299			-0.747876		0.0761946
	0.268852	0.720274				-0.780909		0.0697215			-0.962295		0.0448097			-0.879396		0.0536411			-0.75625		0.0732773			-0.934946		0.0490811			-0.934946		0.0480144			-0.741885		0.0788102			-0.667579		0.0954056			-0.747285		0.0763035
	0.269159	0.721037				-0.779384		0.0698312			-0.960498		0.0449223			-0.87844		0.0537526			-0.754189		0.0733865			-0.934852		0.0491932			-0.934852		0.0481265			-0.741124		0.0789188			-0.667295		0.0955122			-0.746809		0.0764123
	0.269308	0.721799				-0.779038		0.0699408			-0.959728		0.0450349			-0.878032		0.0538642			-0.753856		0.0734957			-0.934665		0.0493052			-0.934665		0.0482387			-0.741113		0.0790274			-0.666245		0.0956188			-0.746505		0.0765212
	0.26961	0.722561				-0.778922		0.0700504			-0.957726		0.0451475			-0.875461		0.0539757			-0.753548		0.0736049			-0.934265		0.0494173			-0.934265		0.0483509			-0.740938		0.0791359			-0.666111		0.0957254			-0.74648		0.07663
	0.269699	0.723323				-0.778883		0.0701601			-0.956729		0.0452601			-0.874685		0.0540872			-0.753157		0.0737141			-0.929959		0.0495294			-0.929959		0.0484631			-0.740051		0.0792445			-0.665966		0.095832			-0.745435		0.0767389
	0.269784	0.724085				-0.777703		0.0702697			-0.954384		0.0453727			-0.874259		0.0541987			-0.751123		0.0738233			-0.928908		0.0496414			-0.928908		0.0485753			-0.738775		0.079353			-0.665848		0.0959386			-0.745165		0.0768477
	0.270222	0.724848				-0.777216		0.0703793			-0.95365		0.0454852			-0.873082		0.0543102			-0.750947		0.0739325			-0.928184		0.0497535			-0.928184		0.0486875			-0.738164		0.0794616			-0.664225		0.0960452			-0.745046		0.0769566
	0.270386	0.72561				-0.776517		0.0704889			-0.952968		0.0455978			-0.871995		0.0544218			-0.750118		0.0740417			-0.927315		0.0498655			-0.927315		0.0487996			-0.736191		0.0795701			-0.662551		0.0961518			-0.744856		0.0770654
	0.271029	0.726372				-0.775723		0.0705985			-0.951375		0.0457104			-0.869869		0.0545333			-0.749827		0.0741509			-0.92685		0.0499776			-0.92685		0.0489118			-0.735428		0.0796787			-0.66166		0.0962584			-0.742824		0.0771743
	0.271542	0.727134				-0.775415		0.0707082			-0.950992		0.045823			-0.868806		0.0546448			-0.749399		0.0742601			-0.924671		0.0500896			-0.924671		0.049024			-0.734963		0.0797872			-0.660753		0.096365			-0.742817		0.0772831
	0.273893	0.727896				-0.775352		0.0708178			-0.949271		0.0459356			-0.868309		0.0547563			-0.748919		0.0743693			-0.924331		0.0502017			-0.922883		0.0491362			-0.73412		0.0798958			-0.659006		0.0964716			-0.742503		0.077392
	0.274042	0.728659				-0.775107		0.0709274			-0.949248		0.0460482			-0.867222		0.0548679			-0.748371		0.0744785			-0.922883		0.0503138			-0.92287		0.0492484			-0.732705		0.0800043			-0.658725		0.0965782			-0.742323		0.0775008
	0.274382	0.729421				-0.774978		0.0710371			-0.947977		0.0461608			-0.866302		0.0549794			-0.748154		0.0745877			-0.92287		0.0504258			-0.922651		0.0493606			-0.731741		0.0801129			-0.658698		0.0966848			-0.742312		0.0776097
	0.277696	0.730183				-0.774673		0.0711467			-0.946998		0.0462734			-0.865581		0.0550909			-0.747876		0.0746969			-0.922651		0.0505379			-0.921824		0.0494727			-0.731615		0.0802214			-0.658188		0.0967914			-0.742015		0.0777185
	0.278186	0.730945				-0.774595		0.0712563			-0.946068		0.046386			-0.865364		0.0552024			-0.747285		0.0748062			-0.921824		0.0506499			-0.921076		0.0495849			-0.731066		0.08033			-0.658035		0.096898			-0.741885		0.0778274
	0.27893	0.731707				-0.774206		0.0713659			-0.944923		0.0464985			-0.861871		0.0553139			-0.746809		0.0749154			-0.921076		0.050762			-0.918714		0.0496971			-0.731014		0.0804386			-0.65793		0.0970046			-0.741124		0.0779362
	0.280535	0.73247				-0.773898		0.0714755			-0.944358		0.0466111			-0.861379		0.0554255			-0.746505		0.0750246			-0.918714		0.050874			-0.918563		0.0498093			-0.730814		0.0805471			-0.657433		0.0971112			-0.741113		0.0780451
	0.281139	0.733232				-0.773661		0.0715852			-0.94268		0.0467237			-0.861039		0.055537			-0.74648		0.0751338			-0.918563		0.0509861			-0.918206		0.0499215			-0.730428		0.0806557			-0.657342		0.0972178			-0.740938		0.0781539
	0.281196	0.733994				-0.772353		0.0716948			-0.942232		0.0468363			-0.859678		0.0556485			-0.745435		0.075243			-0.918206		0.0510982			-0.916809		0.0500336			-0.728386		0.0807642			-0.657305		0.0973244			-0.740051		0.0782628
	0.281753	0.734756				-0.772114		0.0718044			-0.942149		0.0469489			-0.858168		0.05576			-0.745165		0.0753522			-0.916809		0.0512102			-0.916731		0.0501458			-0.726794		0.0808728			-0.656354		0.097431			-0.738775		0.0783716
	0.283578	0.735518				-0.771694		0.071914			-0.940464		0.0470615			-0.857965		0.0558715			-0.745046		0.0754614			-0.916731		0.0513223			-0.915615		0.050258			-0.726159		0.0809813			-0.656295		0.0975376			-0.738164		0.0784805
	0.283948	0.73628				-0.771538		0.0720237			-0.939818		0.0471741			-0.857587		0.055983			-0.744856		0.0755706			-0.915615		0.0514343			-0.912727		0.0503702			-0.72615		0.0810899			-0.656273		0.0976442			-0.736191		0.0785893
	0.285025	0.737043				-0.771018		0.0721333			-0.939496		0.0472866			-0.856821		0.0560946			-0.742817		0.0756798			-0.912727		0.0515464			-0.912073		0.0504824			-0.725831		0.0811984			-0.655395		0.0977508			-0.735428		0.0786982
	0.285443	0.737805				-0.770912		0.0722429			-0.937283		0.0473992			-0.856001		0.0562061			-0.742503		0.075789			-0.912073		0.0516585			-0.911442		0.0505946			-0.725586		0.081307			-0.654774		0.0978574			-0.734963		0.078807
	0.286661	0.738567				-0.770034		0.0723526			-0.936963		0.0475118			-0.855952		0.0563176			-0.742323		0.0758982			-0.910612		0.0517705			-0.910612		0.0507068			-0.725383		0.0814155			-0.654589		0.097964			-0.73412		0.0789159
	0.288218	0.739329				-0.769069		0.0724622			-0.935538		0.0476244			-0.855886		0.0564291			-0.742312		0.0760074			-0.910027		0.0518826			-0.910027		0.0508189			-0.723985		0.0815241			-0.654296		0.0980706			-0.732705		0.0790247
	0.289301	0.740091				-0.767536		0.0725718			-0.935475		0.047737			-0.855211		0.0565406			-0.742015		0.0761166			-0.909512		0.0519946			-0.909512		0.0509311			-0.723503		0.0816327			-0.653817		0.0981772			-0.731741		0.0791336
	0.289771	0.740854				-0.766509		0.0726814			-0.934946		0.0478496			-0.854604		0.0566522			-0.741885		0.0762258			-0.909221		0.0521067			-0.909221		0.0510433			-0.723333		0.0817412			-0.653		0.0982838			-0.731615		0.0792424
	0.291256	0.741616				-0.766485		0.072791			-0.934852		0.0479622			-0.854521		0.0567637			-0.741124		0.076335			-0.908976		0.0522187			-0.908976		0.0511555			-0.7218		0.0818498			-0.652535		0.0983904			-0.731066		0.0793513
	0.292568	0.742378				-0.766318		0.0729007			-0.934665		0.0480748			-0.854468		0.0568752			-0.741113		0.0764443			-0.908913		0.0523308			-0.908913		0.0512677			-0.721079		0.0819583			-0.652106		0.098497			-0.731014		0.0794601
	0.292908	0.74314				-0.765197		0.0730103			-0.934265		0.0481873			-0.854204		0.0569867			-0.740938		0.0765535			-0.908719		0.0524428			-0.908719		0.0513798			-0.720984		0.0820669			-0.652093		0.0986036			-0.730814		0.079569
	0.294217	0.743902				-0.764333		0.0731199			-0.928908		0.0482999			-0.85418		0.0570983			-0.740051		0.0766627			-0.905079		0.0525549			-0.905079		0.051492			-0.720917		0.0821754			-0.652078		0.0987102			-0.730428		0.0796778
	0.295781	0.744665				-0.764032		0.0732296			-0.928184		0.0484125			-0.853732		0.0572098			-0.738775		0.0767719			-0.901004		0.052667			-0.901004		0.0516042			-0.720506		0.082284			-0.652043		0.0988168			-0.728386		0.0797867
	0.296368	0.745427				-0.763563		0.0733392			-0.92685		0.0485251			-0.853705		0.0573213			-0.738164		0.0768811			-0.900705		0.052779			-0.900705		0.0517164			-0.720212		0.0823925			-0.651957		0.0989234			-0.726794		0.0798955
	0.296401	0.746189				-0.7635		0.0734488			-0.924671		0.0486377			-0.853328		0.0574328			-0.736191		0.0769903			-0.900106		0.0528911			-0.900106		0.0518286			-0.719147		0.0825011			-0.651554		0.09903			-0.72615		0.0800044
	0.298475	0.746951				-0.763055		0.0735584			-0.924331		0.0487503			-0.853153		0.0575443			-0.735428		0.0770995			-0.899554		0.0530031			-0.899554		0.0519408			-0.717476		0.0826096			-0.651483		0.0991366			-0.725831		0.0801132
	0.302212	0.747713				-0.762598		0.0736681			-0.922883		0.0488629			-0.852444		0.0576559			-0.734963		0.0772087			-0.898596		0.0531152			-0.898596		0.052053			-0.717473		0.0827182			-0.651396		0.0992432			-0.725586		0.0802221
	0.303098	0.748476				-0.762428		0.0737777			-0.92287		0.0489755			-0.852146		0.0577674			-0.73412		0.0773179			-0.896637		0.0532272			-0.896637		0.0521651			-0.717434		0.0828268			-0.650722		0.0993498			-0.725383		0.0803309
	0.307261	0.749238				-0.761648		0.0738873			-0.922651		0.049088			-0.850872		0.0578789			-0.732705		0.0774271			-0.896344		0.0533393			-0.896344		0.0522773			-0.716888		0.0829353			-0.650216		0.0994563			-0.723985		0.0804398
	0.308429	0.75				-0.761399		0.0739969			-0.921824		0.0492006			-0.849913		0.0579904			-0.731741		0.0775363			-0.896235		0.0534514			-0.896235		0.0523895			-0.716842		0.0830439			-0.64993		0.0995629			-0.723503		0.0805486
	0.3113	0.750762				-0.758175		0.0741066			-0.921076		0.0493132			-0.849906		0.0581019			-0.731066		0.0776455			-0.895523		0.0535634			-0.895523		0.0525017			-0.71683		0.0831524			-0.649595		0.0996695			-0.723333		0.0806575
	0.311873	0.751524				-0.757617		0.0742162			-0.918714		0.0494258			-0.84986		0.0582134			-0.731014		0.0777547			-0.895377		0.0536755			-0.895377		0.0526139			-0.716073		0.083261			-0.649022		0.0997761			-0.721901		0.0807663
	0.315999	0.752287				-0.757266		0.0743258			-0.918563		0.0495384			-0.848155		0.058325			-0.730814		0.0778639			-0.894886		0.0537875			-0.89476		0.052726			-0.715252		0.0833695			-0.648427		0.0998827			-0.7218		0.0808752
	0.316745	0.753049				-0.757105		0.0744354			-0.918206		0.049651			-0.847195		0.0584365			-0.730428		0.0779731			-0.89476		0.0538996			-0.893426		0.0528382			-0.714407		0.0834781			-0.647807		0.0999893			-0.721079		0.080984
	0.319617	0.753811				-0.756489		0.0745451			-0.916809		0.0497636			-0.846259		0.058548			-0.728386		0.0780823			-0.893426		0.0540117			-0.893017		0.0529504			-0.71433		0.0835866			-0.647765		0.100096			-0.720984		0.0810928
	0.32003	0.754573				-0.75625		0.0746547			-0.916731		0.0498762			-0.846155		0.0586595			-0.726794		0.0781915			-0.893017		0.0541237			-0.891862		0.0530626			-0.71394		0.0836952			-0.647591		0.100203			-0.720917		0.0812017
	0.321958	0.755335				-0.754189		0.0747643			-0.915615		0.0499887			-0.844944		0.058771			-0.72615		0.0783008			-0.891862		0.0542358			-0.889744		0.0531748			-0.713019		0.0838037			-0.647041		0.100309			-0.720506		0.0813105
	0.323699	0.756098				-0.753856		0.0748739			-0.912727		0.0501013			-0.84442		0.0588826			-0.725831		0.07841			-0.891793		0.0543478			-0.889502		0.053287			-0.713018		0.0839123			-0.646787		0.100416			-0.720212		0.0814194
	0.324614	0.75686				-0.753548		0.0749836			-0.912073		0.0502139			-0.843092		0.0589941			-0.725586		0.0785192			-0.889744		0.0544599			-0.889487		0.0533991			-0.7127		0.0840208			-0.646641		0.100522			-0.719147		0.0815282
	0.3247	0.757622				-0.753157		0.0750932			-0.911442		0.0503265			-0.842994		0.0591056			-0.725383		0.0786284			-0.889502		0.0545719			-0.889406		0.0535113			-0.710524		0.0841294			-0.646215		0.100629			-0.717476		0.0816371
	0.328105	0.758384				-0.751571		0.0752028			-0.910612		0.0504391			-0.842971		0.0592171			-0.723985		0.0787376			-0.889487		0.054684			-0.889351		0.0536235			-0.710101		0.084238			-0.645732		0.100736			-0.717473		0.0817459
	0.329804	0.759146				-0.751123		0.0753124			-0.910027		0.0505517			-0.842505		0.0593286			-0.723503		0.0788468			-0.889406		0.0547961			-0.888076		0.0537357			-0.710057		0.0843465			-0.645035		0.100842			-0.717434		0.0818548
	0.330256	0.759909				-0.750947		0.0754221			-0.909512		0.0506643			-0.842403		0.0594402			-0.723333		0.078956			-0.889351		0.0549081			-0.887038		0.0538479			-0.709203		0.0844551			-0.644762		0.100949			-0.716888		0.0819636
	0.330452	0.760671				-0.750118		0.0755317			-0.909221		0.0507768			-0.841958		0.0595517			-0.721901		0.0790652			-0.888076		0.0550202			-0.886792		0.0539601			-0.708551		0.0845636			-0.644303		0.101055			-0.716842		0.0820725
	0.332494	0.761433				-0.749827		0.0756413			-0.908976		0.0508894			-0.841313		0.0596632			-0.7218		0.0791744			-0.887038		0.0551322			-0.885143		0.0540723			-0.707865		0.0846722			-0.642541		0.101162			-0.71683		0.0821813
	0.332682	0.762195				-0.749399		0.0757509			-0.908913		0.051002			-0.840837		0.0597747			-0.721079		0.0792836			-0.886792		0.0552443			-0.884505		0.0541844			-0.707414		0.0847807			-0.642122		0.101269			-0.716073		0.0822902
	0.333218	0.762957				-0.748919		0.0758606			-0.908719		0.0511146			-0.840386		0.0598863			-0.720984		0.0793928			-0.885143		0.0553563			-0.883709		0.0542966			-0.705875		0.0848893			-0.641926		0.101375			-0.715252		0.082399
	0.33463	0.76372				-0.748371		0.0759702			-0.905079		0.0512272			-0.837963		0.0599978			-0.720917		0.079502			-0.884505		0.0554684			-0.883081		0.0544088			-0.70521		0.0849978			-0.641907		0.101482			-0.714407		0.0825079
	0.334688	0.764482				-0.748154		0.0760798			-0.901004		0.0513398			-0.837791		0.0601093			-0.720506		0.0796112			-0.883709		0.0555805			-0.882752		0.054521			-0.705013		0.0851064			-0.641401		0.101588			-0.71433		0.0826167
	0.335997	0.765244				-0.747876		0.0761894			-0.900705		0.0514524			-0.837032		0.0602208			-0.720212		0.0797204			-0.883081		0.0556925			-0.882702		0.0546332			-0.704532		0.0852149			-0.641035		0.101695			-0.71394		0.0827256
	0.341499	0.766006				-0.747285		0.0762991			-0.900106		0.051565			-0.835764		0.0603323			-0.719147		0.0798296			-0.882752		0.0558046			-0.882608		0.0547453			-0.704468		0.0853235			-0.640012		0.101802			-0.713019		0.0828344
	0.342363	0.766768				-0.746809		0.0764087			-0.899554		0.0516776			-0.83481		0.0604439			-0.717476		0.0799388			-0.882702		0.0559166			-0.881504		0.0548575			-0.703768		0.085432			-0.639334		0.101908			-0.713018		0.0829433
	0.342738	0.76753				-0.746505		0.0765183			-0.898596		0.0517901			-0.834513		0.0605554			-0.717473		0.080048			-0.882608		0.0560287			-0.880488		0.0549697			-0.703761		0.0855406			-0.638304		0.102015			-0.7127		0.0830521
	0.343104	0.768293				-0.74648		0.0766279			-0.896637		0.0519027			-0.833665		0.0606669			-0.717434		0.0801573			-0.880488		0.0561407			-0.879396		0.0550819			-0.703621		0.0856491			-0.637987		0.102121			-0.710524		0.083161
	0.34462	0.769055				-0.745435		0.0767376			-0.896344		0.0520153			-0.831183		0.0607784			-0.716888		0.0802665			-0.879902		0.0562528			-0.87844		0.0551941			-0.703077		0.0857577			-0.63783		0.102228			-0.710101		0.0832698
	0.345394	0.769817				-0.745165		0.0768472			-0.896235		0.0521279			-0.83118		0.0608899			-0.716842		0.0803757			-0.879396		0.0563649			-0.878032		0.0553063			-0.702984		0.0858663			-0.637326		0.102335			-0.710057		0.0833787
	0.346861	0.770579				-0.745046		0.0769568			-0.895377		0.0522405			-0.829713		0.0610014			-0.716073		0.0804849			-0.87844		0.0564769			-0.877441		0.0554184			-0.70286		0.0859748			-0.63722		0.102441			-0.709203		0.0834875
	0.347899	0.771341				-0.744856		0.0770664			-0.89476		0.0523531			-0.828755		0.061113			-0.715252		0.0805941			-0.878032		0.056589			-0.875461		0.0555306			-0.702797		0.0860834			-0.636633		0.102548			-0.708551		0.0835964
	0.348935	0.772104				-0.742824		0.0771761			-0.893426		0.0524657			-0.828566		0.0612245			-0.714407		0.0807033			-0.877441		0.056701			-0.874685		0.0556428			-0.70158		0.0861919			-0.635355		0.102654			-0.707865		0.0837052
	0.349299	0.772866				-0.742817		0.0772857			-0.893017		0.0525782			-0.827452		0.061336			-0.71394		0.0808125			-0.875461		0.0568131			-0.874259		0.055755			-0.700973		0.0863005			-0.634547		0.102761			-0.707414		0.0838141
	0.35077	0.773628				-0.742503		0.0773953			-0.891862		0.0526908			-0.825399		0.0614475			-0.713019		0.0809217			-0.874685		0.0569252			-0.873082		0.0558672			-0.700667		0.086409			-0.634529		0.102868			-0.705875		0.0839229
	0.350832	0.77439				-0.742323		0.0775049			-0.891793		0.0528034			-0.824593		0.061559			-0.713018		0.0810309			-0.874259		0.0570372			-0.871995		0.0559794			-0.70038		0.0865176			-0.634165		0.102974			-0.70521		0.0840318
	0.351071	0.775152				-0.742312		0.0776146			-0.889744		0.052916			-0.823189		0.0616706			-0.7127		0.0811401			-0.873082		0.0571493			-0.869869		0.0560915			-0.699859		0.0866261			-0.634127		0.103081			-0.705013		0.0841406
	0.352096	0.775915				-0.742015		0.0777242			-0.889502		0.0530286			-0.823136		0.0617821			-0.710524		0.0812493			-0.871995		0.0572613			-0.868309		0.0562037			-0.698951		0.0867347			-0.633975		0.103187			-0.704532		0.0842495
	0.353224	0.776677				-0.741885		0.0778338			-0.889487		0.0531412			-0.822568		0.0618936			-0.710101		0.0813585			-0.869869		0.0573734			-0.867222		0.0563159			-0.698889		0.0868432			-0.633969		0.103294			-0.704468		0.0843583
	0.35352	0.777439				-0.741124		0.0779434			-0.889406		0.0532538			-0.821985		0.0620051			-0.710057		0.0814677			-0.868806		0.0574854			-0.866302		0.0564281			-0.698228		0.0869518			-0.633323		0.1034			-0.703768		0.0844672
	0.355057	0.778201				-0.741113		0.0780531			-0.889351		0.0533664			-0.82194		0.0621167			-0.709203		0.0815769			-0.868309		0.0575975			-0.865761		0.0565403			-0.698109		0.0870604			-0.633094		0.103507			-0.703761		0.084576
	0.355142	0.778963				-0.740938		0.0781627			-0.888076		0.0534789			-0.821891		0.0622282			-0.708551		0.0816861			-0.867222		0.0577095			-0.865581		0.0566525			-0.697182		0.0871689			-0.632242		0.103614			-0.703621		0.0846849
	0.360583	0.779726				-0.740051		0.0782723			-0.887038		0.0535915			-0.821267		0.0623397			-0.707865		0.0817954			-0.866302		0.0578216			-0.861871		0.0567646			-0.69616		0.0872775			-0.631926		0.10372			-0.703077		0.0847937
	0.360901	0.780488				-0.738775		0.0783819			-0.886792		0.0537041			-0.821155		0.0624512			-0.707414		0.0819046			-0.865761		0.0579337			-0.861379		0.0568768			-0.696078		0.087386			-0.631764		0.103827			-0.702984		0.0849026
	0.360917	0.78125				-0.738164		0.0784916			-0.885143		0.0538167			-0.81858		0.0625627			-0.705875		0.0820138			-0.865364		0.0580457			-0.861039		0.056989			-0.696073		0.0874946			-0.631577		0.103933			-0.70286		0.0850114
	0.362911	0.782012				-0.735428		0.0786012			-0.884505		0.0539293			-0.818417		0.0626743			-0.70521		0.082123			-0.861871		0.0581578			-0.85978		0.0571012			-0.695389		0.0876031			-0.631172		0.10404			-0.702797		0.0851203
	0.365488	0.782774				-0.734963		0.0787108			-0.883709		0.0540419			-0.817547		0.0627858			-0.705013		0.0822322			-0.861379		0.0582698			-0.859678		0.0572134			-0.695361		0.0877117			-0.631141		0.104147			-0.70158		0.0852291
	0.365592	0.783537				-0.73412		0.0788204			-0.883081		0.0541545			-0.816879		0.0628973			-0.704532		0.0823414			-0.861039		0.0583819			-0.858168		0.0573256			-0.695325		0.0878202			-0.630821		0.104253			-0.700973		0.085338
	0.366208	0.784299				-0.732705		0.0789301			-0.882752		0.0542671			-0.815019		0.0630088			-0.704468		0.0824506			-0.85978		0.058494			-0.857965		0.0574377			-0.694345		0.0879288			-0.630765		0.10436			-0.700667		0.0854468
	0.3663	0.785061				-0.731741		0.0790397			-0.882702		0.0543796			-0.809559		0.0631203			-0.703768		0.0825598			-0.859678		0.058606			-0.857587		0.0575499			-0.69426		0.0880373			-0.630196		0.104466			-0.70038		0.0855557
	0.367555	0.785823				-0.731615		0.0791493			-0.882608		0.0544922			-0.808595		0.0632319			-0.703761		0.082669			-0.858168		0.0587181			-0.857217		0.0576621			-0.694201		0.0881459			-0.628921		0.104573			-0.699859		0.0856645
	0.368684	0.786585				-0.731066		0.0792589			-0.881504		0.0546048			-0.808403		0.0633434			-0.703621		0.0827782			-0.857965		0.0588301			-0.856821		0.0577743			-0.694192		0.0882544			-0.628339		0.10468			-0.698951		0.0857734
	0.368929	0.787348				-0.731014		0.0793686			-0.880488		0.0547174			-0.808008		0.0634549			-0.703077		0.0828874			-0.857587		0.0589422			-0.856001		0.0578865			-0.694189		0.088363			-0.627777		0.104786			-0.698889		0.0858822
	0.371373	0.78811				-0.730814		0.0794782			-0.879396		0.05483			-0.80703		0.0635664			-0.702984		0.0829966			-0.857217		0.0590542			-0.855952		0.0579986			-0.69403		0.0884716			-0.627492		0.104893			-0.698228		0.0859911
	0.371996	0.788872				-0.730428		0.0795878			-0.87844		0.0549426			-0.806516		0.0636779			-0.70286		0.0831058			-0.856821		0.0591663			-0.855886		0.0581108			-0.69392		0.0885801			-0.627218		0.104999			-0.698109		0.0860999
	0.374615	0.789634				-0.726794		0.0796974			-0.878032		0.0550552			-0.806301		0.0637894			-0.702797		0.083215			-0.856001		0.0592784			-0.854604		0.058223			-0.69357		0.0886887			-0.626952		0.105106			-0.697182		0.0862088
	0.374695	0.790396				-0.726159		0.0798071			-0.877441		0.0551678			-0.805546		0.063901			-0.70158		0.0833242			-0.855952		0.0593904			-0.854521		0.0583352			-0.692578		0.0887972			-0.626056		0.105213			-0.69616		0.0863176
	0.376792	0.791159				-0.72615		0.0799167			-0.875461		0.0552803			-0.804879		0.0640125			-0.700973		0.0834334			-0.855886		0.0595025			-0.854468		0.0584474			-0.691855		0.0889058			-0.624934		0.105319			-0.696078		0.0864265
	0.378312	0.791921				-0.725831		0.0800263			-0.874685		0.0553929			-0.804088		0.064124			-0.700667		0.0835426			-0.855211		0.0596145			-0.85418		0.0585596			-0.690523		0.0890143			-0.624173		0.105426			-0.696073		0.0865353
	0.37905	0.792683				-0.725586		0.0801359			-0.874259		0.0555055			-0.804004		0.0642355			-0.70038		0.0836518			-0.854604		0.0597266			-0.853732		0.0586718			-0.690463		0.0891229			-0.624109		0.105532			-0.695361		0.0866442
	0.379768	0.793445				-0.725383		0.0802456			-0.873082		0.0556181			-0.803237		0.0643471			-0.699859		0.0837611			-0.854521		0.0598386			-0.853705		0.0587839			-0.690445		0.0892314			-0.624006		0.105639			-0.695325		0.086753
	0.381498	0.794207				-0.723503		0.0803552			-0.871995		0.0557307			-0.802326		0.0644586			-0.698951		0.0838703			-0.854468		0.0599507			-0.853328		0.0588961			-0.69023		0.08934			-0.62249		0.105746			-0.694682		0.0868619
	0.381647	0.79497				-0.723333		0.0804648			-0.869869		0.0558433			-0.801791		0.0645701			-0.698889		0.0839795			-0.854204		0.0600627			-0.853153		0.0590083			-0.689761		0.0894486			-0.622285		0.105852			-0.694345		0.0869707
	0.382502	0.795732				-0.7218		0.0805744			-0.868806		0.0559559			-0.801139		0.0646816			-0.698228		0.0840887			-0.85418		0.0601748			-0.852444		0.0591205			-0.68934		0.0895571			-0.622185		0.105959			-0.694316		0.0870796
	0.383594	0.796494				-0.721079		0.0806841			-0.868309		0.0560684			-0.800703		0.0647931			-0.698109		0.0841979			-0.853732		0.0602869			-0.852146		0.0592327			-0.689214		0.0896656			-0.622172		0.106065			-0.69426		0.0871884
	0.38542	0.797256				-0.720984		0.0807937			-0.867222		0.056181			-0.800555		0.0649046			-0.697182		0.0843071			-0.853705		0.0603989			-0.850872		0.0593448			-0.688847		0.0897742			-0.622104		0.106172			-0.694201		0.0872973
	0.385646	0.798018				-0.720917		0.0809033			-0.866302		0.0562936			-0.800088		0.0650162			-0.69616		0.0844163			-0.853328		0.060511			-0.849913		0.059457			-0.6887		0.0898828			-0.621498		0.106279			-0.694192		0.0874061
	0.385986	0.79878				-0.720506		0.0810129			-0.865761		0.0564062			-0.799835		0.0651277			-0.696078		0.0845255			-0.853153		0.060623			-0.849906		0.0595692			-0.68855		0.0899913			-0.621427		0.106385			-0.694189		0.087515
	0.38637	0.799543				-0.720212		0.0811226			-0.865581		0.0565188			-0.798752		0.0652392			-0.696073		0.0846347			-0.852444		0.0607351			-0.848155		0.0596814			-0.688148		0.0900999			-0.621265		0.106492			-0.69403		0.0876238
	0.386559	0.800305				-0.719147		0.0812322			-0.861871		0.0566314			-0.798415		0.0653507			-0.695389		0.0847439			-0.852146		0.0608472			-0.847195		0.0597936			-0.687883		0.0902084			-0.620813		0.106598			-0.69392		0.0877327
	0.389734	0.801067				-0.717476		0.0813418			-0.861379		0.056744			-0.796218		0.0654622			-0.695361		0.0848531			-0.850872		0.0609592			-0.846259		0.0599058			-0.687768		0.090317			-0.620499		0.106705			-0.69357		0.0878415
	0.390032	0.801829				-0.717473		0.0814514			-0.861039		0.0568566			-0.796014		0.0655738			-0.695325		0.0849623			-0.849913		0.0610713			-0.846155		0.060018			-0.687184		0.0904255			-0.619741		0.106812			-0.692578		0.0879504
	0.39091	0.802591				-0.717434		0.0815611			-0.85978		0.0569692			-0.79474		0.0656853			-0.694682		0.0850715			-0.849906		0.0611833			-0.844944		0.0601301			-0.687149		0.0905341			-0.619347		0.106918			-0.691855		0.0880592
	0.391277	0.803354				-0.716888		0.0816707			-0.859678		0.0570817			-0.794726		0.0657968			-0.694345		0.0851807			-0.84986		0.0612954			-0.84442		0.0602423			-0.687065		0.0906426			-0.618418		0.107025			-0.690523		0.0881681
	0.393021	0.804116				-0.716842		0.0817803			-0.858168		0.0571943			-0.792844		0.0659083			-0.694316		0.0852899			-0.848155		0.0614074			-0.842994		0.0603545			-0.686751		0.0907512			-0.617818		0.107131			-0.690463		0.0882769
	0.393042	0.804878				-0.71683		0.0818899			-0.857965		0.0573069			-0.792359		0.0660199			-0.69426		0.0853991			-0.847195		0.0615195			-0.842971		0.0604667			-0.685867		0.0908598			-0.617125		0.107238			-0.690445		0.0883858
	0.393137	0.80564				-0.716073		0.0819996			-0.857587		0.0574195			-0.790602		0.0661314			-0.694201		0.0855083			-0.846259		0.0616316			-0.842505		0.0605789			-0.685405		0.0909683			-0.61706		0.107345			-0.69023		0.0884946
	0.393399	0.806402				-0.715252		0.0821092			-0.857217		0.0575321			-0.788231		0.0662429			-0.694192		0.0856176			-0.846155		0.0617436			-0.842403		0.0606911			-0.685181		0.0910769			-0.617023		0.107451			-0.689761		0.0886035
	0.393897	0.807165				-0.714407		0.0822188			-0.856821		0.0576447			-0.787437		0.0663544			-0.694189		0.0857268			-0.844944		0.0618557			-0.841958		0.0608032			-0.683937		0.0911854			-0.616398		0.107558			-0.68934		0.0887123
	0.394327	0.807927				-0.71394		0.0823284			-0.856001		0.0577573			-0.787339		0.0664659			-0.69403		0.085836			-0.84442		0.0619677			-0.841514		0.0609154			-0.683669		0.091294			-0.616162		0.107664			-0.689214		0.0888212
	0.39542	0.808689				-0.713019		0.0824381			-0.855952		0.0578699			-0.787133		0.0665774			-0.69392		0.0859452			-0.842994		0.0620798			-0.841313		0.0610276			-0.682546		0.0914025			-0.616153		0.107771			-0.688847		0.08893
	0.396282	0.809451				-0.713018		0.0825477			-0.855886		0.0579824			-0.786871		0.066689			-0.69357		0.0860544			-0.842971		0.0621918			-0.840837		0.0611398			-0.682419		0.0915111			-0.616144		0.107878			-0.6887		0.0890389
	0.398336	0.810213				-0.7127		0.0826573			-0.854604		0.058095			-0.786733		0.0668005			-0.692578		0.0861636			-0.842505		0.0623039			-0.840386		0.061252			-0.682208		0.0916196			-0.615712		0.107984			-0.68855		0.0891477
	0.399388	0.810976				-0.710524		0.0827669			-0.854521		0.0582076			-0.785804		0.066912			-0.691855		0.0862728			-0.841958		0.062416			-0.837963		0.0613641			-0.681289		0.0917282			-0.614666		0.108091			-0.688148		0.0892566
	0.402259	0.811738				-0.710101		0.0828766			-0.854468		0.0583202			-0.785588		0.0670235			-0.690523		0.086382			-0.841514		0.062528			-0.837791		0.0614763			-0.680647		0.0918367			-0.614666		0.108197			-0.687768		0.0893654
	0.402954	0.8125				-0.710057		0.0829862			-0.85418		0.0584328			-0.785105		0.0671351			-0.690463		0.0864912			-0.841313		0.0626401			-0.837032		0.0615885			-0.680407		0.0919453			-0.614235		0.108304			-0.687184		0.0894743
	0.404841	0.813262				-0.708551		0.0830958			-0.853732		0.0585454			-0.784938		0.0672466			-0.690445		0.0866004			-0.840837		0.0627521			-0.835764		0.0617007			-0.680319		0.0920538			-0.614197		0.108411			-0.687149		0.0895831
	0.405492	0.814024				-0.707414		0.0832054			-0.853705		0.058658			-0.784898		0.0673581			-0.69023		0.0867096			-0.840386		0.0628642			-0.83481		0.0618129			-0.680155		0.0921624			-0.614006		0.108517			-0.686751		0.089692
	0.406263	0.814787				-0.705875		0.0833151			-0.853328		0.0587705			-0.783624		0.0674696			-0.689761		0.0868188			-0.837963		0.0629762			-0.834513		0.0619251			-0.67951		0.092271			-0.613903		0.108624			-0.685867		0.0898008
	0.408294	0.815549				-0.70521		0.0834247			-0.853153		0.0588831			-0.783275		0.0675811			-0.68934		0.086928			-0.837791		0.0630883			-0.833665		0.0620372			-0.679276		0.0923795			-0.613179		0.10873			-0.685405		0.0899096
	0.409752	0.816311				-0.705013		0.0835343			-0.852444		0.0589957			-0.783133		0.0676926			-0.689214		0.0870372			-0.837032		0.0632004			-0.831183		0.0621494			-0.678744		0.0924881			-0.612925		0.108837			-0.685181		0.0900185
	0.410145	0.817073				-0.704532		0.0836439			-0.852146		0.0591083			-0.782835		0.0678042			-0.688847		0.0871465			-0.835764		0.0633124			-0.83118		0.0622616			-0.678632		0.0925966			-0.612882		0.108944			-0.683937		0.0901273
	0.410168	0.817835				-0.704468		0.0837536			-0.849913		0.0592209			-0.782449		0.0679157			-0.6887		0.0872557			-0.83481		0.0634245			-0.829713		0.0623738			-0.678491		0.0927052			-0.612703		0.10905			-0.683669		0.0902362
	0.410358	0.818598				-0.703768		0.0838632			-0.849906		0.0593335			-0.781483		0.0680272			-0.68855		0.0873649			-0.834513		0.0635365			-0.828755		0.062486			-0.677814		0.0928137			-0.612569		0.109157			-0.682546		0.090345
	0.413616	0.81936				-0.703761		0.0839728			-0.84986		0.0594461			-0.780909		0.0681387			-0.688148		0.0874741			-0.831183		0.0636486			-0.828566		0.0625982			-0.677049		0.0929223			-0.612308		0.109263			-0.682419		0.0904539
	0.414124	0.820122				-0.703621		0.0840824			-0.848155		0.0595587			-0.779384		0.0682502			-0.687883		0.0875833			-0.83118		0.0637607			-0.827452		0.0627103			-0.67703		0.0930308			-0.612223		0.10937			-0.682208		0.0905627
	0.419013	0.820884				-0.703077		0.0841921			-0.847195		0.0596713			-0.779038		0.0683618			-0.687768		0.0876925			-0.829713		0.0638727			-0.825399		0.0628225			-0.67701		0.0931394			-0.61191		0.109477			-0.681289		0.0906716
	0.419547	0.821646				-0.702984		0.0843017			-0.846259		0.0597838			-0.778922		0.0684733			-0.687184		0.0878017			-0.828755		0.0639848			-0.824593		0.0629347			-0.677003		0.0932479			-0.611884		0.109583			-0.680647		0.0907804
	0.420853	0.822409				-0.70286		0.0844113			-0.844944		0.0598964			-0.778883		0.0685848			-0.687149		0.0879109			-0.828566		0.0640968			-0.823189		0.0630469			-0.676871		0.0933565			-0.611316		0.10969			-0.680407		0.0908893
	0.423065	0.823171				-0.702797		0.0845209			-0.84442		0.060009			-0.777703		0.0686963			-0.687065		0.0880201			-0.827452		0.0642089			-0.823136		0.0631591			-0.676256		0.093465			-0.61126		0.109796			-0.680319		0.0909981
	0.424567	0.823933				-0.70158		0.0846306			-0.842994		0.0601216			-0.777216		0.0688079			-0.686751		0.0881293			-0.825399		0.0643209			-0.822568		0.0632713			-0.676243		0.0935736			-0.611216		0.109903			-0.680155		0.091107
	0.424578	0.824695				-0.700973		0.0847402			-0.842971		0.0602342			-0.776517		0.0689194			-0.685867		0.0882385			-0.824593		0.064433			-0.821985		0.0633834			-0.675562		0.0936822			-0.610981		0.11001			-0.67951		0.0912159
	0.428626	0.825457				-0.700667		0.0848498			-0.842505		0.0603468			-0.775723		0.0690309			-0.685405		0.0883477			-0.823189		0.0645451			-0.82194		0.0634956			-0.6752		0.0937907			-0.610459		0.110116			-0.679276		0.0913247
	0.429978	0.82622				-0.70038		0.0849594			-0.842403		0.0604594			-0.775415		0.0691424			-0.685181		0.0884569			-0.823136		0.0646571			-0.821891		0.0636078			-0.675028		0.0938993			-0.610338		0.110223			-0.678744		0.0914336
	0.430584	0.826982				-0.699859		0.0850691			-0.841958		0.0605719			-0.775352		0.0692539			-0.683937		0.0885661			-0.822568		0.0647692			-0.821267		0.06372			-0.674928		0.0940078			-0.609355		0.110329			-0.678632		0.0915424
	0.432621	0.827744				-0.698951		0.0851787			-0.841514		0.0606845			-0.775107		0.0693654			-0.683669		0.0886753			-0.821985		0.0648812			-0.821155		0.0638322			-0.674829		0.0941164			-0.609287		0.110436			-0.678491		0.0916513
	0.435481	0.828506				-0.698889		0.0852883			-0.841313		0.0607971			-0.774978		0.069477			-0.682546		0.0887845			-0.82194		0.0649933			-0.81858		0.0639444			-0.674459		0.0942249			-0.608988		0.110543			-0.677814		0.0917601
	0.436348	0.829268				-0.698228		0.0853979			-0.840837		0.0609097			-0.774673		0.0695885			-0.682419		0.0888937			-0.821891		0.0651053			-0.818417		0.0640565			-0.673866		0.0943335			-0.607743		0.110649			-0.677049		0.091869
	0.442267	0.83003				-0.698109		0.0855076			-0.840386		0.0610223			-0.774595		0.0697			-0.682208		0.0890029			-0.821267		0.0652174			-0.817547		0.0641687			-0.673015		0.094442			-0.606998		0.110756			-0.67703		0.0919778
	0.442562	0.830793				-0.697182		0.0856172			-0.837963		0.0611349			-0.774206		0.0698115			-0.681289		0.0891122			-0.821155		0.0653294			-0.816879		0.0642809			-0.671501		0.0945506			-0.606972		0.110862			-0.67701		0.0920866
	0.442846	0.831555				-0.69616		0.0857268			-0.837791		0.0612475			-0.773898		0.0699231			-0.680647		0.0892214			-0.81858		0.0654415			-0.815019		0.0643931			-0.67112		0.0946591			-0.606689		0.110969			-0.677003		0.0921955
	0.44285	0.832317				-0.696078		0.0858364			-0.837032		0.06136			-0.773661		0.0700346			-0.680407		0.0893306			-0.818417		0.0655536			-0.814072		0.0645053			-0.670975		0.0947677			-0.606297		0.111076			-0.676871		0.0923043
	0.444911	0.833079				-0.696073		0.0859461			-0.835764		0.0614726			-0.772353		0.0701461			-0.680319		0.0894398			-0.817785		0.0656656			-0.809559		0.0646175			-0.670929		0.0948762			-0.605838		0.111182			-0.676256		0.0924132
	0.445924	0.833841				-0.695389		0.0860557			-0.83481		0.0615852			-0.772114		0.0702576			-0.680155		0.089549			-0.817547		0.0657777			-0.808595		0.0647296			-0.669577		0.0949848			-0.605194		0.111289			-0.676243		0.092522
	0.44638	0.834604				-0.695361		0.0861653			-0.834513		0.0616978			-0.771694		0.0703691			-0.67951		0.0896582			-0.816879		0.0658897			-0.808403		0.0648418			-0.669472		0.0950934			-0.604154		0.111395			-0.675562		0.0926309
	0.446822	0.835366				-0.695325		0.0862749			-0.833665		0.0618104			-0.771538		0.0704807			-0.679276		0.0897674			-0.815019		0.0660018			-0.808008		0.064954			-0.66908		0.0952019			-0.603741		0.111502			-0.6752		0.0927397
	0.447353	0.836128				-0.694682		0.0863846			-0.831183		0.061923			-0.771018		0.0705922			-0.678744		0.0898766			-0.814072		0.0661139			-0.80703		0.0650662			-0.668103		0.0953105			-0.603656		0.111609			-0.675028		0.0928486
	0.449126	0.83689				-0.694345		0.0864942			-0.829713		0.0620356			-0.770034		0.0707037			-0.678632		0.0899858			-0.809559		0.0662259			-0.806516		0.0651784			-0.667579		0.095419			-0.603527		0.111715			-0.674928		0.0929574
	0.449239	0.837652				-0.694316		0.0866038			-0.828755		0.0621482			-0.769069		0.0708152			-0.678491		0.090095			-0.808595		0.066338			-0.806301		0.0652906			-0.667295		0.0955276			-0.603016		0.111822			-0.674829		0.0930663
	0.450862	0.838415				-0.69426		0.0867134			-0.828566		0.0622607			-0.767536		0.0709267			-0.677814		0.0902042			-0.808403		0.06645			-0.805546		0.0654027			-0.666245		0.0956361			-0.602984		0.111928			-0.674459		0.0931751
	0.451498	0.839177				-0.694201		0.0868231			-0.827452		0.0623733			-0.766509		0.0710382			-0.67703		0.0903134			-0.808008		0.0665621			-0.804879		0.0655149			-0.666111		0.0957447			-0.602715		0.112035			-0.673866		0.093284
	0.451896	0.839939				-0.694192		0.0869327			-0.825399		0.0624859			-0.766485		0.0711498			-0.67701		0.0904226			-0.80703		0.0666741			-0.804088		0.0656271			-0.665966		0.0958532			-0.602715		0.112142			-0.673015		0.0933928
	0.452325	0.840701				-0.694189		0.0870423			-0.824593		0.0625985			-0.766318		0.0712613			-0.677003		0.0905318			-0.806516		0.0667862			-0.804004		0.0657393			-0.665848		0.0959618			-0.602614		0.112248			-0.671501		0.0935017
	0.454283	0.841463				-0.69403		0.0871519			-0.823189		0.0627111			-0.765197		0.0713728			-0.676871		0.090641			-0.806301		0.0668983			-0.803751		0.0658515			-0.664225		0.0960703			-0.602387		0.112355			-0.67112		0.0936105
	0.455145	0.842226				-0.69392		0.0872616			-0.823136		0.0628237			-0.764333		0.0714843			-0.676256		0.0907503			-0.805546		0.0670103			-0.803237		0.0659636			-0.662551		0.0961789			-0.602313		0.112461			-0.670975		0.0937194
	0.457051	0.842988				-0.69357		0.0873712			-0.822568		0.0629363			-0.764032		0.0715959			-0.675562		0.0908594			-0.804879		0.0671224			-0.802326		0.0660758			-0.66166		0.0962874			-0.601073		0.112568			-0.670929		0.0938282
	0.457361	0.84375				-0.692578		0.0874808			-0.821985		0.0630489			-0.763563		0.0717074			-0.6752		0.0909687			-0.804088		0.0672344			-0.801791		0.066188			-0.660753		0.096396			-0.600629		0.112675			-0.670389		0.0939371
	0.465963	0.844512				-0.691855		0.0875904			-0.82194		0.0631614			-0.7635		0.0718189			-0.675028		0.0910779			-0.804004		0.0673465			-0.801139		0.0663002			-0.659006		0.0965046			-0.599913		0.112781			-0.669577		0.0940459
	0.468593	0.845274				-0.690523		0.0877001			-0.821891		0.063274			-0.763055		0.0719304			-0.674928		0.0911871			-0.803751		0.0674585			-0.801009		0.0664124			-0.658725		0.0966131			-0.59899		0.112888			-0.669472		0.0941548
	0.469785	0.846037				-0.690463		0.0878097			-0.821155		0.0633866			-0.762598		0.0720419			-0.674829		0.0912963			-0.803237		0.0675706			-0.800703		0.0665246			-0.658698		0.0967217			-0.598389		0.112994			-0.66908		0.0942636
	0.470874	0.846799				-0.690445		0.0879193			-0.81858		0.0634992			-0.762428		0.0721534			-0.674459		0.0914055			-0.802326		0.0676826			-0.800555		0.0666367			-0.658188		0.0968302			-0.598177		0.113101			-0.668103		0.0943725
	0.472363	0.847561				-0.69023		0.0880289			-0.818417		0.0636118			-0.761648		0.072265			-0.673866		0.0915147			-0.801791		0.0677947			-0.800088		0.0667489			-0.658035		0.0969388			-0.596223		0.113208			-0.667579		0.0944813
	0.473001	0.848323				-0.689761		0.0881386			-0.817547		0.0637244			-0.761399		0.0723765			-0.673015		0.0916239			-0.801139		0.0679068			-0.799835		0.0668611			-0.65793		0.0970473			-0.596176		0.113314			-0.667295		0.0945902
	0.474629	0.849085				-0.68934		0.0882482			-0.816879		0.063837			-0.759486		0.072488			-0.671501		0.0917331			-0.801009		0.0680188			-0.798752		0.0669733			-0.657433		0.0971559			-0.595936		0.113421			-0.666775		0.094699
	0.476515	0.849848				-0.689214		0.0883578			-0.814072		0.0639496			-0.758175		0.0725995			-0.67112		0.0918423			-0.800703		0.0681309			-0.798415		0.0670855			-0.657342		0.0972644			-0.595702		0.113527			-0.666245		0.0948079
	0.47688	0.85061				-0.688847		0.0884674			-0.809559		0.0640621			-0.757617		0.072711			-0.670975		0.0919515			-0.800555		0.0682429			-0.796289		0.0671977			-0.657305		0.097373			-0.59513		0.113634			-0.666111		0.0949167
	0.478996	0.851372				-0.6887		0.0885771			-0.808595		0.0641747			-0.757266		0.0728226			-0.670929		0.0920607			-0.800088		0.068355			-0.796218		0.0673099			-0.656354		0.0974816			-0.595062		0.113741			-0.665966		0.0950256
	0.480039	0.852134				-0.68855		0.0886867			-0.808403		0.0642873			-0.757105		0.0729341			-0.670389		0.0921699			-0.799835		0.0684671			-0.796014		0.067422			-0.656295		0.0975901			-0.594637		0.113847			-0.665848		0.0951344
	0.48138	0.852896				-0.688148		0.0887963			-0.808008		0.0643999			-0.756489		0.0730456			-0.669577		0.0922791			-0.798752		0.0685791			-0.79474		0.0675342			-0.656273		0.0976986			-0.594486		0.113954			-0.664225		0.0952433
	0.48384	0.853659				-0.687768		0.0889059			-0.80703		0.0645125			-0.75625		0.0731571			-0.669472		0.0923883			-0.796218		0.0686912			-0.792844		0.0676464			-0.655395		0.0978072			-0.594242		0.11406			-0.662551		0.0953521
	0.484004	0.854421				-0.687184		0.0890156			-0.806516		0.0646251			-0.754189		0.0732687			-0.66908		0.0924975			-0.796014		0.0688032			-0.792359		0.0677586			-0.654774		0.0979158			-0.594006		0.114167			-0.66166		0.095461
	0.488306	0.855183				-0.687149		0.0891252			-0.806301		0.0647377			-0.753856		0.0733802			-0.668103		0.0926068			-0.792844		0.0689153			-0.790602		0.0678708			-0.654589		0.0980243			-0.592999		0.114274			-0.660753		0.0955698
	0.490097	0.855945				-0.687065		0.0892348			-0.805546		0.0648503			-0.753157		0.0734917			-0.667579		0.092716			-0.792359		0.0690273			-0.788231		0.067983			-0.654296		0.0981329			-0.592208		0.11438			-0.659006		0.0956787
	0.491553	0.856707				-0.686751		0.0893444			-0.804879		0.0649629			-0.751571		0.0736032			-0.667295		0.0928252			-0.790602		0.0691394			-0.787437		0.0680951			-0.653817		0.0982414			-0.591957		0.114487			-0.658725		0.0957875
	0.492386	0.85747				-0.685867		0.0894541			-0.804004		0.0650754			-0.751123		0.0737147			-0.666245		0.0929344			-0.787437		0.0692515			-0.787339		0.0682073			-0.653		0.09835			-0.591668		0.114593			-0.658698		0.0958964
	0.493557	0.858232				-0.685405		0.0895637			-0.803751		0.065188			-0.750947		0.0738262			-0.666111		0.0930436			-0.787339		0.0693635			-0.787133		0.0683195			-0.652535		0.0984585			-0.591501		0.1147			-0.658188		0.0960052
	0.495959	0.858994				-0.685181		0.0896733			-0.803237		0.0653006			-0.750118		0.0739378			-0.665848		0.0931528			-0.786871		0.0694756			-0.786871		0.0684317			-0.652106		0.0985671			-0.591469		0.114807			-0.658035		0.0961141
	0.497732	0.859756				-0.683937		0.0897829			-0.802326		0.0654132			-0.749827		0.0740493			-0.664225		0.093262			-0.786733		0.0695876			-0.786733		0.0685439			-0.652093		0.0986756			-0.590584		0.114913			-0.65793		0.0962229
	0.498576	0.860518				-0.683669		0.0898926			-0.801791		0.0655258			-0.749399		0.0741608			-0.662551		0.0933712			-0.785804		0.0696997			-0.785804		0.068656			-0.652078		0.0987842			-0.590377		0.11502			-0.657433		0.0963318
	0.502579	0.86128				-0.682546		0.0900022			-0.801009		0.0656384			-0.748919		0.0742723			-0.66166		0.0934804			-0.785588		0.0698117			-0.785588		0.0687682			-0.652043		0.0988928			-0.589716		0.115126			-0.657342		0.0964406
	0.507428	0.862043				-0.682419		0.0901118			-0.800703		0.065751			-0.748371		0.0743839			-0.660753		0.0935896			-0.784938		0.0699238			-0.784898		0.0688804			-0.651957		0.0990013			-0.588602		0.115233			-0.657305		0.0965495
	0.510535	0.862805				-0.682208		0.0902214			-0.800555		0.0658635			-0.748154		0.0744954			-0.659006		0.0936988			-0.783624		0.0700359			-0.783624		0.0689926			-0.651554		0.0991099			-0.587646		0.11534			-0.656295		0.0966583
	0.512417	0.863567				-0.681289		0.0903311			-0.800088		0.0659761			-0.747876		0.0746069			-0.658725		0.093808			-0.783275		0.0701479			-0.783275		0.0691048			-0.651483		0.0992184			-0.587567		0.115446			-0.656273		0.0967672
	0.516404	0.864329				-0.680647		0.0904407			-0.799835		0.0660887			-0.747285		0.0747184			-0.658698		0.0939172			-0.783133		0.07026			-0.783133		0.069217			-0.651396		0.099327			-0.587359		0.115553			-0.655395		0.096876
	0.525624	0.865091				-0.680407		0.0905503			-0.798752		0.0662013			-0.746809		0.0748299			-0.658188		0.0940264			-0.782835		0.070372			-0.782835		0.0693292			-0.650722		0.0994355			-0.587276		0.115659			-0.654774		0.0969849
	0.525885	0.865854				-0.680155		0.0906599			-0.798415		0.0663139			-0.746505		0.0749415			-0.658035		0.0941356			-0.782449		0.0704841			-0.782449		0.0694413			-0.650216		0.0995441			-0.586949		0.115766			-0.654589		0.0970937
	0.528945	0.866616				-0.67951		0.0907696			-0.796218		0.0664265			-0.74648		0.075053			-0.65793		0.0942448			-0.781483		0.0705961			-0.781483		0.0695535			-0.64993		0.0996526			-0.586774		0.115873			-0.654296		0.0972026
	0.534415	0.867378				-0.678744		0.0908792			-0.796014		0.0665391			-0.745435		0.0751645			-0.657433		0.094354			-0.780909		0.0707082			-0.780909		0.0696657			-0.649595		0.0997612			-0.586731		0.115979			-0.653817		0.0973114
	0.534593	0.86814				-0.678632		0.0909888			-0.79474		0.0666517			-0.745165		0.075276			-0.657342		0.0944632			-0.779384		0.0708203			-0.779384		0.0697779			-0.649022		0.0998697			-0.585779		0.116086			-0.653		0.0974203
	0.536944	0.868902				-0.678491		0.0910984			-0.794726		0.0667642			-0.745046		0.0753875			-0.657305		0.0945725			-0.779038		0.0709323			-0.779038		0.0698901			-0.648427		0.0999783			-0.585603		0.116192			-0.652535		0.0975291
	0.538988	0.869665				-0.677814		0.0912081			-0.792844		0.0668768			-0.744856		0.075499			-0.656354		0.0946817			-0.778922		0.0710444			-0.778922		0.0700022			-0.647807		0.100087			-0.585378		0.116299			-0.652106		0.097638
	0.539249	0.870427				-0.677049		0.0913177			-0.792359		0.0669894			-0.742817		0.0756106			-0.656273		0.0947909			-0.778883		0.0711564			-0.778883		0.0701144			-0.647765		0.100195			-0.583917		0.116405			-0.652093		0.0977468
	0.541226	0.871189				-0.67703		0.0914273			-0.790602		0.067102			-0.742503		0.0757221			-0.655395		0.0949001			-0.777216		0.0712685			-0.777216		0.0702266			-0.647591		0.100304			-0.58388		0.116512			-0.652078		0.0978557
	0.542077	0.871951				-0.67701		0.0915369			-0.788231		0.0672146			-0.742323		0.0758336			-0.654774		0.0950093			-0.776517		0.0713806			-0.776517		0.0703388			-0.647041		0.100413			-0.583586		0.116619			-0.652043		0.0979645
	0.543793	0.872713				-0.677003		0.0916466			-0.787437		0.0673272			-0.742312		0.0759451			-0.654589		0.0951185			-0.775723		0.0714926			-0.775723		0.070451			-0.646787		0.100521			-0.583554		0.116725			-0.651957		0.0980734
	0.543874	0.873476				-0.676871		0.0917562			-0.787339		0.0674398			-0.742015		0.0760567			-0.654296		0.0952277			-0.775415		0.0716047			-0.775415		0.0705632			-0.646641		0.10063			-0.583327		0.116832			-0.651554		0.0981822
	0.544092	0.874238				-0.676256		0.0918658			-0.787133		0.0675523			-0.741885		0.0761682			-0.653817		0.0953369			-0.775352		0.0717167			-0.775352		0.0706753			-0.646215		0.100738			-0.583172		0.116938			-0.651483		0.0982911
	0.546454	0.875				-0.676243		0.0919754			-0.786871		0.0676649			-0.741124		0.0762797			-0.653		0.0954461			-0.775107		0.0718288			-0.775107		0.0707875			-0.645732		0.100847			-0.582983		0.117045			-0.651396		0.0983999
	0.546927	0.875762				-0.675562		0.0920851			-0.786733		0.0677775			-0.741113		0.0763912			-0.652535		0.0955553			-0.774978		0.0719408			-0.774673		0.0708997			-0.645035		0.100955			-0.582417		0.117152			-0.650722		0.0985088
	0.548821	0.876524				-0.6752		0.0921947			-0.785804		0.0678901			-0.740938		0.0765027			-0.652106		0.0956645			-0.774673		0.0720529			-0.774595		0.0710119			-0.644762		0.101064			-0.582126		0.117258			-0.650216		0.0986176
	0.55073	0.877287				-0.675028		0.0923043			-0.785588		0.0680027			-0.740051		0.0766142			-0.652093		0.0957737			-0.774595		0.072165			-0.774206		0.0711241			-0.644303		0.101172			-0.581806		0.117365			-0.64993		0.0987265
	0.557122	0.878049				-0.674928		0.0924139			-0.785105		0.0681153			-0.738775		0.0767258			-0.652078		0.0958829			-0.773898		0.072277			-0.773661		0.0712363			-0.642541		0.101281			-0.581607		0.117471			-0.649595		0.0988353
	0.563674	0.878811				-0.674829		0.0925236			-0.784938		0.0682279			-0.738164		0.0768373			-0.652043		0.0959921			-0.773661		0.0723891			-0.772353		0.0713484			-0.642122		0.101389			-0.581433		0.117578			-0.649022		0.0989442
	0.565592	0.879573				-0.674459		0.0926332			-0.784898		0.0683405			-0.736191		0.0769488			-0.651957		0.0961013			-0.772353		0.0725011			-0.771694		0.0714606			-0.641926		0.101498			-0.581339		0.117685			-0.648427		0.099053
	0.567736	0.880335				-0.673866		0.0927428			-0.783624		0.0684531			-0.735428		0.0770603			-0.651554		0.0962106			-0.771694		0.0726132			-0.771538		0.0715728			-0.641907		0.101607			-0.581228		0.117791			-0.647807		0.0991619
	0.568736	0.881098				-0.673015		0.0928524			-0.783275		0.0685656			-0.734963		0.0771719			-0.651483		0.0963198			-0.771538		0.0727252			-0.771018		0.071685			-0.641401		0.101715			-0.580723		0.117898			-0.647765		0.0992707
	0.569515	0.88186				-0.671501		0.0929621			-0.783133		0.0686782			-0.73412		0.0772834			-0.651396		0.096429			-0.771018		0.0728373			-0.770912		0.0717972			-0.641035		0.101824			-0.580305		0.118004			-0.647591		0.0993796
	0.571279	0.882622				-0.670975		0.0930717			-0.782835		0.0687908			-0.732705		0.0773949			-0.650722		0.0965382			-0.770912		0.0729493			-0.770034		0.0719094			-0.640012		0.101932			-0.579899		0.118111			-0.647041		0.0994884
	0.571538	0.883384				-0.670929		0.0931813			-0.782449		0.0689034			-0.731741		0.0775064			-0.650216		0.0966474			-0.770034		0.0730614			-0.769069		0.0720215			-0.639334		0.102041			-0.579589		0.118218			-0.646787		0.0995973
	0.572076	0.884146				-0.670389		0.0932909			-0.781483		0.069016			-0.731615		0.0776179			-0.64993		0.0967566			-0.769069		0.0731735			-0.767536		0.0721337			-0.638304		0.102149			-0.579451		0.118324			-0.646641		0.0997061
	0.573309	0.884909				-0.669577		0.0934006			-0.779384		0.0691286			-0.731066		0.0777295			-0.649595		0.0968658			-0.767536		0.0732855			-0.766509		0.0722459			-0.637987		0.102258			-0.578884		0.118431			-0.646215		0.099815
	0.576697	0.885671				-0.669472		0.0935102			-0.779038		0.0692412			-0.731014		0.077841			-0.649022		0.096975			-0.766509		0.0733976			-0.766485		0.0723581			-0.63783		0.102366			-0.578661		0.118537			-0.645732		0.0999238
	0.57752	0.886433				-0.66908		0.0936198			-0.778922		0.0693538			-0.730814		0.0779525			-0.648427		0.0970842			-0.766485		0.0735096			-0.766318		0.0724703			-0.637326		0.102475			-0.577211		0.118644			-0.645035		0.100033
	0.579759	0.887195				-0.668103		0.0937295			-0.778883		0.0694663			-0.730428		0.078064			-0.647807		0.0971934			-0.766318		0.0736217			-0.765197		0.0725825			-0.63722		0.102584			-0.576678		0.118751			-0.644762		0.100141
	0.586848	0.887957				-0.667579		0.0938391			-0.777703		0.0695789			-0.728386		0.0781755			-0.647765		0.0973026			-0.765197		0.0737338			-0.764333		0.0726946			-0.636633		0.102692			-0.576642		0.118857			-0.644303		0.10025
	0.58803	0.88872				-0.667295		0.0939487			-0.777216		0.0696915			-0.726794		0.078287			-0.647591		0.0974118			-0.764333		0.0738458			-0.764032		0.0728068			-0.635355		0.102801			-0.576542		0.118964			-0.642541		0.100359
	0.590247	0.889482				-0.666245		0.0940583			-0.776517		0.0698041			-0.726159		0.0783986			-0.647041		0.097521			-0.764032		0.0739579			-0.7635		0.072919			-0.634547		0.102909			-0.576483		0.11907			-0.642122		0.100468
	0.590421	0.890244				-0.666111		0.094168			-0.775723		0.0699167			-0.72615		0.0785101			-0.646787		0.0976302			-0.763563		0.0740699			-0.763055		0.0730312			-0.634529		0.103018			-0.576311		0.119177			-0.641926		0.100577
	0.594599	0.891006				-0.665966		0.0942776			-0.775415		0.0700293			-0.725831		0.0786216			-0.646215		0.0977394			-0.7635		0.074182			-0.762428		0.0731434			-0.634165		0.103126			-0.576015		0.119284			-0.641907		0.100686
	0.596764	0.891768				-0.665848		0.0943872			-0.775352		0.0701419			-0.725586		0.0787331			-0.645732		0.0978486			-0.763055		0.074294			-0.761648		0.0732556			-0.634127		0.103235			-0.575259		0.11939			-0.641401		0.100795
	0.601513	0.89253				-0.664225		0.0944968			-0.775107		0.0702544			-0.725383		0.0788447			-0.644762		0.0979578			-0.762598		0.0744061			-0.761399		0.0733677			-0.633975		0.103343			-0.574833		0.119497			-0.641035		0.100903
	0.611295	0.893293				-0.662551		0.0946064			-0.774673		0.070367			-0.723985		0.0789562			-0.644303		0.0980671			-0.762428		0.0745182			-0.759486		0.0734799			-0.633969		0.103452			-0.574821		0.119603			-0.640012		0.101012
	0.61287	0.894055				-0.66166		0.0947161			-0.774595		0.0704796			-0.723503		0.0790677			-0.642541		0.0981763			-0.761648		0.0746302			-0.758175		0.0735921			-0.633323		0.103561			-0.574744		0.11971			-0.639334		0.101121
	0.614461	0.894817				-0.660753		0.0948257			-0.774206		0.0705922			-0.723333		0.0791792			-0.642122		0.0982855			-0.761399		0.0747423			-0.757617		0.0737043			-0.633094		0.103669			-0.574719		0.119817			-0.638304		0.10123
	0.614775	0.895579				-0.659006		0.0949353			-0.773898		0.0707048			-0.721901		0.0792907			-0.641926		0.0983947			-0.758175		0.0748543			-0.757266		0.0738165			-0.632242		0.103778			-0.574712		0.119923			-0.637987		0.101339
	0.616512	0.896341				-0.658725		0.095045			-0.773661		0.0708174			-0.7218		0.0794022			-0.641907		0.0985039			-0.757617		0.0749664			-0.757105		0.0739286			-0.631926		0.103886			-0.574568		0.12003			-0.637326		0.101448
	0.617028	0.897104				-0.658698		0.0951546			-0.772353		0.07093			-0.721079		0.0795138			-0.641401		0.0986131			-0.757266		0.0750784			-0.756489		0.0740408			-0.631764		0.103995			-0.573894		0.120136			-0.63722		0.101557
	0.618166	0.897866				-0.658188		0.0952642			-0.772114		0.0710426			-0.720984		0.0796253			-0.641035		0.0987223			-0.757105		0.0751905			-0.75625		0.074153			-0.631577		0.104103			-0.57384		0.120243			-0.636633		0.101665
	0.618277	0.898628				-0.658035		0.0953738			-0.771694		0.0711552			-0.720917		0.0797368			-0.640012		0.0988315			-0.756489		0.0753025			-0.754189		0.0742652			-0.631141		0.104212			-0.573705		0.12035			-0.635355		0.101774
	0.619287	0.89939				-0.65793		0.0954834			-0.771538		0.0712677			-0.720506		0.0798483			-0.639334		0.0989407			-0.75625		0.0754146			-0.753856		0.0743774			-0.630821		0.10432			-0.573588		0.120456			-0.634547		0.101883
	0.62308	0.900152				-0.657433		0.0955931			-0.771018		0.0713803			-0.720212		0.0799598			-0.638304		0.0990499			-0.754189		0.0755267			-0.753157		0.0744896			-0.630765		0.104429			-0.573371		0.120563			-0.634529		0.101992
	0.628042	0.900915				-0.657342		0.0957027			-0.770034		0.0714929			-0.719147		0.0800714			-0.637987		0.0991591			-0.753856		0.0756387			-0.751123		0.0746017			-0.630196		0.104538			-0.571606		0.120669			-0.634165		0.102101
	0.630086	0.901677				-0.657305		0.0958123			-0.769069		0.0716055			-0.717476		0.0801829			-0.63783		0.0992683			-0.753548		0.0757508			-0.749827		0.0747139			-0.628921		0.104646			-0.571509		0.120776			-0.634127		0.10221
	0.64494	0.902439				-0.656354		0.095922			-0.767536		0.0717181			-0.717473		0.0802944			-0.637326		0.0993775			-0.753157		0.0758628			-0.749399		0.0748261			-0.628339		0.104755			-0.571286		0.120883			-0.633975		0.102318
	0.646736	0.903201				-0.656295		0.0960316			-0.766509		0.0718307			-0.717434		0.0804059			-0.63722		0.0994867			-0.751571		0.0759749			-0.748919		0.0749383			-0.627777		0.104863			-0.570643		0.120989			-0.633969		0.102427
	0.648116	0.903963				-0.656273		0.0961412			-0.766485		0.0719433			-0.716888		0.0805175			-0.636633		0.0995959			-0.751123		0.076087			-0.748371		0.0750505			-0.627492		0.104972			-0.569228		0.121096			-0.633323		0.102536
	0.649002	0.904726				-0.655395		0.0962508			-0.766318		0.0720558			-0.716842		0.080629			-0.635355		0.0997051			-0.750947		0.076199			-0.748154		0.0751627			-0.627218		0.10508			-0.569217		0.121202			-0.633094		0.102645
	0.652629	0.905488				-0.654774		0.0963605			-0.765197		0.0721684			-0.71683		0.0807405			-0.634547		0.0998143			-0.750118		0.0763111			-0.747876		0.0752749			-0.626952		0.105189			-0.569078		0.121309			-0.632242		0.102754
	0.653235	0.90625				-0.654589		0.0964701			-0.764333		0.072281			-0.716073		0.080852			-0.634529		0.0999236			-0.749399		0.0764231			-0.747285		0.075387			-0.626056		0.105297			-0.568906		0.121416			-0.631926		0.102863
	0.655089	0.907012				-0.654296		0.0965797			-0.764032		0.0723936			-0.715252		0.0809635			-0.634165		0.100033			-0.748919		0.0765352			-0.746809		0.0754992			-0.624934		0.105406			-0.568261		0.121522			-0.631764		0.102972
	0.658831	0.907774				-0.653817		0.0966893			-0.763563		0.0725062			-0.714407		0.081075			-0.634127		0.100142			-0.748371		0.0766472			-0.746505		0.0756114			-0.624173		0.105515			-0.568231		0.121629			-0.631577		0.10308
	0.660437	0.908537				-0.653		0.0967989			-0.7635		0.0726188			-0.71394		0.0811866			-0.633975		0.100251			-0.748154		0.0767593			-0.74648		0.0757236			-0.624109		0.105623			-0.567772		0.121735			-0.631172		0.103189
	0.660482	0.909299				-0.652535		0.0969086			-0.763055		0.0727314			-0.713018		0.0812981			-0.633323		0.10036			-0.747876		0.0768714			-0.745435		0.0758358			-0.624006		0.105732			-0.565365		0.121842			-0.631141		0.103298
	0.664292	0.910061				-0.652106		0.0970182			-0.762428		0.072844			-0.7127		0.0814096			-0.633094		0.10047			-0.747285		0.0769834			-0.745165		0.075948			-0.62249		0.10584			-0.565062		0.121949			-0.630821		0.103407
	0.665947	0.910823				-0.652093		0.0971278			-0.761648		0.0729565			-0.710101		0.0815211			-0.632242		0.100579			-0.746809		0.0770955			-0.745046		0.0760601			-0.622185		0.105949			-0.564497		0.122055			-0.630765		0.103516
	0.66776	0.911585				-0.652078		0.0972375			-0.761399		0.0730691			-0.710057		0.0816327			-0.631926		0.100688			-0.746505		0.0772075			-0.744856		0.0761723			-0.622104		0.106057			-0.564431		0.122162			-0.630196		0.103625
	0.670254	0.912348				-0.652043		0.0973471			-0.759486		0.0731817			-0.709203		0.0817442			-0.631764		0.100797			-0.74648		0.0773196			-0.742824		0.0762845			-0.621498		0.106166			-0.563757		0.122268			-0.628921		0.103734
	0.673967	0.91311				-0.651957		0.0974567			-0.758175		0.0732943			-0.707865		0.0818557			-0.631577		0.100906			-0.745435		0.0774317			-0.742817		0.0763967			-0.621427		0.106274			-0.563038		0.122375			-0.628339		0.103842
	0.678499	0.913872				-0.651554		0.0975663			-0.757617		0.0734069			-0.707414		0.0819672			-0.631172		0.101016			-0.745165		0.0775437			-0.742503		0.0765089			-0.621265		0.106383			-0.562893		0.122482			-0.627777		0.103951
	0.679439	0.914634				-0.651483		0.0976759			-0.757266		0.0735195			-0.705875		0.0820787			-0.631141		0.101125			-0.745046		0.0776558			-0.742323		0.076621			-0.620813		0.106492			-0.562194		0.122588			-0.627492		0.10406
	0.685161	0.915396				-0.651396		0.0977856			-0.757105		0.0736321			-0.70521		0.0821903			-0.630821		0.101234			-0.744856		0.0777678			-0.742312		0.0767332			-0.620499		0.1066			-0.562139		0.122695			-0.627218		0.104169
	0.686091	0.916159				-0.650722		0.0978952			-0.756489		0.0737446			-0.705013		0.0823018			-0.630765		0.101343			-0.742824		0.0778799			-0.742015		0.0768454			-0.619741		0.106709			-0.561607		0.122801			-0.626952		0.104278
	0.689461	0.916921				-0.650216		0.0980048			-0.75625		0.0738572			-0.704532		0.0824133			-0.630196		0.101452			-0.742817		0.0779919			-0.741885		0.0769576			-0.619347		0.106817			-0.561469		0.122908			-0.626056		0.104387
	0.691341	0.917683				-0.64993		0.0981145			-0.753856		0.0739698			-0.704468		0.0825248			-0.628921		0.101562			-0.742503		0.078104			-0.741124		0.0770698			-0.618418		0.106926			-0.561376		0.123015			-0.624934		0.104495
	0.695695	0.918445				-0.649595		0.0982241			-0.753157		0.0740824			-0.703768		0.0826363			-0.628339		0.101671			-0.742323		0.078216			-0.741113		0.077182			-0.617818		0.107034			-0.561206		0.123121			-0.624173		0.104604
	0.702914	0.919207				-0.649022		0.0983337			-0.751123		0.074195			-0.703761		0.0827478			-0.627777		0.10178			-0.742312		0.0783281			-0.740938		0.0772941			-0.617125		0.107143			-0.561152		0.123228			-0.624109		0.104713
	0.708799	0.91997				-0.648427		0.0984433			-0.750118		0.0743076			-0.703621		0.0828594			-0.627492		0.101889			-0.742015		0.0784402			-0.738775		0.0774063			-0.61706		0.107251			-0.561078		0.123334			-0.624006		0.104822
	0.709607	0.920732				-0.647807		0.098553			-0.749827		0.0744202			-0.703077		0.0829709			-0.627218		0.101998			-0.741885		0.0785522			-0.738164		0.0775185			-0.617023		0.10736			-0.560923		0.123441			-0.62249		0.104931
	0.711728	0.921494				-0.647765		0.0986626			-0.749399		0.0745328			-0.702984		0.0830824			-0.626952		0.102108			-0.741124		0.0786643			-0.735428		0.0776307			-0.616398		0.107469			-0.559918		0.123548			-0.622185		0.10504
	0.713744	0.922256				-0.647591		0.0987722			-0.748919		0.0746453			-0.70286		0.0831939			-0.626056		0.102217			-0.741113		0.0787763			-0.734963		0.0777429			-0.616162		0.107577			-0.558999		0.123654			-0.622172		0.105149
	0.717983	0.923018				-0.647041		0.0988818			-0.748371		0.0747579			-0.702797		0.0833055			-0.624934		0.102326			-0.740938		0.0788884			-0.73412		0.0778551			-0.616153		0.107686			-0.558956		0.123761			-0.622104		0.105257
	0.718892	0.92378				-0.646787		0.0989914			-0.748154		0.0748705			-0.70158		0.083417			-0.624173		0.102435			-0.740051		0.0790004			-0.732705		0.0779672			-0.616144		0.107794			-0.557797		0.123867			-0.621498		0.105366
	0.719961	0.924543				-0.646641		0.0991011			-0.747876		0.0749831			-0.700973		0.0835285			-0.624109		0.102544			-0.738775		0.0791125			-0.731741		0.0780794			-0.615712		0.107903			-0.55733		0.123974			-0.621427		0.105475
	0.720326	0.925305				-0.646215		0.0992107			-0.747285		0.0750957			-0.700667		0.08364			-0.624006		0.102654			-0.738164		0.0792246			-0.731615		0.0781916			-0.614666		0.108011			-0.557155		0.124081			-0.621265		0.105584
	0.720429	0.926067				-0.645732		0.0993203			-0.746809		0.0752083			-0.70038		0.0837515			-0.62249		0.102763			-0.736191		0.0793366			-0.731066		0.0783038			-0.614666		0.10812			-0.556989		0.124187			-0.620813		0.105693
	0.720561	0.926829				-0.645035		0.09943			-0.746505		0.0753209			-0.699859		0.083863			-0.622285		0.102872			-0.735428		0.0794487			-0.731014		0.078416			-0.614235		0.108228			-0.556252		0.124294			-0.620499		0.105802
	0.724987	0.927591				-0.644762		0.0995396			-0.74648		0.0754335			-0.698951		0.0839746			-0.622185		0.102981			-0.734963		0.0795607			-0.730814		0.0785282			-0.614197		0.108337			-0.556214		0.1244			-0.619741		0.105911
	0.736393	0.928354				-0.644303		0.0996492			-0.745435		0.0755461			-0.698889		0.0840861			-0.622172		0.103091			-0.73412		0.0796728			-0.730428		0.0786403			-0.614006		0.108446			-0.555798		0.124507			-0.619347		0.106019
	0.741146	0.929116				-0.642541		0.0997588			-0.745165		0.0756586			-0.698228		0.0841976			-0.622104		0.1032			-0.731741		0.0797849			-0.728386		0.0787525			-0.613903		0.108554			-0.555726		0.124614			-0.618418		0.106128
	0.747136	0.929878				-0.642122		0.0998684			-0.745046		0.0757712			-0.698109		0.0843091			-0.621498		0.103309			-0.731615		0.0798969			-0.726794		0.0788647			-0.613179		0.108663			-0.555631		0.12472			-0.617818		0.106237
	0.747856	0.93064				-0.641926		0.0999781			-0.744856		0.0758838			-0.697182		0.0844206			-0.621427		0.103418			-0.731066		0.080009			-0.726159		0.0789769			-0.612925		0.108771			-0.555127		0.124827			-0.617125		0.106346
	0.762318	0.931402				-0.641907		0.100088			-0.742824		0.0759964			-0.696078		0.0845322			-0.621265		0.103527			-0.731014		0.080121			-0.72615		0.0790891			-0.612882		0.10888			-0.554706		0.124933			-0.61706		0.106455
	0.762934	0.932165				-0.641401		0.100197			-0.742817		0.076109			-0.696073		0.0846437			-0.620813		0.103637			-0.730814		0.0802331			-0.725831		0.0792013			-0.612703		0.108988			-0.554074		0.12504			-0.617023		0.106564
	0.772581	0.932927				-0.641035		0.100307			-0.742503		0.0762216			-0.695361		0.0847552			-0.620499		0.103746			-0.730428		0.0803451			-0.725586		0.0793134			-0.612569		0.109097			-0.552945		0.125147			-0.616398		0.106672
	0.776808	0.933689				-0.640012		0.100417			-0.742323		0.0763342			-0.695325		0.0848667			-0.619741		0.103855			-0.728386		0.0804572			-0.725383		0.0794256			-0.612308		0.109205			-0.552896		0.125253			-0.616162		0.106781
	0.776889	0.934451				-0.639334		0.100526			-0.742312		0.0764467			-0.694682		0.0849783			-0.619347		0.103964			-0.726794		0.0805692			-0.723985		0.0795378			-0.612223		0.109314			-0.552455		0.12536			-0.616153		0.10689
	0.784819	0.935213				-0.638304		0.100636			-0.742015		0.0765593			-0.694345		0.0850898			-0.618418		0.104073			-0.726159		0.0806813			-0.723503		0.07965			-0.61191		0.109422			-0.55128		0.125466			-0.616144		0.106999
	0.792474	0.935976				-0.637987		0.100745			-0.741885		0.0766719			-0.694201		0.0852013			-0.617818		0.104183			-0.72615		0.0807934			-0.723333		0.0797622			-0.611884		0.109531			-0.550753		0.125573			-0.615712		0.107108
	0.796639	0.936738				-0.63783		0.100855			-0.741124		0.0767845			-0.694192		0.0853128			-0.617125		0.104292			-0.725831		0.0809054			-0.7218		0.0798743			-0.611316		0.10964			-0.550619		0.12568			-0.614666		0.107217
	0.79848	0.9375				-0.637326		0.100965			-0.740938		0.0768971			-0.694189		0.0854243			-0.61706		0.104401			-0.725586		0.0810175			-0.721079		0.0799865			-0.61126		0.109748			-0.550186		0.125786			-0.614666		0.107326
	0.804972	0.938262				-0.63722		0.101074			-0.740051		0.0770097			-0.69403		0.0855358			-0.617023		0.10451			-0.725383		0.0811295			-0.720984		0.0800987			-0.611216		0.109857			-0.549977		0.125893			-0.614235		0.107434
	0.808388	0.939024				-0.635355		0.101184			-0.738775		0.0771223			-0.69392		0.0856474			-0.616398		0.104619			-0.723985		0.0812416			-0.720917		0.0802109			-0.610981		0.109965			-0.549552		0.125999			-0.614197		0.107543
	0.810452	0.939787				-0.634547		0.101294			-0.738164		0.0772349			-0.69357		0.0857589			-0.616153		0.104729			-0.723503		0.0813536			-0.720506		0.0803231			-0.610459		0.110074			-0.549502		0.126106			-0.614006		0.107652
	0.847636	0.940549				-0.634529		0.101403			-0.736191		0.0773474			-0.692578		0.0858704			-0.616144		0.104838			-0.723333		0.0814657			-0.720212		0.0804353			-0.610338		0.110182			-0.548897		0.126213			-0.613903		0.107761
	0.849045	0.941311				-0.634165		0.101513			-0.735428		0.07746			-0.690463		0.0859819			-0.615712		0.104947			-0.721901		0.0815778			-0.719147		0.0805475			-0.609355		0.110291			-0.547533		0.126319			-0.613179		0.10787
	0.850722	0.942073				-0.634127		0.101622			-0.734963		0.0775726			-0.690445		0.0860935			-0.614666		0.105056			-0.7218		0.0816898			-0.717476		0.0806596			-0.609287		0.110399			-0.547121		0.126426			-0.612925		0.107979
	0.856394	0.942835				-0.633975		0.101732			-0.73412		0.0776852			-0.69023		0.086205			-0.614666		0.105165			-0.721079		0.0818019			-0.717473		0.0807718			-0.608988		0.110508			-0.547026		0.126532			-0.612882		0.108088
	0.880784	0.943598				-0.633969		0.101842			-0.732705		0.0777978			-0.689761		0.0863165			-0.614235		0.105275			-0.720984		0.0819139			-0.717434		0.080884			-0.607743		0.110617			-0.546133		0.126639			-0.612703		0.108196
	0.883088	0.94436				-0.633323		0.101951			-0.731741		0.0779104			-0.68934		0.086428			-0.614197		0.105384			-0.720917		0.082026			-0.716888		0.0809962			-0.606998		0.110725			-0.545542		0.126746			-0.612569		0.108305
	0.883905	0.945122				-0.633094		0.102061			-0.731615		0.078023			-0.689214		0.0865395			-0.614006		0.105493			-0.720506		0.0821381			-0.71683		0.0811084			-0.606972		0.110834			-0.545487		0.126852			-0.612308		0.108414
	0.885469	0.945884				-0.632242		0.102171			-0.731066		0.0781356			-0.688847		0.086651			-0.613903		0.105602			-0.720212		0.0822501			-0.716073		0.0812206			-0.606689		0.110942			-0.544144		0.126959			-0.612223		0.108523
	0.893489	0.946646				-0.631926		0.10228			-0.731014		0.0782481			-0.6887		0.0867626			-0.613179		0.105711			-0.719147		0.0823622			-0.714407		0.0813327			-0.606297		0.111051			-0.54413		0.127065			-0.61191		0.108632
	0.897452	0.947409				-0.631764		0.10239			-0.730814		0.0783607			-0.68855		0.0868741			-0.612925		0.105821			-0.717476		0.0824742			-0.713019		0.0814449			-0.605838		0.111159			-0.544062		0.127172			-0.611884		0.108741
	0.898691	0.948171				-0.631577		0.102499			-0.730428		0.0784733			-0.688148		0.0869856			-0.612882		0.10593			-0.717473		0.0825863			-0.713018		0.0815571			-0.605194		0.111268			-0.543419		0.127279			-0.611316		0.108849
	0.903873	0.948933				-0.631172		0.102609			-0.728386		0.0785859			-0.687883		0.0870971			-0.612703		0.106039			-0.716888		0.0826983			-0.7127		0.0816693			-0.604154		0.111376			-0.542985		0.127385			-0.61126		0.108958
	0.919125	0.949695				-0.631141		0.102719			-0.726794		0.0786985			-0.687768		0.0872086			-0.612569		0.106148			-0.716842		0.0828104			-0.710524		0.0817815			-0.603741		0.111485			-0.542783		0.127492			-0.611216		0.109067
	0.922093	0.950457				-0.630821		0.102828			-0.726159		0.0788111			-0.687184		0.0873202			-0.612308		0.106258			-0.71683		0.0829225			-0.710101		0.0818936			-0.603656		0.111594			-0.542501		0.127598			-0.610981		0.109176
	0.923888	0.95122				-0.630765		0.102938			-0.72615		0.0789237			-0.687149		0.0874317			-0.612223		0.106367			-0.716073		0.0830345			-0.710057		0.0820058			-0.603527		0.111702			-0.542214		0.127705			-0.610459		0.109285
	0.941816	0.951982				-0.630196		0.103048			-0.725831		0.0790363			-0.687065		0.0875432			-0.61191		0.106476			-0.715252		0.0831466			-0.709203		0.082118			-0.603016		0.111811			-0.542138		0.127812			-0.610338		0.109394
	0.946005	0.952744				-0.628921		0.103157			-0.725586		0.0791488			-0.686751		0.0876547			-0.611884		0.106585			-0.714407		0.0832586			-0.708551		0.0822302			-0.602984		0.111919			-0.540508		0.127918			-0.609355		0.109503
	0.948843	0.953506				-0.628339		0.103267			-0.725383		0.0792614			-0.685867		0.0877663			-0.611316		0.106694			-0.71433		0.0833707			-0.707865		0.0823424			-0.602715		0.112028			-0.540338		0.128025			-0.608988		0.109611
	0.962287	0.954268				-0.627777		0.103376			-0.723985		0.079374			-0.685405		0.0878778			-0.61126		0.106804			-0.713019		0.0834827			-0.707414		0.0824546			-0.602715		0.112136			-0.540336		0.128131			-0.607743		0.10972
	0.966253	0.95503				-0.627492		0.103486			-0.723503		0.0794866			-0.685181		0.0879893			-0.611216		0.106913			-0.713018		0.0835948			-0.705875		0.0825667			-0.602614		0.112245			-0.540218		0.128238			-0.606998		0.109829
	0.971499	0.955793				-0.627218		0.103596			-0.721901		0.0795992			-0.683937		0.0881008			-0.610981		0.107022			-0.7127		0.0837069			-0.70521		0.0826789			-0.602387		0.112353			-0.539841		0.128345			-0.606972		0.109938
	0.983522	0.956555				-0.626952		0.103705			-0.7218		0.0797118			-0.683669		0.0882123			-0.610459		0.107131			-0.710524		0.0838189			-0.705013		0.0827911			-0.602313		0.112462			-0.538892		0.128451			-0.606689		0.110047
	0.991092	0.957317				-0.626056		0.103815			-0.721079		0.0798244			-0.682546		0.0883238			-0.609355		0.10724			-0.710101		0.083931			-0.704468		0.0829033			-0.601073		0.112571			-0.538655		0.128558			-0.606297		0.110156
	0.992818	0.958079				-0.624934		0.103925			-0.720984		0.079937			-0.682419		0.0884354			-0.609287		0.10735			-0.710057		0.084043			-0.703768		0.0830155			-0.600629		0.112679			-0.538532		0.128664			-0.605838		0.110265
	0.996052	0.958841				-0.624173		0.104034			-0.720917		0.0800495			-0.682208		0.0885469			-0.608988		0.107459			-0.709203		0.0841551			-0.703761		0.0831277			-0.599913		0.112788			-0.538202		0.128771			-0.605194		0.110373
	1.00391	0.959604				-0.624109		0.104144			-0.720506		0.0801621			-0.681289		0.0886584			-0.607743		0.107568			-0.708551		0.0842671			-0.703621		0.0832399			-0.59899		0.112896			-0.537926		0.128878			-0.604154		0.110482
	1.00799	0.960366				-0.624006		0.104253			-0.720212		0.0802747			-0.680647		0.0887699			-0.606998		0.107677			-0.707865		0.0843792			-0.703077		0.083352			-0.598389		0.113005			-0.536625		0.128984			-0.603741		0.110591
	1.01157	0.961128				-0.62249		0.104363			-0.719147		0.0803873			-0.680407		0.0888815			-0.606972		0.107786			-0.707414		0.0844913			-0.702984		0.0834642			-0.598177		0.113113			-0.536503		0.129091			-0.603656		0.1107
	1.01943	0.96189				-0.622285		0.104473			-0.717476		0.0804999			-0.680319		0.088993			-0.606689		0.107896			-0.705875		0.0846033			-0.70286		0.0835764			-0.596223		0.113222			-0.536478		0.129197			-0.603527		0.110809
	1.02425	0.962652				-0.622185		0.104582			-0.717473		0.0806125			-0.680155		0.0891045			-0.606297		0.108005			-0.70521		0.0847154			-0.702797		0.0836886			-0.596176		0.11333			-0.536418		0.129304			-0.603016		0.110918
	1.03195	0.963415				-0.622172		0.104692			-0.717434		0.0807251			-0.67951		0.089216			-0.605838		0.108114			-0.705013		0.0848274			-0.70158		0.0838008			-0.595936		0.113439			-0.535791		0.129411			-0.602984		0.111026
	1.03582	0.964177				-0.622104		0.104802			-0.716888		0.0808376			-0.679276		0.0893275			-0.605194		0.108223			-0.704532		0.0849395			-0.700667		0.083913			-0.595702		0.113548			-0.535732		0.129517			-0.602715		0.111135
	1.04445	0.964939				-0.621498		0.104911			-0.716842		0.0809502			-0.678744		0.0894391			-0.604154		0.108332			-0.704468		0.0850516			-0.70038		0.0840251			-0.59513		0.113656			-0.535325		0.129624			-0.602715		0.111244
	1.04881	0.965701				-0.621427		0.105021			-0.71683		0.0810628			-0.678632		0.0895506			-0.603741		0.108442			-0.703768		0.0851636			-0.699859		0.0841373			-0.595062		0.113765			-0.535286		0.12973			-0.602614		0.111353
	1.05878	0.966463				-0.621265		0.10513			-0.716073		0.0811754			-0.678491		0.0896621			-0.603656		0.108551			-0.703761		0.0852757			-0.698951		0.0842495			-0.594637		0.113873			-0.535227		0.129837			-0.602387		0.111462
	1.06051	0.967226				-0.620813		0.10524			-0.715252		0.081288			-0.677814		0.0897736			-0.603527		0.10866			-0.703621		0.0853877			-0.698889		0.0843617			-0.594486		0.113982			-0.534502		0.129943			-0.602313		0.111571
	1.06277	0.967988				-0.620499		0.10535			-0.714407		0.0814006			-0.677049		0.0898851			-0.603016		0.108769			-0.703077		0.0854998			-0.698228		0.0844739			-0.594242		0.11409			-0.533903		0.13005			-0.601073		0.11168
	1.06962	0.96875				-0.619741		0.105459			-0.713019		0.0815132			-0.67703		0.0899966			-0.602984		0.108878			-0.702984		0.0856118			-0.698109		0.084586			-0.594006		0.114199			-0.533643		0.130157			-0.600629		0.111788
	1.0763	0.969512				-0.619347		0.105569			-0.713018		0.0816258			-0.67701		0.0901082			-0.602715		0.108988			-0.70286		0.0857239			-0.697182		0.0846982			-0.592999		0.114307			-0.533108		0.130263			-0.599913		0.111897
	1.09642	0.970274				-0.618418		0.105679			-0.7127		0.0817384			-0.677003		0.0902197			-0.602715		0.109097			-0.702797		0.0858359			-0.69616		0.0848104			-0.592208		0.114416			-0.532811		0.13037			-0.59899		0.112006
	1.10192	0.971037				-0.617818		0.105788			-0.710101		0.0818509			-0.676871		0.0903312			-0.602614		0.109206			-0.70158		0.085948			-0.696078		0.0849226			-0.591957		0.114525			-0.532315		0.130476			-0.598389		0.112115
	1.10232	0.971799				-0.617125		0.105898			-0.710057		0.0819635			-0.676256		0.0904427			-0.602387		0.109315			-0.700973		0.0860601			-0.696073		0.0850348			-0.591668		0.114633			-0.53198		0.130583			-0.598177		0.112224
	1.11259	0.972561				-0.61706		0.106007			-0.708551		0.0820761			-0.676243		0.0905543			-0.602313		0.109424			-0.700667		0.0861721			-0.695389		0.085147			-0.591501		0.114742			-0.531815		0.13069			-0.596223		0.112333
	1.12123	0.973323				-0.617023		0.106117			-0.707414		0.0821887			-0.675562		0.0906658			-0.601073		0.109534			-0.70038		0.0862842			-0.695361		0.0852591			-0.591469		0.11485			-0.531037		0.130796			-0.596176		0.112441
	1.12238	0.974085				-0.616398		0.106227			-0.705875		0.0823013			-0.6752		0.0907773			-0.600629		0.109643			-0.699859		0.0863962			-0.695325		0.0853713			-0.590584		0.114959			-0.530958		0.130903			-0.595936		0.11255
	1.1233	0.974848				-0.616162		0.106336			-0.70521		0.0824139			-0.675028		0.0908888			-0.599913		0.109752			-0.698951		0.0865083			-0.694682		0.0854835			-0.590377		0.115067			-0.530861		0.131009			-0.595702		0.112659
	1.13573	0.97561				-0.616153		0.106446			-0.705013		0.0825265			-0.674928		0.0910003			-0.59899		0.109861			-0.698889		0.0866203			-0.694345		0.0855957			-0.589716		0.115176			-0.530569		0.131116			-0.59513		0.112768
	1.13596	0.976372				-0.616144		0.106556			-0.704532		0.0826391			-0.674829		0.0911118			-0.598389		0.109971			-0.698228		0.0867324			-0.694316		0.0857079			-0.588602		0.115284			-0.53045		0.131223			-0.595062		0.112877
	1.16796	0.977134				-0.615712		0.106665			-0.704468		0.0827516			-0.674459		0.0912234			-0.598177		0.11008			-0.698109		0.0868445			-0.69426		0.0858201			-0.587646		0.115393			-0.529507		0.131329			-0.594637		0.112986
	1.17636	0.977896				-0.614666		0.106775			-0.703768		0.0828642			-0.673866		0.0913349			-0.596223		0.110189			-0.697182		0.0869565			-0.694201		0.0859322			-0.587567		0.115502			-0.529327		0.131436			-0.594486		0.113095
	1.17912	0.978659				-0.614666		0.106884			-0.703621		0.0829768			-0.673015		0.0914464			-0.596176		0.110298			-0.696078		0.0870686			-0.694192		0.0860444			-0.587359		0.11561			-0.528883		0.131542			-0.594242		0.113203
	1.19281	0.979421				-0.614235		0.106994			-0.703077		0.0830894			-0.671501		0.0915579			-0.595936		0.110407			-0.696073		0.0871806			-0.694189		0.0861566			-0.587276		0.115719			-0.527425		0.131649			-0.594006		0.113312
	1.25058	0.980183				-0.614197		0.107104			-0.702984		0.083202			-0.670975		0.0916694			-0.595702		0.110517			-0.695389		0.0872927			-0.69403		0.0862688			-0.586949		0.115827			-0.52727		0.131756			-0.592999		0.113421
	1.25514	0.980945				-0.614006		0.107213			-0.70286		0.0833146			-0.670929		0.091781			-0.59513		0.110626			-0.695361		0.0874048			-0.69392		0.086381			-0.586774		0.115936			-0.525786		0.131862			-0.592208		0.11353
	1.27043	0.981707				-0.613903		0.107323			-0.702797		0.0834272			-0.670389		0.0918925			-0.595062		0.110735			-0.695325		0.0875168			-0.69357		0.0864932			-0.586731		0.116044			-0.525456		0.131969			-0.591957		0.113639
	1.27404	0.98247				-0.613179		0.107433			-0.70158		0.0835397			-0.669577		0.092004			-0.594637		0.110844			-0.694345		0.0876289			-0.692578		0.0866053			-0.585603		0.116153			-0.52531		0.132075			-0.591668		0.113748
	1.28193	0.983232				-0.612882		0.107542			-0.700973		0.0836523			-0.669472		0.0921155			-0.594486		0.110953			-0.694316		0.0877409			-0.690523		0.0867175			-0.585378		0.116261			-0.525067		0.132182			-0.591501		0.113857
	1.29705	0.983994				-0.612703		0.107652			-0.700667		0.0837649			-0.66908		0.0922271			-0.594242		0.111063			-0.69426		0.087853			-0.690463		0.0868297			-0.583917		0.11637			-0.524761		0.132289			-0.591469		0.113965
	1.45073	0.984756				-0.612569		0.107761			-0.70038		0.0838775			-0.668103		0.0923386			-0.594006		0.111172			-0.694201		0.087965			-0.690445		0.0869419			-0.58388		0.116479			-0.524268		0.132395			-0.590584		0.114074
	1.45182	0.985518				-0.612308		0.107871			-0.699859		0.0839901			-0.667579		0.0924501			-0.592999		0.111281			-0.694189		0.0880771			-0.69023		0.0870541			-0.583586		0.116587			-0.524175		0.132502			-0.590377		0.114183
	1.45561	0.98628				-0.612223		0.107981			-0.698951		0.0841027			-0.667295		0.0925616			-0.592208		0.11139			-0.69403		0.0881891			-0.689761		0.0871663			-0.583554		0.116696			-0.524113		0.132608			-0.589716		0.114292
	1.48339	0.987043				-0.61191		0.10809			-0.698889		0.0842153			-0.666245		0.0926731			-0.591957		0.111499			-0.69357		0.0883012			-0.68934		0.0872784			-0.583327		0.116804			-0.524068		0.132715			-0.588602		0.114401
	1.54544	0.987805				-0.611884		0.1082			-0.698228		0.0843278			-0.666111		0.0927846			-0.591668		0.111609			-0.692578		0.0884133			-0.689214		0.0873906			-0.583172		0.116913			-0.523865		0.132822			-0.587646		0.11451
	1.54593	0.988567				-0.611316		0.10831			-0.698109		0.0844404			-0.665966		0.0928962			-0.591501		0.111718			-0.691855		0.0885253			-0.688847		0.0875028			-0.582983		0.117021			-0.523159		0.132928			-0.587567		0.114618
	1.57015	0.989329				-0.61126		0.108419			-0.697182		0.084553			-0.665848		0.0930077			-0.591469		0.111827			-0.690463		0.0886374			-0.68855		0.087615			-0.582417		0.11713			-0.522448		0.133035			-0.587359		0.114727
	1.59787	0.990091				-0.611216		0.108529			-0.69616		0.0846656			-0.664225		0.0931192			-0.590584		0.111936			-0.690445		0.0887494			-0.688148		0.0877272			-0.582126		0.117238			-0.522279		0.133141			-0.587276		0.114836
	1.66441	0.990854				-0.610981		0.108638			-0.696078		0.0847782			-0.662551		0.0932307			-0.590377		0.112045			-0.69023		0.0888615			-0.687883		0.0878393			-0.581806		0.117347			-0.522123		0.133248			-0.586949		0.114945
	1.72059	0.991616				-0.610459		0.108748			-0.696073		0.0848908			-0.66166		0.0933423			-0.589716		0.112155			-0.689761		0.0889735			-0.687184		0.0879515			-0.581607		0.117455			-0.521816		0.133355			-0.586774		0.115054
	1.74769	0.992378				-0.610338		0.108858			-0.695389		0.0850034			-0.660753		0.0934538			-0.588602		0.112264			-0.68934		0.0890856			-0.687149		0.0880637			-0.581433		0.117564			-0.521515		0.133461			-0.586731		0.115163
	1.79328	0.99314				-0.609355		0.108967			-0.695361		0.085116			-0.659006		0.0935653			-0.587646		0.112373			-0.689214		0.0891977			-0.687065		0.0881759			-0.581339		0.117673			-0.521098		0.133568			-0.585779		0.115272
	1.80662	0.993902				-0.609287		0.109077			-0.695325		0.0852286			-0.658725		0.0936768			-0.587359		0.112482			-0.688847		0.0893097			-0.686751		0.0882881			-0.581228		0.117781			-0.519447		0.133674			-0.585603		0.11538
	1.96936	0.994665				-0.608988		0.109187			-0.694682		0.0853411			-0.658698		0.0937883			-0.587276		0.112591			-0.6887		0.0894218			-0.685867		0.0884003			-0.580723		0.11789			-0.518988		0.133781			-0.585378		0.115489
	2.00703	0.995427				-0.607743		0.109296			-0.694345		0.0854537			-0.658188		0.0938999			-0.586949		0.112701			-0.68855		0.0895338			-0.685405		0.0885125			-0.580305		0.117998			-0.518734		0.133888			-0.583917		0.115598
	2.04326	0.996189				-0.606998		0.109406			-0.694316		0.0855663			-0.658035		0.0940114			-0.586774		0.11281			-0.688148		0.0896459			-0.685181		0.0886246			-0.579899		0.118107			-0.517487		0.133994			-0.58388		0.115707
	2.07258	0.996951				-0.606972		0.109515			-0.69426		0.0856789			-0.65793		0.0941229			-0.586731		0.112919			-0.687883		0.089758			-0.683937		0.0887368			-0.579589		0.118215			-0.517298		0.134101			-0.583586		0.115816
	2.22106	0.997713				-0.606689		0.109625			-0.694201		0.0857915			-0.657433		0.0942344			-0.585779		0.113028			-0.687768		0.08987			-0.683669		0.088849			-0.579451		0.118324			-0.516886		0.134207			-0.583554		0.115925
	2.23227	0.998476				-0.606297		0.109735			-0.694192		0.0859041			-0.657342		0.0943459			-0.585603		0.113137			-0.687184		0.0899821			-0.682419		0.0889612			-0.578884		0.118432			-0.51677		0.134314			-0.583327		0.116034
	3.19948	0.999238				-0.605838		0.109844			-0.694189		0.0860167			-0.657305		0.0944575			-0.585378		0.113247			-0.687149		0.0900941			-0.682208		0.0890734			-0.578661		0.118541			-0.516722		0.134421			-0.583172		0.116142
	5.90149	1				-0.605194		0.109954			-0.69403		0.0861293			-0.656354		0.094569			-0.583917		0.113356			-0.687065		0.0902062			-0.681289		0.0891856			-0.577211		0.11865			-0.516505		0.134527			-0.582983		0.116251
						-0.604154		0.110064			-0.69357		0.0862418			-0.656295		0.0946805			-0.58388		0.113465			-0.686751		0.0903182			-0.680647		0.0892977			-0.576678		0.118758			-0.51638		0.134634			-0.582417		0.11636
						-0.603741		0.110173			-0.692578		0.0863544			-0.656273		0.094792			-0.583554		0.113574			-0.685867		0.0904303			-0.680407		0.0894099			-0.576642		0.118867			-0.515802		0.13474			-0.582126		0.116469
Red	-5.59675		0.0001232			-0.603656		0.110283			-0.690523		0.086467			-0.655395		0.0949035			-0.583327		0.113684			-0.685405		0.0905424			-0.680319		0.0895221			-0.576542		0.118975			-0.515583		0.134847			-0.581806		0.116578
	-5.38681		0.0002464			-0.603527		0.110392			-0.690463		0.0865796			-0.654774		0.0950151			-0.583172		0.113793			-0.685181		0.0906544			-0.680155		0.0896343			-0.576483		0.119084			-0.515349		0.134954			-0.581607		0.116687
	-4.10253		0.00036959			-0.603016		0.110502			-0.690445		0.0866922			-0.654589		0.0951266			-0.582983		0.113902			-0.683937		0.0907665			-0.67951		0.0897465			-0.576311		0.119192			-0.514243		0.13506			-0.581433		0.116795
	-3.56189		0.00049279			-0.602984		0.110612			-0.69023		0.0868048			-0.654296		0.0952381			-0.582417		0.114011			-0.683669		0.0908785			-0.679276		0.0898586			-0.576015		0.119301			-0.513863		0.135167			-0.581339		0.116904
	-3.43556		0.00061599			-0.602715		0.110721			-0.689761		0.0869174			-0.653817		0.0953496			-0.582126		0.11412			-0.682546		0.0909906			-0.678744		0.0899708			-0.575259		0.119409			-0.513819		0.135273			-0.580723		0.117013
	-3.39004		0.00073919			-0.602715		0.110831			-0.68934		0.0870299			-0.653		0.0954611			-0.581806		0.11423			-0.682419		0.0911026			-0.678632		0.090083			-0.574833		0.119518			-0.513685		0.13538			-0.580305		0.117122
	-3.33391		0.00086239			-0.602614		0.110941			-0.689214		0.0871425			-0.652535		0.0955727			-0.581607		0.114339			-0.682208		0.0912147			-0.678491		0.0901952			-0.574821		0.119627			-0.513521		0.135487			-0.579899		0.117231
	-3.16808		0.00098559			-0.602387		0.11105			-0.688847		0.0872551			-0.652106		0.0956842			-0.581433		0.114448			-0.681289		0.0913268			-0.677814		0.0903074			-0.574744		0.119735			-0.51349		0.135593			-0.579589		0.11734
	-3.1474		0.00110878			-0.602313		0.11116			-0.6887		0.0873677			-0.652093		0.0957957			-0.581339		0.114557			-0.680647		0.0914388			-0.677049		0.0904196			-0.574719		0.119844			-0.512458		0.1357			-0.579451		0.117449
	-3.141		0.00123198			-0.601073		0.111269			-0.68855		0.0874803			-0.652078		0.0959072			-0.581228		0.114666			-0.680407		0.0915509			-0.67703		0.0905317			-0.574712		0.119952			-0.512455		0.135806			-0.578884		0.117557
	-3.07329		0.00135518			-0.600629		0.111379			-0.688148		0.0875929			-0.652043		0.0960187			-0.580723		0.114776			-0.680319		0.0916629			-0.67701		0.0906439			-0.574568		0.120061			-0.512147		0.135913			-0.578661		0.117666
	-2.96967		0.00147838			-0.599913		0.111489			-0.687883		0.0877055			-0.651957		0.0961303			-0.580305		0.114885			-0.680155		0.091775			-0.677003		0.0907561			-0.573894		0.120169			-0.512136		0.13602			-0.577211		0.117775
	-2.965		0.00160158			-0.59899		0.111598			-0.687768		0.0878181			-0.651554		0.0962418			-0.579899		0.114994			-0.67951		0.091887			-0.676871		0.0908683			-0.57384		0.120278			-0.511961		0.136126			-0.576678		0.117884
	-2.9466		0.00172478			-0.598389		0.111708			-0.687184		0.0879306			-0.651483		0.0963533			-0.579589		0.115103			-0.678744		0.0919991			-0.676256		0.0909805			-0.573705		0.120386			-0.511298		0.136233			-0.576642		0.117993
	-2.93496		0.00184797			-0.598177		0.111818			-0.687149		0.0880432			-0.651396		0.0964648			-0.579451		0.115212			-0.678632		0.0921112			-0.676243		0.0910927			-0.573588		0.120495			-0.511102		0.136339			-0.576542		0.118102
	-2.93436		0.00197117			-0.596223		0.111927			-0.687065		0.0881558			-0.650722		0.0965763			-0.578884		0.115322			-0.678491		0.0922232			-0.675562		0.0912049			-0.571606		0.120604			-0.510914		0.136446			-0.576483		0.118211
	-2.91669		0.00209437			-0.596176		0.112037			-0.686751		0.0882684			-0.650216		0.0966879			-0.578661		0.115431			-0.677814		0.0923353			-0.6752		0.091317			-0.571509		0.120712			-0.510657		0.136553			-0.576311		0.118319
	-2.89645		0.00221757			-0.595936		0.112146			-0.685867		0.088381			-0.64993		0.0967994			-0.577211		0.11554			-0.677049		0.0924473			-0.675028		0.0914292			-0.571286		0.120821			-0.510579		0.136659			-0.576015		0.118428
	-2.81526		0.00234077			-0.595702		0.112256			-0.685405		0.0884936			-0.649595		0.0969109			-0.576678		0.115649			-0.67701		0.0925594			-0.674928		0.0915414			-0.570643		0.120929			-0.510471		0.136766			-0.575259		0.118537
	-2.76902		0.00246396			-0.59513		0.112366			-0.685181		0.0886062			-0.649022		0.0970224			-0.576642		0.115758			-0.677003		0.0926715			-0.674829		0.0916536			-0.569228		0.121038			-0.510332		0.136872			-0.574833		0.118646
	-2.74973		0.00258716			-0.595062		0.112475			-0.683937		0.0887188			-0.648427		0.0971339			-0.576542		0.115868			-0.676871		0.0927835			-0.674459		0.0917658			-0.569217		0.121146			-0.510149		0.136979			-0.574821		0.118755
	-2.74946		0.00271036			-0.594637		0.112585			-0.683669		0.0888313			-0.647807		0.0972455			-0.576483		0.115977			-0.676256		0.0928956			-0.673866		0.0918779			-0.569078		0.121255			-0.510031		0.137086			-0.574744		0.118864
	-2.73386		0.00283356			-0.594486		0.112695			-0.682546		0.0889439			-0.647765		0.097357			-0.576311		0.116086			-0.675562		0.0930076			-0.673015		0.0919901			-0.568906		0.121363			-0.509626		0.137192			-0.574719		0.118972
	-2.70706		0.00295676			-0.594242		0.112804			-0.682419		0.0890565			-0.647591		0.0974685			-0.576015		0.116195			-0.6752		0.0931197			-0.671501		0.0921023			-0.568261		0.121472			-0.509459		0.137299			-0.574712		0.119081
	-2.68597		0.00307996			-0.594006		0.112914			-0.682208		0.0891691			-0.647041		0.09758			-0.575259		0.116304			-0.675028		0.0932317			-0.67112		0.0922145			-0.567772		0.121581			-0.509229		0.137405			-0.574568		0.11919
	-2.59246		0.00320315			-0.592999		0.113023			-0.681289		0.0892817			-0.646787		0.0976915			-0.574833		0.116414			-0.674928		0.0933438			-0.670929		0.0923267			-0.565365		0.121689			-0.509136		0.137512			-0.573894		0.119299
	-2.56628		0.00332635			-0.592208		0.113133			-0.680647		0.0893943			-0.646641		0.0978031			-0.574821		0.116523			-0.674829		0.0934558			-0.670389		0.0924389			-0.565062		0.121798			-0.508731		0.137619			-0.57384		0.119408
	-2.53197		0.00344955			-0.591957		0.113243			-0.680407		0.0895069			-0.646215		0.0979146			-0.574744		0.116632			-0.674459		0.0935679			-0.669577		0.092551			-0.564497		0.121906			-0.508201		0.137725			-0.573705		0.119517
	-2.51765		0.00357275			-0.591668		0.113352			-0.680155		0.0896195			-0.645732		0.0980261			-0.574719		0.116741			-0.673866		0.09368			-0.669472		0.0926632			-0.564431		0.122015			-0.507834		0.137832			-0.573588		0.119626
	-2.51203		0.00369595			-0.591501		0.113462			-0.679276		0.089732			-0.645035		0.0981376			-0.574712		0.11685			-0.673015		0.093792			-0.66908		0.0927754			-0.563757		0.122123			-0.507825		0.137938			-0.573371		0.119734
	-2.42666		0.00381915			-0.591469		0.113572			-0.678744		0.0898446			-0.644762		0.0982491			-0.574568		0.11696			-0.671501		0.0939041			-0.668103		0.0928876			-0.563038		0.122232			-0.507721		0.138045			-0.571606		0.119843
	-2.40332		0.00394234			-0.590584		0.113681			-0.678632		0.0899572			-0.644303		0.0983607			-0.573894		0.117069			-0.670975		0.0940161			-0.667579		0.0929998			-0.562893		0.12234			-0.507667		0.138152			-0.571509		0.119952
	-2.38625		0.00406554			-0.590377		0.113791			-0.678491		0.0900698			-0.642541		0.0984722			-0.57384		0.117178			-0.670929		0.0941282			-0.667295		0.093112			-0.562194		0.122449			-0.507165		0.138258			-0.571286		0.120061
	-2.32109		0.00418874			-0.589716		0.1139			-0.677814		0.0901824			-0.642122		0.0985837			-0.573705		0.117287			-0.670389		0.0942402			-0.666775		0.0932241			-0.562139		0.122558			-0.505911		0.138365			-0.570643		0.12017
	-2.32016		0.00431194			-0.588602		0.11401			-0.677049		0.090295			-0.641926		0.0986952			-0.573588		0.117397			-0.669472		0.0943523			-0.666245		0.0933363			-0.561607		0.122666			-0.505626		0.138471			-0.569228		0.120279
	-2.31764		0.00443514			-0.587646		0.11412			-0.67703		0.0904076			-0.641907		0.0988067			-0.573371		0.117506			-0.66908		0.0944644			-0.666111		0.0934485			-0.561469		0.122775			-0.504686		0.138578			-0.569217		0.120387
	-2.24682		0.00455833			-0.587567		0.114229			-0.67701		0.0905201			-0.641401		0.0989183			-0.571606		0.117615			-0.668103		0.0945764			-0.665966		0.0935607			-0.561376		0.122883			-0.504082		0.138685			-0.569078		0.120496
	-2.21192		0.00468153			-0.587359		0.114339			-0.677003		0.0906327			-0.641035		0.0990298			-0.571509		0.117724			-0.667579		0.0946885			-0.665848		0.0936729			-0.561206		0.122992			-0.50396		0.138791			-0.568906		0.120605
	-2.19376		0.00480473			-0.587276		0.114449			-0.676871		0.0907453			-0.640012		0.0991413			-0.571286		0.117833			-0.667295		0.0948005			-0.664225		0.0937851			-0.561152		0.1231			-0.503927		0.138898			-0.568261		0.120714
	-2.19107		0.00492793			-0.586949		0.114558			-0.676256		0.0908579			-0.639334		0.0992528			-0.570643		0.117943			-0.666775		0.0949126			-0.662551		0.0938972			-0.561078		0.123209			-0.503845		0.139004			-0.568231		0.120823
	-2.18332		0.00505113			-0.586774		0.114668			-0.676243		0.0909705			-0.638304		0.0993643			-0.569228		0.118052			-0.666111		0.0950247			-0.66166		0.0940094			-0.560923		0.123317			-0.503794		0.139111			-0.567772		0.120932
	-2.17971		0.00517433			-0.586731		0.114777			-0.675562		0.0910831			-0.637987		0.0994759			-0.569217		0.118161			-0.665848		0.0951367			-0.660753		0.0941216			-0.559918		0.123426			-0.503729		0.139218			-0.565062		0.121041
	-2.14246		0.00529752			-0.585779		0.114887			-0.6752		0.0911957			-0.63783		0.0995874			-0.569078		0.11827			-0.664225		0.0952488			-0.659006		0.0942338			-0.558999		0.123535			-0.50369		0.139324			-0.564497		0.121149
	-2.12747		0.00542072			-0.585603		0.114997			-0.675028		0.0913083			-0.637326		0.0996989			-0.568906		0.118379			-0.662551		0.0953608			-0.658725		0.094346			-0.558956		0.123643			-0.503279		0.139431			-0.564431		0.121258
	-2.11789		0.00554392			-0.585378		0.115106			-0.674928		0.0914208			-0.63722		0.0998104			-0.568261		0.118489			-0.660753		0.0954729			-0.658698		0.0944582			-0.557797		0.123752			-0.502474		0.139537			-0.563757		0.121367
	-2.11067		0.00566712			-0.583917		0.115216			-0.674829		0.0915334			-0.635355		0.0999219			-0.567772		0.118598			-0.659006		0.0955849			-0.658188		0.0945703			-0.55733		0.12386			-0.502424		0.139644			-0.563038		0.121476
	-2.10484		0.00579032			-0.58388		0.115326			-0.674459		0.091646			-0.634547		0.100033			-0.565365		0.118707			-0.658725		0.095697			-0.658035		0.0946825			-0.557155		0.123969			-0.502303		0.139751			-0.562893		0.121585
	-2.09062		0.00591351			-0.583586		0.115435			-0.673866		0.0917586			-0.634529		0.100145			-0.565062		0.118816			-0.658698		0.0958091			-0.657433		0.0947947			-0.556989		0.124077			-0.502268		0.139857			-0.562194		0.121694
	-2.07623		0.00603671			-0.583554		0.115545			-0.673015		0.0918712			-0.634165		0.100256			-0.564497		0.118925			-0.658188		0.0959211			-0.657342		0.0949069			-0.556252		0.124186			-0.502092		0.139964			-0.562139		0.121803
	-2.0523		0.00615991			-0.583327		0.115654			-0.671501		0.0919838			-0.634127		0.100368			-0.564431		0.119035			-0.658035		0.0960332			-0.657305		0.0950191			-0.556214		0.124294			-0.502044		0.14007			-0.561607		0.121911
	-2.01572		0.00628311			-0.583172		0.115764			-0.67112		0.0920964			-0.633975		0.10048			-0.563757		0.119144			-0.657433		0.0961452			-0.656354		0.0951313			-0.555798		0.124403			-0.501849		0.140177			-0.561469		0.12202
	-2.00846		0.00640631			-0.582983		0.115874			-0.670975		0.092209			-0.633969		0.100591			-0.563038		0.119253			-0.657342		0.0962573			-0.656273		0.0952434			-0.555726		0.124512			-0.501705		0.140284			-0.561376		0.122129
	-2.00806		0.00652951			-0.582417		0.115983			-0.670929		0.0923216			-0.633323		0.100703			-0.562194		0.119362			-0.657305		0.0963693			-0.655395		0.0953556			-0.555631		0.12462			-0.501637		0.14039			-0.561206		0.122238
	-1.99774		0.0066527			-0.582126		0.116093			-0.669577		0.0924341			-0.633094		0.100814			-0.562139		0.119471			-0.656354		0.0964814			-0.654774		0.0954678			-0.555127		0.124729			-0.501392		0.140497			-0.561152		0.122347
	-1.99612		0.0067759			-0.581806		0.116203			-0.669472		0.0925467			-0.632242		0.100926			-0.561607		0.119581			-0.656295		0.0965935			-0.654589		0.09558			-0.554706		0.124837			-0.500984		0.140603			-0.561078		0.122456
	-1.97858		0.0068991			-0.581607		0.116312			-0.66908		0.0926593			-0.631926		0.101037			-0.561469		0.11969			-0.656273		0.0967055			-0.654296		0.0956922			-0.554074		0.124946			-0.500846		0.14071			-0.560923		0.122564
	-1.96967		0.0070223			-0.581433		0.116422			-0.668103		0.0927719			-0.631764		0.101149			-0.561376		0.119799			-0.655395		0.0968176			-0.653817		0.0958043			-0.552945		0.125054			-0.500348		0.140817			-0.559918		0.122673
	-1.96685		0.0071455			-0.581339		0.116531			-0.667579		0.0928845			-0.631577		0.10126			-0.561206		0.119908			-0.654774		0.0969296			-0.653		0.0959165			-0.552896		0.125163			-0.500223		0.140923			-0.558999		0.122782
	-1.96268		0.0072687			-0.581228		0.116641			-0.667295		0.0929971			-0.631172		0.101372			-0.561152		0.120017			-0.654589		0.0970417			-0.652535		0.0960287			-0.552455		0.125271			-0.500165		0.14103			-0.558956		0.122891
	-1.95181		0.00739189			-0.580723		0.116751			-0.666245		0.0931097			-0.631141		0.101483			-0.561078		0.120127			-0.654296		0.0971537			-0.652106		0.0961409			-0.55128		0.12538			-0.500132		0.141136			-0.557797		0.123
	-1.94838		0.00751509			-0.580305		0.11686			-0.666111		0.0932223			-0.630821		0.101595			-0.560923		0.120236			-0.653817		0.0972658			-0.652093		0.0962531			-0.550753		0.125488			-0.500093		0.141243			-0.55733		0.123109
	-1.94272		0.00763829			-0.579899		0.11697			-0.665966		0.0933348			-0.630765		0.101706			-0.559918		0.120345			-0.652535		0.0973779			-0.652078		0.0963653			-0.550619		0.125597			-0.500065		0.14135			-0.557155		0.123218
	-1.9383		0.00776149			-0.579589		0.11708			-0.665848		0.0934474			-0.630196		0.101818			-0.558999		0.120454			-0.652106		0.0974899			-0.652043		0.0964775			-0.550186		0.125706			-0.499936		0.141456			-0.556989		0.123326
	-1.92766		0.00788469			-0.578884		0.117189			-0.664225		0.09356			-0.628921		0.101929			-0.558956		0.120564			-0.652093		0.097602			-0.651957		0.0965896			-0.549977		0.125814			-0.49956		0.141563			-0.556252		0.123435
	-1.91478		0.00800788			-0.578661		0.117299			-0.662551		0.0936726			-0.628339		0.102041			-0.557797		0.120673			-0.652078		0.097714			-0.651554		0.0967018			-0.549552		0.125923			-0.499408		0.141669			-0.556214		0.123544
	-1.89245		0.00813108			-0.577211		0.117408			-0.66166		0.0937852			-0.627777		0.102152			-0.55733		0.120782			-0.652043		0.0978261			-0.651483		0.096814			-0.549502		0.126031			-0.499325		0.141776			-0.555798		0.123653
	-1.83839		0.00825428			-0.576678		0.117518			-0.660753		0.0938978			-0.627492		0.102264			-0.557155		0.120891			-0.651957		0.0979381			-0.651396		0.0969262			-0.548897		0.12614			-0.498921		0.141883			-0.555726		0.123762
	-1.82591		0.00837748			-0.576642		0.117628			-0.659006		0.0940104			-0.627218		0.102375			-0.556989		0.121			-0.651554		0.0980502			-0.650722		0.0970384			-0.547533		0.126248			-0.498707		0.141989			-0.555631		0.123871
	-1.82335		0.00850068			-0.576542		0.117737			-0.658725		0.0941229			-0.626952		0.102487			-0.556252		0.12111			-0.651483		0.0981623			-0.650216		0.0971506			-0.547121		0.126357			-0.498461		0.142096			-0.555127		0.12398
	-1.81779		0.00862388			-0.576483		0.117847			-0.658698		0.0942355			-0.626056		0.102598			-0.556214		0.121219			-0.651396		0.0982743			-0.64993		0.0972627			-0.547026		0.126465			-0.497823		0.142202			-0.554706		0.124088
	-1.80289		0.00874707			-0.576311		0.117957			-0.658035		0.0943481			-0.624934		0.10271			-0.555798		0.121328			-0.650722		0.0983864			-0.649595		0.0973749			-0.546133		0.126574			-0.497712		0.142309			-0.554074		0.124197
	-1.80082		0.00887027			-0.576015		0.118066			-0.657433		0.0944607			-0.624173		0.102821			-0.555726		0.121437			-0.650216		0.0984984			-0.649022		0.0974871			-0.545542		0.126683			-0.497708		0.142416			-0.552945		0.124306
	-1.79435		0.00899347			-0.575259		0.118176			-0.657342		0.0945733			-0.624109		0.102933			-0.555631		0.121546			-0.64993		0.0986105			-0.648427		0.0975993			-0.545487		0.126791			-0.497647		0.142522			-0.552896		0.124415
	-1.76791		0.00911667			-0.574833		0.118285			-0.657305		0.0946859			-0.624006		0.103044			-0.555127		0.121656			-0.649595		0.0987226			-0.647807		0.0977115			-0.544144		0.1269			-0.497516		0.142629			-0.552455		0.124524
	-1.7657		0.00923987			-0.574821		0.118395			-0.656354		0.0947985			-0.62249		0.103156			-0.554706		0.121765			-0.649022		0.0988346			-0.647765		0.0978236			-0.54413		0.127008			-0.497119		0.142735			-0.55128		0.124633
	-1.75391		0.00936307			-0.574744		0.118505			-0.656273		0.0949111			-0.622285		0.103268			-0.554074		0.121874			-0.648427		0.0989467			-0.647591		0.0979358			-0.544062		0.127117			-0.497047		0.142842			-0.550753		0.124741
	-1.73848		0.00948626			-0.574719		0.118614			-0.655395		0.0950236			-0.622185		0.103379			-0.552945		0.121983			-0.647807		0.0990587			-0.647041		0.098048			-0.543419		0.127225			-0.496965		0.142949			-0.550619		0.12485
	-1.73657		0.00960946			-0.574712		0.118724			-0.654774		0.0951362			-0.622172		0.103491			-0.552896		0.122092			-0.647765		0.0991708			-0.646787		0.0981602			-0.542985		0.127334			-0.49652		0.143055			-0.550186		0.124959
	-1.73116		0.00973266			-0.574568		0.118834			-0.654589		0.0952488			-0.622104		0.103602			-0.552455		0.122202			-0.647591		0.0992828			-0.646641		0.0982724			-0.542783		0.127442			-0.495938		0.143162			-0.549977		0.125068
	-1.71927		0.00985586			-0.573894		0.118943			-0.654296		0.0953614			-0.621498		0.103714			-0.55128		0.122311			-0.647041		0.0993949			-0.646215		0.0983846			-0.542501		0.127551			-0.49569		0.143268			-0.549552		0.125177
	-1.71158		0.00997906			-0.57384		0.119053			-0.653817		0.095474			-0.621427		0.103825			-0.550753		0.12242			-0.646787		0.0995069			-0.645732		0.0984967			-0.542214		0.12766			-0.495503		0.143375			-0.549502		0.125286
	-1.70961		0.0101023			-0.573705		0.119162			-0.653		0.0955866			-0.621265		0.103937			-0.550619		0.122529			-0.646641		0.099619			-0.645035		0.0986089			-0.542138		0.127768			-0.495313		0.143482			-0.548897		0.125395
	-1.69857		0.0102255			-0.573588		0.119272			-0.652535		0.0956992			-0.620813		0.104048			-0.550186		0.122638			-0.646215		0.0997311			-0.644762		0.0987211			-0.540508		0.127877			-0.495227		0.143588			-0.547533		0.125503
	-1.69432		0.0103486			-0.573371		0.119382			-0.652106		0.0958118			-0.620499		0.10416			-0.549977		0.122748			-0.645732		0.0998431			-0.644303		0.0988333			-0.540338		0.127985			-0.49449		0.143695			-0.547121		0.125612
	-1.68253		0.0104718			-0.571606		0.119491			-0.652093		0.0959243			-0.619741		0.104271			-0.549552		0.122857			-0.645035		0.0999552			-0.642541		0.0989455			-0.540336		0.128094			-0.494426		0.143801			-0.547026		0.125721
	-1.67357		0.010595			-0.571509		0.119601			-0.652078		0.0960369			-0.619347		0.104383			-0.549502		0.122966			-0.644762		0.100067			-0.642122		0.0990577			-0.540218		0.128202			-0.494325		0.143908			-0.546133		0.12583
	-1.66425		0.0107183			-0.571286		0.119711			-0.652043		0.0961495			-0.618418		0.104494			-0.548897		0.123075			-0.644303		0.100179			-0.641926		0.0991699			-0.539841		0.128311			-0.494254		0.144014			-0.545542		0.125939
	-1.66411		0.0108414			-0.570643		0.11982			-0.651957		0.0962621			-0.617818		0.104606			-0.547533		0.123184			-0.642541		0.100291			-0.641907		0.099282			-0.538892		0.128419			-0.494126		0.144121			-0.545487		0.126048
	-1.65702		0.0109646			-0.569228		0.11993			-0.651554		0.0963747			-0.617125		0.104717			-0.547121		0.123294			-0.642122		0.100403			-0.641401		0.0993942			-0.538655		0.128528			-0.493866		0.144228			-0.544144		0.126157
	-1.65136		0.0110878			-0.569217		0.120039			-0.651483		0.0964873			-0.61706		0.104829			-0.547026		0.123403			-0.641926		0.100515			-0.641035		0.0995064			-0.538532		0.128637			-0.493852		0.144334			-0.54413		0.126265
	-1.65131		0.011211			-0.569078		0.120149			-0.651396		0.0965999			-0.617023		0.10494			-0.546133		0.123512			-0.641907		0.100628			-0.640012		0.0996186			-0.538202		0.128745			-0.493785		0.144441			-0.544062		0.126374
	-1.63842		0.0113342			-0.568906		0.120259			-0.650722		0.0967125			-0.616398		0.105052			-0.545542		0.123621			-0.641401		0.10074			-0.639334		0.0997308			-0.537926		0.128854			-0.493241		0.144547			-0.542985		0.126483
	-1.63685		0.0114574			-0.568261		0.120368			-0.650216		0.096825			-0.616162		0.105163			-0.545487		0.12373			-0.641035		0.100852			-0.638304		0.0998429			-0.536625		0.128962			-0.493133		0.144654			-0.542783		0.126592
	-1.63217		0.0115806			-0.568231		0.120478			-0.64993		0.0969376			-0.616153		0.105275			-0.544144		0.12384			-0.640012		0.100964			-0.637987		0.0999551			-0.536503		0.129071			-0.493086		0.144761			-0.542501		0.126701
	-1.61153		0.0117038			-0.567772		0.120588			-0.649595		0.0970502			-0.616144		0.105386			-0.54413		0.123949			-0.639334		0.101076			-0.63783		0.100067			-0.536478		0.129179			-0.492972		0.144867			-0.542214		0.12681
	-1.61111		0.011827			-0.565365		0.120697			-0.649022		0.0971628			-0.615712		0.105498			-0.544062		0.124058			-0.638304		0.101188			-0.637326		0.100179			-0.536418		0.129288			-0.49285		0.144974			-0.542138		0.126918
	-1.60937		0.0119502			-0.565062		0.120807			-0.648427		0.0972754			-0.614666		0.105609			-0.543419		0.124167			-0.637987		0.1013			-0.63722		0.100292			-0.535791		0.129396			-0.492733		0.14508			-0.540508		0.127027
	-1.60841		0.0120734			-0.564497		0.120916			-0.647807		0.097388			-0.614666		0.105721			-0.542985		0.124277			-0.637326		0.101412			-0.636633		0.100404			-0.535732		0.129505			-0.492656		0.145187			-0.540338		0.127136
	-1.60697		0.0121966			-0.564431		0.121026			-0.647765		0.0975006			-0.614235		0.105832			-0.542783		0.124386			-0.63722		0.101524			-0.634547		0.100516			-0.535325		0.129614			-0.492481		0.145294			-0.540336		0.127245
	-1.60611		0.0123198			-0.563757		0.121136			-0.647591		0.0976131			-0.614197		0.105944			-0.542501		0.124495			-0.636633		0.101636			-0.634529		0.100628			-0.535286		0.129722			-0.491975		0.1454			-0.540218		0.127354
	-1.60043		0.012443			-0.563038		0.121245			-0.647041		0.0977257			-0.614006		0.106056			-0.542214		0.124604			-0.635355		0.101748			-0.634165		0.10074			-0.535227		0.129831			-0.491009		0.145507			-0.539841		0.127463
	-1.59854		0.0125662			-0.562893		0.121355			-0.646787		0.0978383			-0.613903		0.106167			-0.542138		0.124713			-0.634547		0.10186			-0.634127		0.100853			-0.534502		0.129939			-0.490938		0.145613			-0.538892		0.127572
	-1.59623		0.0126894			-0.562194		0.121465			-0.646641		0.0979509			-0.612925		0.106279			-0.540508		0.124823			-0.634529		0.101972			-0.633975		0.100965			-0.533903		0.130048			-0.490804		0.14572			-0.538655		0.12768
	-1.59352		0.0128126			-0.562139		0.121574			-0.646215		0.0980635			-0.612703		0.10639			-0.540338		0.124932			-0.634165		0.102084			-0.633323		0.101077			-0.533643		0.130156			-0.490239		0.145827			-0.538532		0.127789
	-1.58681		0.0129358			-0.561607		0.121684			-0.645732		0.0981761			-0.612569		0.106502			-0.540336		0.125041			-0.634127		0.102196			-0.633094		0.101189			-0.533108		0.130265			-0.489682		0.145933			-0.538202		0.127898
	-1.56441		0.013059			-0.561469		0.121793			-0.645035		0.0982887			-0.612308		0.106613			-0.540218		0.12515			-0.633975		0.102308			-0.632242		0.101301			-0.532811		0.130373			-0.489148		0.14604			-0.537926		0.128007
	-1.5586		0.0131822			-0.561376		0.121903			-0.644762		0.0984013			-0.612223		0.106725			-0.538892		0.125259			-0.633969		0.10242			-0.631926		0.101414			-0.532315		0.130482			-0.489054		0.146146			-0.536625		0.128116
	-1.55325		0.0133054			-0.561206		0.122013			-0.644303		0.0985139			-0.61191		0.106836			-0.538655		0.125369			-0.633323		0.102532			-0.631764		0.101526			-0.53198		0.130591			-0.488401		0.146253			-0.536503		0.128225
	-1.54837		0.0134286			-0.561152		0.122122			-0.642541		0.0986264			-0.611884		0.106948			-0.538532		0.125478			-0.633094		0.102645			-0.631577		0.101638			-0.531815		0.130699			-0.488097		0.14636			-0.536478		0.128334
	-1.54426		0.0135518			-0.561078		0.122232			-0.642122		0.098739			-0.611316		0.107059			-0.538202		0.125587			-0.632242		0.102757			-0.631172		0.10175			-0.531037		0.130808			-0.487125		0.146466			-0.536418		0.128442
	-1.54261		0.013675			-0.560923		0.122342			-0.641926		0.0988516			-0.61126		0.107171			-0.537926		0.125696			-0.631926		0.102869			-0.630821		0.101862			-0.530958		0.130916			-0.48697		0.146573			-0.535791		0.128551
	-1.53058		0.0137982			-0.559918		0.122451			-0.641907		0.0989642			-0.611216		0.107282			-0.536625		0.125805			-0.631764		0.102981			-0.630765		0.101974			-0.530861		0.131025			-0.486328		0.146679			-0.535732		0.12866
	-1.53016		0.0139214			-0.558999		0.122561			-0.641401		0.0990768			-0.610981		0.107394			-0.536478		0.125915			-0.631577		0.103093			-0.630196		0.102087			-0.530569		0.131133			-0.485807		0.146786			-0.535325		0.128769
	-1.52326		0.0140446			-0.558956		0.12267			-0.641035		0.0991894			-0.610459		0.107505			-0.536418		0.126024			-0.631172		0.103205			-0.628921		0.102199			-0.53045		0.131242			-0.485791		0.146893			-0.535286		0.128878
	-1.52079		0.0141678			-0.557797		0.12278			-0.640012		0.099302			-0.610338		0.107617			-0.535791		0.126133			-0.631141		0.103317			-0.628339		0.102311			-0.529507		0.13135			-0.485758		0.146999			-0.535227		0.128987
	-1.51006		0.014291			-0.55733		0.12289			-0.639334		0.0994146			-0.609355		0.107728			-0.535732		0.126242			-0.630821		0.103429			-0.627777		0.102423			-0.529327		0.131459			-0.485554		0.147106			-0.534502		0.129095
	-1.50892		0.0144142			-0.556989		0.122999			-0.638304		0.0995271			-0.609287		0.10784			-0.535286		0.126351			-0.630765		0.103541			-0.627492		0.102535			-0.528883		0.131568			-0.484868		0.147212			-0.533903		0.129204
	-1.4981		0.0145374			-0.556252		0.123109			-0.637987		0.0996397			-0.608988		0.107951			-0.535227		0.126461			-0.630196		0.103653			-0.627218		0.102648			-0.527425		0.131676			-0.484866		0.147319			-0.533643		0.129313
	-1.47089		0.0146606			-0.556214		0.123219			-0.63783		0.0997523			-0.607743		0.108063			-0.534502		0.12657			-0.628921		0.103765			-0.626952		0.10276			-0.52727		0.131785			-0.483989		0.147426			-0.533108		0.129422
	-1.46952		0.0147838			-0.555798		0.123328			-0.637326		0.0998649			-0.606998		0.108174			-0.533903		0.126679			-0.628339		0.103877			-0.624934		0.102872			-0.525786		0.131893			-0.483699		0.147532			-0.532811		0.129531
	-1.4657		0.014907			-0.555726		0.123438			-0.63722		0.0999775			-0.606972		0.108286			-0.533643		0.126788			-0.627777		0.103989			-0.624173		0.102984			-0.525456		0.132002			-0.483516		0.147639			-0.532315		0.12964
	-1.45706		0.0150302			-0.555631		0.123547			-0.636633		0.10009			-0.606689		0.108397			-0.533108		0.126897			-0.627492		0.104101			-0.624109		0.103096			-0.52531		0.13211			-0.483319		0.147745			-0.53198		0.129749
	-1.44656		0.0151534			-0.555127		0.123657			-0.635355		0.100203			-0.606297		0.108509			-0.532811		0.127007			-0.627218		0.104213			-0.624006		0.103208			-0.525067		0.132219			-0.48269		0.147852			-0.531815		0.129857
	-1.44551		0.0152766			-0.554706		0.123767			-0.634547		0.100315			-0.605838		0.10862			-0.532315		0.127116			-0.626952		0.104325			-0.62249		0.103321			-0.524761		0.132327			-0.4826		0.147959			-0.531037		0.129966
	-1.44482		0.0153998			-0.554074		0.123876			-0.634529		0.100428			-0.605194		0.108732			-0.531815		0.127225			-0.626056		0.104437			-0.622285		0.103433			-0.524268		0.132436			-0.481958		0.148065			-0.530958		0.130075
	-1.42678		0.015523			-0.552945		0.123986			-0.634165		0.10054			-0.604154		0.108844			-0.531037		0.127334			-0.624934		0.10455			-0.622185		0.103545			-0.524175		0.132545			-0.481223		0.148172			-0.530861		0.130184
	-1.42161		0.0156462			-0.552896		0.124096			-0.634127		0.100653			-0.603741		0.108955			-0.530958		0.127443			-0.624173		0.104662			-0.622172		0.103657			-0.524113		0.132653			-0.481194		0.148278			-0.530569		0.130293
	-1.41667		0.0157694			-0.552455		0.124205			-0.633975		0.100766			-0.603656		0.109067			-0.530861		0.127553			-0.624109		0.104774			-0.622104		0.103769			-0.524068		0.132762			-0.480569		0.148385			-0.53045		0.130402
	-1.41172		0.0158926			-0.55128		0.124315			-0.633969		0.100878			-0.603527		0.109178			-0.530569		0.127662			-0.624006		0.104886			-0.621498		0.103882			-0.523865		0.13287			-0.479989		0.148492			-0.529507		0.130511
	-1.39483		0.0160158			-0.550753		0.124424			-0.633323		0.100991			-0.603016		0.10929			-0.53045		0.127771			-0.62249		0.104998			-0.621427		0.103994			-0.523159		0.132979			-0.479978		0.148598			-0.529327		0.130619
	-1.38692		0.016139			-0.550619		0.124534			-0.633094		0.101103			-0.602984		0.109401			-0.529507		0.12788			-0.622285		0.10511			-0.621265		0.104106			-0.522448		0.133087			-0.479911		0.148705			-0.528883		0.130728
	-1.38683		0.0162622			-0.550186		0.124644			-0.632242		0.101216			-0.602715		0.109513			-0.529327		0.12799			-0.622185		0.105222			-0.620813		0.104218			-0.522279		0.133196			-0.479828		0.148811			-0.527425		0.130837
	-1.38393		0.0163854			-0.549977		0.124753			-0.631926		0.101329			-0.602715		0.109624			-0.528883		0.128099			-0.622172		0.105334			-0.620499		0.10433			-0.522123		0.133304			-0.479797		0.148918			-0.52727		0.130946
	-1.38378		0.0165086			-0.549552		0.124863			-0.631764		0.101441			-0.602614		0.109736			-0.527425		0.128208			-0.622104		0.105446			-0.619741		0.104442			-0.521816		0.133413			-0.47976		0.149025			-0.525786		0.131055
	-1.38259		0.0166318			-0.549502		0.124973			-0.631577		0.101554			-0.602387		0.109847			-0.525786		0.128317			-0.621427		0.105558			-0.619347		0.104555			-0.521515		0.133521			-0.479459		0.149131			-0.525456		0.131164
	-1.37102		0.016755			-0.548897		0.125082			-0.631141		0.101666			-0.602313		0.109959			-0.525456		0.128426			-0.621265		0.10567			-0.618418		0.104667			-0.521098		0.13363			-0.479081		0.149238			-0.52531		0.131272
	-1.371		0.0168782			-0.547533		0.125192			-0.630765		0.101779			-0.601073		0.11007			-0.52531		0.128536			-0.620813		0.105782			-0.617818		0.104779			-0.519447		0.133739			-0.478987		0.149344			-0.525067		0.131381
	-1.3693		0.0170014			-0.547121		0.125301			-0.630196		0.101891			-0.600629		0.110182			-0.525067		0.128645			-0.620499		0.105894			-0.617125		0.104891			-0.518988		0.133847			-0.478753		0.149451			-0.524761		0.13149
	-1.36156		0.0171245			-0.547026		0.125411			-0.628921		0.102004			-0.599913		0.110293			-0.524761		0.128754			-0.619741		0.106006			-0.61706		0.105003			-0.518734		0.133956			-0.478634		0.149558			-0.524268		0.131599
	-1.35565		0.0172477			-0.546133		0.125521			-0.628339		0.102117			-0.59899		0.110405			-0.524268		0.128863			-0.619347		0.106118			-0.617023		0.105116			-0.517487		0.134064			-0.478387		0.149664			-0.524175		0.131708
	-1.35438		0.0173709			-0.545542		0.12563			-0.627777		0.102229			-0.598389		0.110516			-0.524175		0.128972			-0.618418		0.10623			-0.616398		0.105228			-0.517298		0.134173			-0.478337		0.149771			-0.524113		0.131817
	-1.35154		0.0174941			-0.545487		0.12574			-0.627492		0.102342			-0.598177		0.110628			-0.524113		0.129082			-0.617818		0.106342			-0.616162		0.10534			-0.516886		0.134281			-0.477985		0.149877			-0.524068		0.131926
	-1.35055		0.0176174			-0.544144		0.12585			-0.627218		0.102454			-0.596223		0.110739			-0.524068		0.129191			-0.617125		0.106454			-0.616153		0.105452			-0.51677		0.13439			-0.47797		0.149984			-0.523865		0.132034
	-1.3495		0.0177405			-0.54413		0.125959			-0.626952		0.102567			-0.596176		0.110851			-0.523865		0.1293			-0.61706		0.106567			-0.616144		0.105564			-0.516722		0.134498			-0.477755		0.150091			-0.523159		0.132143
	-1.34851		0.0178637			-0.544062		0.126069			-0.626056		0.10268			-0.595936		0.110962			-0.523159		0.129409			-0.617023		0.106679			-0.615712		0.105676			-0.516505		0.134607			-0.477523		0.150197			-0.522448		0.132252
	-1.34563		0.0179869			-0.543419		0.126178			-0.624934		0.102792			-0.595702		0.111074			-0.522448		0.129518			-0.616398		0.106791			-0.614666		0.105789			-0.51638		0.134716			-0.476856		0.150304			-0.522279		0.132361
	-1.34176		0.0181101			-0.542985		0.126288			-0.624173		0.102905			-0.59513		0.111185			-0.522279		0.129628			-0.616162		0.106903			-0.614666		0.105901			-0.515802		0.134824			-0.476652		0.15041			-0.522123		0.13247
	-1.34146		0.0182333			-0.542783		0.126398			-0.624109		0.103017			-0.595062		0.111297			-0.522123		0.129737			-0.616153		0.107015			-0.614235		0.106013			-0.515583		0.134933			-0.476036		0.150517			-0.521816		0.132579
	-1.33093		0.0183565			-0.542501		0.126507			-0.624006		0.10313			-0.594637		0.111408			-0.521816		0.129846			-0.616144		0.107127			-0.614197		0.106125			-0.515349		0.135041			-0.475961		0.150624			-0.521098		0.132687
	-1.32696		0.0184797			-0.542214		0.126617			-0.62249		0.103243			-0.594486		0.11152			-0.521515		0.129955			-0.615712		0.107239			-0.614006		0.106237			-0.514243		0.13515			-0.475735		0.15073			-0.519447		0.132796
	-1.32455		0.0186029			-0.542138		0.126727			-0.622285		0.103355			-0.594242		0.111632			-0.521098		0.130064			-0.614666		0.107351			-0.613179		0.10635			-0.513863		0.135258			-0.475567		0.150837			-0.518988		0.132905
	-1.32374		0.0187261			-0.540508		0.126836			-0.622185		0.103468			-0.594006		0.111743			-0.519447		0.130174			-0.614235		0.107463			-0.612925		0.106462			-0.513819		0.135367			-0.475379		0.150943			-0.518734		0.133014
	-1.32017		0.0188493			-0.540338		0.126946			-0.622172		0.10358			-0.592999		0.111855			-0.518988		0.130283			-0.614197		0.107575			-0.612882		0.106574			-0.513685		0.135475			-0.47521		0.15105			-0.517487		0.133123
	-1.32011		0.0189725			-0.540336		0.127055			-0.622104		0.103693			-0.592208		0.111966			-0.518734		0.130392			-0.614006		0.107687			-0.612703		0.106686			-0.513521		0.135584			-0.475068		0.151157			-0.517298		0.133232
	-1.31214		0.0190957			-0.540218		0.127165			-0.621427		0.103805			-0.591957		0.112078			-0.517487		0.130501			-0.613903		0.107799			-0.612569		0.106798			-0.51349		0.135693			-0.474924		0.151263			-0.516886		0.133341
	-1.30652		0.0192189			-0.539841		0.127275			-0.621265		0.103918			-0.591668		0.112189			-0.517298		0.13061			-0.613179		0.107911			-0.612308		0.10691			-0.512458		0.135801			-0.474833		0.15137			-0.51677		0.133449
	-1.30313		0.0193421			-0.538892		0.127384			-0.620813		0.104031			-0.591501		0.112301			-0.516886		0.13072			-0.612882		0.108023			-0.612223		0.107023			-0.512455		0.13591			-0.474371		0.151476			-0.516722		0.133558
	-1.30183		0.0194653			-0.538655		0.127494			-0.620499		0.104143			-0.591469		0.112412			-0.51677		0.130829			-0.612703		0.108135			-0.61191		0.107135			-0.512147		0.136018			-0.474126		0.151583			-0.516505		0.133667
	-1.29812		0.0195885			-0.538532		0.127604			-0.619741		0.104256			-0.590584		0.112524			-0.516722		0.130938			-0.612569		0.108247			-0.611884		0.107247			-0.512136		0.136127			-0.474043		0.15169			-0.51638		0.133776
	-1.29609		0.0197117			-0.538202		0.127713			-0.619347		0.104368			-0.590377		0.112635			-0.516505		0.131047			-0.612308		0.108359			-0.611316		0.107359			-0.511961		0.136235			-0.473547		0.151796			-0.515802		0.133885
	-1.29505		0.0198349			-0.537926		0.127823			-0.618418		0.104481			-0.589716		0.112747			-0.51638		0.131156			-0.612223		0.108472			-0.61126		0.107471			-0.511298		0.136344			-0.47277		0.151903			-0.515583		0.133994
	-1.29493		0.0199581			-0.536625		0.127932			-0.617818		0.104594			-0.588602		0.112858			-0.515802		0.131266			-0.611884		0.108584			-0.611216		0.107584			-0.511102		0.136452			-0.472395		0.152009			-0.515349		0.134103
	-1.29241		0.0200813			-0.536503		0.128042			-0.617125		0.104706			-0.587646		0.11297			-0.515583		0.131375			-0.611316		0.108696			-0.610981		0.107696			-0.510914		0.136561			-0.472094		0.152116			-0.514243		0.134211
	-1.29216		0.0202045			-0.536478		0.128152			-0.61706		0.104819			-0.587359		0.113081			-0.515349		0.131484			-0.61126		0.108808			-0.610459		0.107808			-0.510657		0.13667			-0.47151		0.152223			-0.513863		0.13432
	-1.29139		0.0203277			-0.536418		0.128261			-0.617023		0.104931			-0.587276		0.113193			-0.514243		0.131593			-0.611216		0.10892			-0.610338		0.10792			-0.510579		0.136778			-0.471351		0.152329			-0.513819		0.134429
	-1.28992		0.0204509			-0.535791		0.128371			-0.616398		0.105044			-0.586949		0.113304			-0.513863		0.131703			-0.610981		0.109032			-0.609355		0.108032			-0.510471		0.136887			-0.471329		0.152436			-0.513685		0.134538
	-1.27275		0.0205741			-0.535732		0.128481			-0.616162		0.105156			-0.586774		0.113416			-0.513819		0.131812			-0.610459		0.109144			-0.609287		0.108144			-0.510332		0.136995			-0.469441		0.152542			-0.513521		0.134647
	-1.25993		0.0206973			-0.535325		0.12859			-0.616153		0.105269			-0.586731		0.113527			-0.513685		0.131921			-0.610338		0.109256			-0.608988		0.108257			-0.510208		0.137104			-0.46928		0.152649			-0.51349		0.134756
	-1.25973		0.0208205			-0.535286		0.1287			-0.616144		0.105382			-0.585779		0.113639			-0.513521		0.13203			-0.609355		0.109368			-0.607743		0.108369			-0.510149		0.137212			-0.468931		0.152756			-0.512458		0.134864
	-1.25246		0.0209437			-0.535227		0.128809			-0.614666		0.105494			-0.585603		0.11375			-0.51349		0.132139			-0.609287		0.10948			-0.606998		0.108481			-0.510031		0.137321			-0.468811		0.152862			-0.512455		0.134973
	-1.25223		0.0210669			-0.534502		0.128919			-0.614666		0.105607			-0.583917		0.113862			-0.512458		0.132249			-0.608988		0.109592			-0.606972		0.108593			-0.509626		0.137429			-0.468678		0.152969			-0.512147		0.135082
	-1.25221		0.0211901			-0.533903		0.129029			-0.614235		0.105719			-0.58388		0.113973			-0.512455		0.132358			-0.607743		0.109704			-0.606297		0.108705			-0.509459		0.137538			-0.468109		0.153075			-0.512136		0.135191
	-1.25193		0.0213133			-0.533643		0.129138			-0.614197		0.105832			-0.583586		0.114085			-0.512147		0.132467			-0.606998		0.109816			-0.605838		0.108818			-0.509229		0.137647			-0.467825		0.153182			-0.511961		0.1353
	-1.24896		0.0214365			-0.533108		0.129248			-0.614006		0.105945			-0.583554		0.114197			-0.512136		0.132576			-0.606972		0.109928			-0.605194		0.10893			-0.509136		0.137755			-0.467759		0.153289			-0.511298		0.135409
	-1.24816		0.0215597			-0.532811		0.129358			-0.613903		0.106057			-0.583327		0.114308			-0.511961		0.132685			-0.606689		0.11004			-0.604154		0.109042			-0.508731		0.137864			-0.467026		0.153395			-0.511102		0.135518
	-1.24334		0.0216829			-0.532315		0.129467			-0.613179		0.10617			-0.583172		0.11442			-0.511298		0.132795			-0.606297		0.110152			-0.603741		0.109154			-0.508201		0.137972			-0.46632		0.153502			-0.510914		0.135626
	-1.23752		0.0218061			-0.53198		0.129577			-0.612925		0.106282			-0.582983		0.114531			-0.511102		0.132904			-0.605838		0.110264			-0.603656		0.109266			-0.507834		0.138081			-0.466035		0.153608			-0.510657		0.135735
	-1.23466		0.0219293			-0.531815		0.129686			-0.612882		0.106395			-0.582126		0.114643			-0.510914		0.133013			-0.605194		0.110377			-0.603527		0.109379			-0.507825		0.138189			-0.465902		0.153715			-0.510579		0.135844
	-1.23295		0.0220525			-0.531037		0.129796			-0.612703		0.106508			-0.581806		0.114754			-0.510579		0.133122			-0.604154		0.110489			-0.603016		0.109491			-0.507721		0.138298			-0.465773		0.153822			-0.510471		0.135953
	-1.23133		0.0221757			-0.530958		0.129906			-0.612569		0.10662			-0.581607		0.114866			-0.510471		0.133231			-0.603741		0.110601			-0.602984		0.109603			-0.507667		0.138406			-0.465602		0.153928			-0.510332		0.136062
	-1.23053		0.0222989			-0.530861		0.130015			-0.612308		0.106733			-0.581433		0.114977			-0.510332		0.133341			-0.603656		0.110713			-0.602715		0.109715			-0.507165		0.138515			-0.465546		0.154035			-0.510208		0.136171
	-1.22457		0.0224221			-0.530569		0.130125			-0.612223		0.106845			-0.581339		0.115089			-0.510208		0.13345			-0.603527		0.110825			-0.602614		0.109827			-0.505911		0.138624			-0.465478		0.154141			-0.510149		0.13628
	-1.22392		0.0225453			-0.53045		0.130235			-0.61191		0.106958			-0.581228		0.1152			-0.510149		0.133559			-0.603016		0.110937			-0.602387		0.109939			-0.505626		0.138732			-0.465036		0.154248			-0.510031		0.136388
	-1.22338		0.0226685			-0.529507		0.130344			-0.611884		0.10707			-0.580723		0.115312			-0.510031		0.133668			-0.602984		0.111049			-0.602313		0.110052			-0.504686		0.138841			-0.464227		0.154355			-0.509626		0.136497
	-1.22141		0.0227917			-0.529327		0.130454			-0.611316		0.107183			-0.580305		0.115423			-0.509626		0.133777			-0.602715		0.111161			-0.601073		0.110164			-0.504082		0.138949			-0.464127		0.154461			-0.509459		0.136606
	-1.22036		0.0229149			-0.528883		0.130563			-0.61126		0.107296			-0.579899		0.115535			-0.509459		0.133887			-0.602715		0.111273			-0.600629		0.110276			-0.50396		0.139058			-0.463795		0.154568			-0.509229		0.136715
	-1.21923		0.0230381			-0.527425		0.130673			-0.611216		0.107408			-0.579589		0.115646			-0.509229		0.133996			-0.602614		0.111385			-0.599913		0.110388			-0.503927		0.139166			-0.463735		0.154674			-0.509136		0.136824
	-1.21408		0.0231613			-0.52727		0.130783			-0.610981		0.107521			-0.578884		0.115758			-0.509136		0.134105			-0.602387		0.111497			-0.59899		0.1105			-0.503845		0.139275			-0.46313		0.154781			-0.508731		0.136933
	-1.20821		0.0232845			-0.525786		0.130892			-0.610459		0.107633			-0.578661		0.115869			-0.508731		0.134214			-0.602313		0.111609			-0.598389		0.110613			-0.503794		0.139383			-0.462826		0.154888			-0.508201		0.137041
	-1.2072		0.0234077			-0.525456		0.131002			-0.610338		0.107746			-0.577211		0.115981			-0.508201		0.134323			-0.601073		0.111721			-0.598177		0.110725			-0.503729		0.139492			-0.462356		0.154994			-0.507834		0.13715
	-1.2066		0.0235309			-0.52531		0.131112			-0.609355		0.107859			-0.576678		0.116092			-0.507834		0.134433			-0.600629		0.111833			-0.596223		0.110837			-0.50369		0.139601			-0.462167		0.155101			-0.507825		0.137259
	-1.20344		0.0236541			-0.525067		0.131221			-0.609287		0.107971			-0.576642		0.116204			-0.507825		0.134542			-0.599913		0.111945			-0.596176		0.110949			-0.503279		0.139709			-0.461947		0.155207			-0.507721		0.137368
	-1.20274		0.0237773			-0.524761		0.131331			-0.608988		0.108084			-0.576542		0.116315			-0.507721		0.134651			-0.59899		0.112057			-0.595936		0.111061			-0.502474		0.139818			-0.461724		0.155314			-0.507667		0.137477
	-1.20034		0.0239005			-0.524268		0.13144			-0.607743		0.108196			-0.576483		0.116427			-0.507667		0.13476			-0.598389		0.112169			-0.595702		0.111173			-0.502424		0.139926			-0.461624		0.155421			-0.507165		0.137586
	-1.19944		0.0240237			-0.524175		0.13155			-0.606998		0.108309			-0.576311		0.116538			-0.507165		0.13487			-0.598177		0.112281			-0.59513		0.111286			-0.502303		0.140035			-0.461113		0.155527			-0.505911		0.137695
	-1.19104		0.0241469			-0.524068		0.13166			-0.606972		0.108422			-0.576015		0.11665			-0.505911		0.134979			-0.596223		0.112394			-0.595062		0.111398			-0.502268		0.140143			-0.461082		0.155634			-0.505626		0.137803
	-1.18731		0.0242701			-0.523865		0.131769			-0.606689		0.108534			-0.575259		0.116761			-0.505626		0.135088			-0.596176		0.112506			-0.594637		0.11151			-0.502092		0.140252			-0.461038		0.15574			-0.504686		0.137912
	-1.18653		0.0243932			-0.523159		0.131879			-0.606297		0.108647			-0.574833		0.116873			-0.504686		0.135197			-0.595936		0.112618			-0.594486		0.111622			-0.502044		0.14036			-0.460531		0.155847			-0.504082		0.138021
	-1.18584		0.0245164			-0.522279		0.131989			-0.605838		0.108759			-0.574821		0.116985			-0.504082		0.135306			-0.595702		0.11273			-0.594242		0.111734			-0.501849		0.140469			-0.460164		0.155954			-0.50396		0.13813
	-1.18415		0.0246396			-0.522123		0.132098			-0.605194		0.108872			-0.574744		0.117096			-0.50396		0.135416			-0.59513		0.112842			-0.594006		0.111847			-0.501705		0.140578			-0.460142		0.15606			-0.503927		0.138239
	-1.18362		0.0247628			-0.521816		0.132208			-0.604154		0.108984			-0.574719		0.117208			-0.503927		0.135525			-0.595062		0.112954			-0.592999		0.111959			-0.501637		0.140686			-0.459951		0.156167			-0.503845		0.138348
	-1.18149		0.024886			-0.521515		0.132317			-0.603741		0.109097			-0.574712		0.117319			-0.503845		0.135634			-0.594637		0.113066			-0.592208		0.112071			-0.501392		0.140795			-0.459844		0.156273			-0.503794		0.138457
	-1.1798		0.0250092			-0.521098		0.132427			-0.603656		0.10921			-0.574568		0.117431			-0.503794		0.135743			-0.594486		0.113178			-0.591957		0.112183			-0.500984		0.140903			-0.459349		0.15638			-0.503729		0.138565
	-1.17935		0.0251324			-0.519447		0.132537			-0.603527		0.109322			-0.573894		0.117542			-0.503729		0.135852			-0.594242		0.11329			-0.591668		0.112295			-0.500846		0.141012			-0.459318		0.156487			-0.50369		0.138674
	-1.17402		0.0252556			-0.518734		0.132646			-0.603016		0.109435			-0.57384		0.117654			-0.50369		0.135962			-0.594006		0.113402			-0.591501		0.112407			-0.500348		0.14112			-0.459231		0.156593			-0.503279		0.138783
	-1.17372		0.0253788			-0.517487		0.132756			-0.602984		0.109547			-0.573705		0.117765			-0.503279		0.136071			-0.592208		0.113514			-0.591469		0.11252			-0.500223		0.141229			-0.458896		0.1567			-0.502474		0.138892
	-1.17197		0.025502			-0.517298		0.132866			-0.602715		0.10966			-0.573588		0.117877			-0.502474		0.13618			-0.591957		0.113626			-0.590584		0.112632			-0.500165		0.141337			-0.4585		0.156806			-0.502424		0.139001
	-1.17164		0.0256252			-0.516886		0.132975			-0.602614		0.109773			-0.573371		0.117988			-0.502424		0.136289			-0.591668		0.113738			-0.590377		0.112744			-0.500132		0.141446			-0.458394		0.156913			-0.502303		0.13911
	-1.17138		0.0257484			-0.51677		0.133085			-0.602387		0.109885			-0.571606		0.1181			-0.502303		0.136398			-0.591501		0.11385			-0.589716		0.112856			-0.500093		0.141554			-0.458312		0.15702			-0.502268		0.139218
	-1.17112		0.0258716			-0.516505		0.133194			-0.602313		0.109998			-0.571509		0.118211			-0.502268		0.136508			-0.591469		0.113962			-0.588602		0.112968			-0.500065		0.141663			-0.458078		0.157126			-0.502092		0.139327
	-1.16933		0.0259948			-0.51638		0.133304			-0.601073		0.11011			-0.571286		0.118323			-0.502092		0.136617			-0.590584		0.114074			-0.587646		0.113081			-0.499936		0.141772			-0.457718		0.157233			-0.502044		0.139436
	-1.16834		0.026118			-0.515802		0.133414			-0.600629		0.110223			-0.570643		0.118434			-0.502044		0.136726			-0.590377		0.114186			-0.587359		0.113193			-0.49956		0.14188			-0.45763		0.157339			-0.501849		0.139545
	-1.16769		0.0262412			-0.515583		0.133523			-0.599913		0.110336			-0.569228		0.118546			-0.501849		0.136835			-0.589716		0.114299			-0.587276		0.113305			-0.499408		0.141989			-0.457504		0.157446			-0.501705		0.139654
	-1.16705		0.0263644			-0.515349		0.133633			-0.59899		0.110448			-0.569217		0.118657			-0.501705		0.136944			-0.588602		0.114411			-0.586949		0.113417			-0.499325		0.142097			-0.457438		0.157553			-0.501637		0.139763
	-1.16352		0.0264876			-0.514243		0.133743			-0.598389		0.110561			-0.569078		0.118769			-0.501637		0.137054			-0.587646		0.114523			-0.586774		0.113529			-0.498921		0.142206			-0.457279		0.157659			-0.501392		0.139872
	-1.16264		0.0266108			-0.513863		0.133852			-0.598177		0.110673			-0.568906		0.11888			-0.501392		0.137163			-0.587567		0.114635			-0.586731		0.113641			-0.498707		0.142314			-0.457187		0.157766			-0.500984		0.13998
	-1.1597		0.026734			-0.513819		0.133962			-0.596223		0.110786			-0.568261		0.118992			-0.500984		0.137272			-0.587359		0.114747			-0.585779		0.113754			-0.498461		0.142423			-0.45715		0.157872			-0.500846		0.140089
	-1.15952		0.0268572			-0.513685		0.134071			-0.596176		0.110898			-0.565365		0.119103			-0.500348		0.137381			-0.587276		0.114859			-0.585603		0.113866			-0.497823		0.142531			-0.457141		0.157979			-0.500348		0.140198
	-1.15855		0.0269804			-0.513521		0.134181			-0.595936		0.111011			-0.565062		0.119215			-0.500223		0.13749			-0.586949		0.114971			-0.585378		0.113978			-0.497712		0.14264			-0.457074		0.158085			-0.500223		0.140307
	-1.15323		0.0271036			-0.51349		0.134291			-0.595702		0.111124			-0.564497		0.119326			-0.500165		0.1376			-0.586774		0.115083			-0.583917		0.11409			-0.497708		0.142749			-0.456998		0.158192			-0.500165		0.140416
	-1.14703		0.0272268			-0.512458		0.1344			-0.59513		0.111236			-0.564431		0.119438			-0.500132		0.137709			-0.586731		0.115195			-0.58388		0.114202			-0.497647		0.142857			-0.456557		0.158299			-0.500132		0.140525
	-1.13969		0.02735			-0.512455		0.13451			-0.595062		0.111349			-0.563757		0.119549			-0.500093		0.137818			-0.585779		0.115307			-0.583586		0.114315			-0.497536		0.142966			-0.455905		0.158405			-0.500093		0.140633
	-1.13848		0.0274732			-0.512147		0.13462			-0.594637		0.111461			-0.563038		0.119661			-0.499936		0.137927			-0.585603		0.115419			-0.583554		0.114427			-0.497516		0.143074			-0.455155		0.158512			-0.500065		0.140742
	-1.13734		0.0275964			-0.511961		0.134729			-0.594486		0.111574			-0.562893		0.119773			-0.49956		0.138036			-0.585378		0.115531			-0.583327		0.114539			-0.497119		0.143183			-0.455113		0.158618			-0.499936		0.140851
	-1.13349		0.0277196			-0.511298		0.134839			-0.594242		0.111687			-0.562139		0.119884			-0.499408		0.138146			-0.583917		0.115643			-0.583172		0.114651			-0.497047		0.143291			-0.454858		0.158725			-0.49956		0.14096
	-1.12975		0.0278428			-0.511102		0.134948			-0.594006		0.111799			-0.561607		0.119996			-0.499325		0.138255			-0.58388		0.115755			-0.582983		0.114763			-0.496965		0.1434			-0.454587		0.158832			-0.499408		0.141069
	-1.12885		0.027966			-0.510914		0.135058			-0.592999		0.111912			-0.561469		0.120107			-0.498921		0.138364			-0.583586		0.115867			-0.582417		0.114875			-0.49652		0.143508			-0.454286		0.158938			-0.498921		0.141178
	-1.12565		0.0280892			-0.510657		0.135168			-0.592208		0.112024			-0.561376		0.120219			-0.498707		0.138473			-0.583554		0.115979			-0.582126		0.114988			-0.495938		0.143617			-0.454253		0.159045			-0.498707		0.141287
	-1.12378		0.0282124			-0.510579		0.135277			-0.591957		0.112137			-0.561206		0.12033			-0.498461		0.138583			-0.583327		0.116091			-0.581806		0.1151			-0.49569		0.143726			-0.454139		0.159151			-0.498461		0.141395
	-1.12291		0.0283356			-0.510471		0.135387			-0.591668		0.112249			-0.561152		0.120442			-0.497823		0.138692			-0.583172		0.116204			-0.581607		0.115212			-0.495503		0.143834			-0.453962		0.159258			-0.497823		0.141504
	-1.12266		0.0284588			-0.510332		0.135497			-0.591501		0.112362			-0.561078		0.120553			-0.497712		0.138801			-0.582983		0.116316			-0.581433		0.115324			-0.495313		0.143943			-0.453632		0.159365			-0.497712		0.141613
	-1.12259		0.028582			-0.510208		0.135606			-0.591469		0.112475			-0.560923		0.120665			-0.497708		0.13891			-0.582417		0.116428			-0.581339		0.115436			-0.495227		0.144051			-0.453589		0.159471			-0.497708		0.141722
	-1.12172		0.0287052			-0.510149		0.135716			-0.590584		0.112587			-0.559918		0.120776			-0.497647		0.139019			-0.582126		0.11654			-0.581228		0.115549			-0.494426		0.14416			-0.453444		0.159578			-0.497647		0.141831
	-1.12063		0.0288284			-0.510031		0.135825			-0.590377		0.1127			-0.558999		0.120888			-0.497536		0.139129			-0.581806		0.116652			-0.580723		0.115661			-0.494325		0.144268			-0.452962		0.159684			-0.497536		0.14194
	-1.12045		0.0289516			-0.509626		0.135935			-0.589716		0.112812			-0.558956		0.120999			-0.497516		0.139238			-0.581607		0.116764			-0.580305		0.115773			-0.494254		0.144377			-0.452901		0.159791			-0.497516		0.142049
	-1.11746		0.0290748			-0.509459		0.136045			-0.588602		0.112925			-0.557797		0.121111			-0.497119		0.139347			-0.581433		0.116876			-0.579899		0.115885			-0.494126		0.144485			-0.452832		0.159898			-0.497119		0.142157
	-1.11721		0.029198			-0.509229		0.136154			-0.587646		0.113038			-0.55733		0.121222			-0.497047		0.139456			-0.581339		0.116988			-0.579589		0.115997			-0.493866		0.144594			-0.452042		0.160004			-0.497047		0.142266
	-1.11395		0.0293212			-0.509136		0.136264			-0.587359		0.11315			-0.556989		0.121334			-0.496965		0.139565			-0.581228		0.1171			-0.579451		0.116109			-0.493852		0.144703			-0.452018		0.160111			-0.496965		0.142375
	-1.1114		0.0294444			-0.508201		0.136374			-0.587276		0.113263			-0.556252		0.121445			-0.49652		0.139675			-0.580723		0.117212			-0.578884		0.116222			-0.493785		0.144811			-0.451913		0.160217			-0.49652		0.142484
	-1.10878		0.0295676			-0.507834		0.136483			-0.586949		0.113375			-0.555798		0.121557			-0.495938		0.139784			-0.580305		0.117324			-0.578661		0.116334			-0.493241		0.14492			-0.451804		0.160324			-0.495938		0.142593
	-1.10717		0.0296908			-0.507825		0.136593			-0.586774		0.113488			-0.555726		0.121668			-0.49569		0.139893			-0.579899		0.117436			-0.577211		0.116446			-0.493133		0.145028			-0.451523		0.160431			-0.49569		0.142702
	-1.10526		0.029814			-0.507721		0.136702			-0.586731		0.113601			-0.555631		0.12178			-0.495503		0.140002			-0.579589		0.117548			-0.576678		0.116558			-0.493086		0.145137			-0.450945		0.160537			-0.495503		0.14281
	-1.10365		0.0299372			-0.507667		0.136812			-0.585779		0.113713			-0.555127		0.121891			-0.495313		0.140111			-0.579451		0.11766			-0.576642		0.11667			-0.492972		0.145245			-0.450937		0.160644			-0.495313		0.142919
	-1.09974		0.0300604			-0.507165		0.136922			-0.585603		0.113826			-0.554706		0.122003			-0.495227		0.140221			-0.578884		0.117772			-0.576542		0.116783			-0.49285		0.145354			-0.450568		0.16075			-0.495227		0.143028
	-1.09576		0.0301836			-0.505911		0.137031			-0.585378		0.113938			-0.554074		0.122114			-0.49449		0.14033			-0.578661		0.117884			-0.576483		0.116895			-0.492733		0.145462			-0.450464		0.160857			-0.49449		0.143137
	-1.09429		0.0303068			-0.505626		0.137141			-0.583917		0.114051			-0.552945		0.122226			-0.494426		0.140439			-0.577211		0.117996			-0.576311		0.117007			-0.492656		0.145571			-0.450362		0.160964			-0.494426		0.143246
	-1.09402		0.03043			-0.504686		0.137251			-0.58388		0.114163			-0.552896		0.122337			-0.494325		0.140548			-0.576678		0.118108			-0.576015		0.117119			-0.492481		0.14568			-0.450011		0.16107			-0.494325		0.143355
	-1.09396		0.0305532			-0.504082		0.13736			-0.583586		0.114276			-0.552455		0.122449			-0.494254		0.140657			-0.576642		0.118221			-0.575259		0.117231			-0.491975		0.145788			-0.449741		0.161177			-0.494254		0.143464
	-1.08401		0.0306764			-0.50396		0.13747			-0.583554		0.114389			-0.55128		0.122561			-0.494126		0.140767			-0.576542		0.118333			-0.574833		0.117344			-0.491009		0.145897			-0.449684		0.161283			-0.494126		0.143572
	-1.08299		0.0307996			-0.503927		0.137579			-0.583327		0.114501			-0.550753		0.122672			-0.493866		0.140876			-0.576311		0.118445			-0.574821		0.117456			-0.490938		0.146005			-0.449126		0.16139			-0.493866		0.143681
	-1.081		0.0309227			-0.503845		0.137689			-0.583172		0.114614			-0.550619		0.122784			-0.493852		0.140985			-0.575259		0.118557			-0.574744		0.117568			-0.490804		0.146114			-0.448428		0.161497			-0.493852		0.14379
	-1.08011		0.0310459			-0.503794		0.137799			-0.582983		0.114726			-0.550186		0.122895			-0.493785		0.141094			-0.574833		0.118669			-0.574719		0.11768			-0.490239		0.146222			-0.448409		0.161603			-0.493785		0.143899
	-1.07886		0.0311691			-0.503729		0.137908			-0.582417		0.114839			-0.549977		0.123007			-0.493241		0.141203			-0.574821		0.118781			-0.574712		0.117792			-0.489682		0.146331			-0.44839		0.16171			-0.493241		0.144008
	-1.07704		0.0312923			-0.50369		0.138018			-0.582126		0.114952			-0.549552		0.123118			-0.493133		0.141313			-0.574744		0.118893			-0.574568		0.117904			-0.489148		0.146439			-0.448346		0.161816			-0.493133		0.144117
	-1.07215		0.0314156			-0.503279		0.138128			-0.581806		0.115064			-0.549502		0.12323			-0.493086		0.141422			-0.574719		0.119005			-0.573894		0.118017			-0.489054		0.146548			-0.448345		0.161923			-0.493086		0.144226
	-1.0717		0.0315387			-0.502474		0.138237			-0.581607		0.115177			-0.548897		0.123341			-0.492972		0.141531			-0.574712		0.119117			-0.57384		0.118129			-0.488401		0.146657			-0.448316		0.16203			-0.492972		0.144334
	-1.07111		0.0316619			-0.502424		0.138347			-0.581433		0.115289			-0.547533		0.123453			-0.49285		0.14164			-0.574568		0.119229			-0.573705		0.118241			-0.488097		0.146765			-0.448227		0.162136			-0.49285		0.144443
	-1.0705		0.0317851			-0.502303		0.138456			-0.581228		0.115402			-0.547121		0.123564			-0.492656		0.141749			-0.573894		0.119341			-0.573588		0.118353			-0.487125		0.146874			-0.447678		0.162243			-0.492733		0.144552
	-1.07007		0.0319083			-0.502268		0.138566			-0.580723		0.115515			-0.547026		0.123676			-0.491975		0.141859			-0.57384		0.119453			-0.573371		0.118465			-0.48697		0.146982			-0.446907		0.162349			-0.492656		0.144661
	-1.06238		0.0320315			-0.502092		0.138676			-0.580305		0.115627			-0.546133		0.123787			-0.491009		0.141968			-0.573705		0.119565			-0.571606		0.118578			-0.486328		0.147091			-0.446624		0.162456			-0.492481		0.14477
	-1.06184		0.0321547			-0.502044		0.138785			-0.579899		0.11574			-0.545542		0.123899			-0.490938		0.142077			-0.573588		0.119677			-0.571509		0.11869			-0.485807		0.147199			-0.446612		0.162563			-0.491975		0.144879
	-1.05926		0.0322779			-0.501849		0.138895			-0.579589		0.115852			-0.545487		0.12401			-0.490804		0.142186			-0.571606		0.119789			-0.571286		0.118802			-0.485791		0.147308			-0.446608		0.162669			-0.491009		0.144987
	-1.05903		0.0324011			-0.501705		0.139005			-0.579451		0.115965			-0.544144		0.124122			-0.490239		0.142296			-0.571509		0.119901			-0.570643		0.118914			-0.485758		0.147416			-0.446508		0.162776			-0.490938		0.145096
	-1.05385		0.0325243			-0.501637		0.139114			-0.578884		0.116077			-0.54413		0.124233			-0.489682		0.142405			-0.571286		0.120013			-0.569228		0.119026			-0.485554		0.147525			-0.446394		0.162882			-0.490804		0.145205
	-1.05324		0.0326475			-0.501392		0.139224			-0.578661		0.11619			-0.544062		0.124345			-0.489148		0.142514			-0.570643		0.120125			-0.569217		0.119138			-0.484868		0.147634			-0.44631		0.162989			-0.490239		0.145314
	-1.05246		0.0327707			-0.500984		0.139333			-0.577211		0.116303			-0.543419		0.124456			-0.489054		0.142623			-0.569228		0.120238			-0.569078		0.119251			-0.484866		0.147742			-0.445898		0.163096			-0.489682		0.145423
	-1.0517		0.0328939			-0.500846		0.139443			-0.576678		0.116415			-0.542985		0.124568			-0.488401		0.142732			-0.569217		0.12035			-0.568906		0.119363			-0.483989		0.147851			-0.445888		0.163202			-0.489148		0.145532
	-1.05068		0.0330171			-0.500348		0.139553			-0.576642		0.116528			-0.542783		0.124679			-0.488097		0.142842			-0.569078		0.120462			-0.568261		0.119475			-0.483699		0.147959			-0.445307		0.163309			-0.489054		0.145641
	-1.0482		0.0331403			-0.500223		0.139662			-0.576542		0.11664			-0.542501		0.124791			-0.487125		0.142951			-0.568906		0.120574			-0.567772		0.119587			-0.483516		0.148068			-0.445137		0.163415			-0.488401		0.145749
	-1.04508		0.0332635			-0.500165		0.139772			-0.576483		0.116753			-0.542214		0.124902			-0.48697		0.14306			-0.568261		0.120686			-0.565062		0.119699			-0.483319		0.148176			-0.445123		0.163522			-0.488097		0.145858
	-1.04399		0.0333867			-0.500132		0.139882			-0.576311		0.116866			-0.542138		0.125014			-0.485807		0.143169			-0.567772		0.120798			-0.564497		0.119812			-0.48269		0.148285			-0.444914		0.163629			-0.487125		0.145967
	-1.04327		0.0335099			-0.500093		0.139991			-0.576015		0.116978			-0.540508		0.125125			-0.485791		0.143278			-0.565365		0.12091			-0.564431		0.119924			-0.4826		0.148393			-0.444128		0.163735			-0.48697		0.146076
	-1.04092		0.0336331			-0.500065		0.140101			-0.575259		0.117091			-0.540338		0.125237			-0.485758		0.143388			-0.565062		0.121022			-0.563757		0.120036			-0.481958		0.148502			-0.44374		0.163842			-0.485807		0.146185
	-1.04062		0.0337563			-0.499936		0.14021			-0.574833		0.117203			-0.540336		0.125349			-0.485554		0.143497			-0.564497		0.121134			-0.563038		0.120148			-0.481223		0.148611			-0.443497		0.163948			-0.485791		0.146294
	-1.03946		0.0338795			-0.49956		0.14032			-0.574821		0.117316			-0.540218		0.12546			-0.484868		0.143606			-0.564431		0.121246			-0.562893		0.12026			-0.481194		0.148719			-0.443495		0.164055			-0.485758		0.146403
	-1.03375		0.0340027			-0.499408		0.14043			-0.574744		0.117429			-0.539841		0.125572			-0.484866		0.143715			-0.563757		0.121358			-0.562139		0.120372			-0.480569		0.148828			-0.443224		0.164162			-0.485554		0.146511
	-1.0333		0.0341259			-0.498921		0.140539			-0.574719		0.117541			-0.538892		0.125683			-0.483989		0.143824			-0.563038		0.12147			-0.561607		0.120485			-0.479989		0.148936			-0.442656		0.164268			-0.484868		0.14662
	-1.03297		0.0342491			-0.498707		0.140649			-0.574712		0.117654			-0.538655		0.125795			-0.483699		0.143934			-0.562893		0.121582			-0.561469		0.120597			-0.479978		0.149045			-0.442277		0.164375			-0.484866		0.146729
	-1.03081		0.0343723			-0.498461		0.140759			-0.574568		0.117766			-0.538532		0.125906			-0.483516		0.144043			-0.562194		0.121694			-0.561376		0.120709			-0.479911		0.149153			-0.44201		0.164481			-0.483989		0.146838
	-1.02987		0.0344955			-0.497823		0.140868			-0.573894		0.117879			-0.538202		0.126018			-0.483319		0.144152			-0.562139		0.121806			-0.561206		0.120821			-0.479828		0.149262			-0.441955		0.164588			-0.483699		0.146947
	-1.02792		0.0346187			-0.497712		0.140978			-0.57384		0.117991			-0.537926		0.126129			-0.48269		0.144261			-0.561607		0.121918			-0.561152		0.120933			-0.479797		0.14937			-0.44162		0.164695			-0.483516		0.147056
	-1.0263		0.0347419			-0.497708		0.141087			-0.573705		0.118104			-0.536625		0.126241			-0.4826		0.14437			-0.561469		0.12203			-0.561078		0.121046			-0.47976		0.149479			-0.441478		0.164801			-0.483319		0.147164
	-1.02353		0.0348651			-0.497536		0.141197			-0.573588		0.118217			-0.536503		0.126352			-0.481958		0.14448			-0.561376		0.122143			-0.560923		0.121158			-0.479459		0.149587			-0.441282		0.164908			-0.48269		0.147273
	-1.02255		0.0349883			-0.497516		0.141307			-0.573371		0.118329			-0.536478		0.126464			-0.481223		0.144589			-0.561206		0.122255			-0.559918		0.12127			-0.479081		0.149696			-0.4412		0.165014			-0.4826		0.147382
	-1.02234		0.0351115			-0.497119		0.141416			-0.571606		0.118442			-0.536418		0.126575			-0.481194		0.144698			-0.561152		0.122367			-0.558999		0.121382			-0.478987		0.149805			-0.440858		0.165121			-0.481958		0.147491
	-1.02232		0.0352347			-0.497047		0.141526			-0.571509		0.118554			-0.535791		0.126687			-0.480569		0.144807			-0.561078		0.122479			-0.557797		0.121494			-0.478753		0.149913			-0.440753		0.165228			-0.481223		0.1476
	-1.02203		0.0353579			-0.496965		0.141636			-0.571286		0.118667			-0.535732		0.126798			-0.479989		0.144916			-0.560923		0.122591			-0.55733		0.121606			-0.478634		0.150022			-0.440663		0.165334			-0.481194		0.147709
	-1.0181		0.0354811			-0.49652		0.141745			-0.570643		0.11878			-0.535325		0.12691			-0.479978		0.145026			-0.559918		0.122703			-0.557155		0.121719			-0.478387		0.15013			-0.440526		0.165441			-0.479989		0.147818
	-1.01567		0.0356043			-0.495938		0.141855			-0.569228		0.118892			-0.535286		0.127021			-0.479911		0.145135			-0.558999		0.122815			-0.556989		0.121831			-0.478337		0.150239			-0.440448		0.165547			-0.479978		0.147926
	-1.01513		0.0357275			-0.49569		0.141964			-0.569217		0.119005			-0.535227		0.127133			-0.479828		0.145244			-0.558956		0.122927			-0.556252		0.121943			-0.477985		0.150347			-0.440351		0.165654			-0.479911		0.148035
	-1.01478		0.0358507			-0.495503		0.142074			-0.569078		0.119117			-0.534502		0.127244			-0.479797		0.145353			-0.557797		0.123039			-0.556214		0.122055			-0.47797		0.150456			-0.440333		0.165761			-0.479828		0.148144
	-1.01464		0.0359739			-0.495313		0.142184			-0.568906		0.11923			-0.533903		0.127356			-0.47976		0.145462			-0.55733		0.123151			-0.555798		0.122167			-0.477755		0.150564			-0.440252		0.165867			-0.47976		0.148253
	-1.01286		0.0360971			-0.495227		0.142293			-0.568261		0.119342			-0.533108		0.127467			-0.479459		0.145572			-0.557155		0.123263			-0.555726		0.12228			-0.477523		0.150673			-0.439868		0.165974			-0.479459		0.148362
	-1.00962		0.0362203			-0.49449		0.142403			-0.567772		0.119455			-0.532811		0.127579			-0.479081		0.145681			-0.556989		0.123375			-0.555631		0.122392			-0.476856		0.150782			-0.439631		0.16608			-0.479081		0.148471
	-1.00954		0.0363435			-0.494426		0.142513			-0.565365		0.119568			-0.532315		0.12769			-0.478987		0.14579			-0.556252		0.123487			-0.554706		0.122504			-0.476652		0.15089			-0.439578		0.166187			-0.478987		0.14858
	-1.00946		0.0364667			-0.494325		0.142622			-0.565062		0.11968			-0.531815		0.127802			-0.478753		0.145899			-0.556214		0.123599			-0.554074		0.122616			-0.476036		0.150999			-0.439433		0.166294			-0.478753		0.148688
	-1.0094		0.0365899			-0.494254		0.142732			-0.564497		0.119793			-0.531037		0.127913			-0.478634		0.146009			-0.555798		0.123711			-0.552945		0.122728			-0.475961		0.151107			-0.439354		0.1664			-0.478634		0.148797
	-1.0066		0.0367131			-0.494126		0.142841			-0.564431		0.119905			-0.530569		0.128025			-0.478387		0.146118			-0.555726		0.123823			-0.552896		0.12284			-0.475735		0.151216			-0.438715		0.166507			-0.478387		0.148906
	-1.00346		0.0368363			-0.493866		0.142951			-0.563757		0.120018			-0.53045		0.128136			-0.478337		0.146227			-0.555631		0.123935			-0.552455		0.122953			-0.475567		0.151324			-0.438544		0.166613			-0.478337		0.149015
	-1.00341		0.0369595			-0.493852		0.143061			-0.563038		0.120131			-0.529507		0.128248			-0.477985		0.146336			-0.555127		0.124048			-0.55128		0.123065			-0.475379		0.151433			-0.437723		0.16672			-0.477985		0.149124
	-1.00259		0.0370827			-0.493785		0.14317			-0.562893		0.120243			-0.529327		0.12836			-0.47797		0.146445			-0.554706		0.12416			-0.550753		0.123177			-0.47521		0.151541			-0.437549		0.166827			-0.47797		0.149233
	-1.00167		0.0372059			-0.493241		0.14328			-0.562139		0.120356			-0.528883		0.128471			-0.477755		0.146555			-0.554074		0.124272			-0.550619		0.123289			-0.474924		0.15165			-0.437396		0.166933			-0.477755		0.149341
	-1.00131		0.0373291			-0.493133		0.14339			-0.561607		0.120468			-0.527425		0.128583			-0.477523		0.146664			-0.552945		0.124384			-0.550186		0.123401			-0.474833		0.151759			-0.43707		0.16704			-0.477523		0.14945
	-1.0012		0.0374523			-0.493086		0.143499			-0.561469		0.120581			-0.52727		0.128694			-0.476856		0.146773			-0.552896		0.124496			-0.549977		0.123514			-0.474371		0.151867			-0.436891		0.167146			-0.476856		0.149559
	-0.99934		0.0375755			-0.492972		0.143609			-0.561376		0.120694			-0.525786		0.128806			-0.476652		0.146882			-0.552455		0.124608			-0.549552		0.123626			-0.474126		0.151976			-0.435959		0.167253			-0.476652		0.149668
	-0.99705		0.0376987			-0.49285		0.143718			-0.561206		0.120806			-0.525456		0.128917			-0.476036		0.146991			-0.55128		0.12472			-0.549502		0.123738			-0.474043		0.152084			-0.435395		0.16736			-0.476036		0.149777
	-0.995619		0.0378219			-0.492656		0.143828			-0.561152		0.120919			-0.52531		0.129029			-0.475961		0.147101			-0.550753		0.124832			-0.548897		0.12385			-0.473547		0.152193			-0.43508		0.167466			-0.475961		0.149886
	-0.995132		0.0379451			-0.492481		0.143938			-0.561078		0.121031			-0.525067		0.12914			-0.475735		0.14721			-0.550619		0.124944			-0.547533		0.123962			-0.472395		0.152301			-0.434974		0.167573			-0.475735		0.149995
	-0.994309		0.0380682			-0.491975		0.144047			-0.560923		0.121144			-0.524761		0.129252			-0.475567		0.147319			-0.550186		0.125056			-0.547121		0.124074			-0.472094		0.15241			-0.434857		0.167679			-0.475567		0.150103
	-0.993563		0.0381915			-0.491009		0.144157			-0.558999		0.121256			-0.524268		0.129363			-0.475379		0.147428			-0.549977		0.125168			-0.547026		0.124187			-0.47151		0.152518			-0.434534		0.167786			-0.47521		0.150212
	-0.993485		0.0383146			-0.490938		0.144267			-0.558956		0.121369			-0.524175		0.129475			-0.47521		0.147537			-0.549552		0.12528			-0.546133		0.124299			-0.471351		0.152627			-0.434511		0.167893			-0.475068		0.150321
	-0.99243		0.0384379			-0.490804		0.144376			-0.557797		0.121482			-0.524068		0.129586			-0.475068		0.147647			-0.549502		0.125392			-0.545542		0.124411			-0.471329		0.152736			-0.434142		0.167999			-0.474924		0.15043
	-0.990905		0.038561			-0.490239		0.144486			-0.55733		0.121594			-0.523865		0.129698			-0.474833		0.147756			-0.548897		0.125504			-0.545487		0.124523			-0.469441		0.152844			-0.434129		0.168106			-0.474833		0.150539
	-0.990342		0.0386842			-0.489682		0.144595			-0.556989		0.121707			-0.523159		0.129809			-0.474371		0.147865			-0.547533		0.125616			-0.544144		0.124635			-0.46928		0.152953			-0.43412		0.168212			-0.474126		0.150648
	-0.986231		0.0388074			-0.489148		0.144705			-0.556252		0.121819			-0.522448		0.129921			-0.474043		0.147974			-0.547121		0.125728			-0.54413		0.124748			-0.468931		0.153061			-0.434092		0.168319			-0.474043		0.150756
	-0.985739		0.0389306			-0.489054		0.144815			-0.556214		0.121932			-0.522279		0.130032			-0.472094		0.148083			-0.547026		0.12584			-0.544062		0.12486			-0.468811		0.15317			-0.434		0.168426			-0.473547		0.150865
	-0.984591		0.0390538			-0.488401		0.144924			-0.555798		0.122045			-0.522123		0.130144			-0.47151		0.148193			-0.546133		0.125952			-0.542985		0.124972			-0.468678		0.153278			-0.43388		0.168532			-0.472395		0.150974
	-0.983461		0.039177			-0.488097		0.145034			-0.555726		0.122157			-0.521816		0.130255			-0.471351		0.148302			-0.545542		0.126065			-0.542783		0.125084			-0.468109		0.153387			-0.433728		0.168639			-0.472094		0.151083
	-0.983311		0.0393002			-0.487125		0.145144			-0.555631		0.12227			-0.521515		0.130367			-0.471329		0.148411			-0.545487		0.126177			-0.542501		0.125196			-0.467825		0.153495			-0.433537		0.168745			-0.47151		0.151192
	-0.983176		0.0394234			-0.48697		0.145253			-0.554706		0.122382			-0.519447		0.130478			-0.469441		0.14852			-0.544144		0.126289			-0.542214		0.125308			-0.467759		0.153604			-0.43347		0.168852			-0.469441		0.151301
	-0.983162		0.0395466			-0.486328		0.145363			-0.554074		0.122495			-0.518734		0.13059			-0.46928		0.148629			-0.54413		0.126401			-0.542138		0.125421			-0.467026		0.153713			-0.433337		0.168959			-0.46928		0.15141
	-0.981246		0.0396698			-0.485807		0.145472			-0.552945		0.122608			-0.517487		0.130701			-0.468931		0.148739			-0.544062		0.126513			-0.540508		0.125533			-0.46632		0.153821			-0.433005		0.169065			-0.468931		0.151518
	-0.977811		0.039793			-0.485791		0.145582			-0.552896		0.12272			-0.516886		0.130813			-0.468811		0.148848			-0.543419		0.126625			-0.540338		0.125645			-0.466035		0.15393			-0.432996		0.169172			-0.468811		0.151627
	-0.977338		0.0399162			-0.485758		0.145692			-0.552455		0.122833			-0.51677		0.130924			-0.468678		0.148957			-0.542783		0.126737			-0.540336		0.125757			-0.465902		0.154038			-0.432978		0.169278			-0.468678		0.151736
	-0.97261		0.0400394			-0.485554		0.145801			-0.55128		0.122945			-0.516722		0.131036			-0.468109		0.149066			-0.542501		0.126849			-0.540218		0.125869			-0.465773		0.154147			-0.432971		0.169385			-0.468109		0.151845
	-0.972174		0.0401626			-0.484868		0.145911			-0.550753		0.123058			-0.516505		0.131148			-0.467825		0.149175			-0.542214		0.126961			-0.539841		0.125982			-0.465602		0.154255			-0.431902		0.169492			-0.467825		0.151954
	-0.971161		0.0402858			-0.484866		0.146021			-0.550619		0.12317			-0.51638		0.131259			-0.467759		0.149285			-0.542138		0.127073			-0.538892		0.126094			-0.465546		0.154364			-0.431693		0.169598			-0.467759		0.152063
	-0.970939		0.040409			-0.483989		0.14613			-0.550186		0.123283			-0.515802		0.131371			-0.467026		0.149394			-0.540508		0.127185			-0.538655		0.126206			-0.465478		0.154472			-0.431319		0.169705			-0.467026		0.152172
	-0.969056		0.0405322			-0.483699		0.14624			-0.549977		0.123396			-0.515583		0.131482			-0.466035		0.149503			-0.540338		0.127297			-0.538532		0.126318			-0.465036		0.154581			-0.431011		0.169811			-0.46632		0.15228
	-0.96662		0.0406554			-0.483516		0.146349			-0.549552		0.123508			-0.515349		0.131594			-0.465902		0.149612			-0.540336		0.127409			-0.537926		0.12643			-0.464227		0.15469			-0.430559		0.169918			-0.466035		0.152389
	-0.966455		0.0407786			-0.483319		0.146459			-0.549502		0.123621			-0.514243		0.131705			-0.465773		0.149722			-0.540218		0.127521			-0.536503		0.126543			-0.464127		0.154798			-0.430447		0.170025			-0.465902		0.152498
	-0.966392		0.0409018			-0.48269		0.146569			-0.548897		0.123733			-0.513863		0.131817			-0.465602		0.149831			-0.539841		0.127633			-0.536478		0.126655			-0.463795		0.154907			-0.429878		0.170131			-0.465773		0.152607
	-0.96496		0.041025			-0.4826		0.146678			-0.547533		0.123846			-0.513819		0.131928			-0.465546		0.14994			-0.538892		0.127745			-0.536418		0.126767			-0.463735		0.155015			-0.429596		0.170238			-0.465602		0.152716
	-0.964648		0.0411482			-0.481958		0.146788			-0.547121		0.123959			-0.513685		0.13204			-0.465478		0.150049			-0.538655		0.127857			-0.535791		0.126879			-0.46313		0.155124			-0.428772		0.170344			-0.465546		0.152825
	-0.964642		0.0412714			-0.481223		0.146898			-0.547026		0.124071			-0.513521		0.132151			-0.464227		0.150158			-0.538532		0.12797			-0.535732		0.126991			-0.462826		0.155232			-0.42869		0.170451			-0.465478		0.152933
	-0.963937		0.0413946			-0.481194		0.147007			-0.546133		0.124184			-0.512458		0.132263			-0.463795		0.150268			-0.538202		0.128082			-0.535325		0.127103			-0.462356		0.155341			-0.428489		0.170558			-0.465036		0.153042
	-0.963357		0.0415178			-0.480569		0.147117			-0.545542		0.124296			-0.512455		0.132374			-0.463735		0.150377			-0.537926		0.128194			-0.535286		0.127216			-0.462167		0.155449			-0.42844		0.170664			-0.464227		0.153151
	-0.962972		0.041641			-0.479989		0.147226			-0.545487		0.124409			-0.512147		0.132486			-0.46313		0.150486			-0.536625		0.128306			-0.535227		0.127328			-0.461947		0.155558			-0.428264		0.170771			-0.464127		0.15326
	-0.962295		0.0417642			-0.479978		0.147336			-0.54413		0.124521			-0.512136		0.132597			-0.462826		0.150595			-0.536503		0.128418			-0.534502		0.12744			-0.461724		0.155667			-0.42823		0.170877			-0.463795		0.153369
	-0.960329		0.0418874			-0.479911		0.147446			-0.544062		0.124634			-0.511961		0.132709			-0.462356		0.150704			-0.536478		0.12853			-0.533903		0.127552			-0.461624		0.155775			-0.42789		0.170984			-0.463735		0.153478
	-0.959728		0.0420106			-0.479828		0.147555			-0.543419		0.124747			-0.511298		0.13282			-0.462167		0.150814			-0.536418		0.128642			-0.533643		0.127664			-0.461113		0.155884			-0.427789		0.171091			-0.46313		0.153587
	-0.957726		0.0421338			-0.479797		0.147665			-0.542985		0.124859			-0.511102		0.132932			-0.461947		0.150923			-0.535791		0.128754			-0.533108		0.127777			-0.461082		0.155992			-0.42778		0.171197			-0.462826		0.153695
	-0.956729		0.042257			-0.47976		0.147775			-0.542783		0.124972			-0.510914		0.133043			-0.461724		0.151032			-0.535732		0.128866			-0.532811		0.127889			-0.461038		0.156101			-0.427751		0.171304			-0.462356		0.153804
	-0.954384		0.0423802			-0.479459		0.147884			-0.542501		0.125084			-0.510657		0.133155			-0.461624		0.151141			-0.535325		0.128978			-0.532315		0.128001			-0.460531		0.156209			-0.427735		0.17141			-0.462167		0.153913
	-0.95365		0.0425034			-0.479081		0.147994			-0.542214		0.125197			-0.510579		0.133266			-0.461113		0.15125			-0.535286		0.12909			-0.531815		0.128113			-0.460164		0.156318			-0.427486		0.171517			-0.461947		0.154022
	-0.952968		0.0426266			-0.478987		0.148103			-0.542138		0.12531			-0.510471		0.133378			-0.461082		0.15136			-0.535227		0.129202			-0.531037		0.128225			-0.460142		0.156426			-0.427449		0.171623			-0.461724		0.154131
	-0.951682		0.0427498			-0.478753		0.148213			-0.540508		0.125422			-0.510332		0.133489			-0.461038		0.151469			-0.534502		0.129314			-0.530958		0.128337			-0.459844		0.156535			-0.427222		0.17173			-0.461624		0.15424
	-0.951375		0.042873			-0.478634		0.148323			-0.540338		0.125535			-0.510208		0.133601			-0.460531		0.151578			-0.533903		0.129426			-0.530861		0.12845			-0.459349		0.156644			-0.427084		0.171837			-0.461113		0.154349
	-0.950992		0.0429962			-0.478387		0.148432			-0.540336		0.125647			-0.510149		0.133713			-0.460164		0.151687			-0.533643		0.129538			-0.53045		0.128562			-0.459318		0.156752			-0.426955		0.171943			-0.461082		0.154457
	-0.949271		0.0431194			-0.478337		0.148542			-0.540218		0.12576			-0.510031		0.133824			-0.460142		0.151796			-0.533108		0.12965			-0.529507		0.128674			-0.459231		0.156861			-0.42684		0.17205			-0.461038		0.154566
	-0.949248		0.0432426			-0.477985		0.148652			-0.539841		0.125873			-0.509626		0.133936			-0.459951		0.151906			-0.532811		0.129762			-0.529327		0.128786			-0.458896		0.156969			-0.426556		0.172156			-0.460531		0.154675
	-0.947977		0.0433658			-0.47797		0.148761			-0.538892		0.125985			-0.509459		0.134047			-0.459844		0.152015			-0.532315		0.129875			-0.528883		0.128898			-0.4585		0.157078			-0.426371		0.172263			-0.460164		0.154784
	-0.946998		0.043489			-0.477755		0.148871			-0.538655		0.126098			-0.509229		0.134159			-0.459349		0.152124			-0.531815		0.129987			-0.527425		0.129011			-0.458394		0.157186			-0.426328		0.17237			-0.460142		0.154893
	-0.946068		0.0436122			-0.477523		0.14898			-0.538532		0.12621			-0.509136		0.13427			-0.459318		0.152233			-0.531037		0.130099			-0.52727		0.129123			-0.458312		0.157295			-0.425944		0.172476			-0.459951		0.155002
	-0.944923		0.0437354			-0.476856		0.14909			-0.538202		0.126323			-0.508731		0.134382			-0.459231		0.152342			-0.530861		0.130211			-0.525786		0.129235			-0.458078		0.157403			-0.425769		0.172583			-0.459844		0.15511
	-0.944358		0.0438586			-0.476652		0.1492			-0.537926		0.126435			-0.508201		0.134493			-0.458896		0.152452			-0.530569		0.130323			-0.525456		0.129347			-0.457718		0.157512			-0.425512		0.172689			-0.459349		0.155219
	-0.94268		0.0439818			-0.476036		0.149309			-0.536625		0.126548			-0.507834		0.134605			-0.4585		0.152561			-0.53045		0.130435			-0.52531		0.129459			-0.45763		0.15762			-0.425089		0.172796			-0.459318		0.155328
	-0.942149		0.044105			-0.475961		0.149419			-0.536503		0.126661			-0.507825		0.134716			-0.458394		0.15267			-0.529507		0.130547			-0.525067		0.129571			-0.457504		0.157729			-0.424992		0.172903			-0.459231		0.155437
	-0.940464		0.0442282			-0.475735		0.149529			-0.536478		0.126773			-0.507721		0.134828			-0.458078		0.152779			-0.529327		0.130659			-0.524761		0.129684			-0.457438		0.157838			-0.42487		0.173009			-0.458896		0.155546
	-0.939818		0.0443514			-0.475567		0.149638			-0.536418		0.126886			-0.507667		0.134939			-0.457718		0.152889			-0.528883		0.130771			-0.524268		0.129796			-0.457279		0.157946			-0.42486		0.173116			-0.4585		0.155655
	-0.939496		0.0444746			-0.47521		0.149748			-0.535791		0.126998			-0.507165		0.135051			-0.45763		0.152998			-0.527425		0.130883			-0.524175		0.129908			-0.457187		0.158055			-0.424834		0.173222			-0.458394		0.155764
	-0.937283		0.0445978			-0.475068		0.149857			-0.535732		0.127111			-0.505911		0.135162			-0.457504		0.153107			-0.52727		0.130995			-0.524113		0.13002			-0.45715		0.158163			-0.42469		0.173329			-0.458312		0.155872
	-0.936963		0.044721			-0.474924		0.149967			-0.535325		0.127224			-0.505626		0.135274			-0.457438		0.153216			-0.525786		0.131107			-0.524068		0.130132			-0.457141		0.158272			-0.424599		0.173436			-0.458078		0.155981
	-0.934946		0.0448441			-0.474833		0.150077			-0.535286		0.127336			-0.504686		0.135385			-0.457279		0.153325			-0.52531		0.131219			-0.523865		0.130245			-0.457074		0.15838			-0.424594		0.173542			-0.457718		0.15609
	-0.934852		0.0449674			-0.474371		0.150186			-0.535227		0.127449			-0.504082		0.135497			-0.457187		0.153435			-0.525067		0.131331			-0.523159		0.130357			-0.456998		0.158489			-0.424441		0.173649			-0.45763		0.156199
	-0.934665		0.0450906			-0.474126		0.150296			-0.534502		0.127561			-0.50396		0.135608			-0.45715		0.153544			-0.524761		0.131443			-0.522448		0.130469			-0.456557		0.158597			-0.4242		0.173755			-0.457504		0.156308
	-0.934265		0.0452137			-0.474043		0.150406			-0.533903		0.127674			-0.503927		0.13572			-0.457141		0.153653			-0.524268		0.131555			-0.522279		0.130581			-0.455905		0.158706			-0.424157		0.173862			-0.457438		0.156417
	-0.929959		0.045337			-0.473547		0.150515			-0.533643		0.127787			-0.503845		0.135831			-0.457074		0.153762			-0.524175		0.131667			-0.522123		0.130693			-0.455155		0.158815			-0.423671		0.173969			-0.457279		0.156526
	-0.928908		0.0454601			-0.47277		0.150625			-0.533108		0.127899			-0.503794		0.135943			-0.456998		0.153871			-0.524113		0.131779			-0.521816		0.130805			-0.455113		0.158923			-0.422916		0.174075			-0.457187		0.156634
	-0.928184		0.0455833			-0.472395		0.150734			-0.532811		0.128012			-0.503729		0.136054			-0.456557		0.153981			-0.524068		0.131892			-0.521515		0.130918			-0.454858		0.159032			-0.422718		0.174182			-0.45715		0.156743
	-0.92685		0.0457065			-0.472094		0.150844			-0.532315		0.128124			-0.50369		0.136166			-0.455905		0.15409			-0.523865		0.132004			-0.521098		0.13103			-0.454587		0.15914			-0.422302		0.174288			-0.457141		0.156852
	-0.924671		0.0458297			-0.47151		0.150954			-0.531815		0.128237			-0.503279		0.136277			-0.455155		0.154199			-0.523159		0.132116			-0.519447		0.131142			-0.454286		0.159249			-0.421621		0.174395			-0.457074		0.156961
	-0.924331		0.0459529			-0.471351		0.151063			-0.530861		0.128349			-0.502474		0.136389			-0.455113		0.154308			-0.522448		0.132228			-0.518734		0.131254			-0.454253		0.159357			-0.421012		0.174502			-0.456998		0.15707
	-0.92287		0.0460761			-0.469441		0.151173			-0.530569		0.128462			-0.502424		0.1365			-0.454858		0.154417			-0.522279		0.13234			-0.517487		0.131366			-0.454139		0.159466			-0.420896		0.174608			-0.456557		0.157179
	-0.922651		0.0461993			-0.46928		0.151283			-0.53045		0.128575			-0.502303		0.136612			-0.454587		0.154527			-0.522123		0.132452			-0.516886		0.131479			-0.453962		0.159574			-0.420854		0.174715			-0.455905		0.157287
	-0.921824		0.0463225			-0.468931		0.151392			-0.529507		0.128687			-0.502268		0.136724			-0.454286		0.154636			-0.521816		0.132564			-0.51677		0.131591			-0.453632		0.159683			-0.420422		0.174821			-0.455113		0.157396
	-0.921076		0.0464457			-0.468811		0.151502			-0.529327		0.1288			-0.502092		0.136835			-0.454139		0.154745			-0.521098		0.132676			-0.516722		0.131703			-0.453589		0.159792			-0.420405		0.174928			-0.454858		0.157505
	-0.918714		0.0465689			-0.468678		0.151611			-0.527425		0.128912			-0.502044		0.136947			-0.453962		0.154854			-0.519447		0.132788			-0.516505		0.131815			-0.453444		0.1599			-0.420367		0.175035			-0.454587		0.157614
	-0.918563		0.0466921			-0.468109		0.151721			-0.525786		0.129025			-0.501849		0.137058			-0.453632		0.154963			-0.518988		0.1329			-0.51638		0.131927			-0.452962		0.160009			-0.420158		0.175141			-0.454286		0.157723
	-0.918206		0.0468153			-0.467825		0.151831			-0.525456		0.129138			-0.501705		0.13717			-0.453589		0.155073			-0.518734		0.133012			-0.515802		0.132039			-0.452901		0.160117			-0.419806		0.175248			-0.454253		0.157832
	-0.916809		0.0469385			-0.467759		0.15194			-0.52531		0.12925			-0.501637		0.137281			-0.453444		0.155182			-0.517487		0.133124			-0.515583		0.132152			-0.452832		0.160226			-0.419726		0.175354			-0.454139		0.157941
	-0.916731		0.0470617			-0.467026		0.15205			-0.525067		0.129363			-0.501392		0.137393			-0.452962		0.155291			-0.517298		0.133236			-0.514243		0.132264			-0.452042		0.160334			-0.419621		0.175461			-0.453962		0.158049
	-0.915615		0.0471849			-0.466035		0.15216			-0.524761		0.129475			-0.500984		0.137504			-0.452901		0.1554			-0.516886		0.133348			-0.513863		0.132376			-0.452018		0.160443			-0.419466		0.175568			-0.453632		0.158158
	-0.912727		0.0473081			-0.465902		0.152269			-0.524268		0.129588			-0.500846		0.137616			-0.452832		0.155509			-0.51677		0.13346			-0.513819		0.132488			-0.451913		0.160551			-0.419461		0.175674			-0.453589		0.158267
	-0.912073		0.0474313			-0.465773		0.152379			-0.524175		0.129701			-0.500348		0.137727			-0.452042		0.155619			-0.516722		0.133572			-0.513685		0.1326			-0.451804		0.16066			-0.41936		0.175781			-0.453444		0.158376
	-0.911442		0.0475545			-0.465602		0.152488			-0.524113		0.129813			-0.500223		0.137839			-0.451913		0.155728			-0.516505		0.133684			-0.513521		0.132713			-0.451523		0.160769			-0.419278		0.175887			-0.452962		0.158485
	-0.910612		0.0476777			-0.465546		0.152598			-0.524068		0.129926			-0.500165		0.13795			-0.451804		0.155837			-0.51638		0.133797			-0.51349		0.132825			-0.450945		0.160877			-0.419107		0.175994			-0.452901		0.158594
	-0.910027		0.0478009			-0.465478		0.152708			-0.523865		0.130038			-0.500132		0.138062			-0.451523		0.155946			-0.515802		0.133909			-0.512458		0.132937			-0.450937		0.160986			-0.419104		0.176101			-0.452832		0.158703
	-0.909512		0.0479241			-0.465036		0.152817			-0.523159		0.130151			-0.500093		0.138173			-0.450945		0.156055			-0.515583		0.134021			-0.512455		0.133049			-0.450568		0.161094			-0.418799		0.176207			-0.452042		0.158811
	-0.909221		0.0480473			-0.464227		0.152927			-0.522448		0.130263			-0.500065		0.138285			-0.450937		0.156165			-0.515349		0.134133			-0.512136		0.133161			-0.450464		0.161203			-0.418677		0.176314			-0.452018		0.15892
	-0.908976		0.0481705			-0.464127		0.153037			-0.522279		0.130376			-0.49956		0.138396			-0.450568		0.156274			-0.514243		0.134245			-0.511961		0.133273			-0.450362		0.161311			-0.418117		0.17642			-0.451913		0.159029
	-0.908913		0.0482937			-0.463795		0.153146			-0.522123		0.130489			-0.499325		0.138508			-0.450464		0.156383			-0.513863		0.134357			-0.511298		0.133386			-0.450011		0.16142			-0.418041		0.176527			-0.451804		0.159138
	-0.908719		0.0484169			-0.463735		0.153256			-0.521816		0.130601			-0.498921		0.138619			-0.450362		0.156492			-0.513819		0.134469			-0.511102		0.133498			-0.449741		0.161528			-0.417879		0.176634			-0.451523		0.159247
	-0.905079		0.0485401			-0.46313		0.153365			-0.521098		0.130714			-0.498707		0.138731			-0.449741		0.156602			-0.513685		0.134581			-0.510914		0.13361			-0.449684		0.161637			-0.417766		0.17674			-0.450945		0.159356
	-0.901004		0.0486633			-0.462826		0.153475			-0.519447		0.130826			-0.498461		0.138842			-0.449684		0.156711			-0.513521		0.134693			-0.510657		0.133722			-0.449126		0.161746			-0.417714		0.176847			-0.450937		0.159464
	-0.900705		0.0487865			-0.462356		0.153585			-0.518734		0.130939			-0.497823		0.138954			-0.449126		0.15682			-0.51349		0.134805			-0.510579		0.133834			-0.448428		0.161854			-0.417687		0.176953			-0.450568		0.159573
	-0.900106		0.0489097			-0.462167		0.153694			-0.517487		0.131052			-0.497712		0.139065			-0.448428		0.156929			-0.512458		0.134917			-0.510471		0.133947			-0.448409		0.161963			-0.417453		0.17706			-0.450464		0.159682
	-0.899554		0.0490329			-0.461947		0.153804			-0.517298		0.131164			-0.497708		0.139177			-0.448409		0.157038			-0.512455		0.135029			-0.510208		0.134059			-0.44839		0.162071			-0.417092		0.177167			-0.450362		0.159791
	-0.898596		0.0491561			-0.461624		0.153914			-0.516886		0.131277			-0.497647		0.139289			-0.44839		0.157148			-0.512147		0.135141			-0.510149		0.134171			-0.448346		0.16218			-0.416067		0.177273			-0.449741		0.1599
	-0.896637		0.0492793			-0.461113		0.154023			-0.51677		0.131389			-0.497536		0.1394			-0.448346		0.157257			-0.512136		0.135253			-0.510031		0.134283			-0.448345		0.162288			-0.415944		0.17738			-0.449684		0.160009
	-0.896344		0.0494025			-0.461082		0.154133			-0.516505		0.131502			-0.497516		0.139512			-0.448345		0.157366			-0.511961		0.135365			-0.509626		0.134395			-0.448316		0.162397			-0.415687		0.177486			-0.449126		0.160118
	-0.896235		0.0495257			-0.461038		0.154242			-0.51638		0.131614			-0.497119		0.139623			-0.448316		0.157475			-0.511298		0.135477			-0.509459		0.134508			-0.448227		0.162505			-0.415347		0.177593			-0.448428		0.160226
	-0.895523		0.0496489			-0.460531		0.154352			-0.515802		0.131727			-0.496965		0.139735			-0.448227		0.157584			-0.511102		0.135589			-0.509229		0.13462			-0.447678		0.162614			-0.415195		0.1777			-0.448409		0.160335
	-0.895377		0.0497721			-0.460164		0.154462			-0.515583		0.13184			-0.49652		0.139846			-0.447678		0.157694			-0.510914		0.135701			-0.509136		0.134732			-0.446907		0.162723			-0.415016		0.177806			-0.44839		0.160444
	-0.89476		0.0498953			-0.460142		0.154571			-0.515349		0.131952			-0.495938		0.139958			-0.446624		0.157803			-0.510657		0.135814			-0.508731		0.134844			-0.446624		0.162831			-0.414743		0.177913			-0.448346		0.160553
	-0.893017		0.0500185			-0.459951		0.154681			-0.514243		0.132065			-0.49569		0.140069			-0.446612		0.157912			-0.510579		0.135926			-0.508201		0.134956			-0.446612		0.16294			-0.41441		0.178019			-0.448345		0.160662
	-0.891862		0.0501417			-0.459349		0.154791			-0.513863		0.132177			-0.495503		0.140181			-0.446608		0.158021			-0.510471		0.136038			-0.507834		0.135068			-0.446608		0.163048			-0.414127		0.178126			-0.448316		0.160771
	-0.889744		0.0502649			-0.459318		0.1549			-0.513819		0.13229			-0.495313		0.140292			-0.446508		0.15813			-0.510208		0.13615			-0.507825		0.135181			-0.446508		0.163157			-0.414101		0.178233			-0.448227		0.16088
	-0.889487		0.0503881			-0.459231		0.15501			-0.513685		0.132403			-0.495227		0.140404			-0.446394		0.15824			-0.510149		0.136262			-0.507721		0.135293			-0.446394		0.163265			-0.413937		0.178339			-0.447678		0.160988
	-0.889406		0.0505113			-0.458896		0.155119			-0.513521		0.132515			-0.49449		0.140515			-0.445898		0.158349			-0.510031		0.136374			-0.507667		0.135405			-0.44631		0.163374			-0.41377		0.178446			-0.446907		0.161097
	-0.889351		0.0506345			-0.4585		0.155229			-0.512458		0.132628			-0.494426		0.140627			-0.445888		0.158458			-0.509626		0.136486			-0.507165		0.135517			-0.445898		0.163482			-0.413739		0.178552			-0.446624		0.161206
	-0.888076		0.0507577			-0.458394		0.155339			-0.512455		0.13274			-0.494325		0.140738			-0.445307		0.158567			-0.509459		0.136598			-0.505911		0.135629			-0.445888		0.163591			-0.412794		0.178659			-0.446612		0.161315
	-0.887038		0.0508809			-0.458312		0.155448			-0.512136		0.132853			-0.494254		0.14085			-0.445137		0.158676			-0.509229		0.13671			-0.505626		0.135742			-0.445307		0.1637			-0.412745		0.178766			-0.446608		0.161424
	-0.886792		0.0510041			-0.458078		0.155558			-0.511961		0.132966			-0.494126		0.140961			-0.445123		0.158786			-0.509136		0.136822			-0.504686		0.135854			-0.445137		0.163808			-0.412612		0.178872			-0.446508		0.161533
[truncated: 7,703 more rows]
[truncated: 27 more columns]

## Sheet: F3b
Figure 3b
			total mRNA	target mRNA
Thyroid hormone signaling			0	4.94354
HIF-1 signaling			0	3.84016
[truncated: 25 more rows]

## Sheet: F3c
Figure 3c
[truncated: 4,901 more rows]

[truncated: 19 more sheets: F4b, F4c, F4d, F4e, F5a, F5c, F5d, F2Sa, F2Sb, F2Sc, F2Sd, F3Sa, F3Sb, F3Sc, F4S, F5Sb, F5Sc, F5Sd, F5Se]
